# Supplementary material for: GWAS meta-analysis of over 29,000 people with epilepsy identifies 26 risk loci and subtype-specific genetic architecture
Source: Nat Genet. 2023 Aug 31;55(9):1471–82. doi: 10.1038/s41588-023-01485-w (PMC10484785; doi:10.1038/s41588-023-01485-w)
Supplement: Supplementary file 4 — Genome-wide significant SNPs across epilepsy types. Functional annotation of the 2,355 genome-wide significant SNPs across the 22 GGE loci and 612 SNPs from all epilepsy loci. [file 41588_2023_1485_MOESM4_ESM.xlsx]

## Sheet: All epilepsy
Supplementary Data 1. Genome-wide significant SNPs across epilepsy types, including functional annotations
Column Description 1. EpiType: The epilepsy type in which the association is studied. 2. uniqID : Unique ID of SNPs consisting of chr:position:allele1:allele2 where alleles are alphabetically ordered. 3. rsID : rsID based on dbSNP build 146. 4. chr : chromosome 5. pos : position on hg19 6. non_effect_allele : Non-effect/non-risk allele if it is provided in the input GWAS summary statistics file. …
EpiType	uniqID	rsID	chr	pos	non_effect_allele	effect_allele	MAF	gwasP	r2	IndSigSNP	GenomicLocus	nearestGene	dist	func	CADD	RDB	minChrState	commonChrState	posMapFilt	eqtlMapFilt	ciMapFilt
All_epilepsy	10:103555611:C:T	rs11191116	10	103555611	C	T	0.3449	5.491e-09	0.995808	rs3740422	4	MGEA5	0	intronic	1.791	5	4	4	1	1	1
All_epilepsy	10:103560321:C:T	rs2305192	10	103560321	C	T	0.3459	1.088e-08	0.991637	rs3740422	4	MGEA5	0	intronic	10.04	NA	4	4	1	1	0
All_epilepsy	10:103565960:C:G	rs3740422	10	103565960	G	C	0.3439	1.517e-09	1	rs3740422	4	MGEA5	0	intronic	1.347	6	4	4	1	1	0
All_epilepsy	10:103605714:C:T	rs1044258	10	103605714	C	T	0.3449	8.068e-09	0.987405	rs3740422	4	C10orf76	0	UTR3	9.092	5	4	5	1	1	0
All_epilepsy	10:103702763:A:G	rs11191156	10	103702763	G	A	0.3419	2.869e-09	0.974825	rs3740422	4	C10orf76	0	intronic	7.06	6	4	5	1	1	1
All_epilepsy	10:103703929:A:G	rs11191157	10	103703929	G	A	0.2793	2.209e-08	0.724465	rs3740422	4	C10orf76	0	intronic	0.369	7	5	5	1	1	1
All_epilepsy	10:103802408:A:G	rs11191193	10	103802408	G	A	0.3429	2.344e-09	0.979008	rs3740422	4	C10orf76	0	intronic	2.596	5	4	5	1	1	0
All_epilepsy	2:166829083:G:T	rs67356803	2	166829083	G	T	0.3141	3.435e-08	0.661407	rs59237858	2	AC010127.3	0	ncRNA_intronic	0.467	6	9	15	1	1	0
All_epilepsy	2:166831555:A:G	rs11520481	2	166831555	G	A	0.3141	3.801e-08	0.661407	rs59237858	2	AC010127.3	0	ncRNA_intronic	4.565	6	14	15	1	1	0
All_epilepsy	2:166837838:A:G	rs12993279	2	166837838	G	A	0.3131	3.597e-08	0.664406	rs59237858	2	AC010127.3	0	ncRNA_intronic	0.734	7	14	15	1	1	0
All_epilepsy	2:166839748:C:T	rs13033729	2	166839748	C	T	0.3121	2.827e-08	0.66742	rs59237858	2	AC010127.3	0	ncRNA_intronic	2.155	6	13	15	1	1	0
All_epilepsy	2:166857460:C:G	rs523119	2	166857460	G	C	0.3111	4.443e-08	0.662914	rs59237858	2	AC010127.3:SCN1A	00:00:00	ncRNA_intronic	4.669	7	5	15	1	1	0
All_epilepsy	2:166894230:C:T	rs2020318	2	166894230	C	T	0.3082	4.736e-08	0.68298	rs59237858	2	AC010127.3:SCN1A	00:00:00	ncRNA_intronic	3.38	NA	4	15	1	1	0
All_epilepsy	2:166895066:A:T	rs6732655	2	166895066	T	A	0.3082	4.495e-08	0.68298	rs59237858	2	AC010127.3:SCN1A	00:00:00	ncRNA_intronic	1.063	7	4	15	1	1	0
All_epilepsy	2:166895226:C:T	rs6719462	2	166895226	C	T	0.3082	4.552e-08	0.68298	rs59237858	2	AC010127.3:SCN1A	00:00:00	ncRNA_intronic	2.301	6	4	15	1	1	0
All_epilepsy	2:166895573:C:T	rs6719899	2	166895573	C	T	0.3082	4.711e-08	0.68298	rs59237858	2	AC010127.3:SCN1A	00:00:00	ncRNA_intronic	7.201	7	4	15	1	1	0
All_epilepsy	2:166895725:C:T	rs1019724	2	166895725	C	T	0.3082	4.886e-08	0.68298	rs59237858	2	AC010127.3:SCN1A	00:00:00	ncRNA_intronic	5.645	NA	5	15	1	1	0
All_epilepsy	2:166896143:G:T	rs2126152	2	166896143	G	T	0.3082	3.61e-08	0.68298	rs59237858	2	AC010127.3:SCN1A	00:00:00	ncRNA_intronic	7.145	NA	5	15	1	1	0
All_epilepsy	2:166896287:G:T	rs6432859	2	166896287	G	T	0.3082	3.749e-08	0.68298	rs59237858	2	AC010127.3:SCN1A	00:00:00	ncRNA_intronic	0.746	7	5	15	1	1	0
All_epilepsy	2:166896680:A:G	rs1962842	2	166896680	G	A	0.3082	3.749e-08	0.68298	rs59237858	2	AC010127.3:SCN1A	00:00:00	ncRNA_intronic	0.526	NA	5	15	1	1	0
All_epilepsy	2:166897217:C:T	rs1531380	2	166897217	C	T	0.3082	3.4e-08	0.68298	rs59237858	2	AC010127.3:SCN1A	00:00:00	ncRNA_intronic	3.449	NA	5	15	1	1	0
All_epilepsy	2:166897226:A:G	rs1531379	2	166897226	G	A	0.3082	3.535e-08	0.68298	rs59237858	2	AC010127.3:SCN1A	00:00:00	ncRNA_intronic	7.403	NA	5	15	1	1	0
All_epilepsy	2:166897248:A:G	rs1531378	2	166897248	G	A	0.3082	3.535e-08	0.68298	rs59237858	2	AC010127.3:SCN1A	00:00:00	ncRNA_intronic	0.033	NA	5	15	1	1	0
All_epilepsy	2:166899102:A:T	rs10167228	2	166899102	T	A	0.3082	3.949e-08	0.68298	rs59237858	2	AC010127.3:SCN1A	00:00:00	ncRNA_intronic	10.08	5	4	15	1	1	0
All_epilepsy	2:166899878:A:G	rs7574618	2	166899878	G	A	0.3082	3.855e-08	0.68298	rs59237858	2	AC010127.3:SCN1A	00:00:00	ncRNA_intronic	3.183	7	4	15	1	1	0
All_epilepsy	2:166900606:A:C	rs6753355	2	166900606	C	A	0.3082	4.285e-08	0.68298	rs59237858	2	AC010127.3:SCN1A	00:00:00	ncRNA_intronic	3.94	7	4	15	1	1	0
All_epilepsy	2:166901064:A:G	rs1549588	2	166901064	G	A	0.3082	4.55e-08	0.68298	rs59237858	2	AC010127.3:SCN1A	00:00:00	ncRNA_intronic	7.049	5	4	15	1	1	0
All_epilepsy	2:166903445:C:T	rs7580482	2	166903445	C	T	0.3091	4.623e-08	0.679918	rs59237858	2	AC010127.3:SCN1A	00:00:00	exonic	17.78	6	4	15	1	1	0
All_epilepsy	2:166903756:A:C	rs13421166	2	166903756	C	A	0.3082	3.08e-08	0.68298	rs59237858	2	AC010127.3:SCN1A	00:00:00	ncRNA_intronic	2.925	7	4	15	1	1	0
All_epilepsy	2:166904346:A:G	rs1461193	2	166904346	G	A	0.3082	3.365e-08	0.68298	rs59237858	2	AC010127.3:SCN1A	00:00:00	ncRNA_intronic	5.896	NA	4	15	1	1	0
All_epilepsy	2:166905003:A:G	rs6432862	2	166905003	G	A	0.3091	4.619e-08	0.679918	rs59237858	2	AC010127.3:SCN1A	00:00:00	ncRNA_intronic	9.707	7	5	15	1	1	0
All_epilepsy	2:166910705:A:G	rs7602046	2	166910705	G	A	0.3082	4.397e-08	0.675451	rs59237858	2	AC010127.3:SCN1A	00:00:00	ncRNA_intronic	4.701	7	5	15	1	1	0
All_epilepsy	2:166910712:C:T	rs7589765	2	166910712	C	T	0.3072	3.001e-08	0.678517	rs59237858	2	AC010127.3:SCN1A	00:00:00	ncRNA_intronic	1.327	6	5	15	1	1	0
All_epilepsy	2:166921698:A:G	rs492299	2	166921698	G	A	0.2753	3.485e-08	0.711264	rs59237858	2	AC010127.3:SCN1A	00:00:00	ncRNA_intronic	3.799	7	5	15	1	1	0
All_epilepsy	2:166926021:A:G	rs568141	2	166926021	G	A	0.2753	8.75e-09	0.711264	rs59237858	2	AC010127.3:SCN1A	00:00:00	ncRNA_intronic	9.394	6	5	15	1	1	0
All_epilepsy	2:166930572:C:T	rs570504	2	166930572	C	T	0.2744	4.101e-09	0.713596	rs59237858	2	AC010127.3:SCN1A	00:00:00	ncRNA_intronic	9.085	5	5	15	1	1	0
All_epilepsy	2:166937095:C:T	rs569745	2	166937095	C	T	0.2853	1.776e-09	0.767452	rs59237858	2	AC010127.3:SCN1A	00:00:00	ncRNA_intronic	6.629	6	5	15	1	1	0
All_epilepsy	2:166938268:C:T	rs11884723	2	166938268	C	T	0.2485	1.39e-11	1	rs59237858	2	AC010127.3:SCN1A	00:00:00	ncRNA_intronic	3.46	6	5	15	1	1	0
All_epilepsy	2:166938488:C:T	rs1381106	2	166938488	C	T	0.2485	1.258e-11	1	rs59237858	2	AC010127.3:SCN1A	00:00:00	ncRNA_intronic	5.368	3a	5	15	1	1	0
All_epilepsy	2:166938753:C:T	rs12998106	2	166938753	C	T	0.2485	1.23e-11	1	rs59237858	2	AC010127.3:SCN1A	00:00:00	ncRNA_intronic	3.966	6	5	15	1	1	0
All_epilepsy	2:166939158:A:G	rs12999293	2	166939158	G	A	0.2485	7.687e-12	1	rs59237858	2	AC010127.3:SCN1A	00:00:00	ncRNA_intronic	1.13	7	5	15	1	1	0
All_epilepsy	2:166939277:A:G	rs17744701	2	166939277	G	A	0.2485	1.192e-11	1	rs59237858	2	AC010127.3:SCN1A	00:00:00	ncRNA_intronic	3.196	6	5	15	1	1	0
All_epilepsy	2:166939918:C:T	rs17744737	2	166939918	C	T	0.2485	9.727e-12	1	rs59237858	2	AC010127.3:SCN1A	00:00:00	ncRNA_intronic	5.771	7	5	15	1	1	0
All_epilepsy	2:166940574:A:G	rs60933734	2	166940574	G	A	0.2485	7.612e-12	1	rs59237858	2	AC010127.3:SCN1A	00:00:00	ncRNA_intronic	6.565	7	5	15	1	1	1
All_epilepsy	2:166940767:C:T	rs59237858	2	166940767	C	T	0.2485	5.746e-12	1	rs59237858	2	AC010127.3:SCN1A	00:00:00	ncRNA_intronic	0.711	6	5	15	1	1	1
All_epilepsy	2:166940799:C:T	rs60055328	2	166940799	C	T	0.2485	6.049e-12	1	rs59237858	2	AC010127.3:SCN1A	00:00:00	ncRNA_intronic	6.253	7	5	15	1	1	1
All_epilepsy	2:166940829:A:G	rs10497280	2	166940829	G	A	0.2485	1.216e-11	1	rs59237858	2	AC010127.3:SCN1A	00:00:00	ncRNA_intronic	5.407	6	5	15	1	1	1
All_epilepsy	2:166940857:C:T	rs17801404	2	166940857	C	T	0.2485	1.36e-11	1	rs59237858	2	AC010127.3:SCN1A	00:00:00	ncRNA_intronic	1.293	6	5	15	1	1	1
All_epilepsy	2:166941420:A:G	rs34268282	2	166941420	G	A	0.2495	4.917e-11	0.995155	rs59237858	2	AC010127.3:SCN1A	00:00:00	ncRNA_intronic	0.075	7	5	15	1	1	1
All_epilepsy	2:166941733:G:T	rs11903891	2	166941733	G	T	0.2485	4.092e-11	1	rs59237858	2	AC010127.3:SCN1A	00:00:00	ncRNA_intronic	5.158	7	5	15	1	1	1
All_epilepsy	2:166941827:A:G	rs17801482	2	166941827	G	A	0.2485	5.587e-11	1	rs59237858	2	AC010127.3:SCN1A	00:00:00	ncRNA_intronic	0.747	6	5	15	1	1	1
All_epilepsy	2:166942140:C:T	rs11904006	2	166942140	C	T	0.2217	1.244e-09	0.876446	rs59237858	2	AC010127.3:SCN1A	00:00:00	ncRNA_intronic	0.025	5	5	15	1	1	1
All_epilepsy	2:166943242:A:G	rs80304563	2	166943242	G	A	0.159	1.491e-08	0.359517	rs59237858	2	AC010127.3:SCN1A	00:00:00	ncRNA_intronic	0.187	7	5	15	1	1	1
All_epilepsy	2:166943277:G:T	rs11890028	2	166943277	G	T	0.2893	2.32e-10	0.724586	rs59237858	2	AC010127.3:SCN1A	00:00:00	ncRNA_intronic	4.394	6	5	15	1	1	1
All_epilepsy	2:166945843:A:T	rs1037890	2	166945843	T	A	0.2982	1.556e-08	0.78238	rs1960242	2	AC010127.3:SCN1A	00:00:00	ncRNA_intronic	4.721	5	5	15	1	1	1
All_epilepsy	2:166964801:A:T	rs6731168	2	166964801	T	A	0.2555	2.053e-08	0.86427	rs1960242	2	AC010127.3:SCN1A	00:00:00	ncRNA_intronic	1.054	5	5	15	1	1	0
All_epilepsy	2:166965458:A:G	rs6731869	2	166965458	G	A	0.2555	1.843e-08	0.86427	rs1960242	2	AC010127.3:SCN1A	00:00:00	ncRNA_intronic	4.12	7	4	15	1	0	0
All_epilepsy	2:166968219:C:T	rs10930205	2	166968219	C	T	0.2535	2.182e-08	0.854657	rs1960242	2	AC010127.3:SCN1A	00:00:00	ncRNA_intronic	0.193	7	7	15	1	1	0
All_epilepsy	2:166968661:A:G	rs13388135	2	166968661	G	A	0.2555	2.348e-08	0.86427	rs1960242	2	AC010127.3:SCN1A	00:00:00	ncRNA_intronic	3.692	4	5	15	1	0	0
All_epilepsy	2:166969795:G:T	rs10185842	2	166969795	G	T	0.2545	3.256e-08	0.859261	rs1960242	2	AC010127.3:SCN1A	00:00:00	ncRNA_intronic	1.881	7	5	15	1	0	0
All_epilepsy	2:166990047:G:T	rs1960242	2	166990047	G	T	0.2594	7.614e-09	1	rs1960242	2	AC010127.3	0	ncRNA_intronic	0.819	NA	5	15	1	1	0
All_epilepsy	2:166991436:C:T	rs16851603	2	166991436	C	T	0.2445	1.364e-08	0.928516	rs1960242	2	AC010127.3	0	ncRNA_intronic	5.614	4	2	15	1	1	0
All_epilepsy	2:166998767:C:G	rs6432877	2	166998767	G	C	0.2376	4.258e-08	0.822655	rs1960242	2	AC010127.3	0	ncRNA_intronic	2.675	6	5	15	1	1	0
All_epilepsy	2:57931347:C:T	rs35577149	2	57931347	C	T	0.3887	7.116e-09	0.339638	rs13032423	1	SNORD78	159612	intergenic	11.39	7	4	15	1	1	1
All_epilepsy	2:57932820:A:G	rs6740359	2	57932820	G	A	0.3847	4.173e-09	0.350208	rs13032423	1	SNORD78	161085	intergenic	1.128	7	4	15	1	1	1
All_epilepsy	2:57934055:C:T	rs13026414	2	57934055	C	T	0.3857	3.482e-09	0.347759	rs13032423	1	SNORD78	162320	intergenic	1.674	5	4	15	1	0	1
All_epilepsy	2:57942325:C:G	rs7606466	2	57942325	G	C	0.4573	5.372e-10	0.852958	rs13032423	1	SNORD78	170590	intergenic	0.471	6	5	15	1	1	1
All_epilepsy	2:57943567:C:T	rs2125924	2	57943567	C	T	0.4732	5.592e-12	0.941556	rs13032423	1	SNORD78	171832	intergenic	2.338	6	5	15	1	1	1
All_epilepsy	2:57945522:A:G	rs6720888	2	57945522	G	A	0.3777	2.665e-10	0.63505	rs13032423	1	SNORD78	173787	intergenic	2.306	6	5	15	1	1	1
All_epilepsy	2:57947440:C:T	rs13402331	2	57947440	C	T	0.3807	3.092e-11	0.643945	rs13032423	1	SNORD78	175705	intergenic	4.379	7	5	15	1	1	1
All_epilepsy	2:57948635:A:G	rs13418015	2	57948635	G	A	0.3797	3.496e-11	0.640968	rs13032423	1	SNORD78	176900	intergenic	0.214	6	2	15	1	1	1
All_epilepsy	2:57950346:A:G	rs4671319	2	57950346	G	A	0.4801	3.755e-12	0.953311	rs13032423	1	SNORD78	178611	intergenic	16	6	5	15	1	1	1
All_epilepsy	2:57951208:G:T	rs10196378	2	57951208	G	T	0.3777	1.692e-10	0.63505	rs13032423	1	SNORD78	179473	intergenic	4.799	6	5	15	1	1	1
All_epilepsy	2:57952870:A:C	rs2290867	2	57952870	C	A	0.3807	2.041e-11	0.643945	rs13032423	1	SNORD78	181135	intergenic	0.488	NA	4	15	1	1	1
All_epilepsy	2:57957572:A:G	rs10186791	2	57957572	G	A	0.3837	9.861e-12	0.637436	rs13032423	1	VRK2	177213	intergenic	1.745	7	5	15	1	1	1
All_epilepsy	2:57961602:C:G	rs13011472	2	57961602	G	C	0.4702	5.255e-11	0.761295	rs13032423	1	VRK2	173183	intergenic	7.125	7	7	15	1	1	1
All_epilepsy	2:57967563:A:G	rs6709720	2	57967563	G	A	0.3757	1.596e-11	0.663481	rs13032423	1	VRK2	167222	intergenic	1.991	6	13	15	1	1	1
All_epilepsy	2:57970943:A:G	rs6722461	2	57970943	G	A	0.4056	6.051e-09	0.539272	rs13032423	1	VRK2	163842	intergenic	16.95	7	14	15	1	1	1
All_epilepsy	2:57971343:A:G	rs2125925	2	57971343	G	A	0.3748	2.393e-10	0.661715	rs13032423	1	VRK2	163442	intergenic	11.03	NA	13	15	1	1	1
All_epilepsy	2:57972834:A:C	rs13002041	2	57972834	C	A	0.3767	2.762e-11	0.659709	rs13032423	1	VRK2	161951	intergenic	18.94	7	14	15	1	1	1
All_epilepsy	2:57973344:A:C	rs3886275	2	57973344	C	A	0.3767	8.47e-11	0.659709	rs13032423	1	VRK2	161441	intergenic	0.745	NA	7	15	1	1	1
All_epilepsy	2:57973452:C:T	rs717817	2	57973452	C	T	0.3767	6.55e-11	0.659709	rs13032423	1	VRK2	161333	intergenic	0.121	6	14	15	1	1	1
All_epilepsy	2:57973818:C:T	rs7557715	2	57973818	C	T	0.3559	4.505e-10	0.608328	rs13032423	1	VRK2	160967	intergenic	5.06	7	14	15	1	1	1
All_epilepsy	2:57975170:C:T	rs11125729	2	57975170	C	T	0.3767	9.199e-11	0.659709	rs13032423	1	VRK2	159615	intergenic	3.114	6	9	15	1	1	1
All_epilepsy	2:57975524:G:T	rs11679364	2	57975524	G	T	0.3757	8.773e-11	0.663481	rs13032423	1	VRK2	159261	intergenic	12.32	7	14	15	1	1	1
All_epilepsy	2:57978858:C:T	rs1460255	2	57978858	C	T	0.3499	5.494e-10	0.610196	rs13032423	1	VRK2	155927	intergenic	5.864	NA	14	15	1	1	1
All_epilepsy	2:57987201:C:G	rs12997222	2	57987201	G	C	0.3738	1.396e-10	0.665538	rs13032423	1	VRK2	147584	ncRNA_intronic	6.594	4	1	2	1	1	1
All_epilepsy	2:57987593:C:T	rs11682175	2	57987593	C	T	0.4463	1.136e-09	0.677043	rs13032423	1	VRK2	147192	ncRNA_intronic	0.995	3a	1	15	1	1	1
All_epilepsy	2:57988194:A:T	rs11688767	2	57988194	T	A	0.4702	2.206e-11	0.751614	rs13032423	1	VRK2	146591	ncRNA_intronic	2.16	6	5	15	1	1	1
All_epilepsy	2:57992112:A:G	rs13032423	2	57992112	G	A	0.4722	1.85e-12	1	rs13032423	1	VRK2	142673	ncRNA_exonic	2.211	7	5	15	1	1	1
All_epilepsy	2:57993568:A:G	rs12990792	2	57993568	G	A	0.3738	7.283e-11	0.673372	rs13032423	1	VRK2	141217	downstream	1.217	6	5	15	1	1	1
All_epilepsy	2:57993643:A:G	rs10496078	2	57993643	G	A	0.3728	7.576e-11	0.664908	rs13032423	1	VRK2	141142	downstream	0.008	7	5	15	1	1	1
All_epilepsy	2:57995586:C:T	rs7561842	2	57995586	C	T	0.3738	5.266e-11	0.67228	rs13032423	1	VRK2	139199	intergenic	7.643	6	5	15	1	1	1
All_epilepsy	2:57995852:A:G	rs7588492	2	57995852	G	A	0.3738	1.747e-10	0.67228	rs13032423	1	VRK2	138933	intergenic	9.727	7	5	15	1	1	1
All_epilepsy	2:57997136:C:G	rs10496079	2	57997136	G	C	0.3738	6.842e-11	0.67228	rs13032423	1	VRK2	137649	intergenic	1.751	6	5	15	1	1	1
All_epilepsy	2:58002818:G:T	rs10865304	2	58002818	G	T	0.3748	8.113e-11	0.676248	rs13032423	1	VRK2	131967	intergenic	0.185	5	5	15	1	1	1
All_epilepsy	2:58005792:A:G	rs6730037	2	58005792	G	A	0.3748	8.502e-11	0.675152	rs13032423	1	VRK2	128993	intergenic	0.406	7	5	15	1	1	1
All_epilepsy	2:58006624:A:G	rs11898858	2	58006624	G	A	0.3748	3.532e-11	0.675152	rs13032423	1	VRK2	128161	intergenic	0.35	6	5	15	1	1	1
All_epilepsy	2:58007475:A:T	rs12713358	2	58007475	T	A	0.3748	2.372e-11	0.675152	rs13032423	1	VRK2	127310	intergenic	1.332	6	5	15	1	1	1
All_epilepsy	2:58007759:A:G	rs6737913	2	58007759	G	A	0.3748	4.797e-11	0.675152	rs13032423	1	VRK2	127026	intergenic	7.146	7	5	15	1	1	1
All_epilepsy	2:58007905:A:T	rs112345168	2	58007905	T	A	0.3519	6.47e-10	0.615526	rs13032423	1	VRK2	126880	intergenic	9.498	7	5	15	1	1	1
All_epilepsy	2:58008155:C:T	rs6756221	2	58008155	C	T	0.3748	3.161e-11	0.675152	rs13032423	1	VRK2	126630	intergenic	3.351	6	5	15	1	1	1
All_epilepsy	2:58008872:A:C	rs4296411	2	58008872	C	A	0.3748	4.484e-11	0.675152	rs13032423	1	VRK2	125913	intergenic	1.664	7	5	15	1	1	1
All_epilepsy	2:58011697:A:G	rs1568450	2	58011697	G	A	0.3748	6.367e-11	0.675152	rs13032423	1	VRK2	123088	intergenic	0.759	7	5	15	1	1	1
All_epilepsy	2:58014723:C:T	rs13026612	2	58014723	C	T	0.3748	5.116e-11	0.676248	rs13032423	1	VRK2	120062	intergenic	0.36	7	14	15	1	1	1
All_epilepsy	2:58014831:C:T	rs13026830	2	58014831	C	T	0.3748	2.01e-10	0.676248	rs13032423	1	VRK2	119954	intergenic	1.036	7	14	15	1	1	1
All_epilepsy	2:58016412:A:G	rs10166481	2	58016412	G	A	0.3748	1.204e-10	0.676248	rs13032423	1	VRK2	118373	intergenic	2.636	6	9	15	1	1	1
All_epilepsy	2:58016879:C:T	rs12991325	2	58016879	C	T	0.3757	5.783e-11	0.678036	rs13032423	1	VRK2	117906	intergenic	0.162	7	9	15	1	1	1
All_epilepsy	2:58017224:C:T	rs11676055	2	58017224	C	T	0.3748	1.161e-10	0.676248	rs13032423	1	VRK2	117561	intergenic	1.891	7	9	15	1	1	1
All_epilepsy	2:58019903:C:T	rs1589407	2	58019903	C	T	0.3748	2.045e-10	0.676248	rs13032423	1	VRK2	114882	intergenic	0.314	6	5	15	1	1	1
All_epilepsy	2:58021528:A:G	rs2090793	2	58021528	G	A	0.3748	1.107e-10	0.675152	rs13032423	1	VRK2	113257	intergenic	1.578	5	5	15	1	1	1
All_epilepsy	2:58021882:A:C	rs4672223	2	58021882	C	A	0.3757	1.34e-10	0.678036	rs13032423	1	VRK2	112903	intergenic	1.706	6	5	15	1	1	1
All_epilepsy	2:58023009:A:T	rs6545663	2	58023009	T	A	0.3757	1.485e-10	0.678036	rs13032423	1	VRK2	111776	intergenic	4.352	7	5	15	1	1	1
All_epilepsy	2:58023134:C:T	rs6545664	2	58023134	C	T	0.3757	5.521e-11	0.678036	rs13032423	1	VRK2	111651	intergenic	7.722	7	5	15	1	1	1
All_epilepsy	2:58023218:A:G	rs6545665	2	58023218	G	A	0.3748	1.54e-10	0.676248	rs13032423	1	VRK2	111567	intergenic	1.47	7	5	15	1	1	1
All_epilepsy	2:58025937:C:T	rs2717048	2	58025937	C	T	0.3748	1.428e-10	0.676248	rs13032423	1	VRK2	108848	intergenic	1.347	7	5	15	1	1	1
All_epilepsy	2:58026312:A:G	rs2683614	2	58026312	G	A	0.3748	1.182e-10	0.676248	rs13032423	1	VRK2	108473	intergenic	2.864	6	5	15	1	1	1
All_epilepsy	2:58027337:C:T	rs954593	2	58027337	C	T	0.3757	2.961e-10	0.672431	rs13032423	1	VRK2	107448	intergenic	2.843	7	9	15	1	1	1
All_epilepsy	2:58027493:A:C	rs2683615	2	58027493	C	A	0.3757	1.51e-10	0.678036	rs13032423	1	VRK2	107292	intergenic	0.517	6	9	15	1	1	1
All_epilepsy	2:58030962:A:G	rs2717071	2	58030962	G	A	0.3767	3.678e-10	0.666387	rs13032423	1	VRK2	103823	intergenic	8.922	6	9	15	1	1	1
All_epilepsy	2:58032029:C:G	rs1474215	2	58032029	G	C	0.3757	4.07e-10	0.671307	rs13032423	1	VRK2	102756	intergenic	0.459	6	14	15	1	1	1
All_epilepsy	2:58032530:C:G	rs2717075	2	58032530	G	C	0.3748	3.46e-10	0.676248	rs13032423	1	VRK2	102255	intergenic	0.269	6	5	15	1	1	1
All_epilepsy	2:58032553:A:T	rs2683620	2	58032553	T	A	0.3757	9.145e-11	0.678036	rs13032423	1	VRK2	102232	intergenic	1.224	6	5	15	1	1	1
All_epilepsy	2:58032759:C:T	rs2683619	2	58032759	C	T	0.3748	2.157e-10	0.676248	rs13032423	1	VRK2	102026	intergenic	2.479	NA	5	15	1	1	1
All_epilepsy	2:58033361:A:G	rs2683618	2	58033361	G	A	0.4672	6.771e-12	0.980076	rs13032423	1	VRK2	101424	intergenic	17.18	6	5	15	1	1	1
All_epilepsy	2:58035491:C:T	rs2717018	2	58035491	C	T	0.3748	1.015e-10	0.676248	rs13032423	1	VRK2	99294	intergenic	1.123	6	5	15	1	1	1
All_epilepsy	2:58035555:A:G	rs2683616	2	58035555	G	A	0.3757	1.45e-10	0.678036	rs13032423	1	VRK2	99230	intergenic	6.757	NA	5	15	1	1	1
All_epilepsy	2:58036044:A:G	rs2683628	2	58036044	G	A	0.3738	2.188e-11	0.673372	rs13032423	1	VRK2	98741	intergenic	2.334	7	5	15	1	1	1
All_epilepsy	2:58037369:A:G	rs2683629	2	58037369	G	A	0.3748	3.285e-11	0.676248	rs13032423	1	VRK2	97416	intergenic	6.336	5	5	15	1	1	1
All_epilepsy	2:58039357:C:T	rs2953439	2	58039357	C	T	0.3738	1.953e-11	0.673372	rs13032423	1	VRK2	95428	intergenic	2.419	6	5	15	1	1	1
All_epilepsy	2:58040174:C:T	rs66490669	2	58040174	C	T	0.3529	9.284e-10	0.622329	rs13032423	1	VRK2	94611	intergenic	9.946	6	5	15	1	1	1
All_epilepsy	2:58040729:C:T	rs7598169	2	58040729	C	T	0.3748	1.698e-11	0.676248	rs13032423	1	VRK2	94056	intergenic	2.387	7	5	15	1	1	1
All_epilepsy	2:58041482:C:T	rs2953441	2	58041482	C	T	0.3757	1.751e-11	0.671307	rs13032423	1	VRK2	93303	intergenic	3.361	7	5	15	1	1	1
All_epilepsy	2:58042241:A:G	rs1402398	2	58042241	G	A	0.3757	1.01e-11	0.678036	rs13032423	1	VRK2	92544	intergenic	0.333	7	5	15	1	1	1
All_epilepsy	2:58044220:A:G	rs2717055	2	58044220	G	A	0.3757	8.781e-12	0.678036	rs13032423	1	VRK2	90565	intergenic	9.109	NA	9	15	1	1	1
All_epilepsy	2:58044533:C:G	rs59098844	2	58044533	G	C	0.3529	5.716e-10	0.622329	rs13032423	1	VRK2	90252	intergenic	0.279	6	9	15	1	1	1
All_epilepsy	2:58045395:C:T	rs1402399	2	58045395	C	T	0.3738	4.376e-11	0.673372	rs13032423	1	VRK2	89390	intergenic	1.863	7	9	15	1	1	1
All_epilepsy	2:58046683:A:G	rs2717054	2	58046683	G	A	0.3757	1.454e-11	0.678036	rs13032423	1	VRK2	88102	intergenic	3.04	NA	9	15	1	1	1
All_epilepsy	2:58046995:A:G	rs2683621	2	58046995	G	A	0.3757	8.672e-12	0.678036	rs13032423	1	VRK2	87790	intergenic	3.373	7	9	15	1	1	1
All_epilepsy	2:58047101:C:G	rs2717053	2	58047101	G	C	0.3757	1.229e-11	0.678036	rs13032423	1	VRK2	87684	intergenic	0.632	7	9	15	1	1	1
All_epilepsy	2:58047263:A:C	rs2717052	2	58047263	C	A	0.3748	2.941e-11	0.676248	rs13032423	1	VRK2	87522	intergenic	0.54	NA	9	15	1	1	1
All_epilepsy	2:58048221:C:T	rs1915459	2	58048221	C	T	0.2883	5.25e-09	0.444444	rs13032423	1	VRK2	86564	intergenic	0.402	5	9	15	1	1	1
All_epilepsy	2:58049605:C:T	rs2717050	2	58049605	C	T	0.2883	6.249e-09	0.444444	rs13032423	1	VRK2	85180	intergenic	1.681	NA	9	15	1	1	1
All_epilepsy	2:58049901:C:T	rs2717049	2	58049901	C	T	0.2883	3.735e-09	0.444444	rs13032423	1	VRK2	84884	intergenic	2.874	NA	9	15	1	1	1
All_epilepsy	2:58050936:G:T	rs1949613	2	58050936	G	T	0.2903	2.651e-09	0.451435	rs13032423	1	VRK2	83849	intergenic	0.704	7	9	15	1	1	1
All_epilepsy	2:58051437:A:T	rs2717047	2	58051437	T	A	0.2903	8.975e-10	0.451435	rs13032423	1	VRK2	83348	intergenic	3.649	6	9	15	1	1	1
All_epilepsy	2:58051769:A:C	rs12185644	2	58051769	C	A	0.2913	1.845e-09	0.452089	rs13032423	1	VRK2	83016	intergenic	6.882	7	9	15	1	1	1
All_epilepsy	2:58052499:A:G	rs2683625	2	58052499	G	A	0.2893	5.12e-09	0.445073	rs13032423	1	VRK2	82286	intergenic	3.332	7	5	15	1	1	1
All_epilepsy	2:58053121:A:G	rs2947348	2	58053121	G	A	0.2893	4.873e-09	0.445073	rs13032423	1	VRK2	81664	intergenic	2.868	7	5	15	1	1	1
All_epilepsy	2:58053706:C:T	rs2953443	2	58053706	C	T	0.2893	4.31e-09	0.445073	rs13032423	1	VRK2	81079	intergenic	0.01	6	5	15	1	1	1
All_epilepsy	2:58058069:C:G	rs2683630	2	58058069	G	C	0.3728	4.582e-11	0.664908	rs13032423	1	VRK2	76716	intergenic	0.917	7	9	15	1	1	1
All_epilepsy	2:58061127:C:T	rs2717076	2	58061127	C	T	0.3718	1.836e-11	0.662046	rs13032423	1	VRK2	73658	intergenic	1.782	7	13	15	1	1	1
All_epilepsy	2:58063748:A:C	rs1520965	2	58063748	C	A	0.2883	6.347e-10	0.444444	rs13032423	1	VRK2	71037	intergenic	1.436	NA	13	15	1	1	1
All_epilepsy	2:58068741:A:G	rs1106090	2	58068741	G	A	0.3867	8.539e-11	0.689373	rs13032423	1	VRK2	66044	intergenic	0.821	7	13	15	1	1	1
All_epilepsy	2:58069464:A:T	rs1106302	2	58069464	T	A	0.2922	5.889e-10	0.460153	rs13032423	1	VRK2	65321	intergenic	2.929	5	13	15	1	1	1
All_epilepsy	2:58071224:C:T	rs2947350	2	58071224	C	T	0.2942	2.621e-10	0.461515	rs13032423	1	VRK2	63561	intergenic	3.194	7	5	15	1	1	1
All_epilepsy	2:58073603:A:C	rs1607889	2	58073603	C	A	0.2893	3.743e-09	0.443412	rs13032423	1	VRK2	61182	intergenic	1.166	NA	7	15	1	1	1
All_epilepsy	2:58073897:A:G	rs2176931	2	58073897	G	A	0.2724	2.241e-08	0.422153	rs13032423	1	VRK2	60888	intergenic	1.621	NA	5	15	1	1	1
All_epilepsy	2:58074053:A:G	rs2204019	2	58074053	G	A	0.2952	2.73e-09	0.46221	rs13032423	1	VRK2	60732	intergenic	1.492	NA	5	15	1	1	1
All_epilepsy	2:58075701:A:C	rs11684106	2	58075701	C	A	0.2724	6.896e-09	0.422153	rs13032423	1	VRK2	59084	intergenic	5.895	6	5	15	1	1	1
All_epilepsy	2:58075743:C:T	rs2716999	2	58075743	C	T	0.2942	4.545e-10	0.459892	rs13032423	1	VRK2	59042	intergenic	0.307	7	5	15	1	1	1
All_epilepsy	2:58076229:C:T	rs2683622	2	58076229	C	T	0.2942	9.187e-10	0.454106	rs13032423	1	VRK2	58556	intergenic	2.653	NA	5	15	1	1	1
All_epilepsy	2:58076796:G:T	rs2947351	2	58076796	G	T	0.2932	6.816e-10	0.453424	rs13032423	1	VRK2	57989	intergenic	0.993	7	5	15	1	1	1
All_epilepsy	2:58076951:C:T	rs2953437	2	58076951	C	T	0.2922	1.54e-09	0.452752	rs13032423	1	VRK2	57834	intergenic	2.783	7	5	15	1	1	1
All_epilepsy	2:58077827:A:G	rs2953438	2	58077827	G	A	0.2883	2.305e-09	0.43709	rs13032423	1	VRK2	56958	intergenic	0.45	5	7	15	1	1	1
All_epilepsy	2:58078939:G:T	rs68119977	2	58078939	G	T	0.3559	1.421e-10	0.621415	rs13032423	1	VRK2	55846	intergenic	11.68	6	13	15	1	1	1
All_epilepsy	2:58082205:A:G	rs68084872	2	58082205	G	A	0.2674	3.318e-08	0.401087	rs13032423	1	VRK2	52580	intergenic	0.598	7	13	15	1	1	1
All_epilepsy	2:58083420:C:T	rs2953442	2	58083420	C	T	0.2952	1.359e-10	0.46221	rs13032423	1	VRK2	51365	intergenic	2.09	NA	9	15	1	1	1
All_epilepsy	2:58085243:C:T	rs4672225	2	58085243	C	T	0.2734	1.905e-08	0.422659	rs13032423	1	VRK2	49542	intergenic	4.795	7	14	15	1	1	1
All_epilepsy	2:58087409:C:G	rs2717074	2	58087409	G	C	0.2942	3.001e-10	0.461515	rs13032423	1	VRK2	47376	intergenic	0.097	6	14	15	1	1	1
All_epilepsy	2:58087596:A:G	rs2717073	2	58087596	G	A	0.2903	1.231e-09	0.445712	rs13032423	1	VRK2	47189	intergenic	3.596	NA	14	15	1	1	1
All_epilepsy	2:58087739:C:T	rs2683626	2	58087739	C	T	0.2952	1.677e-10	0.46221	rs13032423	1	VRK2	47046	intergenic	3.7	NA	14	15	1	1	1
All_epilepsy	2:58089124:C:T	rs2717072	2	58089124	C	T	0.2952	1.106e-10	0.46221	rs13032423	1	VRK2	45661	intergenic	5.89	NA	7	15	1	1	1
All_epilepsy	2:58089599:C:T	rs66985942	2	58089599	C	T	0.2734	1.478e-08	0.42431	rs13032423	1	VRK2	45186	intergenic	0.429	4	2	15	1	1	1
All_epilepsy	2:58092395:C:T	rs2717070	2	58092395	C	T	0.2903	1.15e-10	0.451435	rs13032423	1	VRK2	42390	intergenic	0.208	NA	5	15	1	1	1
All_epilepsy	2:58093903:A:T	rs10445894	2	58093903	T	A	0.2893	1.262e-10	0.45079	rs13032423	1	VRK2	40882	intergenic	0.379	7	5	15	1	1	1
All_epilepsy	2:58094873:A:C	rs2717068	2	58094873	C	A	0.3966	3.772e-11	0.580331	rs13032423	1	VRK2	39912	intergenic	7.18	NA	5	15	1	1	1
All_epilepsy	2:58110969:A:C	rs2717063	2	58110969	C	A	0.4215	4.068e-10	0.509084	rs13032423	1	VRK2	23816	intergenic	1.811	7	5	15	1	1	1
All_epilepsy	2:58112266:A:T	rs2678910	2	58112266	T	A	0.3767	6.072e-11	0.49305	rs13032423	1	VRK2	22519	intergenic	15.66	7	2	15	1	1	1
All_epilepsy	2:58113995:C:T	rs2683634	2	58113995	C	T	0.4085	2.896e-11	0.521066	rs13032423	1	VRK2	20790	intergenic	6.924	NA	1	15	1	1	1
All_epilepsy	2:58119574:C:T	rs2678915	2	58119574	C	T	0.4085	6.885e-11	0.521066	rs13032423	1	VRK2	15211	intergenic	1.911	6	5	15	1	1	1
All_epilepsy	2:58123724:C:T	rs1356544	2	58123724	C	T	0.4056	5.022e-11	0.532048	rs13032423	1	VRK2	11061	intergenic	8.276	7	5	15	1	1	1
All_epilepsy	2:58123798:C:T	rs1356545	2	58123798	C	T	0.4056	1.926e-10	0.532048	rs13032423	1	VRK2	10987	intergenic	1.361	6	5	15	1	1	1
All_epilepsy	2:58128804:C:T	rs2717056	2	58128804	C	T	0.4105	6.595e-11	0.531882	rs13032423	1	VRK2	5981	intergenic	0.63	NA	7	15	1	1	1
All_epilepsy	2:58130327:C:T	rs2678908	2	58130327	C	T	0.4105	5.075e-11	0.531882	rs13032423	1	VRK2	4458	intergenic	20	NA	5	15	1	1	1
All_epilepsy	2:58134048:A:T	rs2678906	2	58134048	T	A	0.4085	5.234e-11	0.519459	rs13032423	1	VRK2	737	upstream	7.11	5	5	15	1	1	1
All_epilepsy	2:58135872:A:G	rs2678905	2	58135872	G	A	0.4085	3.764e-11	0.519459	rs13032423	1	VRK2	0	intronic	7.068	NA	1	15	1	1	1
All_epilepsy	2:58137618:C:T	rs2717001	2	58137618	C	T	0.4085	5.526e-11	0.519459	rs13032423	1	VRK2	0	intronic	11.77	7	1	15	1	1	1
All_epilepsy	2:58137755:G:T	rs2678904	2	58137755	G	T	0.4095	7.821e-11	0.527011	rs13032423	1	VRK2	0	intronic	1.529	NA	1	15	1	1	1
All_epilepsy	2:58137930:A:G	rs2678903	2	58137930	G	A	0.4076	3.958e-11	0.517799	rs13032423	1	VRK2	0	intronic	1.501	NA	1	15	1	1	1
All_epilepsy	2:58138651:A:G	rs2678901	2	58138651	G	A	0.4085	1.338e-11	0.519459	rs13032423	1	VRK2	0	intronic	5.404	NA	5	15	1	1	1
All_epilepsy	2:58139593:A:G	rs1040225	2	58139593	G	A	0.4085	1.327e-11	0.519459	rs13032423	1	VRK2	0	intronic	5.908	NA	5	15	1	1	1
All_epilepsy	2:58139865:C:G	rs1040224	2	58139865	G	C	0.4085	1.33e-11	0.519459	rs13032423	1	VRK2	0	intronic	0.028	5	5	15	1	1	1
All_epilepsy	2:58142647:G:T	rs2717002	2	58142647	G	T	0.4085	1.391e-11	0.519459	rs13032423	1	VRK2	0	intronic	4.404	6	5	15	1	1	1
All_epilepsy	2:58143438:A:G	rs2717003	2	58143438	G	A	0.4076	1.582e-11	0.517799	rs13032423	1	VRK2	0	intronic	5.574	6	5	15	1	1	1
All_epilepsy	2:58143854:A:C	rs2717004	2	58143854	C	A	0.4085	2.722e-11	0.519459	rs13032423	1	VRK2	0	intronic	7.044	7	5	15	1	1	1
All_epilepsy	2:58148180:A:G	rs2465804	2	58148180	G	A	0.4076	3.093e-11	0.517799	rs13032423	1	VRK2	0	intronic	9.282	5	5	15	1	1	1
All_epilepsy	2:58149116:A:G	rs2717007	2	58149116	G	A	0.4076	3.056e-11	0.517799	rs13032423	1	VRK2	0	intronic	17.78	3a	7	15	1	1	1
All_epilepsy	2:58150768:C:T	rs2678909	2	58150768	C	T	0.3817	8.802e-11	0.485904	rs13032423	1	VRK2	0	intronic	3.451	6	9	15	1	1	1
All_epilepsy	2:58150941:A:C	rs2459982	2	58150941	C	A	0.4085	3.913e-11	0.519459	rs13032423	1	VRK2	0	intronic	2.071	5	9	15	1	1	1
All_epilepsy	2:58151817:A:G	rs2717010	2	58151817	G	A	0.4076	2.055e-11	0.517799	rs13032423	1	VRK2	0	intronic	3.02	6	9	15	1	1	1
All_epilepsy	2:58152075:C:T	rs2717011	2	58152075	C	T	0.4076	4.439e-11	0.517799	rs13032423	1	VRK2	0	intronic	10.13	6	9	15	1	1	1
All_epilepsy	2:58154249:C:T	rs2717014	2	58154249	C	T	0.4085	2.378e-11	0.519459	rs13032423	1	VRK2	0	intronic	1.226	6	9	15	1	1	1
All_epilepsy	2:58154601:A:G	rs2678873	2	58154601	G	A	0.4076	1.393e-11	0.517799	rs13032423	1	VRK2	0	intronic	1.328	7	9	15	1	1	1
All_epilepsy	2:58155253:C:T	rs2717015	2	58155253	C	T	0.4076	1.26e-11	0.517799	rs13032423	1	VRK2	0	intronic	8.182	7	5	15	1	1	1
All_epilepsy	2:58156539:C:T	rs2139053	2	58156539	C	T	0.3827	6.624e-11	0.483198	rs13032423	1	VRK2	0	intronic	3.485	6	5	15	1	1	1
All_epilepsy	2:58156583:A:C	rs2139054	2	58156583	C	A	0.4076	1.208e-11	0.517799	rs13032423	1	VRK2	0	intronic	4.367	6	5	15	1	1	1
All_epilepsy	2:58156772:C:G	rs2176546	2	58156772	G	C	0.4076	1.92e-11	0.509508	rs13032423	1	VRK2	0	intronic	1.436	7	5	15	1	1	1
All_epilepsy	2:58158152:A:G	rs2678879	2	58158152	G	A	0.4085	1.094e-10	0.516883	rs13032423	1	VRK2	0	intronic	0.22	6	9	15	1	1	1
All_epilepsy	2:58158283:C:T	rs2678880	2	58158283	C	T	0.4115	4.386e-11	0.527717	rs13032423	1	VRK2	0	intronic	2.085	6	9	15	1	1	1
All_epilepsy	2:58159362:A:T	rs2678882	2	58159362	T	A	0.4095	3.25e-10	0.518529	rs13032423	1	VRK2	0	intronic	3.749	6	9	15	1	1	1
All_epilepsy	2:58159473:G:T	rs2717019	2	58159473	G	T	0.4085	1.65e-10	0.516883	rs13032423	1	VRK2	0	intronic	3.11	6	9	15	1	1	1
All_epilepsy	2:58159670:A:G	rs2678883	2	58159670	G	A	0.4085	2.078e-10	0.516883	rs13032423	1	VRK2	0	intronic	2.644	7	9	15	1	1	1
All_epilepsy	2:58160123:A:C	rs2678884	2	58160123	C	A	0.3837	4.244e-10	0.4822	rs13032423	1	VRK2	0	intronic	2.207	6	9	15	1	1	0
All_epilepsy	2:58160639:C:G	rs2717022	2	58160639	G	C	0.4085	9.813e-11	0.516883	rs13032423	1	VRK2	0	intronic	2.494	6	9	15	1	1	0
All_epilepsy	2:58161221:A:G	rs2678886	2	58161221	G	A	0.4085	8.738e-11	0.516883	rs13032423	1	VRK2	0	intronic	0.56	7	9	15	1	1	0
All_epilepsy	2:58161355:C:T	rs2717023	2	58161355	C	T	0.4076	2.728e-10	0.515254	rs13032423	1	VRK2	0	intronic	1.216	7	9	15	1	1	0
All_epilepsy	2:58161397:C:G	rs2717024	2	58161397	G	C	0.4085	3.231e-10	0.516883	rs13032423	1	VRK2	0	intronic	1.682	7	9	15	1	1	0
All_epilepsy	2:58161752:A:C	rs2678887	2	58161752	C	A	0.4085	1.63e-10	0.516883	rs13032423	1	VRK2	0	intronic	0.368	5	9	15	1	1	0
All_epilepsy	2:58162191:A:G	rs2678888	2	58162191	G	A	0.4085	9.264e-11	0.516883	rs13032423	1	VRK2	0	intronic	4.402	5	9	9	1	1	0
All_epilepsy	2:58164223:A:G	rs2678889	2	58164223	G	A	0.4095	2.128e-10	0.518529	rs13032423	1	VRK2	0	intronic	6.623	7	5	15	1	1	0
All_epilepsy	2:58164435:C:T	rs2678890	2	58164435	C	T	0.4095	3.463e-10	0.518529	rs13032423	1	VRK2	0	intronic	0.565	7	7	15	1	1	0
All_epilepsy	2:58164454:A:G	rs2717027	2	58164454	G	A	0.3847	7.893e-10	0.477911	rs13032423	1	VRK2	0	intronic	1.494	7	7	15	1	1	0
All_epilepsy	2:58166181:A:G	rs970941	2	58166181	G	A	0.4095	2.832e-10	0.518529	rs13032423	1	VRK2	0	intronic	2.082	6	5	15	1	1	0
All_epilepsy	2:58166468:C:T	rs2717031	2	58166468	C	T	0.4095	2.272e-10	0.518529	rs13032423	1	VRK2	0	intronic	3.981	7	5	15	1	1	0
All_epilepsy	2:58166643:G:T	rs2678891	2	58166643	G	T	0.4095	2.464e-10	0.518529	rs13032423	1	VRK2	0	intronic	4.852	6	5	15	1	1	0
All_epilepsy	2:58166760:C:T	rs2717032	2	58166760	C	T	0.4095	3.689e-10	0.518529	rs13032423	1	VRK2	0	intronic	4.29	7	5	15	1	1	0
All_epilepsy	2:58166769:C:T	rs2717033	2	58166769	C	T	0.4085	1.166e-10	0.516883	rs13032423	1	VRK2	0	intronic	0.452	6	5	15	1	1	0
All_epilepsy	2:58167258:G:T	rs2717034	2	58167258	G	T	0.4334	2.239e-10	0.459679	rs13032423	1	VRK2	0	intronic	0.078	6	5	15	1	1	0
All_epilepsy	2:58167260:C:G	rs2678894	2	58167260	G	C	0.4334	2.864e-10	0.459679	rs13032423	1	VRK2	0	intronic	0.436	6	5	15	1	1	0
All_epilepsy	2:58167440:C:T	rs2717035	2	58167440	C	T	0.4095	2.661e-10	0.518529	rs13032423	1	VRK2	0	intronic	0.108	7	5	15	1	1	0
All_epilepsy	2:58168098:C:T	rs2717036	2	58168098	C	T	0.4095	2.957e-10	0.518529	rs13032423	1	VRK2	0	intronic	6.226	6	5	15	1	1	0
All_epilepsy	2:58168856:G:T	rs1401100	2	58168856	G	T	0.4105	2.645e-10	0.520192	rs13032423	1	VRK2	0	intronic	16.6	6	5	15	1	1	0
All_epilepsy	2:58169388:A:G	rs2678896	2	58169388	G	A	0.4095	1.39e-10	0.508656	rs13032423	1	VRK2	0	intronic	0.869	6	5	15	1	1	0
All_epilepsy	2:58169418:A:G	rs2678897	2	58169418	G	A	0.4066	5.082e-10	0.500545	rs13032423	1	VRK2	0	intronic	9.746	7	5	15	1	1	0
All_epilepsy	2:58169494:C:T	rs2717040	2	58169494	C	T	0.4095	2.469e-10	0.508656	rs13032423	1	VRK2	0	intronic	16.05	7	5	15	1	1	0
All_epilepsy	2:58170004:C:T	rs1568253	2	58170004	C	T	0.4085	1.728e-10	0.516883	rs13032423	1	VRK2	0	intronic	16.71	7	5	15	1	1	0
All_epilepsy	2:58170161:A:C	rs1568254	2	58170161	C	A	0.4085	9.477e-11	0.516883	rs13032423	1	VRK2	0	intronic	11.4	6	5	15	1	1	0
All_epilepsy	2:58171220:A:C	rs1518393	2	58171220	C	A	0.4066	1.933e-10	0.506256	rs13032423	1	VRK2	0	intronic	0.965	5	5	15	1	1	0
All_epilepsy	2:58171287:A:G	rs1518394	2	58171287	G	A	0.4066	1.501e-10	0.506256	rs13032423	1	VRK2	0	intronic	3.122	6	5	15	1	1	0
All_epilepsy	2:58172107:C:T	rs2717041	2	58172107	C	T	0.4145	2.376e-10	0.528603	rs13032423	1	VRK2	0	intronic	3.499	5	7	15	1	1	0
All_epilepsy	2:58177082:A:C	rs2717042	2	58177082	C	A	0.3837	1.491e-09	0.4822	rs13032423	1	VRK2	0	intronic	7.108	6	9	15	1	1	0
All_epilepsy	2:58179019:C:T	rs2717043	2	58179019	C	T	0.3857	8.63e-10	0.473641	rs13032423	1	VRK2	0	intronic	0.305	7	9	15	1	1	0
All_epilepsy	2:58200748:A:G	rs12713370	2	58200748	G	A	0.3956	4.551e-11	0.437238	rs13032423	1	VRK2	0	intronic	4.186	7	1	15	1	1	0
All_epilepsy	2:58208074:A:G	rs1518395	2	58208074	G	A	0.3946	1.234e-10	0.435878	rs13032423	1	VRK2	0	intronic	2.708	5	5	15	1	1	0
All_epilepsy	2:58210239:C:T	rs6732310	2	58210239	C	T	0.3956	2.066e-10	0.437238	rs13032423	1	VRK2	0	intronic	3.783	7	1	15	1	1	0
All_epilepsy	2:58211509:A:G	rs6545677	2	58211509	G	A	0.3817	2.33e-10	0.470423	rs13032423	1	VRK2	0	intronic	1.563	6	5	15	1	1	0
All_epilepsy	2:58222928:C:T	rs2312147	2	58222928	C	T	0.3887	5.488e-10	0.451555	rs13032423	1	VRK2	0	intronic	3.184	6	7	15	1	1	0
All_epilepsy	2:58231314:C:T	rs1518399	2	58231314	C	T	0.3966	2.242e-09	0.410236	rs13032423	1	VRK2	0	intronic	2.365	7	14	15	1	1	0
All_epilepsy	2:58272502:C:T	rs961522	2	58272502	C	T	0.3857	8.315e-10	0.399665	rs13032423	1	VRK2	0	intronic	2.923	1f	1	5	1	1	0
All_epilepsy	2:58275666:A:G	rs986512	2	58275666	G	A	0.3579	9.734e-10	0.36632	rs13032423	1	VRK2	0	UTR5	2.268	5	1	5	1	1	0
All_epilepsy	2:58296890:A:G	rs968653	2	58296890	G	A	0.3519	8.223e-09	0.382236	rs13032423	1	VRK2	0	intronic	9.955	NA	4	5	1	1	1
All_epilepsy	2:58297664:A:G	rs10205421	2	58297664	G	A	0.3539	1.077e-08	0.382749	rs13032423	1	VRK2	0	intronic	1.954	6	4	5	1	1	1
All_epilepsy	2:58299326:A:G	rs10188070	2	58299326	G	A	0.3529	1.902e-08	0.385052	rs13032423	1	VRK2	0	intronic	3.334	5	4	5	1	1	1
All_epilepsy	2:58322226:A:C	rs2118899	2	58322226	C	A	0.336	3.167e-08	0.339216	rs13032423	1	VRK2	0	intronic	2.711	NA	5	5	1	1	0
All_epilepsy	2:58350571:A:G	rs2043890	2	58350571	G	A	0.3439	1.194e-08	0.312391	rs13032423	1	VRK2	0	intronic	11.47	NA	4	15	1	1	1
All_epilepsy	2:58379496:A:C	rs10172212	2	58379496	C	A	0.3509	1.684e-08	0.303036	rs13032423	1	VRK2	0	intronic	1.481	6	5	5	1	1	0
All_epilepsy	2:58381785:C:T	rs848294	2	58381785	C	T	0.3509	9.12e-09	0.303036	rs13032423	1	VRK2	0	intronic	1.415	NA	4	5	1	1	0
All_epilepsy	2:58391570:A:T	rs848289	2	58391570	T	A	0.3509	4.9e-08	0.307729	rs13032423	1	FANCL	0	intronic	3.74	5	4	5	1	1	0
All_epilepsy	2:58395281:G:T	rs848285	2	58395281	G	T	0.3509	2.317e-08	0.309684	rs13032423	1	FANCL	0	intronic	3.186	NA	4	5	1	1	0
All_epilepsy	2:58452792:C:G	rs12477242	2	58452792	G	C	0.3489	4.459e-08	0.313616	rs13032423	1	FANCL	0	intronic	0.598	7	4	5	1	1	0
All_epilepsy	2:58478157:A:G	rs11686281	2	58478157	G	A	0.3459	3.327e-08	0.30178	rs13032423	1	EIF3FP3	417	upstream	5.943	5	13	15	1	1	0
All_epilepsy	9:76434615:A:G	rs10121362	9	76434615	G	A	0.1849	1.706e-08	0.993064	rs4744696	3	RNA5SP286	68621	intergenic	1.44	6	5	15	0	0	0
All_epilepsy	9:76435220:A:G	rs4744696	9	76435220	G	A	0.1859	9.694e-09	1	rs4744696	3	RNA5SP286	69226	intergenic	3.659	6	5	15	0	0	0
All_epilepsy	9:76435530:A:T	rs1160197	9	76435530	T	A	0.1859	2.942e-08	1	rs4744696	3	RNA5SP286	69536	intergenic	1.456	7	5	15	0	0	0
All_epilepsy	9:76436193:C:T	rs17059463	9	76436193	C	T	0.1859	1.853e-08	1	rs4744696	3	RNA5SP286	70199	intergenic	11.34	6	5	15	0	0	0
All_epilepsy	9:76440742:C:T	rs11143704	9	76440742	C	T	0.1839	2.064e-08	0.98612	rs4744696	3	RNA5SP286	74748	intergenic	1.924	6	5	15	0	0	0
All_epilepsy	9:76444334:G:T	rs12156550	9	76444334	G	T	0.1839	3.048e-08	0.98612	rs4744696	3	RNA5SP286	78340	intergenic	0.359	NA	5	15	0	0	0
All_epilepsy	9:76448339:A:G	rs4745262	9	76448339	G	A	0.1839	1.816e-08	0.98612	rs4744696	3	RNA5SP286	82345	intergenic	0.887	6	9	15	0	0	0
All_epilepsy	9:76451478:C:T	rs1902980	9	76451478	C	T	0.1839	2.403e-08	0.98612	rs4744696	3	RNA5SP286	85484	intergenic	0.805	7	9	15	0	0	0

## Sheet: GGE
Supplementary Data 1. Genome-wide significant SNPs across epilepsy types, including functional annotations
Column Description 1. EpiType: The epilepsy type in which the association is studied. 2. uniqID : Unique ID of SNPs consisting of chr:position:allele1:allele2 where alleles are alphabetically ordered. 3. rsID : rsID based on dbSNP build 146. 4. chr : chromosome 5. pos : position on hg19 6. non_effect_allele : Non-effect/non-risk allele if it is provided in the input GWAS summary statistics file. …
EpiType	uniqID	rsID	chr	pos	non_effect_allele	effect_allele	MAF	gwasP	r2	IndSigSNP	GenomicLocus	nearestGene	dist	func	CADD	RDB	minChrState	commonChrState	posMapFilt	eqtlMapFilt	ciMapFilt
GGE	1:237852083:C:T	rs876793	1	237852083	C	T	0.2234	2.644e-09	1	rs876793	1	RYR2	0	intronic	3.659	NA	5	15	1	0	0
GGE	10:103555611:C:T	rs11191116	10	103555611	C	T	0.2206	1.817e-13	0.894002	rs11191156	14	MGEA5	0	intronic	1.791	5	4	4	1	1	1
GGE	10:103560321:C:T	rs2305192	10	103560321	C	T	0.2214	5.236e-13	0.896526	rs11191156	14	MGEA5	0	intronic	10.04	NA	4	4	1	1	0
GGE	10:103560333:C:T	rs2305191	10	103560333	C	T	0.2656	1.239e-10	0.70925	rs11191156	14	MGEA5	0	intronic	1.28	NA	4	4	1	1	0
GGE	10:103565960:C:G	rs3740422	10	103565960	G	C	0.2011	1.224e-13	0.876727	rs11191156	14	MGEA5	0	intronic	1.347	6	4	4	1	1	0
GGE	10:103585122:G:T	rs11191123	10	103585122	G	T	0.1605	3.144e-11	0.674587	rs11191156	14	KCNIP2-AS1	0	ncRNA_intronic	1.487	6	2	5	1	1	1
GGE	10:103586356:A:G	rs10883689	10	103586356	G	A	0.1621	1.454e-10	0.679226	rs11191156	14	KCNIP2-AS1:KCNIP2	00:00:00	ncRNA_intronic	11.82	2b	4	5	1	1	1
GGE	10:103590594:A:C	rs3781299	10	103590594	C	A	0.1601	5.766e-11	0.66471	rs11191156	14	KCNIP2	0	intronic	0.606	NA	1	2	1	1	0
GGE	10:103597354:C:T	rs11191127	10	103597354	C	T	0.1591	1.947e-11	0.666604	rs11191156	14	KCNIP2	0	intronic	1.423	4	5	5	1	1	0
GGE	10:103603162:G:T	rs12413444	10	103603162	G	T	0.1593	1.818e-11	0.667426	rs11191156	14	KCNIP2	0	intronic	13.85	4	1	5	1	1	0
GGE	10:103605714:C:T	rs1044258	10	103605714	C	T	0.1945	4.12e-12	0.843584	rs11191156	14	C10orf76	0	UTR3	9.092	5	4	5	1	1	0
GGE	10:103613232:C:G	rs11191130	10	103613232	G	C	0.1591	1.784e-11	0.666604	rs11191156	14	C10orf76	0	intronic	0.708	7	4	5	1	1	1
GGE	10:103635878:C:T	rs12257791	10	103635878	C	T	0.1785	3.384e-11	0.70383	rs11191156	14	C10orf76	0	intronic	0.349	6	4	5	1	1	1
GGE	10:103674102:A:G	rs11191148	10	103674102	G	A	0.1565	3.908e-11	0.667452	rs11191156	14	C10orf76	0	intronic	0.075	7	4	5	1	1	0
GGE	10:103677961:A:C	rs11191149	10	103677961	C	A	0.1597	5.101e-11	0.679339	rs11191156	14	C10orf76	0	intronic	0.589	6	4	5	1	1	0
GGE	10:103690999:A:G	rs10883695	10	103690999	G	A	0.1552	2.347e-11	0.690296	rs11191156	14	C10orf76	0	intronic	4.054	5	4	5	1	1	1
GGE	10:103697054:C:T	rs11191154	10	103697054	C	T	0.1591	2.237e-11	0.700976	rs11191156	14	C10orf76	0	intronic	0.798	7	4	5	1	1	1
GGE	10:103702763:A:G	rs11191156	10	103702763	G	A	0.2135	4.409e-14	1	rs11191156	14	C10orf76	0	intronic	7.06	6	4	5	1	1	1
GGE	10:103703929:A:G	rs11191157	10	103703929	G	A	0.1647	6.671e-12	0.647827	rs11191156	14	C10orf76	0	intronic	0.369	7	5	5	1	1	1
GGE	10:103711274:A:G	rs11191159	10	103711274	G	A	0.1558	8.421e-12	0.694976	rs11191156	14	C10orf76	0	intronic	5.1	6	4	5	1	1	0
GGE	10:103714782:C:T	rs12359517	10	103714782	C	T	0.1583	1.264e-11	0.705895	rs11191156	14	C10orf76	0	intronic	0.253	7	4	4	1	1	0
GGE	10:103715522:A:T	rs10883699	10	103715522	T	A	0.1558	8.059e-12	0.694976	rs11191156	14	C10orf76	0	intronic	8.119	7	4	4	1	1	0
GGE	10:103719913:C:T	rs11191160	10	103719913	C	T	0.1583	1.293e-11	0.705895	rs11191156	14	C10orf76	0	intronic	2.494	7	4	5	1	1	0
GGE	10:103732143:A:G	rs11191162	10	103732143	G	A	0.1556	1.013e-11	0.694154	rs11191156	14	C10orf76	0	intronic	1.905	5	2	4	1	1	0
GGE	10:103741725:A:G	rs34642364	10	103741725	G	A	0.156	7.098e-12	0.693738	rs11191156	14	C10orf76	0	intronic	1.322	6	4	5	1	1	0
GGE	10:103743133:A:G	rs35205878	10	103743133	G	A	0.1585	1.313e-11	0.681936	rs11191156	14	C10orf76	0	intronic	0.047	7	4	5	1	1	0
GGE	10:103747138:A:G	rs10883701	10	103747138	G	A	0.1689	8.837e-12	0.756482	rs11191156	14	C10orf76	0	intronic	1.086	5	4	4	1	1	0
GGE	10:103749743:A:G	rs11191170	10	103749743	G	A	0.1583	1.391e-11	0.703828	rs11191156	14	C10orf76	0	intronic	4.11	5	4	4	1	1	0
GGE	10:103754150:A:G	rs5003331	10	103754150	G	A	0.156	6.047e-12	0.693738	rs11191156	14	C10orf76	0	intronic	0.3	7	4	4	1	1	1
GGE	10:103765790:A:G	rs7350429	10	103765790	G	A	0.156	6.261e-12	0.693738	rs11191156	14	C10orf76	0	intronic	6.378	6	4	4	1	1	1
GGE	10:103798260:A:G	rs11191189	10	103798260	G	A	0.1558	1.401e-11	0.69102	rs11191156	14	C10orf76	0	intronic	8.67	5	4	4	1	1	0
GGE	10:103802408:A:G	rs11191193	10	103802408	G	A	0.2041	1.235e-13	0.939937	rs11191156	14	C10orf76	0	intronic	2.596	5	4	5	1	1	0
GGE	10:103807295:A:G	rs11191196	10	103807295	G	A	0.1558	1.904e-11	0.692916	rs11191156	14	C10orf76	0	intronic	1.775	7	5	5	1	1	0
GGE	12:52326051:G:T	rs10431492	12	52326051	G	T	0.4714	4.437e-08	1	rs10431492	15	ACVRL1	8905	intergenic	2.362	5	5	15	1	1	1
GGE	12:52327828:C:T	rs140524568	12	52327828	C	T	0.02536	1.91e-08	0.462559	rs114131287	15	ACVRL1	10682	intergenic	0.084	6	5	15	1	1	1
GGE	12:52332323:A:T	rs114131287	12	52332323	T	A	0.01158	5.457e-09	1	rs114131287	15	ACVR1B	13127	intergenic	11.26	6	5	15	1	1	1
GGE	12:52333848:A:C	rs115713832	12	52333848	C	A	0.01158	1.099e-08	1	rs114131287	15	ACVR1B	11602	intergenic	7.751	4	5	15	1	1	1
GGE	16:7340150:C:G	rs59987003	16	7340150	G	C	0.4962	2.458e-08	0.770296	rs62014006	16	RBFOX1	0	intronic	0.916	6	9	15	1	0	0
GGE	16:7340762:A:G	rs12325606	16	7340762	G	A	0.4966	4.018e-08	0.774579	rs62014006	16	RBFOX1	0	intronic	3.443	5	9	15	1	0	0
GGE	16:7340946:C:T	rs67218083	16	7340946	C	T	0.496	3.79e-08	0.771504	rs62014006	16	RBFOX1	0	intronic	0.469	6	9	15	1	0	0
GGE	16:7344941:G:T	rs62014006	16	7344941	G	T	0.4371	4.223e-09	1	rs62014006	16	RBFOX1	0	intronic	0.05	7	5	15	1	0	0
GGE	16:7347957:C:T	rs62014008	16	7347957	C	T	0.4241	3.596e-08	0.611559	rs62014006	16	RBFOX1	0	intronic	0.564	7	5	15	1	0	0
GGE	16:7391332:C:T	rs17562492	16	7391332	C	T	0.4659	3.339e-08	0.473142	rs62014006	16	RBFOX1	0	intronic	0.909	7	2	15	1	0	0
GGE	17:46045495:C:T	rs4794333	17	46045495	C	T	0.2758	3.202e-08	0.996274	rs886444	18	CDK5RAP3	0	ncRNA_intronic	9.744	4	2	15	1	1	1
GGE	17:46051911:A:G	rs886444	17	46051911	G	A	0.2758	3.117e-08	1	rs886444	18	CDK5RAP3	0	intronic	5.111	6	4	4	1	1	1
GGE	17:46088197:A:G	rs8067216	17	46088197	G	A	0.1681	4.4e-08	0.470846	rs886444	18	COPZ2	15335	intergenic	0.214	6	4	14	1	1	1
GGE	17:46096276:C:T	rs8073371	17	46096276	C	T	0.08766	1.978e-08	0.310905	rs7211143	18	COPZ2	7256	intergenic	3.175	7	5	14	1	1	1
GGE	17:46097524:A:G	rs113403571	17	46097524	G	A	0.07788	1.711e-08	0.359777	rs16955463	18	COPZ2	6008	intergenic	3.101	7	5	14	1	1	1
GGE	17:46098810:G:T	rs72823527	17	46098810	G	T	0.07788	1.285e-08	0.359777	rs16955463	18	COPZ2	4722	intergenic	2.173	5	2	14	1	1	1
GGE	17:46101460:A:G	rs112296021	17	46101460	G	A	0.07867	1.719e-08	0.358475	rs16955463	18	COPZ2	2072	intergenic	8.42	2b	1	2	1	1	1
GGE	17:46102153:A:G	rs76950846	17	46102153	G	A	0.07588	1.142e-08	0.369287	rs16955463	18	COPZ2	1379	intergenic	6.709	4	1	2	1	1	1
GGE	17:46109371:A:G	rs72823530	17	46109371	G	A	0.07867	2.656e-08	0.367082	rs16955463	18	COPZ2	0	UTR3	1.713	5	3	14	1	1	1
GGE	17:46114692:C:G	rs41280120	17	46114692	G	C	0.08846	3.009e-08	0.314741	rs7211143	18	COPZ2	0	intronic	7.206	2b	1	1	1	1	1
GGE	17:46119775:C:T	rs8067005	17	46119775	C	T	0.08846	2.996e-08	0.314741	rs7211143	18	COPZ2	4382	intergenic	1.482	7	5	14	1	1	1
GGE	17:46132424:C:G	rs72823599	17	46132424	G	C	0.07788	2.489e-08	0.372636	rs16955463	18	NFE2L1	0	exonic	17.94	4	1	6	1	1	1
GGE	17:46135208:C:T	rs72823601	17	46135208	C	T	0.07768	3.02e-08	0.371923	rs16955463	18	NFE2L1	0	intronic	2.012	5	4	4	1	1	1
GGE	17:46139479:C:T	rs72825504	17	46139479	C	T	0.07768	3.166e-08	0.371923	rs16955463	18	NFE2L1	629	downstream	1.869	4	4	4	1	1	1
GGE	17:46148155:C:T	rs1050025	17	46148155	C	T	0.07768	3.455e-08	0.371923	rs16955463	18	CBX1	0	UTR3	13.58	NA	4	4	1	1	1
GGE	17:46155069:C:T	rs72825512	17	46155069	C	T	0.07768	3.852e-08	0.371923	rs16955463	18	CBX1	0	intronic	0.595	5	4	5	1	1	1
GGE	17:46191032:C:T	rs112306902	17	46191032	C	T	0.07788	2.87e-08	0.370788	rs16955463	18	SNX11	0	intronic	5.05	6	2	5	1	1	0
GGE	17:46244948:A:G	rs16953235	17	46244948	G	A	0.07568	4.202e-08	0.381495	rs16955463	18	SKAP1	0	intronic	2.39	5	4	14	1	1	1
GGE	17:46342596:A:G	rs111750009	17	46342596	G	A	0.1785	2.361e-08	0.980829	rs16955463	18	SKAP1	0	intronic	1.354	6	2	15	1	1	1
GGE	17:46347877:A:G	rs140817062	17	46347877	G	A	0.1785	2.898e-08	0.980813	rs16955463	18	SKAP1	0	intronic	4.172	6	5	15	1	1	1
GGE	17:46351592:A:G	rs113791413	17	46351592	G	A	0.08407	4.809e-08	0.434936	rs16955463	18	SKAP1	0	intronic	2.345	7	5	15	1	1	1
GGE	17:46352080:A:C	rs72827808	17	46352080	C	A	0.1781	6.544e-09	0.980826	rs16955463	18	SKAP1	0	intronic	0.294	6	5	15	1	1	1
GGE	17:46359502:A:G	rs16954581	17	46359502	G	A	0.1781	1.362e-08	0.983221	rs16955463	18	SKAP1	0	intronic	4.048	7	4	14	1	1	1
GGE	17:46366960:A:G	rs72827814	17	46366960	G	A	0.08407	1.744e-08	0.437144	rs16955463	18	SKAP1	0	intronic	5.897	6	5	14	1	1	1
GGE	17:46375467:A:G	rs17695373	17	46375467	G	A	0.08427	1.809e-08	0.437885	rs16955463	18	SKAP1:AC090627.1	00:00:00	ncRNA_intronic	4.459	1f	5	14	1	1	1
GGE	17:46381746:C:T	rs16955073	17	46381746	C	T	0.1789	3.62e-09	0.988023	rs16955463	18	SKAP1:AC090627.1	00:00:00	ncRNA_intronic	5.806	6	5	14	1	1	1
GGE	17:46397502:C:T	rs72827830	17	46397502	C	T	0.08407	1.442e-08	0.437144	rs16955463	18	SKAP1	0	intronic	0.8	6	5	14	1	1	1
GGE	17:46399497:G:T	rs16955463	17	46399497	G	T	0.1801	2.3e-09	1	rs16955463	18	SKAP1	0	intronic	13.44	4	5	14	1	1	1
GGE	17:46407108:A:C	rs72827832	17	46407108	C	A	0.08407	1.47e-08	0.437144	rs16955463	18	SKAP1	0	intronic	2.044	6	5	14	1	1	1
GGE	17:46413819:A:G	rs72827834	17	46413819	G	A	0.08407	1.184e-08	0.437144	rs16955463	18	SKAP1	0	intronic	20.1	5	5	14	1	1	1
GGE	17:46420996:A:G	rs72827839	17	46420996	G	A	0.07648	1.429e-08	0.397463	rs16955463	18	SKAP1	0	intronic	6.969	7	4	14	1	1	1
GGE	17:46427160:A:T	rs17696392	17	46427160	T	A	0.08407	1.132e-08	0.437144	rs16955463	18	SKAP1	0	intronic	19.09	1f	4	14	1	1	1
GGE	17:46430145:A:G	rs1472966	17	46430145	G	A	0.08407	2.024e-08	0.437144	rs16955463	18	SKAP1	0	intronic	14.85	1f	5	14	1	1	1
GGE	17:46434441:A:G	rs72827844	17	46434441	G	A	0.1789	2.73e-09	0.990416	rs16955463	18	SKAP1	0	intronic	6.326	7	5	14	1	1	1
GGE	17:46474361:A:G	rs72827858	17	46474361	G	A	0.1793	2.375e-09	0.992805	rs16955463	18	SKAP1	0	intronic	9.882	7	4	14	1	1	1
GGE	17:46481963:A:G	rs57583172	17	46481963	G	A	0.1803	3.499e-09	0.998801	rs16955463	18	SKAP1	0	intronic	1.533	6	5	14	1	1	0
GGE	17:46492878:C:T	rs72827864	17	46492878	C	T	0.1817	6.284e-09	0.971672	rs16955463	18	SKAP1	0	intronic	0.525	5	5	13	1	1	0
GGE	17:46499918:C:T	rs59386258	17	46499918	C	T	0.1801	5.207e-09	0.964475	rs16955463	18	SKAP1	0	intronic	2.207	7	5	14	1	1	0
GGE	17:46513814:A:G	rs58953228	17	46513814	G	A	0.1803	8.056e-09	0.949001	rs16955463	18	SKAP1	6176	intergenic	0.324	5	5	14	1	1	0
GGE	17:46523919:C:G	rs16956892	17	46523919	G	C	0.1799	5.816e-09	0.946578	rs16955463	18	SKAP1	16281	intergenic	0.174	7	5	14	1	1	0
GGE	17:46523974:A:G	rs72827876	17	46523974	G	A	0.08247	1.557e-08	0.429183	rs7211143	18	SKAP1	16336	intergenic	5.946	7	5	14	1	1	0
GGE	17:46524904:A:G	rs72827877	17	46524904	G	A	0.08247	1.191e-08	0.429183	rs7211143	18	SKAP1	17266	intergenic	0.091	7	5	14	1	1	0
GGE	17:46532624:G:T	rs72827882	17	46532624	G	T	0.08247	1.179e-08	0.429183	rs7211143	18	SKAP1	24986	intergenic	1.049	3a	2	13	1	1	0
GGE	17:46534423:C:G	rs72827885	17	46534423	G	C	0.08327	2.335e-08	0.43497	rs7211143	18	SKAP1	26785	intergenic	20.7	4	1	7	1	1	0
GGE	17:46535805:A:G	rs17624626	17	46535805	G	A	0.08327	2.257e-08	0.43497	rs7211143	18	SKAP1	28167	intergenic	10.04	5	5	14	1	1	0
GGE	17:46537636:A:G	rs72827887	17	46537636	G	A	0.08267	1.919e-08	0.427727	rs7211143	18	SKAP1	29998	upstream	10.61	4	5	14	1	1	0
GGE	17:46545826:A:G	rs78250051	17	46545826	G	A	0.08327	1.728e-08	0.43497	rs7211143	18	SKAP1	38188	intergenic	2.271	4	5	14	1	1	0
GGE	17:46547381:A:G	rs7211143	17	46547381	G	A	0.1663	3.476e-09	1	rs7211143	18	SKAP1	39743	intergenic	3.337	7	5	14	1	1	0
GGE	17:46551866:A:G	rs72827899	17	46551866	G	A	0.08207	2.228e-08	0.427459	rs7211143	18	SKAP1	44228	intergenic	0.887	5	5	14	1	1	0
GGE	17:46554341:G:T	rs79799256	17	46554341	G	T	0.08307	1.787e-08	0.431777	rs7211143	18	SKAP1	46703	intergenic	0.993	6	5	14	1	1	0
GGE	17:46554456:C:G	rs72827901	17	46554456	G	C	0.08367	2.979e-08	0.42743	rs7211143	18	SKAP1	46818	intergenic	0.471	6	5	14	1	1	0
GGE	17:8036073:A:G	rs9893434	17	8036073	G	A	0.2692	1.613e-08	0.348001	rs2585398	17	PER1	7716	intergenic	1.139	6	5	14	1	1	1
GGE	17:8038634:A:G	rs9912892	17	8038634	G	A	0.281	1.327e-08	0.322823	rs2585398	17	PER1	5155	intergenic	2.776	1f	5	14	1	1	1
GGE	17:8039237:C:G	rs67736587	17	8039237	G	C	0.2821	2.167e-08	0.317063	rs2585398	17	PER1	4552	intergenic	0.81	6	5	14	1	1	1
GGE	17:8054759:A:G	rs2585399	17	8054759	G	A	0.4687	3.334e-09	0.550782	rs2585398	17	PER1:RP11-599B13.6	00:00:00	intronic	8.164	NA	1	1	1	1	1
GGE	17:8054860:A:C	rs2585398	17	8054860	C	A	0.3321	1.842e-10	1	rs2585398	17	PER1:RP11-599B13.6	00:00:00	intronic	7.364	NA	1	2	1	1	1
GGE	17:8073097:A:G	rs12944041	17	8073097	G	A	0.3221	1.573e-09	0.771635	rs2585398	17	TMEM107	3457	intergenic	1.819	6	5	15	1	1	0
GGE	17:8087353:A:G	rs9908995	17	8087353	G	A	0.4367	5.769e-09	0.435614	rs2585398	17	C17orf59	4298	intergenic	1.319	5	5	15	1	1	1
GGE	17:8088612:G:T	rs8070063	17	8088612	G	T	0.3257	1.525e-09	0.750397	rs2585398	17	C17orf59	3039	intergenic	2.143	5	1	15	1	1	1
GGE	17:8090908:A:G	rs1476161	17	8090908	G	A	0.4371	1.785e-08	0.434462	rs2585398	17	C17orf59	743	downstream	0.241	4	1	1	1	1	1
GGE	17:8094020:C:G	rs2278636	17	8094020	G	C	0.4545	3.401e-09	0.352075	rs2585398	17	C17orf59	455	upstream	6.593	1f	1	2	1	1	1
GGE	17:8100866:A:G	rs11656950	17	8100866	G	A	0.4223	1.432e-08	0.376884	rs2585398	17	AURKB	7189	intergenic	2.313	7	5	5	1	1	1
GGE	17:8103027:A:G	rs12943463	17	8103027	G	A	0.4205	8.159e-09	0.38405	rs2585398	17	AURKB	5028	upstream	4.3	7	1	2	1	1	1
GGE	17:8107979:G:T	rs7503353	17	8107979	G	T	0.2983	2.495e-09	0.623511	rs2585398	17	AURKB	76	downstream	6.309	5	4	15	1	1	1
GGE	17:8110764:A:C	rs2289590	17	8110764	C	A	0.4533	2.691e-08	0.2499	rs2585398	17	AURKB	0	intronic	2.176	5	3	15	1	1	1
GGE	17:8125541:A:G	rs12938531	17	8125541	G	A	0.3333	3.261e-09	0.429493	rs2585398	17	LINC00324	0	ncRNA_intronic	6.286	4	1	1	1	1	1
GGE	17:8129160:A:G	rs8078338	17	8129160	G	A	0.3331	6.661e-09	0.427918	rs2585398	17	CTC1	1030	upstream	3.512	6	1	5	1	1	1
GGE	17:8149787:C:T	rs12051691	17	8149787	C	T	0.4499	3.529e-08	0.222016	rs2585398	17	CTC1	0	intronic	3.819	5	1	5	1	1	1
GGE	17:8161149:C:T	rs4791641	17	8161149	C	T	0.3389	2.863e-09	0.384034	rs2585398	17	PFAS	0	exonic	18.59	6	4	4	1	1	0
GGE	17:8194318:A:G	rs72835272	17	8194318	G	A	0.3143	2.143e-08	0.387442	rs2585398	17	SLC25A35	0	intronic	1.518	5	3	5	1	1	1
GGE	19:2103114:A:T	rs75850271	19	2103114	T	A	0.07468	3.79e-08	0.69017	rs75483641	19	AP3D1	0	intronic	2.261	5	4	4	1	1	1
GGE	19:2103941:A:G	rs11667034	19	2103941	G	A	0.07468	4.099e-08	0.69017	rs75483641	19	AP3D1	0	intronic	4.933	5	2	4	1	1	1
GGE	19:2103962:A:G	rs11671391	19	2103962	G	A	0.07468	2.243e-08	0.69017	rs75483641	19	AP3D1	0	intronic	2.705	5	2	4	1	1	1
GGE	19:2105913:C:T	rs55988408	19	2105913	C	T	0.07728	2.419e-08	0.667463	rs75483641	19	AP3D1	0	intronic	3.207	6	4	4	1	1	1
GGE	19:2108929:A:C	rs56123473	19	2108929	C	A	0.07708	1.232e-08	0.664027	rs75483641	19	AP3D1	0	intronic	1.254	5	3	4	1	1	1
GGE	19:2109071:C:T	rs56150334	19	2109071	C	T	0.07708	1.059e-08	0.664027	rs75483641	19	AP3D1	0	intronic	4.327	5	3	4	1	1	1
GGE	19:2109596:C:T	rs111707404	19	2109596	C	T	0.07708	9.934e-09	0.664027	rs75483641	19	AP3D1	0	intronic	3.456	5	4	4	1	1	1
GGE	19:2109667:C:T	rs17604924	19	2109667	C	T	0.07708	9.86e-09	0.664027	rs75483641	19	AP3D1	0	intronic	6.007	5	4	4	1	1	1
GGE	19:2109812:C:G	rs79162849	19	2109812	G	C	0.07708	1.589e-08	0.664027	rs75483641	19	AP3D1	0	intronic	0.267	5	4	4	1	1	1
GGE	19:2109988:A:T	rs77265501	19	2109988	T	A	0.07708	9.761e-09	0.664027	rs75483641	19	AP3D1	0	intronic	0.164	5	4	4	1	1	1
GGE	19:2110108:C:T	rs113684349	19	2110108	C	T	0.07708	8.877e-09	0.664027	rs75483641	19	AP3D1	0	intronic	5.87	5	4	4	1	1	1
GGE	19:2111035:C:T	rs79288884	19	2111035	C	T	0.07708	6.819e-09	0.664027	rs75483641	19	AP3D1	0	intronic	1.319	2a	4	4	1	1	1
GGE	19:2111038:C:G	rs77605654	19	2111038	G	C	0.07708	6.819e-09	0.664027	rs75483641	19	AP3D1	0	intronic	1.207	2a	4	4	1	1	1
GGE	19:2111382:A:G	rs17604954	19	2111382	G	A	0.07708	7.377e-09	0.664027	rs75483641	19	AP3D1	0	intronic	4.537	4	3	4	1	1	1
GGE	19:2111397:C:T	rs75865123	19	2111397	C	T	0.07728	7.319e-09	0.66218	rs75483641	19	AP3D1	0	intronic	3.825	5	3	4	1	1	1
GGE	19:2111661:A:G	rs55759847	19	2111661	G	A	0.07708	7.339e-09	0.664027	rs75483641	19	AP3D1	0	intronic	8.799	5	3	4	1	1	1
GGE	19:2113301:C:T	rs117630602	19	2113301	C	T	0.07708	4.116e-09	0.664027	rs75483641	19	AP3D1	0	intronic	0.002	4	3	4	1	1	1
GGE	19:2113700:C:G	rs78459957	19	2113700	G	C	0.07728	6.279e-09	0.66218	rs75483641	19	AP3D1	0	intronic	0.329	5	3	4	1	1	1
GGE	19:2113750:C:T	rs56225081	19	2113750	C	T	0.08067	5.886e-09	0.630415	rs75483641	19	AP3D1	0	intronic	2.793	5	3	4	1	1	1
GGE	19:2114175:C:T	rs55698722	19	2114175	C	T	0.07748	4.657e-09	0.660341	rs75483641	19	AP3D1	0	exonic	11.95	NA	3	4	1	1	1
GGE	19:2114465:A:C	rs11673600	19	2114465	C	A	0.07748	4.18e-09	0.660341	rs75483641	19	AP3D1	0	intronic	2.464	5	3	4	1	1	1
GGE	19:2115439:C:G	rs2066764	19	2115439	G	C	0.08007	5.646e-09	0.630442	rs75483641	19	AP3D1	0	intronic	0.767	5	3	4	1	1	1
GGE	19:2116760:A:G	rs78648742	19	2116760	G	A	0.08007	6.875e-09	0.633806	rs75483641	19	AP3D1	0	intronic	6.228	4	3	4	1	1	1
GGE	19:2116764:C:T	rs114460651	19	2116764	C	T	0.08327	4.941e-09	0.607391	rs75483641	19	AP3D1	0	intronic	12.11	4	3	4	1	1	1
GGE	19:2117075:A:G	rs75223679	19	2117075	G	A	0.07748	2.743e-09	0.661973	rs75483641	19	AP3D1	0	intronic	0.208	5	3	4	1	1	1
GGE	19:2118692:C:T	rs34569645	19	2118692	C	T	0.07588	2.618e-09	0.672122	rs75483641	19	AP3D1	0	exonic	11.13	NA	4	4	1	1	1
GGE	19:2120314:C:T	rs4807201	19	2120314	C	T	0.3119	1.837e-09	1	rs4807201	19	AP3D1	0	intronic	7.83	4	4	4	1	1	1
GGE	19:2121316:C:T	rs11667435	19	2121316	C	T	0.0609	6.497e-10	0.867659	rs75483641	19	AP3D1	0	intronic	1.444	5	3	4	1	1	1
GGE	19:2121548:C:T	rs11667501	19	2121548	C	T	0.0609	8.46e-10	0.867659	rs75483641	19	AP3D1	0	intronic	3.08	5	3	4	1	1	1
GGE	19:2122094:C:G	rs56100605	19	2122094	G	C	0.07708	2.375e-09	0.674639	rs75483641	19	AP3D1	0	intronic	1.568	5	4	4	1	1	1
GGE	19:2122662:A:G	rs76463709	19	2122662	G	A	0.07987	3.444e-09	0.638909	rs75483641	19	AP3D1	0	intronic	3.081	5	4	4	1	1	1
GGE	19:2123328:A:G	rs76578931	19	2123328	G	A	0.07688	2.714e-09	0.671191	rs75483641	19	AP3D1	0	intronic	5.584	5	4	4	1	1	1
GGE	19:2123516:A:G	rs2072304	19	2123516	G	A	0.1919	2.63e-09	0.411602	rs4807201	19	AP3D1	0	intronic	0.093	2b	4	4	1	1	1
GGE	19:2123712:C:G	rs2072305	19	2123712	G	C	0.2766	3.03e-09	0.703148	rs4807201	19	AP3D1	0	intronic	1.406	4	3	4	1	1	1
GGE	19:2123928:C:T	rs75483641	19	2123928	C	T	0.05531	4.852e-10	1	rs75483641	19	AP3D1	0	intronic	3.929	2a	3	4	1	1	1
GGE	19:2124223:A:G	rs76599645	19	2124223	G	A	0.07728	1.226e-09	0.672766	rs75483641	19	AP3D1	0	intronic	4.487	4	4	4	1	1	1
GGE	19:2124369:C:T	rs74446699	19	2124369	C	T	0.07708	1.113e-09	0.674639	rs75483641	19	AP3D1	0	intronic	1.964	4	4	4	1	1	1
GGE	19:2124873:C:G	rs147423531	19	2124873	G	C	0.07728	1.455e-09	0.667463	rs75483641	19	AP3D1	0	intronic	2.38	7	4	4	1	1	1
GGE	19:2125156:A:G	rs76529092	19	2125156	G	A	0.07728	1.177e-09	0.674378	rs75483641	19	AP3D1	0	intronic	3.628	5	4	4	1	1	1
GGE	19:2125324:C:T	rs58491369	19	2125324	C	T	0.2001	1.13e-09	0.441919	rs4807201	19	AP3D1	0	intronic	1.328	6	4	4	1	1	1
GGE	19:2125897:C:T	rs78684538	19	2125897	C	T	0.07688	1.308e-09	0.671191	rs75483641	19	AP3D1	0	intronic	5.185	5	4	4	1	1	1
GGE	19:2126585:A:G	rs143282267	19	2126585	G	A	0.07668	1.929e-09	0.667748	rs75483641	19	AP3D1	0	intronic	0.027	7	4	4	1	1	1
GGE	19:2126608:C:T	rs118145018	19	2126608	C	T	0.07708	2.08e-09	0.664027	rs75483641	19	AP3D1	0	intronic	0.086	7	4	4	1	1	1
GGE	19:2127272:A:G	rs4807203	19	2127272	G	A	0.3417	4.148e-09	0.859995	rs4807201	19	AP3D1	0	intronic	1.045	4	3	4	1	1	1
GGE	19:2136680:C:G	rs77347571	19	2136680	G	C	0.05551	7.405e-10	0.929286	rs75483641	19	AP3D1	0	intronic	1.804	2b	3	4	1	1	1
GGE	2:104059283:A:G	rs1433309	2	104059283	G	A	0.3099	4.415e-08	0.341265	rs264980	3	AC108051.1	458395	intergenic	4.706	7	7	15	0	0	1
GGE	2:104089243:C:T	rs266050	2	104089243	C	T	0.1573	1.461e-09	0.69398	rs62151809	3	AC108051.1	488355	intergenic	1.596	6	9	15	0	0	0
GGE	2:104098057:A:G	rs1579548	2	104098057	G	A	0.2843	1.991e-08	0.386128	rs264980	3	AC108051.1	497169	intergenic	3.349	7	9	15	0	0	0
GGE	2:104105385:C:G	rs62151026	2	104105385	G	C	0.1799	7.554e-10	0.594205	rs62151809	3	AC108051.1	504497	intergenic	0.362	7	9	15	0	0	0
GGE	2:104113377:A:T	rs17336391	2	104113377	T	A	0.2827	3.196e-08	0.394022	rs264980	3	AC108051.1	512489	intergenic	3.128	6	9	15	0	0	0
GGE	2:104122137:C:T	rs7596779	2	104122137	C	T	0.2825	3.689e-08	0.391991	rs264980	3	AC108051.1	521249	intergenic	1.956	6	9	15	0	0	0
GGE	2:104124252:A:G	rs17414675	2	104124252	G	A	0.2823	3.864e-08	0.390892	rs264980	3	AC108051.1	523364	intergenic	2.474	7	9	15	0	0	0
GGE	2:104125850:C:T	rs7605491	2	104125850	C	T	0.2825	3.555e-08	0.391991	rs264980	3	AC108051.1	524962	intergenic	5.561	7	9	15	0	0	0
GGE	2:104127109:C:T	rs1451981	2	104127109	C	T	0.2833	4.244e-08	0.396126	rs264980	3	AC108051.1	526221	intergenic	2.423	NA	9	15	0	0	0
GGE	2:104149470:A:G	rs1597745	2	104149470	G	A	0.1803	9.072e-10	0.590972	rs62151809	3	AC108051.1	548582	intergenic	2.78	NA	9	15	0	0	0
GGE	2:104157011:G:T	rs11123962	2	104157011	G	T	0.2823	3.652e-08	0.392469	rs264980	3	AC108051.1	556123	intergenic	8.237	6	9	15	0	1	0
GGE	2:104160826:A:G	rs1451975	2	104160826	G	A	0.2584	2.331e-08	0.49393	rs62151809	3	AC108051.1	559938	intergenic	2.381	NA	9	15	0	0	0
GGE	2:104182857:C:T	rs10865053	2	104182857	C	T	0.2568	1.09e-08	0.497866	rs62151809	3	AC108051.1	581969	intergenic	5.884	6	9	15	0	0	0
GGE	2:104183870:A:T	rs72820209	2	104183870	T	A	0.1573	8.467e-09	0.727233	rs62151809	3	AC108051.1	582982	intergenic	2.735	6	9	15	0	0	0
GGE	2:104190846:A:G	rs11885577	2	104190846	G	A	0.2522	1.758e-08	0.516149	rs62151809	3	AC108051.1	589958	intergenic	3.722	7	9	15	0	0	0
GGE	2:104198276:C:G	rs2375787	2	104198276	G	C	0.3894	3.199e-08	0.844578	rs264980	3	AC108051.1	597388	intergenic	0.722	7	9	15	0	1	0
GGE	2:104199025:A:G	rs6711344	2	104199025	G	A	0.4698	1.801e-08	0.8711	rs264980	3	AC108051.1	598137	intergenic	0.748	7	9	15	0	1	0
GGE	2:104201593:A:G	rs2060818	2	104201593	G	A	0.2626	8.5e-10	0.488934	rs264980	3	AC108051.1	600705	intergenic	2.431	NA	9	15	0	0	0
GGE	2:104202712:G:T	rs6727525	2	104202712	G	T	0.4669	2.818e-08	0.878912	rs264980	3	AC108051.1	601824	intergenic	0.811	6	9	15	0	1	0
GGE	2:104203551:A:G	rs7578295	2	104203551	G	A	0.2698	1.945e-08	0.511035	rs264980	3	AC108051.1	602663	intergenic	0.509	6	9	15	0	0	0
GGE	2:104203679:C:T	rs6543222	2	104203679	C	T	0.4631	3.697e-08	0.876692	rs264980	3	AC108051.1	602791	intergenic	0.689	7	9	15	0	1	0
GGE	2:104204520:C:T	rs1869073	2	104204520	C	T	0.4557	3.977e-08	0.856572	rs264980	3	AC108051.1	603632	intergenic	0.033	NA	9	15	0	1	0
GGE	2:104204603:A:G	rs1869072	2	104204603	G	A	0.3914	1.597e-08	0.8514	rs264980	3	AC108051.1	603715	intergenic	0.026	NA	9	15	0	1	0
GGE	2:104207059:C:T	rs6725382	2	104207059	C	T	0.3914	1.81e-08	0.8514	rs264980	3	AC108051.1	606171	intergenic	1.742	6	9	15	0	1	0
GGE	2:104207776:A:G	rs2100330	2	104207776	G	A	0.3922	1.797e-08	0.854912	rs264980	3	AC108051.1	606888	intergenic	4.067	NA	9	15	0	1	0
GGE	2:104207812:A:G	rs13398688	2	104207812	G	A	0.2706	3.669e-08	0.515206	rs264980	3	AC108051.1	606924	intergenic	2.519	6	9	15	0	0	0
GGE	2:104212873:A:G	rs10207229	2	104212873	G	A	0.3916	1.556e-08	0.853172	rs264980	3	AC108051.1	611985	intergenic	2.518	7	9	15	0	1	0
GGE	2:104214676:A:T	rs10185399	2	104214676	T	A	0.2546	2.332e-09	0.50821	rs62151809	3	AC108051.1	613788	intergenic	2.236	7	9	15	0	0	0
GGE	2:104215727:C:T	rs2044933	2	104215727	C	T	0.2534	2.019e-09	0.511258	rs62151809	3	AC108051.1	614839	intergenic	2.584	NA	9	15	0	0	0
GGE	2:104217338:A:T	rs7590785	2	104217338	T	A	0.3922	1.818e-08	0.854912	rs264980	3	AC108051.1	616450	intergenic	0.805	7	9	15	0	1	0
GGE	2:104219692:A:G	rs1451986	2	104219692	G	A	0.3932	3.247e-08	0.857755	rs264980	3	AC108051.1	618804	intergenic	0.394	6	9	15	0	1	0
GGE	2:104220242:A:G	rs7560924	2	104220242	G	A	0.3924	1.698e-08	0.855493	rs264980	3	AC108051.1	619354	intergenic	4.113	7	9	15	0	1	0
GGE	2:104222490:C:G	rs1451987	2	104222490	G	C	0.3922	3.634e-08	0.854912	rs264980	3	AC108051.1	621602	intergenic	0.494	5	9	15	0	1	0
GGE	2:104226203:A:T	rs10209710	2	104226203	T	A	0.392	2.744e-08	0.85314	rs264980	3	AC108051.1	625315	intergenic	5.159	7	9	15	0	1	0
GGE	2:104226645:A:G	rs13428758	2	104226645	G	A	0.3922	2.622e-08	0.854912	rs264980	3	AC108051.1	625757	intergenic	3.29	6	9	15	0	1	0
GGE	2:104226989:C:T	rs58177455	2	104226989	C	T	0.2546	3.847e-09	0.50821	rs62151809	3	AC108051.1	626101	intergenic	0.151	7	9	15	0	0	0
GGE	2:104227258:A:G	rs7608358	2	104227258	G	A	0.3922	2.532e-08	0.854912	rs264980	3	AC108051.1	626370	intergenic	0.85	7	9	15	0	1	0
GGE	2:104227871:C:T	rs6543224	2	104227871	C	T	0.4417	3.89e-08	0.818957	rs264980	3	AC108051.1	626983	intergenic	1.644	7	9	15	0	1	0
GGE	2:104229299:C:T	rs13426115	2	104229299	C	T	0.392	3.567e-08	0.855592	rs264980	3	AC108051.1	628411	intergenic	0.714	6	9	15	0	1	0
GGE	2:104231852:A:G	rs7583069	2	104231852	G	A	0.3918	2.564e-08	0.855012	rs264980	3	AC108051.1	630964	intergenic	1.396	6	9	15	0	1	0
GGE	2:104234628:C:T	rs1823673	2	104234628	C	T	0.3918	2.232e-08	0.855012	rs264980	3	AC108051.1	633740	intergenic	10.18	6	9	15	0	1	0
GGE	2:104237468:C:T	rs2167539	2	104237468	C	T	0.2542	2.916e-09	0.506987	rs62151809	3	AC108051.1	636580	intergenic	0.634	7	8	9	0	0	0
GGE	2:104240596:A:T	rs12328263	2	104240596	T	A	0.3918	2.264e-08	0.855012	rs264980	3	AC108051.1	639708	downstream	3.654	6	9	15	0	1	0
GGE	2:104242980:C:T	rs10184977	2	104242980	C	T	0.3918	2.257e-08	0.855012	rs264980	3	AC108051.1	642092	intergenic	2.111	6	9	15	0	1	0
GGE	2:104242992:A:G	rs10182416	2	104242992	G	A	0.3918	2.413e-08	0.855012	rs264980	3	AC108051.1	642104	intergenic	1.857	7	9	15	0	1	0
GGE	2:104243331:A:G	rs10193525	2	104243331	G	A	0.3918	2.256e-08	0.855012	rs264980	3	AC108051.1	642443	intergenic	0.102	6	9	15	0	1	0
GGE	2:104244081:C:T	rs1304360	2	104244081	C	T	0.392	2.097e-08	0.855592	rs264980	3	AC108051.1	643193	intergenic	2.311	NA	9	15	0	1	0
GGE	2:104245978:A:C	rs4851661	2	104245978	C	A	0.392	2.454e-08	0.855592	rs264980	3	AC108051.1	645090	intergenic	1.499	6	9	15	0	1	0
GGE	2:104248576:C:T	rs1597746	2	104248576	C	T	0.392	1.913e-08	0.855592	rs264980	3	AC108051.1	647688	intergenic	0.846	NA	1	15	0	1	0
GGE	2:104250376:A:G	rs6543227	2	104250376	G	A	0.3922	1.348e-08	0.854845	rs264980	3	AC108051.1	649488	intergenic	7.492	7	9	15	0	1	0
GGE	2:104253005:A:G	rs1901480	2	104253005	G	A	0.3938	1.662e-08	0.864361	rs264980	3	AC108051.1	652117	intergenic	0.565	NA	9	15	0	1	0
GGE	2:104253101:C:T	rs1901479	2	104253101	C	T	0.3908	1.959e-08	0.856167	rs264980	3	AC108051.1	652213	intergenic	0.095	NA	9	15	0	1	0
GGE	2:104253461:A:C	rs10198643	2	104253461	C	A	0.4445	2.474e-08	0.830187	rs264980	3	AC108051.1	652573	intergenic	7.39	6	9	15	0	1	0
GGE	2:104254564:A:G	rs264963	2	104254564	G	A	0.3904	1.647e-08	0.85508	rs264980	3	AC108051.1	653676	intergenic	1.395	5	9	15	0	1	0
GGE	2:104255500:A:G	rs264964	2	104255500	G	A	0.391	1.641e-08	0.855484	rs264980	3	AC108051.1	654612	intergenic	0.891	NA	9	15	0	1	0
GGE	2:104256215:A:G	rs264967	2	104256215	G	A	0.3908	1.862e-08	0.856167	rs264980	3	AC108051.1	655327	intergenic	1.299	NA	9	15	0	1	0
GGE	2:104256567:A:G	rs264968	2	104256567	G	A	0.3908	1.803e-08	0.856167	rs264980	3	AC108051.1	655679	intergenic	2.002	NA	9	15	0	1	0
GGE	2:104257915:G:T	rs264969	2	104257915	G	T	0.391	1.591e-08	0.856745	rs264980	3	AC108051.1	657027	intergenic	1.589	NA	9	15	0	1	0
GGE	2:104258261:C:T	rs264970	2	104258261	C	T	0.4595	4.773e-08	0.866437	rs264980	3	AC108051.1	657373	intergenic	1.867	NA	9	15	0	1	0
GGE	2:104259981:G:T	rs264972	2	104259981	G	T	0.4599	3.872e-08	0.866711	rs264980	3	AC108051.1	659093	intergenic	0.61	NA	9	15	0	1	0
GGE	2:104260702:C:T	rs1457458	2	104260702	C	T	0.3882	1.961e-08	0.856737	rs264980	3	AC108051.1	659814	intergenic	1.281	6	9	15	0	1	0
GGE	2:104261180:C:T	rs1669607	2	104261180	C	T	0.388	1.886e-08	0.856167	rs264980	3	AC108051.1	660292	intergenic	0.017	7	9	15	0	1	0
GGE	2:104261295:C:G	rs1669608	2	104261295	G	C	0.388	2.029e-08	0.856167	rs264980	3	AC108051.1	660407	intergenic	0.752	6	9	15	0	1	0
GGE	2:104264825:C:T	rs1669602	2	104264825	C	T	0.4325	1.822e-08	0.992725	rs264980	3	AC108051.1	663937	intergenic	9.584	5	9	15	0	1	0
GGE	2:104264977:C:T	rs1673464	2	104264977	C	T	0.4323	1.635e-08	0.993385	rs264980	3	AC108051.1	664089	intergenic	1.486	5	9	15	0	1	0
GGE	2:104265522:A:G	rs1673465	2	104265522	G	A	0.3882	1.37e-08	0.861922	rs264980	3	AC108051.1	664634	intergenic	2.073	7	7	15	0	1	0
GGE	2:104265569:A:G	rs1673466	2	104265569	G	A	0.388	1.342e-08	0.860087	rs264980	3	AC108051.1	664681	intergenic	0.558	6	7	15	0	1	0
GGE	2:104265586:A:T	rs1669603	2	104265586	T	A	0.3882	1.499e-08	0.861922	rs264980	3	AC108051.1	664698	intergenic	2.253	6	7	15	0	1	0
GGE	2:104266248:C:G	rs1673467	2	104266248	G	C	0.2514	4.443e-10	0.518253	rs62151809	3	AC108051.1	665360	intergenic	0.753	7	9	15	0	0	0
GGE	2:104266788:C:T	rs1673468	2	104266788	C	T	0.4183	7.235e-09	0.94531	rs264980	3	AC108051.1	665900	intergenic	2.488	7	9	15	0	1	0
GGE	2:104266890:A:T	rs1673469	2	104266890	T	A	0.4315	1.272e-08	0.990714	rs264980	3	AC108051.1	666002	intergenic	0.08	7	9	15	0	1	0
GGE	2:104267572:A:C	rs67716713	2	104267572	C	A	0.3876	9.907e-09	0.860215	rs264980	3	AC108051.1	666684	intergenic	0.973	7	9	15	0	1	0
GGE	2:104268285:A:T	rs264974	2	104268285	T	A	0.3884	1.29e-08	0.862431	rs264980	3	AC108051.1	667397	intergenic	0.519	7	9	15	0	1	0
GGE	2:104268301:A:G	rs264975	2	104268301	G	A	0.4325	5.567e-09	0.99405	rs264980	3	AC108051.1	667413	intergenic	0.021	NA	9	15	0	1	0
GGE	2:104268557:C:T	rs264976	2	104268557	C	T	0.3882	1.192e-08	0.861861	rs264980	3	AC108051.1	667669	intergenic	1.105	NA	9	15	0	1	0
GGE	2:104268754:C:T	rs264977	2	104268754	C	T	0.4193	7.609e-09	0.94846	rs264980	3	AC108051.1	667866	intergenic	8.361	6	9	15	0	1	0
GGE	2:104268790:A:C	rs264978	2	104268790	C	A	0.4325	4.953e-09	0.99405	rs264980	3	AC108051.1	667902	intergenic	0.607	6	9	15	0	1	0
GGE	2:104269262:A:T	rs264979	2	104269262	T	A	0.3974	1.118e-08	0.782425	rs264980	3	AC108051.1	668374	intergenic	0.112	6	9	15	0	1	0
GGE	2:104269979:C:T	rs264980	2	104269979	C	T	0.4307	4.925e-09	1	rs264980	3	AC108051.1	669091	intergenic	3.567	NA	9	15	0	1	0
GGE	2:104271686:A:C	rs264919	2	104271686	C	A	0.3922	3.043e-09	0.872927	rs264980	3	AC108051.1	670798	intergenic	0.555	7	9	15	0	1	0
GGE	2:104271898:A:G	rs264920	2	104271898	G	A	0.268	5.088e-09	0.511136	rs264980	3	AC108051.1	671010	intergenic	1.061	7	9	15	0	0	0
GGE	2:104273554:A:G	rs264921	2	104273554	G	A	0.3912	1.018e-08	0.871426	rs264980	3	AC108051.1	672666	intergenic	1.838	6	9	15	0	1	0
GGE	2:104273996:A:G	rs264922	2	104273996	G	A	0.3872	9.072e-09	0.859202	rs264980	3	AC108051.1	673108	intergenic	3.369	7	9	15	0	1	0
GGE	2:104275976:C:T	rs264923	2	104275976	C	T	0.4309	9.91e-09	0.986057	rs264980	3	AC108051.1	675088	intergenic	0.025	6	9	15	0	1	0
GGE	2:104276502:A:G	rs171939	2	104276502	G	A	0.4299	1.216e-08	0.985406	rs264980	3	AC108051.1	675614	intergenic	5.503	6	9	15	0	1	0
GGE	2:104278688:A:G	rs264925	2	104278688	G	A	0.4305	1.28e-08	0.987386	rs264980	3	AC108051.1	677800	intergenic	3.595	6	9	15	0	1	0
GGE	2:104279490:A:C	rs264926	2	104279490	C	A	0.4325	2.641e-08	0.99405	rs264980	3	AC108051.1	678602	intergenic	0.178	5	9	15	0	1	0
GGE	2:104288396:A:G	rs264932	2	104288396	G	A	0.1751	1.499e-10	0.650207	rs62151809	3	AC108051.1	687508	intergenic	1.847	7	5	15	0	0	0
GGE	2:104296940:C:G	rs264939	2	104296940	G	C	0.2428	3.312e-10	0.552151	rs62151809	3	AC108051.1	696052	intergenic	1.453	7	9	15	0	0	0
GGE	2:104297677:A:C	rs264942	2	104297677	C	A	0.267	9.067e-09	0.48087	rs62151809	3	AC108051.1	696789	intergenic	2.376	7	9	15	0	0	0
GGE	2:104298541:A:C	rs264943	2	104298541	C	A	0.2724	8.188e-09	0.485321	rs264980	3	AC108051.1	697653	intergenic	0.76	7	9	15	0	0	0
GGE	2:104319048:G:T	rs12712178	2	104319048	G	T	0.2177	1.375e-09	0.477154	rs62151809	3	AHCYP3	692411	intergenic	1.462	6	9	15	0	0	0
GGE	2:104319974:C:T	rs921966	2	104319974	C	T	0.2187	1.403e-09	0.472411	rs62151809	3	AHCYP3	691485	intergenic	3.868	6	9	15	0	0	0
GGE	2:104325425:C:T	rs13023284	2	104325425	C	T	0.1625	7.401e-10	0.719273	rs62151809	3	AHCYP3	686034	intergenic	0.287	6	9	15	0	0	0
GGE	2:104327640:C:T	rs2219372	2	104327640	C	T	0.1761	1.664e-10	0.64778	rs62151809	3	AHCYP3	683819	intergenic	0.073	7	9	15	0	0	0
GGE	2:104339017:A:T	rs10170621	2	104339017	T	A	0.2069	6.73e-10	0.518566	rs62151809	3	AHCYP3	672442	intergenic	0.803	6	9	15	0	0	0
GGE	2:104348172:C:G	rs6543231	2	104348172	G	C	0.2131	1.051e-09	0.497764	rs62151809	3	AHCYP3	663287	intergenic	0.028	7	9	15	0	0	0
GGE	2:104354232:A:G	rs12712181	2	104354232	G	A	0.2754	1.541e-08	0.510257	rs264980	3	AHCYP3	657227	intergenic	8.006	6	9	15	0	0	0
GGE	2:104371856:G:T	rs12615038	2	104371856	G	T	0.2061	6.516e-10	0.519996	rs62151809	3	AHCYP3	639603	intergenic	3.451	7	9	15	0	0	0
GGE	2:104374272:A:G	rs677522	2	104374272	G	A	0.4481	4.083e-08	0.523911	rs264980	3	AHCYP3	637187	intergenic	0.074	NA	9	15	0	0	0
GGE	2:104375723:A:T	rs650576	2	104375723	T	A	0.4407	2.513e-08	0.504385	rs264980	3	AHCYP3	635736	intergenic	0.32	7	9	15	0	0	0
GGE	2:104377598:C:G	rs520351	2	104377598	G	C	0.2324	2.128e-09	0.606618	rs62151809	3	AHCYP3	633861	intergenic	1.491	7	15	15	0	0	0
GGE	2:104380545:C:T	rs506466	2	104380545	C	T	0.2354	1.51e-09	0.596766	rs62151809	3	AHCYP3	630914	intergenic	9.187	NA	9	15	0	0	0
GGE	2:104387855:A:G	rs671722	2	104387855	G	A	0.2214	2.4e-09	0.617659	rs62151809	3	AHCYP3	623604	intergenic	0.341	NA	9	15	0	0	0
GGE	2:104412924:A:G	rs72820274	2	104412924	G	A	0.1751	3.228e-10	0.892278	rs62151809	3	AHCYP3	598535	intergenic	0.214	7	5	15	0	0	0
GGE	2:104420858:A:G	rs6707445	2	104420858	G	A	0.1875	1.87e-11	0.976066	rs62151809	3	AHCYP3	590601	intergenic	4.086	7	5	15	0	0	0
GGE	2:104421692:A:G	rs6711584	2	104421692	G	A	0.1877	3.085e-11	0.977084	rs62151809	3	AHCYP3	589767	intergenic	0.573	6	5	15	0	0	0
GGE	2:104421850:C:T	rs6741157	2	104421850	C	T	0.1919	3.267e-11	0.997999	rs62151809	3	AHCYP3	589609	intergenic	1.173	6	5	15	0	0	0
GGE	2:104423042:C:T	rs4347858	2	104423042	C	T	0.1915	3.11e-11	0.997991	rs62151809	3	AHCYP3	588417	intergenic	7.05	7	5	15	0	0	0
GGE	2:104426377:G:T	rs17343925	2	104426377	G	T	0.1915	5.589e-11	0.997991	rs62151809	3	AHCYP3	585082	intergenic	0.647	3a	5	15	0	0	0
GGE	2:104430586:C:T	rs952031	2	104430586	C	T	0.1873	2.224e-11	0.97908	rs62151809	3	AHCYP3	580873	intergenic	15.4	NA	5	15	0	0	0
GGE	2:104433256:C:T	rs62151809	2	104433256	C	T	0.1915	1.277e-11	1	rs62151809	3	AHCYP3	578203	intergenic	4.577	7	5	15	0	0	0
GGE	2:104434005:C:T	rs2570498	2	104434005	C	T	0.4523	5.512e-09	0.329675	rs62151809	3	AHCYP3	577454	intergenic	2.735	NA	5	15	0	0	0
GGE	2:104442942:G:T	rs2570496	2	104442942	G	T	0.4501	3.912e-09	0.324232	rs62151809	3	AHCYP3	568517	intergenic	8.655	NA	5	15	0	0	0
GGE	2:104443926:A:C	rs2610682	2	104443926	C	A	0.4507	7.95e-09	0.324183	rs62151809	3	AHCYP3	567533	intergenic	1.566	NA	5	15	0	0	0
GGE	2:104443942:C:T	rs2570495	2	104443942	C	T	0.4507	7.765e-09	0.324183	rs62151809	3	AHCYP3	567517	intergenic	1.803	NA	5	15	0	0	0
GGE	2:104444273:A:G	rs2678664	2	104444273	G	A	0.4503	4.961e-09	0.324048	rs62151809	3	AHCYP3	567186	intergenic	0.257	NA	5	15	0	0	0
GGE	2:104445272:G:T	rs2570494	2	104445272	G	T	0.4509	6.206e-09	0.323496	rs62151809	3	AHCYP3	566187	intergenic	1.68	NA	5	15	0	0	0
GGE	2:104445367:C:T	rs2570493	2	104445367	C	T	0.4503	5.045e-09	0.324048	rs62151809	3	AHCYP3	566092	intergenic	1.335	NA	5	15	0	0	0
GGE	2:104446759:G:T	rs2678662	2	104446759	G	T	0.4633	1.872e-08	0.309038	rs62151809	3	AHCYP3	564700	intergenic	1.46	NA	5	15	0	0	0
GGE	2:104447239:C:T	rs2610700	2	104447239	C	T	0.4503	5.774e-09	0.324048	rs62151809	3	AHCYP3	564220	intergenic	1.778	NA	5	15	0	0	0
GGE	2:104447888:A:G	rs2678661	2	104447888	G	A	0.4501	4.972e-09	0.322749	rs62151809	3	AHCYP3	563571	intergenic	4.718	NA	5	15	0	0	0
GGE	2:104447905:A:G	rs2570492	2	104447905	G	A	0.4621	1.905e-08	0.30857	rs62151809	3	AHCYP3	563554	intergenic	2.567	NA	5	15	0	0	0
GGE	2:104449526:C:T	rs2610696	2	104449526	C	T	0.4495	5.834e-09	0.32378	rs62151809	3	AHCYP3	561933	intergenic	11.49	NA	5	15	0	0	0
GGE	2:104450445:C:G	rs1837714	2	104450445	G	C	0.4619	1.327e-08	0.308288	rs62151809	3	AHCYP3	561014	intergenic	0.18	7	7	15	0	0	0
GGE	2:104450471:A:G	rs1441100	2	104450471	G	A	0.4621	1.926e-08	0.309529	rs62151809	3	AHCYP3	560988	intergenic	5.556	NA	7	15	0	0	0
GGE	2:104450970:A:G	rs2570491	2	104450970	G	A	0.4489	3.576e-09	0.325778	rs62151809	3	AHCYP3	560489	intergenic	0.879	NA	7	15	0	0	0
GGE	2:104451134:C:G	rs1550536	2	104451134	G	C	0.4621	2.042e-08	0.309529	rs62151809	3	AHCYP3	560325	intergenic	0.646	6	9	15	0	0	0
GGE	2:104451277:C:T	rs1550535	2	104451277	C	T	0.4489	4.021e-09	0.325778	rs62151809	3	AHCYP3	560182	intergenic	3.438	NA	9	15	0	0	0
GGE	2:104451549:C:T	rs2570490	2	104451549	C	T	0.4491	8.787e-09	0.325592	rs62151809	3	AHCYP3	559910	intergenic	5.391	NA	9	15	0	0	0
GGE	2:104451881:A:G	rs2570489	2	104451881	G	A	0.4489	4.655e-09	0.325778	rs62151809	3	AHCYP3	559578	intergenic	3.958	NA	9	15	0	0	0
GGE	2:104469422:A:T	rs2945452	2	104469422	T	A	0.2087	1.575e-11	0.85885	rs62151809	3	AHCYP3	542037	intergenic	8.685	6	9	15	0	0	0
GGE	2:104469564:A:T	rs2678670	2	104469564	T	A	0.2077	2.524e-11	0.855386	rs62151809	3	AHCYP3	541895	intergenic	2.397	7	9	15	0	0	0
GGE	2:104477280:C:G	rs2610692	2	104477280	G	C	0.4535	1.529e-08	0.313234	rs62151809	3	AHCYP3	534179	ncRNA_intronic	3.096	7	5	15	0	0	0
GGE	2:104479862:A:T	rs1441102	2	104479862	T	A	0.2051	1.873e-11	0.841167	rs62151809	3	AHCYP3	531597	ncRNA_intronic	2.032	6	5	15	0	0	0
GGE	2:166940767:C:T	rs59237858	2	166940767	C	T	0.1839	4.412e-08	0.571031	rs11890028	4	AC010127.3:SCN1A	00:00:00	ncRNA_intronic	0.711	6	5	15	1	1	1
GGE	2:166940799:C:T	rs60055328	2	166940799	C	T	0.1865	3.846e-08	0.584915	rs11890028	4	AC010127.3:SCN1A	00:00:00	ncRNA_intronic	6.253	7	5	15	1	1	1
GGE	2:166940829:A:G	rs10497280	2	166940829	G	A	0.1865	4.7e-08	0.584915	rs11890028	4	AC010127.3:SCN1A	00:00:00	ncRNA_intronic	5.407	6	5	15	1	1	1
GGE	2:166943277:G:T	rs11890028	2	166943277	G	T	0.2087	1.728e-08	1	rs11890028	4	AC010127.3:SCN1A	00:00:00	ncRNA_intronic	4.394	6	5	15	1	1	1
GGE	2:191568179:C:G	rs6434411	2	191568179	G	C	0.4315	3.089e-09	0.864617	rs6721964	5	NAB1	10686	ncRNA_intronic	0.94	7	1	15	1	1	0
GGE	2:191569708:A:G	rs16832848	2	191569708	G	A	0.4379	5.264e-09	0.863603	rs6721964	5	NAB1	12215	ncRNA_intronic	6.431	4	5	15	1	1	0
GGE	2:191571897:G:T	rs7563403	2	191571897	G	T	0.4111	9.802e-10	0.965453	rs6721964	5	NAB1	14404	ncRNA_intronic	0.31	6	5	15	1	1	0
GGE	2:191573502:G:T	rs10153559	2	191573502	G	T	0.4115	9.973e-10	0.968638	rs6721964	5	NAB1	16009	upstream	2.726	4	5	15	1	1	0
GGE	2:191578172:G:T	rs11677484	2	191578172	G	T	0.1693	2.779e-09	0.326985	rs6721964	5	NAB1	20679	intergenic	18.53	5	5	15	1	1	0
GGE	2:191578354:A:G	rs6721964	2	191578354	G	A	0.4034	6.542e-10	1	rs6721964	5	NAB1	20861	intergenic	16.98	4	5	15	1	1	0
GGE	2:191579425:A:G	rs7602459	2	191579425	G	A	0.4107	1.344e-09	0.970072	rs6721964	5	NAB1	21932	intergenic	5.671	7	5	15	1	1	0
GGE	2:191579573:C:T	rs7590384	2	191579573	C	T	0.4105	7.94e-10	0.970828	rs6721964	5	NAB1	22080	intergenic	2.334	6	5	15	1	1	0
GGE	2:191583484:C:T	rs887697	2	191583484	C	T	0.4369	4.337e-09	0.863112	rs6721964	5	NAB1	25991	intergenic	2.005	NA	2	15	1	1	0
GGE	2:191583507:C:T	rs887696	2	191583507	C	T	0.4071	7.02e-10	0.976096	rs6721964	5	NAB1	26014	intergenic	6.086	NA	2	15	1	1	0
GGE	2:191585710:C:T	rs1465302	2	191585710	C	T	0.4519	1.119e-08	0.81579	rs6721964	5	NAB1	28217	intergenic	0.976	NA	5	15	1	1	0
GGE	2:191586456:C:T	rs13022570	2	191586456	C	T	0.4365	8.924e-09	0.862893	rs6721964	5	NAB1	28963	intergenic	2.204	6	2	15	1	1	0
GGE	2:191588427:C:T	rs10931469	2	191588427	C	T	0.4517	9.39e-09	0.815012	rs6721964	5	NAB1	30934	intergenic	5.841	4	2	15	1	1	0
GGE	2:191588960:A:G	rs1263145	2	191588960	G	A	0.4075	1.195e-09	0.973002	rs6721964	5	NAB1	31467	intergenic	0.077	NA	5	15	1	1	0
GGE	2:191591533:A:C	rs1263143	2	191591533	C	A	0.4075	1.004e-09	0.969924	rs6721964	5	NAB1	34040	intergenic	4.177	NA	5	15	1	1	1
GGE	2:57917222:C:T	rs9789400	2	57917222	C	T	0.2105	3.831e-11	0.488519	rs12997934	2	SNORD78	145487	intergenic	10.08	6	5	15	1	0	0
GGE	2:57919517:A:T	rs4672221	2	57919517	T	A	0.37	4.312e-08	0.475413	rs1380703	2	SNORD78	147782	intergenic	1.325	6	5	15	1	0	0
GGE	2:57923006:G:T	rs13012916	2	57923006	G	T	0.2179	1.991e-11	0.488441	rs12997934	2	SNORD78	151271	intergenic	1.798	6	5	15	1	0	1
GGE	2:57923033:C:G	rs11894283	2	57923033	G	C	0.2141	2.077e-11	0.482142	rs12997934	2	SNORD78	151298	intergenic	2.411	7	5	15	1	0	1
GGE	2:57925805:A:T	rs35172567	2	57925805	T	A	0.2143	1.507e-11	0.499205	rs12997934	2	SNORD78	154070	intergenic	2.352	7	1	15	1	0	1
GGE	2:57925889:G:T	rs11125727	2	57925889	G	T	0.3191	2.477e-09	0.839875	rs12997934	2	SNORD78	154154	intergenic	0.745	6	1	15	1	0	1
GGE	2:57929795:C:G	rs12997934	2	57929795	G	C	0.3514	4.491e-11	1	rs12997934	2	SNORD78	158060	intergenic	2.612	7	4	15	1	0	1
GGE	2:57930015:C:T	rs10193760	2	57930015	C	T	0.3616	1.778e-10	0.518151	rs1380703	2	SNORD78	158280	intergenic	2.274	7	4	15	1	0	1
GGE	2:57931347:C:T	rs35577149	2	57931347	C	T	0.2248	2.911e-14	0.503238	rs12997934	2	SNORD78	159612	intergenic	11.39	7	4	15	1	1	1
GGE	2:57931766:C:T	rs2871779	2	57931766	C	T	0.3684	4.515e-11	0.92989	rs12997934	2	SNORD78	160031	intergenic	3.239	5	4	15	1	0	1
GGE	2:57932820:A:G	rs6740359	2	57932820	G	A	0.22	1.361e-14	0.519511	rs12997934	2	SNORD78	161085	intergenic	1.128	7	4	15	1	1	1
GGE	2:57934055:C:T	rs13026414	2	57934055	C	T	0.2246	1.66e-14	0.524178	rs12997934	2	SNORD78	162320	intergenic	1.674	5	4	15	1	0	1
GGE	2:57934120:C:T	rs2871780	2	57934120	C	T	0.3047	1.835e-11	0.752359	rs12997934	2	SNORD78	162385	intergenic	5.245	5	4	15	1	0	1
GGE	2:57937744:C:T	rs11125728	2	57937744	C	T	0.351	4.737e-11	0.939333	rs12997934	2	SNORD78	166009	intergenic	10.83	6	5	15	1	0	1
GGE	2:57941287:A:G	rs1380703	2	57941287	G	A	0.3502	2.184e-08	1	rs1380703	2	SNORD78	169552	intergenic	2.54	6	5	15	1	1	1
GGE	2:57942325:C:G	rs7606466	2	57942325	G	C	0.4619	4.465e-15	0.364456	rs11688767	2	SNORD78	170590	intergenic	0.471	6	5	15	1	1	1
GGE	2:57943567:C:T	rs2125924	2	57943567	C	T	0.4683	2.209e-16	0.593223	rs11688767	2	SNORD78	171832	intergenic	2.338	6	5	15	1	1	1
GGE	2:57945522:A:G	rs6720888	2	57945522	G	A	0.3237	3.555e-16	0.654111	rs2678901	2	SNORD78	173787	intergenic	2.306	6	5	15	1	1	1
GGE	2:57947440:C:T	rs13402331	2	57947440	C	T	0.2885	6.332e-17	0.60099	rs2678901	2	SNORD78	175705	intergenic	4.379	7	5	15	1	1	1
GGE	2:57948635:A:G	rs13418015	2	57948635	G	A	0.2891	1.212e-16	0.595301	rs2678901	2	SNORD78	176900	intergenic	0.214	6	2	15	1	1	1
GGE	2:57950346:A:G	rs4671319	2	57950346	G	A	0.4465	5.733e-16	0.373394	rs2678901	2	SNORD78	178611	intergenic	16	6	5	15	1	1	1
GGE	2:57951208:G:T	rs10196378	2	57951208	G	T	0.3141	3.41e-16	0.634762	rs2678901	2	SNORD78	179473	intergenic	4.799	6	5	15	1	1	1
GGE	2:57952870:A:C	rs2290867	2	57952870	C	A	0.2895	3.446e-17	0.598809	rs2678901	2	SNORD78	181135	intergenic	0.488	NA	4	15	1	1	1
GGE	2:57957572:A:G	rs10186791	2	57957572	G	A	0.3421	9.912e-17	0.571343	rs2678901	2	VRK2	177213	intergenic	1.745	7	5	15	1	1	1
GGE	2:57961602:C:G	rs13011472	2	57961602	G	C	0.3514	2.283e-19	0.943958	rs11688767	2	VRK2	173183	intergenic	7.125	7	7	15	1	1	1
GGE	2:57967563:A:G	rs6709720	2	57967563	G	A	0.4173	8.169e-17	0.502872	rs2678901	2	VRK2	167222	intergenic	1.991	6	13	15	1	1	1
GGE	2:57970943:A:G	rs6722461	2	57970943	G	A	0.3926	1.472e-13	0.581564	rs2678901	2	VRK2	163842	intergenic	16.95	7	14	15	1	1	1
GGE	2:57971343:A:G	rs2125925	2	57971343	G	A	0.3215	5.69e-17	0.642047	rs2678901	2	VRK2	163442	intergenic	11.03	NA	13	15	1	1	1
GGE	2:57972834:A:C	rs13002041	2	57972834	C	A	0.4187	3.726e-17	0.503411	rs2678901	2	VRK2	161951	intergenic	18.94	7	14	15	1	1	1
GGE	2:57973344:A:C	rs3886275	2	57973344	C	A	0.3856	7.102e-17	0.597374	rs2678901	2	VRK2	161441	intergenic	0.745	NA	7	15	1	1	1
GGE	2:57973452:C:T	rs717817	2	57973452	C	T	0.379	4.171e-17	0.574336	rs2678901	2	VRK2	161333	intergenic	0.121	6	14	15	1	1	1
GGE	2:57973818:C:T	rs7557715	2	57973818	C	T	0.255	2.322e-16	0.584864	rs2678901	2	VRK2	160967	intergenic	5.06	7	14	15	1	1	1
GGE	2:57975170:C:T	rs11125729	2	57975170	C	T	0.3738	4.432e-17	0.590811	rs2678901	2	VRK2	159615	intergenic	3.114	6	9	15	1	1	1
GGE	2:57975524:G:T	rs11679364	2	57975524	G	T	0.3756	3.292e-17	0.598354	rs2678901	2	VRK2	159261	intergenic	12.32	7	14	15	1	1	1
GGE	2:57978858:C:T	rs1460255	2	57978858	C	T	0.253	2.583e-16	0.582636	rs2678901	2	VRK2	155927	intergenic	5.864	NA	14	15	1	1	1
GGE	2:57987201:C:G	rs12997222	2	57987201	G	C	0.3468	2.594e-18	0.565297	rs2678901	2	VRK2	147584	ncRNA_intronic	6.594	4	1	2	1	1	1
GGE	2:57987593:C:T	rs11682175	2	57987593	C	T	0.3508	5.447e-19	0.943089	rs11688767	2	VRK2	147192	ncRNA_intronic	0.995	3a	1	15	1	1	1
GGE	2:57988194:A:T	rs11688767	2	57988194	T	A	0.3544	6.58e-21	1	rs11688767	2	VRK2	146591	ncRNA_intronic	2.16	6	5	15	1	1	1
GGE	2:57991535:C:T	rs17815124	2	57991535	C	T	0.03514	7.095e-12	0.535215	rs77876353	2	VRK2	143250	ncRNA_intronic	4.302	7	5	15	1	1	1
GGE	2:57992112:A:G	rs13032423	2	57992112	G	A	0.4762	1.887e-18	0.565163	rs11688767	2	VRK2	142673	ncRNA_exonic	2.211	7	5	15	1	1	1
GGE	2:57993568:A:G	rs12990792	2	57993568	G	A	0.378	1.168e-17	0.645496	rs2678901	2	VRK2	141217	downstream	1.217	6	5	15	1	1	1
GGE	2:57993643:A:G	rs10496078	2	57993643	G	A	0.4093	3.774e-17	0.536368	rs2678901	2	VRK2	141142	downstream	0.008	7	5	15	1	1	1
GGE	2:57995586:C:T	rs7561842	2	57995586	C	T	0.4143	6.761e-18	0.518935	rs2678901	2	VRK2	139199	intergenic	7.643	6	5	15	1	1	1
GGE	2:57995852:A:G	rs7588492	2	57995852	G	A	0.3742	4.101e-17	0.638097	rs2678901	2	VRK2	138933	intergenic	9.727	7	5	15	1	1	1
GGE	2:57997136:C:G	rs10496079	2	57997136	G	C	0.3798	4.08e-18	0.619046	rs2678901	2	VRK2	137649	intergenic	1.751	6	5	15	1	1	1
GGE	2:58002818:G:T	rs10865304	2	58002818	G	T	0.3462	2.88e-18	0.569591	rs2678901	2	VRK2	131967	intergenic	0.185	5	5	15	1	1	1
GGE	2:58005792:A:G	rs6730037	2	58005792	G	A	0.3824	6.205e-18	0.629479	rs2678901	2	VRK2	128993	intergenic	0.406	7	5	15	1	1	1
GGE	2:58006624:A:G	rs11898858	2	58006624	G	A	0.4123	5.324e-18	0.528049	rs2678901	2	VRK2	128161	intergenic	0.35	6	5	15	1	1	1
GGE	2:58007475:A:T	rs12713358	2	58007475	T	A	0.4069	3.179e-18	0.547063	rs2678901	2	VRK2	127310	intergenic	1.332	6	5	15	1	1	1
GGE	2:58007759:A:G	rs6737913	2	58007759	G	A	0.3674	3.234e-18	0.619896	rs2678901	2	VRK2	127026	intergenic	7.146	7	5	15	1	1	1
GGE	2:58007905:A:T	rs112345168	2	58007905	T	A	0.2544	2.761e-16	0.589266	rs2678901	2	VRK2	126880	intergenic	9.498	7	5	15	1	1	1
GGE	2:58008155:C:T	rs6756221	2	58008155	C	T	0.4065	1.299e-17	0.548528	rs2678901	2	VRK2	126630	intergenic	3.351	6	5	15	1	1	1
GGE	2:58008872:A:C	rs4296411	2	58008872	C	A	0.3728	3.548e-18	0.644328	rs2678901	2	VRK2	125913	intergenic	1.664	7	5	15	1	1	1
GGE	2:58011697:A:G	rs1568450	2	58011697	G	A	0.373	2.461e-18	0.6426	rs2678901	2	VRK2	123088	intergenic	0.759	7	5	15	1	1	1
GGE	2:58012833:C:T	rs1568452	2	58012833	C	T	0.2985	1.772e-08	0.75293	rs11688767	2	VRK2	121952	intergenic	9.153	7	5	15	1	0	1
GGE	2:58014723:C:T	rs13026612	2	58014723	C	T	0.346	1.76e-18	0.577945	rs2678901	2	VRK2	120062	intergenic	0.36	7	14	15	1	1	1
GGE	2:58014831:C:T	rs13026830	2	58014831	C	T	0.3215	2.876e-18	0.655728	rs2678901	2	VRK2	119954	intergenic	1.036	7	14	15	1	1	1
GGE	2:58016412:A:G	rs10166481	2	58016412	G	A	0.3448	2.047e-18	0.572813	rs2678901	2	VRK2	118373	intergenic	2.636	6	9	15	1	1	1
GGE	2:58016879:C:T	rs12991325	2	58016879	C	T	0.4155	3.68e-18	0.517152	rs2678901	2	VRK2	117906	intergenic	0.162	7	9	15	1	1	1
GGE	2:58017224:C:T	rs11676055	2	58017224	C	T	0.345	2.022e-18	0.57308	rs2678901	2	VRK2	117561	intergenic	1.891	7	9	15	1	1	1
GGE	2:58019903:C:T	rs1589407	2	58019903	C	T	0.344	2.657e-18	0.573663	rs2678901	2	VRK2	114882	intergenic	0.314	6	5	15	1	1	1
GGE	2:58021528:A:G	rs2090793	2	58021528	G	A	0.3782	3.898e-18	0.638768	rs2678901	2	VRK2	113257	intergenic	1.578	5	5	15	1	1	1
GGE	2:58021882:A:C	rs4672223	2	58021882	C	A	0.3782	2.998e-18	0.639056	rs2678901	2	VRK2	112903	intergenic	1.706	6	5	15	1	1	1
GGE	2:58023009:A:T	rs6545663	2	58023009	T	A	0.3782	4.355e-18	0.63772	rs2678901	2	VRK2	111776	intergenic	4.352	7	5	15	1	1	1
GGE	2:58023134:C:T	rs6545664	2	58023134	C	T	0.4165	1.329e-18	0.511946	rs2678901	2	VRK2	111651	intergenic	7.722	7	5	15	1	1	1
GGE	2:58023218:A:G	rs6545665	2	58023218	G	A	0.345	1.586e-18	0.572123	rs2678901	2	VRK2	111567	intergenic	1.47	7	5	15	1	1	1
GGE	2:58025594:A:G	rs17826430	2	58025594	G	A	0.02875	1.07e-11	0.433504	rs77876353	2	VRK2	109191	intergenic	0.111	6	5	15	1	1	1
GGE	2:58025937:C:T	rs2717048	2	58025937	C	T	0.3498	3.39e-18	0.558926	rs2678901	2	VRK2	108848	intergenic	1.347	7	5	15	1	1	1
GGE	2:58026312:A:G	rs2683614	2	58026312	G	A	0.3452	2.647e-18	0.57239	rs2678901	2	VRK2	108473	intergenic	2.864	6	5	15	1	1	1
GGE	2:58027337:C:T	rs954593	2	58027337	C	T	0.36	1.272e-18	0.525085	rs2678901	2	VRK2	107448	intergenic	2.843	7	9	15	1	1	1
GGE	2:58027493:A:C	rs2683615	2	58027493	C	A	0.376	2.929e-18	0.631663	rs2678901	2	VRK2	107292	intergenic	0.517	6	9	15	1	1	1
GGE	2:58030962:A:G	rs2717071	2	58030962	G	A	0.348	4.331e-18	0.570754	rs2678901	2	VRK2	103823	intergenic	8.922	6	9	15	1	1	1
GGE	2:58032029:C:G	rs1474215	2	58032029	G	C	0.3438	1.78e-17	0.58014	rs2678901	2	VRK2	102756	intergenic	0.459	6	14	15	1	1	1
GGE	2:58032530:C:G	rs2717075	2	58032530	G	C	0.344	1.365e-17	0.578788	rs2678901	2	VRK2	102255	intergenic	0.269	6	5	15	1	1	1
GGE	2:58032553:A:T	rs2683620	2	58032553	T	A	0.4075	7.239e-18	0.547985	rs2678901	2	VRK2	102232	intergenic	1.224	6	5	15	1	1	1
GGE	2:58032759:C:T	rs2683619	2	58032759	C	T	0.3486	1.226e-17	0.565205	rs2678901	2	VRK2	102026	intergenic	2.479	NA	5	15	1	1	1
GGE	2:58033361:A:G	rs2683618	2	58033361	G	A	0.483	3.093e-18	0.569067	rs11688767	2	VRK2	101424	intergenic	17.18	6	5	15	1	1	1
GGE	2:58035491:C:T	rs2717018	2	58035491	C	T	0.3492	2.529e-18	0.564435	rs2678901	2	VRK2	99294	intergenic	1.123	6	5	15	1	1	1
GGE	2:58035555:A:G	rs2683616	2	58035555	G	A	0.376	6.612e-18	0.636705	rs2678901	2	VRK2	99230	intergenic	6.757	NA	5	15	1	1	1
GGE	2:58036044:A:G	rs2683628	2	58036044	G	A	0.3103	4.029e-18	0.559735	rs2678901	2	VRK2	98741	intergenic	2.334	7	5	15	1	1	1
GGE	2:58037369:A:G	rs2683629	2	58037369	G	A	0.3091	1.144e-17	0.564605	rs2678901	2	VRK2	97416	intergenic	6.336	5	5	15	1	1	1
GGE	2:58039357:C:T	rs2953439	2	58039357	C	T	0.3093	6.696e-18	0.560012	rs2678901	2	VRK2	95428	intergenic	2.419	6	5	15	1	1	1
GGE	2:58040174:C:T	rs66490669	2	58040174	C	T	0.2534	3.565e-17	0.587615	rs2678901	2	VRK2	94611	intergenic	9.946	6	5	15	1	1	1
GGE	2:58040729:C:T	rs7598169	2	58040729	C	T	0.3205	2.808e-18	0.591202	rs2678901	2	VRK2	94056	intergenic	2.387	7	5	15	1	1	1
GGE	2:58041482:C:T	rs2953441	2	58041482	C	T	0.3167	3.887e-18	0.546407	rs2678901	2	VRK2	93303	intergenic	3.361	7	5	15	1	1	1
GGE	2:58042241:A:G	rs1402398	2	58042241	G	A	0.3478	1.138e-19	0.636278	rs2678901	2	VRK2	92544	intergenic	0.333	7	5	15	1	1	1
GGE	2:58043909:A:T	rs76895776	2	58043909	T	A	0.02915	1.238e-11	0.439681	rs77876353	2	VRK2	90876	intergenic	1.737	6	7	15	1	1	1
GGE	2:58044220:A:G	rs2717055	2	58044220	G	A	0.3884	3.14e-19	0.50313	rs2678901	2	VRK2	90565	intergenic	9.109	NA	9	15	1	1	1
GGE	2:58044533:C:G	rs59098844	2	58044533	G	C	0.2532	2.452e-17	0.58962	rs2678901	2	VRK2	90252	intergenic	0.279	6	9	15	1	1	1
GGE	2:58045395:C:T	rs1402399	2	58045395	C	T	0.3249	1.894e-18	0.519292	rs2678901	2	VRK2	89390	intergenic	1.863	7	9	15	1	1	1
GGE	2:58046683:A:G	rs2717054	2	58046683	G	A	0.3836	2.274e-18	0.517603	rs2678901	2	VRK2	88102	intergenic	3.04	NA	9	15	1	1	1
GGE	2:58046995:A:G	rs2683621	2	58046995	G	A	0.3908	9.182e-19	0.496389	rs2678901	2	VRK2	87790	intergenic	3.373	7	9	15	1	1	1
GGE	2:58047101:C:G	rs2717053	2	58047101	G	C	0.3864	1.309e-18	0.510267	rs2678901	2	VRK2	87684	intergenic	0.632	7	9	15	1	1	1
GGE	2:58047263:A:C	rs2717052	2	58047263	C	A	0.3243	1.677e-18	0.526803	rs2678901	2	VRK2	87522	intergenic	0.54	NA	9	15	1	1	1
GGE	2:58048221:C:T	rs1915459	2	58048221	C	T	0.2939	7.29e-14	0.437215	rs2678901	2	VRK2	86564	intergenic	0.402	5	9	15	1	1	1
GGE	2:58049605:C:T	rs2717050	2	58049605	C	T	0.2941	8.635e-14	0.437653	rs2678901	2	VRK2	85180	intergenic	1.681	NA	9	15	1	1	1
GGE	2:58049901:C:T	rs2717049	2	58049901	C	T	0.2897	4.279e-14	0.406603	rs2678901	2	VRK2	84884	intergenic	2.874	NA	9	15	1	1	1
GGE	2:58050256:A:G	rs77876353	2	58050256	G	A	0.0623	2.224e-12	1	rs77876353	2	VRK2	84529	intergenic	2.434	6	9	15	1	1	1
GGE	2:58050936:G:T	rs1949613	2	58050936	G	T	0.3185	3.292e-14	0.429336	rs2678901	2	VRK2	83849	intergenic	0.704	7	9	15	1	1	1
GGE	2:58051437:A:T	rs2717047	2	58051437	T	A	0.3548	1.259e-14	0.37091	rs2678901	2	VRK2	83348	intergenic	3.649	6	9	15	1	1	1
GGE	2:58051769:A:C	rs12185644	2	58051769	C	A	0.3564	1.185e-14	0.362022	rs2678901	2	VRK2	83016	intergenic	6.882	7	9	15	1	1	1
GGE	2:58052499:A:G	rs2683625	2	58052499	G	A	0.3199	1.249e-13	0.458962	rs2678901	2	VRK2	82286	intergenic	3.332	7	5	15	1	1	1
GGE	2:58053121:A:G	rs2947348	2	58053121	G	A	0.3564	5.154e-14	0.362431	rs2678901	2	VRK2	81664	intergenic	2.868	7	5	15	1	1	1
GGE	2:58053706:C:T	rs2953443	2	58053706	C	T	0.3562	4.632e-14	0.362589	rs2678901	2	VRK2	81079	intergenic	0.01	6	5	15	1	1	1
GGE	2:58058069:C:G	rs2683630	2	58058069	G	C	0.2893	1.093e-17	0.625854	rs2678901	2	VRK2	76716	intergenic	0.917	7	9	15	1	1	1
GGE	2:58061127:C:T	rs2717076	2	58061127	C	T	0.2873	7.885e-18	0.63481	rs2678901	2	VRK2	73658	intergenic	1.782	7	13	15	1	1	1
GGE	2:58063748:A:C	rs1520965	2	58063748	C	A	0.279	3.019e-14	0.447967	rs2678901	2	VRK2	71037	intergenic	1.436	NA	13	15	1	1	1
GGE	2:58065936:A:T	rs2717079	2	58065936	T	A	0.3067	3.237e-08	0.777015	rs11688767	2	VRK2	68849	intergenic	11.48	7	13	15	1	1	1
GGE	2:58066673:A:C	rs17049152	2	58066673	C	A	0.0625	3.687e-12	0.989944	rs77876353	2	VRK2	68112	intergenic	6.267	7	13	15	1	1	1
GGE	2:58068741:A:G	rs1106090	2	58068741	G	A	0.472	3.193e-13	0.471186	rs11688767	2	VRK2	66044	intergenic	0.821	7	13	15	1	1	1
GGE	2:58069464:A:T	rs1106302	2	58069464	T	A	0.275	5.295e-14	0.447247	rs2678901	2	VRK2	65321	intergenic	2.929	5	13	15	1	1	1
GGE	2:58069614:G:T	rs17230816	2	58069614	G	T	0.02336	3.893e-09	0.342442	rs77876353	2	VRK2	65171	intergenic	0.765	7	7	15	1	1	1
GGE	2:58071224:C:T	rs2947350	2	58071224	C	T	0.3039	2.425e-14	0.366695	rs2678901	2	VRK2	63561	intergenic	3.194	7	5	15	1	1	1
GGE	2:58072660:G:T	rs17049185	2	58072660	G	T	0.2015	1.376e-12	0.455879	rs2678901	2	VRK2	62125	intergenic	1.661	7	5	15	1	1	1
GGE	2:58073603:A:C	rs1607889	2	58073603	C	A	0.276	1.078e-13	0.441497	rs2678901	2	VRK2	61182	intergenic	1.166	NA	7	15	1	1	1
GGE	2:58073897:A:G	rs2176931	2	58073897	G	A	0.2147	3.57e-13	0.503997	rs2678901	2	VRK2	60888	intergenic	1.621	NA	5	15	1	1	1
GGE	2:58074053:A:G	rs2204019	2	58074053	G	A	0.2977	1.367e-13	0.490315	rs2678901	2	VRK2	60732	intergenic	1.492	NA	5	15	1	1	1
GGE	2:58075701:A:C	rs11684106	2	58075701	C	A	0.2165	1.484e-13	0.493662	rs2678901	2	VRK2	59084	intergenic	5.895	6	5	15	1	1	1
GGE	2:58075743:C:T	rs2716999	2	58075743	C	T	0.344	4.017e-14	0.394824	rs2678901	2	VRK2	59042	intergenic	0.307	7	5	15	1	1	1
GGE	2:58076229:C:T	rs2683622	2	58076229	C	T	0.2772	4.353e-14	0.438457	rs2678901	2	VRK2	58556	intergenic	2.653	NA	5	15	1	1	1
GGE	2:58076796:G:T	rs2947351	2	58076796	G	T	0.348	3.205e-14	0.38446	rs2678901	2	VRK2	57989	intergenic	0.993	7	5	15	1	1	1
GGE	2:58076951:C:T	rs2953437	2	58076951	C	T	0.2744	6.823e-14	0.448015	rs2678901	2	VRK2	57834	intergenic	2.783	7	5	15	1	1	1
GGE	2:58077827:A:G	rs2953438	2	58077827	G	A	0.2718	5.829e-14	0.450723	rs2678901	2	VRK2	56958	intergenic	0.45	5	7	15	1	1	1
GGE	2:58078939:G:T	rs68119977	2	58078939	G	T	0.2518	7.458e-17	0.595928	rs2678901	2	VRK2	55846	intergenic	11.68	6	13	15	1	1	1
GGE	2:58082205:A:G	rs68084872	2	58082205	G	A	0.2145	2.594e-13	0.502552	rs2678901	2	VRK2	52580	intergenic	0.598	7	13	15	1	1	1
GGE	2:58083169:A:C	rs113069500	2	58083169	C	A	0.0615	3.573e-12	0.979853	rs77876353	2	VRK2	51616	intergenic	12.36	7	9	15	1	1	1
GGE	2:58083420:C:T	rs2953442	2	58083420	C	T	0.3574	2.395e-14	0.36657	rs2678901	2	VRK2	51365	intergenic	2.09	NA	9	15	1	1	1
GGE	2:58085243:C:T	rs4672225	2	58085243	C	T	0.2252	3.199e-13	0.466096	rs2678901	2	VRK2	49542	intergenic	4.795	7	14	15	1	1	1
GGE	2:58087409:C:G	rs2717074	2	58087409	G	C	0.2812	1.861e-14	0.430171	rs2678901	2	VRK2	47376	intergenic	0.097	6	14	15	1	1	1
GGE	2:58087596:A:G	rs2717073	2	58087596	G	A	0.2548	2.789e-14	0.501385	rs2678901	2	VRK2	47189	intergenic	3.596	NA	14	15	1	1	1
GGE	2:58087739:C:T	rs2683626	2	58087739	C	T	0.3464	3.054e-14	0.379533	rs2678901	2	VRK2	47046	intergenic	3.7	NA	14	15	1	1	1
GGE	2:58089124:C:T	rs2717072	2	58089124	C	T	0.35	3.078e-14	0.38729	rs2678901	2	VRK2	45661	intergenic	5.89	NA	7	15	1	1	1
GGE	2:58089599:C:T	rs66985942	2	58089599	C	T	0.2179	3.016e-13	0.497791	rs2678901	2	VRK2	45186	intergenic	0.429	4	2	15	1	1	1
GGE	2:58092395:C:T	rs2717070	2	58092395	C	T	0.3464	1.924e-14	0.379677	rs2678901	2	VRK2	42390	intergenic	0.208	NA	5	15	1	1	1
GGE	2:58093903:A:T	rs10445894	2	58093903	T	A	0.2806	3.349e-14	0.438524	rs2678901	2	VRK2	40882	intergenic	0.379	7	5	15	1	1	1
GGE	2:58094873:A:C	rs2717068	2	58094873	C	A	0.2969	2.918e-17	0.639087	rs2678901	2	VRK2	39912	intergenic	7.18	NA	5	15	1	1	1
GGE	2:58102107:A:T	rs59159185	2	58102107	T	A	0.06569	5.613e-11	0.606378	rs77876353	2	VRK2	32678	intergenic	0.008	5	5	15	1	1	1
GGE	2:58110969:A:C	rs2717063	2	58110969	C	A	0.3045	8.744e-16	0.661233	rs2678901	2	VRK2	23816	intergenic	1.811	7	5	15	1	1	1
GGE	2:58112266:A:T	rs2678910	2	58112266	T	A	0.2638	2.292e-17	0.66861	rs2678901	2	VRK2	22519	intergenic	15.66	7	2	15	1	1	1
GGE	2:58113995:C:T	rs2683634	2	58113995	C	T	0.2851	5.215e-18	0.736383	rs2678901	2	VRK2	20790	intergenic	6.924	NA	1	15	1	1	1
GGE	2:58119574:C:T	rs2678915	2	58119574	C	T	0.2875	8.072e-18	0.729327	rs2678901	2	VRK2	15211	intergenic	1.911	6	5	15	1	1	1
GGE	2:58123724:C:T	rs1356544	2	58123724	C	T	0.3315	2.64e-17	0.591527	rs2678901	2	VRK2	11061	intergenic	8.276	7	5	15	1	1	1
GGE	2:58123798:C:T	rs1356545	2	58123798	C	T	0.2935	3.752e-17	0.702644	rs2678901	2	VRK2	10987	intergenic	1.361	6	5	15	1	1	1
GGE	2:58128804:C:T	rs2717056	2	58128804	C	T	0.2861	9.516e-18	0.736434	rs2678901	2	VRK2	5981	intergenic	0.63	NA	7	15	1	1	1
GGE	2:58130327:C:T	rs2678908	2	58130327	C	T	0.2863	8.831e-18	0.738654	rs2678901	2	VRK2	4458	intergenic	20	NA	5	15	1	1	1
GGE	2:58130747:C:G	rs76580214	2	58130747	G	C	0.07788	1.419e-11	0.496528	rs77876353	2	VRK2	4038	intergenic	12.67	7	5	15	1	1	1
GGE	2:58131532:C:T	rs17049243	2	58131532	C	T	0.07867	2.012e-11	0.497654	rs77876353	2	VRK2	3253	intergenic	3.32	6	7	15	1	1	1
GGE	2:58133686:G:T	rs77447799	2	58133686	G	T	0.07089	2.597e-11	0.478687	rs77876353	2	VRK2	1099	intergenic	9.234	3a	5	15	1	1	1
GGE	2:58134048:A:T	rs2678906	2	58134048	T	A	0.3437	3.489e-18	0.989049	rs2678901	2	VRK2	737	upstream	7.11	5	5	15	1	1	1
GGE	2:58135872:A:G	rs2678905	2	58135872	G	A	0.3413	4.171e-18	0.994049	rs2678901	2	VRK2	0	intronic	7.068	NA	1	15	1	1	1
GGE	2:58137618:C:T	rs2717001	2	58137618	C	T	0.3325	5.084e-18	0.957492	rs2678901	2	VRK2	0	intronic	11.77	7	1	15	1	1	1
GGE	2:58137755:G:T	rs2678904	2	58137755	G	T	0.3419	6.108e-18	0.9966	rs2678901	2	VRK2	0	intronic	1.529	NA	1	15	1	1	1
GGE	2:58137930:A:G	rs2678903	2	58137930	G	A	0.3415	3.782e-18	0.993205	rs2678901	2	VRK2	0	intronic	1.501	NA	1	15	1	1	1
GGE	2:58138651:A:G	rs2678901	2	58138651	G	A	0.3415	1.13e-18	1	rs2678901	2	VRK2	0	intronic	5.404	NA	5	15	1	1	1
GGE	2:58139593:A:G	rs1040225	2	58139593	G	A	0.3405	1.44e-18	0.987285	rs2678901	2	VRK2	0	intronic	5.908	NA	5	15	1	1	1
GGE	2:58139865:C:G	rs1040224	2	58139865	G	C	0.3425	1.257e-18	0.992397	rs2678901	2	VRK2	0	intronic	0.028	5	5	15	1	1	1
GGE	2:58139906:A:T	rs2678895	2	58139906	T	A	0.2851	4.477e-08	0.603835	rs11688767	2	VRK2	0	intronic	1.227	5	5	15	1	1	1
GGE	2:58141065:A:G	rs17049247	2	58141065	G	A	0.07588	4.083e-11	0.51052	rs77876353	2	VRK2	0	intronic	7.13	6	5	15	1	1	1
GGE	2:58142647:G:T	rs2717002	2	58142647	G	T	0.3417	1.62e-18	0.990671	rs2678901	2	VRK2	0	intronic	4.404	6	5	15	1	1	1
GGE	2:58143438:A:G	rs2717003	2	58143438	G	A	0.2829	5.252e-18	0.751112	rs2678901	2	VRK2	0	intronic	5.574	6	5	15	1	1	1
GGE	2:58143854:A:C	rs2717004	2	58143854	C	A	0.3347	1.706e-18	0.946452	rs2678901	2	VRK2	0	intronic	7.044	7	5	15	1	1	1
GGE	2:58148180:A:G	rs2465804	2	58148180	G	A	0.2829	6.163e-18	0.748356	rs2678901	2	VRK2	0	intronic	9.282	5	5	15	1	1	1
GGE	2:58149116:A:G	rs2717007	2	58149116	G	A	0.2827	8.225e-18	0.749279	rs2678901	2	VRK2	0	intronic	17.78	3a	7	15	1	1	1
GGE	2:58150768:C:T	rs2678909	2	58150768	C	T	0.2654	1.606e-17	0.694928	rs2678901	2	VRK2	0	intronic	3.451	6	9	15	1	1	1
GGE	2:58150941:A:C	rs2459982	2	58150941	C	A	0.3319	4.893e-18	0.953383	rs2678901	2	VRK2	0	intronic	2.071	5	9	15	1	1	1
GGE	2:58151817:A:G	rs2717010	2	58151817	G	A	0.2825	1.197e-17	0.748531	rs2678901	2	VRK2	0	intronic	3.02	6	9	15	1	1	1
GGE	2:58152075:C:T	rs2717011	2	58152075	C	T	0.2823	1.728e-17	0.74798	rs2678901	2	VRK2	0	intronic	10.13	6	9	15	1	1	1
GGE	2:58153676:G:T	rs10189138	2	58153676	G	T	0.1759	4.826e-08	0.260851	rs77876353	2	VRK2	0	intronic	2.294	6	9	15	1	1	1
GGE	2:58154249:C:T	rs2717014	2	58154249	C	T	0.3518	2.987e-18	0.947319	rs2678901	2	VRK2	0	intronic	1.226	6	9	15	1	1	1
GGE	2:58154601:A:G	rs2678873	2	58154601	G	A	0.3073	5.745e-18	0.831156	rs2678901	2	VRK2	0	intronic	1.328	7	9	15	1	1	1
GGE	2:58155253:C:T	rs2717015	2	58155253	C	T	0.3073	5.559e-18	0.83271	rs2678901	2	VRK2	0	intronic	8.182	7	5	15	1	1	1
GGE	2:58155962:A:G	rs79477059	2	58155962	G	A	0.04952	7.695e-11	0.674761	rs77876353	2	VRK2	0	intronic	8.854	6	5	15	1	1	1
GGE	2:58156539:C:T	rs2139053	2	58156539	C	T	0.2656	2.573e-17	0.69418	rs2678901	2	VRK2	0	intronic	3.485	6	5	15	1	1	1
GGE	2:58156583:A:C	rs2139054	2	58156583	C	A	0.3071	6.006e-18	0.83192	rs2678901	2	VRK2	0	intronic	4.367	6	5	15	1	1	1
GGE	2:58156772:C:G	rs2176546	2	58156772	G	C	0.2989	1.907e-18	0.786786	rs2678901	2	VRK2	0	intronic	1.436	7	5	15	1	1	1
GGE	2:58158099:C:T	rs56796021	2	58158099	C	T	0.08906	6.705e-11	0.448917	rs6545674	2	VRK2	0	intronic	4.962	6	9	15	1	1	1
GGE	2:58158152:A:G	rs2678879	2	58158152	G	A	0.3077	3.222e-17	0.82823	rs2678901	2	VRK2	0	intronic	0.22	6	9	15	1	1	1
GGE	2:58158283:C:T	rs2678880	2	58158283	C	T	0.3444	5.379e-18	0.904394	rs2678901	2	VRK2	0	intronic	2.085	6	9	15	1	1	1
GGE	2:58159362:A:T	rs2678882	2	58159362	T	A	0.352	1.763e-17	0.941736	rs2678901	2	VRK2	0	intronic	3.749	6	9	15	1	1	1
GGE	2:58159473:G:T	rs2717019	2	58159473	G	T	0.2839	6.694e-17	0.741845	rs2678901	2	VRK2	0	intronic	3.11	6	9	15	1	1	1
GGE	2:58159670:A:G	rs2678883	2	58159670	G	A	0.2831	8.212e-17	0.744894	rs2678901	2	VRK2	0	intronic	2.644	7	9	15	1	1	1
GGE	2:58160123:A:C	rs2678884	2	58160123	C	A	0.2652	1.002e-16	0.689034	rs2678901	2	VRK2	0	intronic	2.207	6	9	15	1	1	0
GGE	2:58160639:C:G	rs2717022	2	58160639	G	C	0.3065	2.853e-17	0.824042	rs2678901	2	VRK2	0	intronic	2.494	6	9	15	1	1	0
GGE	2:58161221:A:G	rs2678886	2	58161221	G	A	0.3067	2.239e-17	0.824691	rs2678901	2	VRK2	0	intronic	0.56	7	9	15	1	1	0
GGE	2:58161355:C:T	rs2717023	2	58161355	C	T	0.2813	1.323e-16	0.740627	rs2678901	2	VRK2	0	intronic	1.216	7	9	15	1	1	0
GGE	2:58161397:C:G	rs2717024	2	58161397	G	C	0.2813	1.391e-16	0.740627	rs2678901	2	VRK2	0	intronic	1.682	7	9	15	1	1	0
GGE	2:58161752:A:C	rs2678887	2	58161752	C	A	0.2823	1.06e-16	0.739567	rs2678901	2	VRK2	0	intronic	0.368	5	9	15	1	1	0
GGE	2:58162191:A:G	rs2678888	2	58162191	G	A	0.3065	2.941e-17	0.825446	rs2678901	2	VRK2	0	intronic	4.402	5	9	9	1	1	0
GGE	2:58164223:A:G	rs2678889	2	58164223	G	A	0.3518	2.104e-17	0.935971	rs2678901	2	VRK2	0	intronic	6.623	7	5	15	1	1	0
GGE	2:58164435:C:T	rs2678890	2	58164435	C	T	0.3293	3.843e-17	0.848057	rs2678901	2	VRK2	0	intronic	0.565	7	7	15	1	1	0
GGE	2:58164454:A:G	rs2717027	2	58164454	G	A	0.267	2.452e-16	0.68427	rs2678901	2	VRK2	0	intronic	1.494	7	7	15	1	1	0
GGE	2:58165132:A:G	rs113329317	2	58165132	G	A	0.03774	3.249e-11	0.500699	rs77876353	2	VRK2	0	intronic	5.808	7	5	15	1	1	0
GGE	2:58166181:A:G	rs970941	2	58166181	G	A	0.3522	2.121e-17	0.936015	rs2678901	2	VRK2	0	intronic	2.082	6	5	15	1	1	0
GGE	2:58166468:C:T	rs2717031	2	58166468	C	T	0.3518	1.904e-17	0.937549	rs2678901	2	VRK2	0	intronic	3.981	7	5	15	1	1	0
GGE	2:58166643:G:T	rs2678891	2	58166643	G	T	0.3516	2.747e-17	0.935068	rs2678901	2	VRK2	0	intronic	4.852	6	5	15	1	1	0
GGE	2:58166760:C:T	rs2717032	2	58166760	C	T	0.3287	1.009e-16	0.847448	rs2678901	2	VRK2	0	intronic	4.29	7	5	15	1	1	0
GGE	2:58166769:C:T	rs2717033	2	58166769	C	T	0.2825	1.74e-16	0.740113	rs2678901	2	VRK2	0	intronic	0.452	6	5	15	1	1	0
GGE	2:58167258:G:T	rs2717034	2	58167258	G	T	0.379	1.104e-17	0.828109	rs2678901	2	VRK2	0	intronic	0.078	6	5	15	1	1	0
GGE	2:58167260:C:G	rs2678894	2	58167260	G	C	0.3794	1.484e-17	0.826717	rs2678901	2	VRK2	0	intronic	0.436	6	5	15	1	1	0
GGE	2:58167440:C:T	rs2717035	2	58167440	C	T	0.352	4.528e-17	0.935174	rs2678901	2	VRK2	0	intronic	0.108	7	5	15	1	1	0
GGE	2:58168098:C:T	rs2717036	2	58168098	C	T	0.3383	3.361e-17	0.883498	rs2678901	2	VRK2	0	intronic	6.226	6	5	15	1	1	0
GGE	2:58168856:G:T	rs1401100	2	58168856	G	T	0.3584	1.11e-17	0.907545	rs2678901	2	VRK2	0	intronic	16.6	6	5	15	1	1	0
GGE	2:58169388:A:G	rs2678896	2	58169388	G	A	0.3081	2.371e-17	0.821959	rs2678901	2	VRK2	0	intronic	0.869	6	5	15	1	1	0
GGE	2:58169418:A:G	rs2678897	2	58169418	G	A	0.3069	6.165e-17	0.81455	rs2678901	2	VRK2	0	intronic	9.746	7	5	15	1	1	0
GGE	2:58169494:C:T	rs2717040	2	58169494	C	T	0.3079	6.529e-17	0.82131	rs2678901	2	VRK2	0	intronic	16.05	7	5	15	1	1	0
GGE	2:58170004:C:T	rs1568253	2	58170004	C	T	0.3069	4.192e-17	0.826747	rs2678901	2	VRK2	0	intronic	16.71	7	5	15	1	1	0
GGE	2:58170161:A:C	rs1568254	2	58170161	C	A	0.3121	3.573e-17	0.808766	rs2678901	2	VRK2	0	intronic	11.4	6	5	15	1	1	0
GGE	2:58171220:A:C	rs1518393	2	58171220	C	A	0.3071	1.44e-16	0.819668	rs2678901	2	VRK2	0	intronic	0.965	5	5	15	1	1	0
GGE	2:58171287:A:G	rs1518394	2	58171287	G	A	0.3047	5.466e-17	0.818915	rs2678901	2	VRK2	0	intronic	3.122	6	5	15	1	1	0
GGE	2:58172107:C:T	rs2717041	2	58172107	C	T	0.3311	6.316e-17	0.836075	rs2678901	2	VRK2	0	intronic	3.499	5	7	15	1	1	0
GGE	2:58173577:C:G	rs78104330	2	58173577	G	C	0.05012	1.002e-10	0.654296	rs77876353	2	VRK2	0	intronic	0.4	6	14	15	1	1	0
GGE	2:58173621:A:G	rs6545674	2	58173621	G	A	0.1801	1.634e-10	1	rs6545674	2	VRK2	0	intronic	3.327	7	14	15	1	1	0
GGE	2:58173955:C:G	rs59913344	2	58173955	G	C	0.08866	1.215e-10	0.447604	rs6545674	2	VRK2	0	intronic	2.545	7	14	15	1	1	0
GGE	2:58177082:A:C	rs2717042	2	58177082	C	A	0.2702	2.536e-16	0.676424	rs2678901	2	VRK2	0	intronic	7.108	6	9	15	1	1	0
GGE	2:58179019:C:T	rs2717043	2	58179019	C	T	0.2893	3.718e-16	0.605404	rs2678901	2	VRK2	0	intronic	0.305	7	9	15	1	1	0
GGE	2:58179795:C:T	rs79005319	2	58179795	C	T	0.05092	2.862e-10	0.642183	rs77876353	2	VRK2	0	intronic	7.302	6	14	15	1	1	0
GGE	2:58192905:C:T	rs17049270	2	58192905	C	T	0.0597	1.057e-10	0.566888	rs77876353	2	VRK2	0	intronic	0.196	7	7	15	1	1	0
GGE	2:58200748:A:G	rs12713370	2	58200748	G	A	0.2981	4.631e-18	0.553	rs2678901	2	VRK2	0	intronic	4.186	7	1	15	1	1	0
GGE	2:58202575:C:T	rs57471952	2	58202575	C	T	0.08686	1.881e-11	0.397908	rs77876353	2	VRK2	0	intronic	2.762	7	5	15	1	1	0
GGE	2:58204718:C:T	rs74480281	2	58204718	C	T	0.02416	6.048e-10	0.298439	rs77876353	2	VRK2	0	intronic	4.863	7	5	15	1	1	0
GGE	2:58208035:C:T	rs113963370	2	58208035	C	T	0.0613	2.472e-11	0.58586	rs77876353	2	VRK2	0	intronic	4.023	5	5	15	1	1	0
GGE	2:58208074:A:G	rs1518395	2	58208074	G	A	0.2859	6.909e-18	0.590697	rs2678901	2	VRK2	0	intronic	2.708	5	5	15	1	1	0
GGE	2:58210239:C:T	rs6732310	2	58210239	C	T	0.2891	5.122e-17	0.600451	rs2678901	2	VRK2	0	intronic	3.783	7	1	15	1	1	0
GGE	2:58210291:A:G	rs80088616	2	58210291	G	A	0.04832	1.944e-11	0.637138	rs77876353	2	VRK2	0	intronic	2.489	6	1	15	1	1	0
GGE	2:58211509:A:G	rs6545677	2	58211509	G	A	0.2841	1.037e-16	0.61086	rs2678901	2	VRK2	0	intronic	1.563	6	5	15	1	1	0
GGE	2:58217344:A:G	rs77622099	2	58217344	G	A	0.04812	1.97e-10	0.634033	rs77876353	2	VRK2	0	intronic	16.6	4	7	15	1	1	0
GGE	2:58222928:C:T	rs2312147	2	58222928	C	T	0.2859	3.058e-16	0.59842	rs2678901	2	VRK2	0	intronic	3.184	6	7	15	1	1	0
GGE	2:58231314:C:T	rs1518399	2	58231314	C	T	0.2823	8.486e-17	0.606503	rs2678901	2	VRK2	0	intronic	2.365	7	14	15	1	1	0
GGE	2:58236542:C:T	rs17049296	2	58236542	C	T	0.08427	1.497e-10	0.378128	rs77876353	2	VRK2	0	intronic	3.128	7	5	15	1	1	0
GGE	2:58238594:C:T	rs17049298	2	58238594	C	T	0.09545	7.038e-11	0.383869	rs6545674	2	VRK2	0	intronic	3.22	6	7	15	1	1	0
GGE	2:58242037:C:T	rs60152647	2	58242037	C	T	0.08826	3.717e-10	0.387	rs77876353	2	VRK2	0	intronic	0.617	7	9	15	1	1	0
GGE	2:58243567:C:T	rs112016302	2	58243567	C	T	0.1076	5.894e-11	0.444663	rs77876353	2	VRK2	0	intronic	0.333	7	9	15	1	1	0
GGE	2:58250433:A:G	rs74563533	2	58250433	G	A	0.04633	1.226e-10	0.58234	rs77876353	2	VRK2	0	intronic	4.231	5	2	15	1	1	0
GGE	2:58254915:C:T	rs78281185	2	58254915	C	T	0.03694	1.337e-10	0.45221	rs77876353	2	VRK2	0	intronic	5.455	7	5	15	1	1	0
GGE	2:58264510:A:G	rs17049318	2	58264510	G	A	0.05152	4.751e-10	0.57643	rs77876353	2	VRK2	0	intronic	9.423	7	4	15	1	1	0
GGE	2:58272502:C:T	rs961522	2	58272502	C	T	0.3127	6.44e-16	0.453857	rs2678901	2	VRK2	0	intronic	2.923	1f	1	5	1	1	0
GGE	2:58275666:A:G	rs986512	2	58275666	G	A	0.3097	5.957e-14	0.444041	rs2678901	2	VRK2	0	UTR5	2.268	5	1	5	1	1	0
GGE	2:58280798:A:C	rs3771204	2	58280798	C	A	0.04712	2.333e-10	0.571125	rs77876353	2	VRK2	0	intronic	8.485	7	4	5	1	1	1
GGE	2:58290051:C:T	rs75297255	2	58290051	C	T	0.03694	3.108e-10	0.45221	rs77876353	2	VRK2	0	intronic	6.192	7	4	5	1	1	1
GGE	2:58294917:A:G	rs78831119	2	58294917	G	A	0.04692	3.331e-10	0.573895	rs77876353	2	VRK2	0	intronic	8.682	7	4	5	1	1	1
GGE	2:58296497:C:T	rs3771206	2	58296497	C	T	0.1428	2.287e-10	0.455573	rs6545674	2	VRK2	0	intronic	3.105	7	4	5	1	1	1
GGE	2:58296890:A:G	rs968653	2	58296890	G	A	0.2708	2.339e-13	0.56081	rs2678901	2	VRK2	0	intronic	9.955	NA	4	5	1	1	1
GGE	2:58297664:A:G	rs10205421	2	58297664	G	A	0.2855	1.385e-13	0.510746	rs2678901	2	VRK2	0	intronic	1.954	6	4	5	1	1	1
GGE	2:58299326:A:G	rs10188070	2	58299326	G	A	0.2825	1.277e-13	0.514328	rs2678901	2	VRK2	0	intronic	3.334	5	4	5	1	1	1
GGE	2:58300093:C:T	rs2196806	2	58300093	C	T	0.1454	1.288e-10	0.469615	rs6545674	2	VRK2	0	intronic	10.71	NA	4	5	1	1	0
GGE	2:58301507:A:G	rs73942293	2	58301507	G	A	0.1458	1.892e-10	0.458483	rs6545674	2	VRK2	0	intronic	3.087	6	4	5	1	1	0
GGE	2:58302354:C:T	rs78323352	2	58302354	C	T	0.04752	1.32e-10	0.565651	rs77876353	2	VRK2	0	intronic	1.637	6	1	5	1	1	0
GGE	2:58309374:C:T	rs7577299	2	58309374	C	T	0.1516	1.343e-10	0.456772	rs6545674	2	VRK2	0	intronic	4.423	6	5	5	1	1	0
GGE	2:58309959:A:T	rs77461828	2	58309959	T	A	0.03195	1.537e-10	0.362839	rs77876353	2	VRK2	0	intronic	4.625	6	5	5	1	1	0
GGE	2:58311684:C:T	rs12620940	2	58311684	C	T	0.2498	1.04e-12	0.519293	rs2678901	2	VRK2	0	intronic	3.869	6	4	5	1	1	0
GGE	2:58311750:A:G	rs77808574	2	58311750	G	A	0.04732	6.422e-10	0.552034	rs77876353	2	VRK2	0	intronic	0.406	7	4	5	1	1	0
GGE	2:58312433:A:T	rs75018627	2	58312433	T	A	0.04732	5.067e-10	0.552034	rs77876353	2	VRK2	0	intronic	5.646	6	4	5	1	1	0
GGE	2:58316081:A:G	rs77495955	2	58316081	G	A	0.04832	3.128e-10	0.544625	rs77876353	2	VRK2	0	intronic	0.394	5	4	5	1	1	0
GGE	2:58322226:A:C	rs2118899	2	58322226	C	A	0.257	1.309e-12	0.494505	rs2678901	2	VRK2	0	intronic	2.711	NA	5	5	1	1	0
GGE	2:58326448:A:G	rs17049334	2	58326448	G	A	0.04752	1.329e-09	0.555064	rs77876353	2	VRK2	0	intronic	6.014	4	4	15	1	1	0
GGE	2:58327370:C:G	rs17049339	2	58327370	G	C	0.04752	1.644e-09	0.555064	rs77876353	2	VRK2	0	intronic	10.54	6	4	15	1	1	0
GGE	2:58329781:A:G	rs76367119	2	58329781	G	A	0.04772	1.508e-09	0.552423	rs77876353	2	VRK2	0	intronic	0.655	6	4	15	1	1	0
GGE	2:58340731:A:G	rs113473780	2	58340731	G	A	0.02296	8.196e-09	0.253163	rs77876353	2	VRK2	0	intronic	2.658	5	2	15	1	1	0
GGE	2:58344792:C:T	rs13018289	2	58344792	C	T	0.1184	2.265e-11	0.239102	rs2678901	2	VRK2	0	intronic	2.202	6	1	15	1	1	0
GGE	2:58346019:C:T	rs111258777	2	58346019	C	T	0.05312	1.203e-09	0.481931	rs77876353	2	VRK2	0	intronic	3.002	4	1	15	1	1	0
GGE	2:58346966:A:G	rs17049351	2	58346966	G	A	0.04732	2.28e-09	0.541672	rs77876353	2	VRK2	0	intronic	8.397	6	5	15	1	1	0
GGE	2:58350571:A:G	rs2043890	2	58350571	G	A	0.2554	5.785e-14	0.50769	rs2678901	2	VRK2	0	intronic	11.47	NA	4	15	1	1	1
GGE	2:58354422:A:G	rs3771211	2	58354422	G	A	0.04772	4.415e-10	0.558985	rs77876353	2	VRK2	0	intronic	7.836	3a	5	5	1	1	1
GGE	2:58354552:C:T	rs3771212	2	58354552	C	T	0.04752	7.063e-10	0.555956	rs77876353	2	VRK2	0	intronic	0.019	5	5	5	1	1	1
GGE	2:58363449:A:C	rs17049366	2	58363449	C	A	0.04792	7.629e-10	0.556358	rs77876353	2	VRK2	0	intronic	4.404	7	4	5	1	1	0
GGE	2:58370547:A:G	rs76569295	2	58370547	G	A	0.04812	5.734e-10	0.553751	rs77876353	2	VRK2	0	intronic	0.144	7	4	5	1	1	0
GGE	2:58372175:C:G	rs74599659	2	58372175	G	C	0.04812	5.404e-10	0.553751	rs77876353	2	VRK2	0	intronic	15.24	7	4	5	1	1	0
GGE	2:58372978:A:G	rs115632484	2	58372978	G	A	0.1236	2.036e-10	0.492721	rs6545674	2	VRK2	0	intronic	0.243	7	4	5	1	1	0
GGE	2:58375985:C:T	rs77676988	2	58375985	C	T	0.04792	5.467e-10	0.556358	rs77876353	2	VRK2	0	intronic	1.498	7	4	5	1	1	0
GGE	2:58377014:C:T	rs12713372	2	58377014	C	T	0.4932	4.563e-15	0.269883	rs2678901	2	VRK2	0	intronic	13.79	7	5	5	1	1	0
GGE	2:58377023:A:T	rs12713373	2	58377023	T	A	0.493	6.594e-15	0.269416	rs2678901	2	VRK2	0	intronic	14.81	7	5	5	1	1	0
GGE	2:58379496:A:C	rs10172212	2	58379496	C	A	0.2592	9.069e-13	0.482859	rs2678901	2	VRK2	0	intronic	1.481	6	5	5	1	1	0
GGE	2:58380167:A:G	rs35844949	2	58380167	G	A	0.4938	2.277e-14	0.271289	rs2678901	2	VRK2	0	intronic	1.23	7	4	5	1	1	0
GGE	2:58381785:C:T	rs848294	2	58381785	C	T	0.2604	6.406e-13	0.481044	rs2678901	2	VRK2	0	intronic	1.415	NA	4	5	1	1	0
GGE	2:58382490:A:G	rs848293	2	58382490	G	A	0.4305	3.388e-14	0.310256	rs11688767	2	VRK2	0	intronic	0.513	NA	4	5	1	1	0
GGE	2:58383820:C:T	rs7596038	2	58383820	C	T	0.477	3.471e-14	0.282407	rs2678901	2	VRK2	0	intronic	1.453	7	4	5	1	1	0
GGE	2:58384827:A:G	rs17614198	2	58384827	G	A	0.02276	8.447e-10	0.244902	rs77876353	2	VRK2	0	intronic	4.22	7	4	5	1	1	0
GGE	2:58390538:C:T	rs10445895	2	58390538	C	T	0.04752	9.274e-10	0.550307	rs77876353	2	FANCL	0	UTR3	7.075	6	4	5	1	1	0
GGE	2:58390547:A:G	rs10445896	2	58390547	G	A	0.1204	2.082e-09	0.48701	rs6545674	2	FANCL	0	UTR3	0.701	6	4	5	1	1	0
GGE	2:58391570:A:T	rs848289	2	58391570	T	A	0.2798	1.824e-12	0.489335	rs2678901	2	FANCL	0	intronic	3.74	5	4	5	1	1	0
GGE	2:58391857:A:T	rs74561078	2	58391857	T	A	0.02256	1.563e-09	0.243188	rs77876353	2	FANCL	0	intronic	4.9	6	4	5	1	1	0
GGE	2:58392789:C:T	rs848288	2	58392789	C	T	0.2768	3.688e-12	0.485036	rs2678901	2	FANCL	0	intronic	7.208	6	4	5	1	1	0
GGE	2:58393911:C:T	rs848287	2	58393911	C	T	0.2532	5.221e-12	0.4871	rs2678901	2	FANCL	0	intronic	4.959	NA	4	5	1	1	0
GGE	2:58394543:C:T	rs848286	2	58394543	C	T	0.3508	6.744e-11	0.373773	rs2678901	2	FANCL	0	intronic	1.87	NA	4	5	1	1	0
GGE	2:58395281:G:T	rs848285	2	58395281	G	T	0.2821	1.32e-12	0.484686	rs2678901	2	FANCL	0	intronic	3.186	NA	4	5	1	1	0
GGE	2:58399905:C:G	rs1100190	2	58399905	G	C	0.2554	3.83e-12	0.477973	rs2678901	2	FANCL	0	intronic	0.346	7	4	15	1	1	0
GGE	2:58404956:A:G	rs112109001	2	58404956	G	A	0.04673	2.38e-09	0.530765	rs77876353	2	FANCL	0	intronic	2.066	6	5	15	1	1	0
GGE	2:58438398:C:T	rs113506287	2	58438398	C	T	0.04313	7.434e-10	0.484543	rs77876353	2	FANCL	0	intronic	2.577	5	4	8	1	1	0
GGE	2:58441275:A:T	rs79405536	2	58441275	T	A	0.04273	8.567e-10	0.478637	rs77876353	2	FANCL	0	intronic	7.944	7	4	5	1	1	0
GGE	2:58445910:C:T	rs72618694	2	58445910	C	T	0.2534	6.205e-13	0.481612	rs2678901	2	FANCL	0	intronic	3.859	7	4	5	1	1	0
GGE	2:58451233:A:T	rs3771221	2	58451233	T	A	0.2542	4.936e-13	0.480733	rs2678901	2	FANCL	0	intronic	5.711	7	4	5	1	1	0
GGE	2:58452531:A:G	rs79064653	2	58452531	G	A	0.04273	7.025e-10	0.478637	rs77876353	2	FANCL	0	intronic	7.427	5	4	5	1	1	0
GGE	2:58452792:C:G	rs12477242	2	58452792	G	C	0.2546	5.661e-13	0.480295	rs2678901	2	FANCL	0	intronic	0.598	7	4	5	1	1	0
GGE	2:58453930:A:G	rs79588315	2	58453930	G	A	0.04273	3.815e-10	0.484144	rs77876353	2	FANCL	0	intronic	21.1	6	4	5	1	1	0
GGE	2:58456755:A:G	rs56246409	2	58456755	G	A	0.113	1.465e-09	0.371457	rs6545674	2	FANCL	0	intronic	5.037	7	4	5	1	1	0
GGE	2:58460029:C:T	rs3771224	2	58460029	C	T	0.2526	1.252e-12	0.482401	rs2678901	2	FANCL	0	intronic	19.85	7	5	5	1	1	0
GGE	2:58462269:A:G	rs80099621	2	58462269	G	A	0.04393	4.368e-10	0.463777	rs77876353	2	FANCL	0	intronic	1.184	5	4	5	1	1	0
GGE	2:58462616:C:G	rs72618695	2	58462616	G	C	0.2532	9.507e-13	0.482691	rs2678901	2	FANCL	0	intronic	4.9	5	2	5	1	1	0
GGE	2:58465027:C:T	rs72618696	2	58465027	C	T	0.256	5.254e-13	0.480751	rs2678901	2	FANCL	0	intronic	1.534	2b	1	5	1	1	0
GGE	2:58473528:A:C	rs112103317	2	58473528	C	A	0.04313	7.424e-10	0.495612	rs77876353	2	FANCL	5020	intergenic	3.085	6	14	15	1	1	0
GGE	2:58478157:A:G	rs11686281	2	58478157	G	A	0.2444	8.963e-13	0.495633	rs2678901	2	EIF3FP3	417	upstream	5.943	5	13	15	1	1	0
GGE	2:58484172:A:G	rs11690710	2	58484172	G	A	0.252	1.258e-13	0.500704	rs2678901	2	EIF3FP3	4468	intergenic	8.624	6	9	15	1	1	0
GGE	2:58484367:C:T	rs76261327	2	58484367	C	T	0.04812	1.169e-09	0.458403	rs77876353	2	EIF3FP3	4663	intergenic	4.919	7	9	15	1	1	0
GGE	2:58485694:C:T	rs78547376	2	58485694	C	T	0.0637	1.977e-10	0.492775	rs77876353	2	EIF3FP3	5990	intergenic	0.565	3a	9	15	1	1	0
GGE	2:58496055:A:G	rs75499011	2	58496055	G	A	0.0627	3.128e-11	0.466712	rs77876353	2	EIF3FP3	16351	intergenic	1.161	4	7	15	1	1	0
GGE	2:58502679:C:T	rs112144830	2	58502679	C	T	0.07508	5.972e-11	0.403867	rs77876353	2	EIF3FP3	22975	upstream	13.54	6	5	15	1	1	0
GGE	2:58614337:C:G	rs10176196	2	58614337	G	C	0.4439	2.69e-08	0.62635	rs13416557	2	LINC01122	40596	intergenic	0.456	7	1	15	1	1	0
GGE	2:58616336:C:T	rs2098340	2	58616336	C	T	0.363	2.356e-08	0.845472	rs13416557	2	LINC01122	38597	intergenic	1.545	NA	5	15	1	1	0
GGE	2:58617762:A:G	rs4399710	2	58617762	G	A	0.3622	1.924e-08	0.847811	rs13416557	2	LINC01122	37171	intergenic	0.805	6	5	15	1	1	0
GGE	2:58633553:C:T	rs2192663	2	58633553	C	T	0.3712	2.127e-08	0.8253	rs13416557	2	LINC01122	21380	intergenic	2.596	NA	13	15	1	1	0
GGE	2:58636735:A:T	rs7575084	2	58636735	T	A	0.375	8.277e-09	0.813366	rs13416557	2	LINC01122	18198	intergenic	2.985	6	5	15	1	1	0
GGE	2:58639078:A:G	rs7340335	2	58639078	G	A	0.3626	1.193e-08	0.856845	rs13416557	2	LINC01122	15855	intergenic	1.373	6	5	15	1	1	0
GGE	2:58640635:G:T	rs4671325	2	58640635	G	T	0.371	9.349e-09	0.824801	rs13416557	2	LINC01122	14298	intergenic	0.948	6	5	15	1	1	1
GGE	2:58640888:A:G	rs6741076	2	58640888	G	A	0.3886	1.139e-08	0.764148	rs13416557	2	LINC01122	14045	intergenic	1.327	6	5	15	1	1	1
GGE	2:58650355:G:T	rs4672240	2	58650355	G	T	0.3562	1.897e-08	0.906751	rs13416557	2	LINC01122	4578	intergenic	16.14	5	13	15	1	1	1
GGE	2:58651948:A:G	rs10176211	2	58651948	G	A	0.3534	1.254e-08	0.895078	rs13416557	2	LINC01122	2985	intergenic	5.446	5	7	15	1	1	1
GGE	2:58652438:A:T	rs10179027	2	58652438	T	A	0.3568	7.718e-09	0.901476	rs13416557	2	LINC01122	2495	intergenic	5.511	5	5	15	1	1	1
GGE	2:58657369:A:G	rs2215941	2	58657369	G	A	0.3538	5.744e-09	0.903075	rs13416557	2	LINC01122	0	ncRNA_intronic	4.021	NA	1	15	1	1	1
GGE	2:58664376:C:T	rs6759994	2	58664376	C	T	0.3421	1.132e-08	0.933169	rs13416557	2	LINC01122	0	ncRNA_intronic	0.994	7	5	15	1	1	1
GGE	2:58671226:G:T	rs980481	2	58671226	G	T	0.3488	1.05e-08	0.95138	rs13416557	2	LINC01122	0	ncRNA_intronic	0.618	NA	5	15	1	1	1
GGE	2:58672732:C:T	rs2052246	2	58672732	C	T	0.3488	8.591e-09	0.954609	rs13416557	2	LINC01122	0	ncRNA_intronic	20.9	NA	5	15	1	1	1
GGE	2:58674393:A:C	rs7558293	2	58674393	C	A	0.3646	3.246e-09	0.892065	rs13416557	2	LINC01122	0	ncRNA_intronic	0.229	6	5	15	1	1	1
GGE	2:58680680:G:T	rs13416557	2	58680680	G	T	0.3425	7.442e-10	1	rs13416557	2	LINC01122	0	ncRNA_intronic	1.294	7	5	15	1	1	1
GGE	2:58756729:C:T	rs35609938	2	58756729	C	T	0.3259	3.445e-09	0.667127	rs13416557	2	LINC01122	0	ncRNA_intronic	4.166	5	5	15	0	1	1
GGE	21:21675842:A:G	rs1487946	21	21675842	G	A	0.4495	4.409e-08	1	rs1487946	20	RNU6-772P	52217	intergenic	0.695	6	9	15	0	0	0
GGE	21:32053260:A:G	rs1507398	21	32053260	G	A	0.2083	2.825e-08	0.727045	rs7277479	21	KRTAP21-3	37582	intergenic	0.652	NA	7	15	1	0	1
GGE	21:32091900:C:T	rs2211877	21	32091900	C	T	0.2151	1.473e-08	0.791729	rs7277479	21	KRTAP21-3	804	upstream	5.915	3a	7	15	1	0	0
GGE	21:32094721:A:G	rs2833041	21	32094721	G	A	0.2089	1.955e-09	0.823259	rs7277479	21	KRTAP21-3	3625	intergenic	0.45	6	9	15	1	0	0
GGE	21:32097126:C:T	rs2833043	21	32097126	C	T	0.2268	5.634e-11	0.931912	rs7277479	21	KRTAP21-3	6030	intergenic	2.45	6	9	15	1	0	0
GGE	21:32107060:A:C	rs2000459	21	32107060	C	A	0.227	6.132e-11	0.93297	rs7277479	21	KRTAP21-4P	7037	intergenic	5.893	6	9	15	1	0	0
GGE	21:32117762:A:T	rs13051477	21	32117762	T	A	0.2268	2.548e-11	0.929727	rs7277479	21	KRTAP21-2	1349	intergenic	2.49	6	9	15	1	0	0
GGE	21:32123121:A:C	rs762211	21	32123121	C	A	0.2266	2.743e-11	0.930855	rs7277479	21	KRTAP21-2	3569	intergenic	3.973	6	9	15	1	0	1
GGE	21:32126541:G:T	rs9982777	21	32126541	G	T	0.246	1.493e-11	0.825469	rs7277479	21	KRTAP21-1	897	downstream	2.58	6	9	15	1	0	1
GGE	21:32145248:C:T	rs2833082	21	32145248	C	T	0.225	2.23e-11	0.947343	rs7277479	21	KRTAP21-1	17501	intergenic	1.514	7	9	15	1	0	1
GGE	21:32146321:G:T	rs914140	21	32146321	G	T	0.2248	3.92e-11	0.948338	rs7277479	21	KRTAP21-1	18574	intergenic	0.989	6	9	15	1	0	1
GGE	21:32148609:A:G	rs2833083	21	32148609	G	A	0.2248	2.951e-11	0.948338	rs7277479	21	KRTAP21-1	20862	intergenic	0.094	5	9	15	1	0	1
GGE	21:32162017:A:G	rs7277479	21	32162017	G	A	0.2252	8.935e-12	1	rs7277479	21	KRTAP8-2P	12542	intergenic	0.278	7	9	15	1	0	1
GGE	21:32163659:A:G	rs2409387	21	32163659	G	A	0.2256	1.138e-11	0.997825	rs7277479	21	KRTAP8-2P	10900	intergenic	0.171	7	9	15	1	0	1
GGE	21:32165561:A:G	rs2833089	21	32165561	G	A	0.2254	8.999e-12	0.996725	rs7277479	21	KRTAP8-2P	8998	intergenic	1.717	7	7	15	1	0	1
GGE	21:32165858:C:T	rs2833090	21	32165858	C	T	0.473	1.839e-08	0.200806	rs7277479	21	KRTAP8-2P	8701	intergenic	0.99	7	7	15	1	0	1
GGE	21:32166175:G:T	rs13048489	21	32166175	G	T	0.4645	2.997e-08	0.218813	rs7277479	21	KRTAP8-2P	8384	intergenic	2.558	4	7	15	1	0	1
GGE	21:32166908:A:G	rs2186320	21	32166908	G	A	0.2256	9.59e-12	0.997825	rs7277479	21	KRTAP8-2P	7651	intergenic	1.511	6	9	15	1	0	1
GGE	21:32168483:A:G	rs2833092	21	32168483	G	A	0.2254	1.166e-11	0.996725	rs7277479	21	KRTAP8-2P	6076	intergenic	2.678	6	9	15	1	0	1
GGE	21:32170364:C:G	rs2226339	21	32170364	G	C	0.4651	3.606e-08	0.218611	rs7277479	21	KRTAP8-2P	4195	intergenic	0.509	7	9	15	1	0	1
GGE	21:32170699:G:T	rs2211797	21	32170699	G	T	0.4643	3.798e-08	0.218219	rs7277479	21	KRTAP8-2P	3860	intergenic	4.485	6	9	15	1	0	1
GGE	21:32172440:C:T	rs2833093	21	32172440	C	T	0.4643	3.976e-08	0.21937	rs7277479	21	KRTAP8-2P	2119	intergenic	7.318	7	9	15	1	0	1
GGE	21:32172512:A:C	rs7275407	21	32172512	C	A	0.2256	1.75e-11	0.997825	rs7277479	21	KRTAP8-2P	2047	intergenic	4.148	6	9	15	1	0	1
GGE	21:32173288:C:T	rs12481941	21	32173288	C	T	0.4645	4.076e-08	0.218813	rs7277479	21	KRTAP8-2P	1271	intergenic	3.662	6	9	15	1	0	1
GGE	21:32173553:A:T	rs4816374	21	32173553	T	A	0.2254	1.16e-11	0.996733	rs7277479	21	KRTAP8-2P	1006	intergenic	0.383	7	9	15	1	0	1
GGE	21:32174611:A:G	rs9980933	21	32174611	G	A	0.2256	1.076e-11	0.995645	rs7277479	21	KRTAP8-2P	0	ncRNA_exonic	0.004	7	9	15	1	0	1
GGE	21:32174811:C:T	rs9981829	21	32174811	C	T	0.2254	1.333e-11	0.996733	rs7277479	21	KRTAP8-2P	65	upstream	5.16	7	9	15	1	0	1
GGE	21:32175521:C:T	rs8133632	21	32175521	C	T	0.2392	5.6e-11	0.923909	rs7277479	21	KRTAP8-2P	775	upstream	0.03	7	9	15	1	0	1
GGE	21:32175562:C:T	rs8128646	21	32175562	C	T	0.2252	1.061e-11	0.995642	rs7277479	21	KRTAP8-2P	816	upstream	0.202	7	9	15	1	0	1
GGE	21:32176711:C:T	rs9753894	21	32176711	C	T	0.2254	1.366e-11	0.996733	rs7277479	21	KRTAP8-2P	1965	intergenic	2.316	6	9	15	1	0	1
GGE	21:32178918:A:G	rs4817354	21	32178918	G	A	0.4641	2.872e-08	0.218459	rs7277479	21	KRTAP8-3P	331	downstream	5.78	6	9	15	1	0	1
GGE	21:32180115:A:G	rs1005535	21	32180115	G	A	0.2252	1.159e-11	0.995642	rs7277479	21	KRTAP8-3P	677	upstream	5.062	7	9	15	1	0	1
GGE	21:32181355:A:C	rs2833096	21	32181355	C	A	0.2254	1.897e-11	0.996733	rs7277479	21	KRTAP8-3P	1917	intergenic	1.541	7	9	15	1	0	1
GGE	21:32183695:C:T	rs4817355	21	32183695	C	T	0.238	2.063e-11	0.929798	rs7277479	21	KRTAP8-1	1320	intergenic	4.492	7	9	15	1	0	1
GGE	21:32183808:G:T	rs2833097	21	32183808	G	T	0.3916	9.042e-09	0.377648	rs7277479	21	KRTAP8-1	1207	intergenic	0.556	7	9	15	1	0	1
GGE	21:32183996:A:G	rs2833098	21	32183996	G	A	0.4127	6.438e-09	0.321369	rs7277479	21	KRTAP8-1	1019	intergenic	3.231	7	9	15	1	0	1
GGE	21:32184074:G:T	rs2211799	21	32184074	G	T	0.2903	2.755e-10	0.683158	rs7277479	21	KRTAP8-1	941	downstream	3.262	6	9	15	1	0	1
GGE	21:32184270:A:G	rs2211800	21	32184270	G	A	0.2784	1.465e-10	0.743391	rs7277479	21	KRTAP8-1	745	downstream	2.323	6	9	15	1	0	1
GGE	21:32184479:A:T	rs2833100	21	32184479	T	A	0.2885	4.346e-10	0.688395	rs7277479	21	KRTAP8-1	536	downstream	5.343	7	9	15	1	0	1
GGE	21:32187443:C:T	rs2833104	21	32187443	C	T	0.2254	2.962e-11	0.994554	rs7277479	21	KRTAP8-1	1872	intergenic	3.087	6	9	15	1	0	1
GGE	21:32188097:C:T	rs2833106	21	32188097	C	T	0.2256	3.51e-11	0.995645	rs7277479	21	KRTAP8-1	2526	intergenic	3.159	6	9	15	1	0	1
GGE	21:32188411:C:T	rs9983702	21	32188411	C	T	0.2256	5.397e-11	0.995645	rs7277479	21	KRTAP8-1	2840	intergenic	4.391	7	9	15	1	0	1
GGE	22:48637056:A:G	rs469999	22	48637056	G	A	0.1961	2.647e-10	1	rs469999	22	MIR3201	33119	intergenic	0.437	5	5	15	1	0	0
GGE	22:48639993:A:G	rs133565	22	48639993	G	A	0.1965	3.184e-10	0.969897	rs469999	22	MIR3201	30182	intergenic	1.436	5	5	15	1	0	0
GGE	3:36251807:A:G	rs4678856	3	36251807	G	A	0.3167	7.79e-09	0.610159	rs9861238	6	RFC3P1	39866	intergenic	0.543	6	5	15	1	0	0
GGE	3:36264360:C:T	rs285308	3	36264360	C	T	0.4511	4.628e-08	0.750885	rs9861238	6	RFC3P1	52419	intergenic	2.991	7	14	15	1	0	0
GGE	3:36266467:A:G	rs285302	3	36266467	G	A	0.4219	1.864e-08	0.707081	rs9861238	6	RFC3P1	54526	intergenic	0.246	3a	7	15	1	0	0
GGE	3:36275557:C:T	rs1165959	3	36275557	C	T	0.4407	1.33e-09	0.868102	rs9861238	6	RFC3P1	63616	intergenic	0.231	7	9	15	1	0	0
GGE	3:36278366:A:G	rs1165961	3	36278366	G	A	0.4307	1.976e-09	0.821097	rs9861238	6	RFC3P1	66425	intergenic	3.033	6	9	15	1	0	0
GGE	3:36278545:A:G	rs1165962	3	36278545	G	A	0.4295	1.899e-09	0.830279	rs9861238	6	RFC3P1	66604	intergenic	0.701	7	9	15	1	0	0
GGE	3:36286389:G:T	rs814010	3	36286389	G	T	0.4451	1.048e-09	0.861195	rs9861238	6	RFC3P1	74448	intergenic	1.084	2b	5	15	1	0	0
GGE	3:36288652:C:T	rs772619	3	36288652	C	T	0.4463	5.896e-10	0.861508	rs9861238	6	RFC3P1	76711	intergenic	3.129	7	5	15	1	0	0
GGE	3:36290458:A:G	rs17243029	3	36290458	G	A	0.3143	7.186e-10	0.643066	rs9861238	6	RFC3P1	78517	intergenic	0.294	6	5	15	1	0	0
GGE	3:36299023:C:T	rs1479139	3	36299023	C	T	0.3271	1.083e-09	0.672912	rs9861238	6	RFC3P1	87082	intergenic	5.828	NA	5	15	1	0	0
GGE	3:36299291:G:T	rs772624	3	36299291	G	T	0.4173	1.797e-10	0.825661	rs9861238	6	RFC3P1	87350	intergenic	2.364	7	5	15	1	0	0
GGE	3:36309896:A:G	rs285331	3	36309896	G	A	0.4105	4.752e-10	0.488918	rs9861238	6	RFC3P1	97955	intergenic	0.653	6	5	15	1	0	0
GGE	3:36310331:A:G	rs7641061	3	36310331	G	A	0.4327	4.596e-10	0.528714	rs9861238	6	RFC3P1	98390	intergenic	2.832	5	9	15	1	0	0
GGE	3:36311231:C:T	rs6788863	3	36311231	C	T	0.4649	1.699e-09	0.625268	rs9861238	6	RFC3P1	99290	intergenic	7.707	7	9	15	1	0	0
GGE	3:36312234:A:G	rs7647352	3	36312234	G	A	0.4579	1.838e-10	0.779769	rs9861238	6	RFC3P1	100293	intergenic	4.781	6	9	15	1	0	0
GGE	3:36312488:A:G	rs1479161	3	36312488	G	A	0.476	9.17e-10	0.579299	rs9861238	6	RFC3P1	100547	intergenic	0.826	NA	9	15	1	0	0
GGE	3:36314167:A:C	rs7631484	3	36314167	C	A	0.4083	2.443e-10	0.940395	rs9861238	6	RFC3P1	102226	intergenic	0.92	6	9	15	1	0	0
GGE	3:36314923:A:T	rs1382693	3	36314923	T	A	0.4559	1.856e-09	0.507948	rs9861238	6	RFC3P1	102982	intergenic	1.503	7	14	15	1	0	0
GGE	3:36315957:C:T	rs2197964	3	36315957	C	T	0.4533	1.053e-09	0.792443	rs9861238	6	RFC3P1	104016	intergenic	3.454	6	14	15	1	0	0
GGE	3:36316371:A:C	rs6550414	3	36316371	C	A	0.488	1.015e-08	0.614388	rs9861238	6	RFC3P1	104430	intergenic	0.763	7	14	15	1	0	0
GGE	3:36317677:C:T	rs9808903	3	36317677	C	T	0.4537	1.815e-09	0.505453	rs9861238	6	STAC	104158	intergenic	4.878	7	14	15	1	0	0
GGE	3:36320130:A:G	rs9820279	3	36320130	G	A	0.4661	3.008e-09	0.752032	rs9861238	6	STAC	101705	intergenic	6.574	7	9	15	1	0	0
GGE	3:36324521:A:G	rs12715291	3	36324521	G	A	0.4091	3.936e-10	0.93612	rs9861238	6	STAC	97314	intergenic	10.61	4	7	15	1	0	0
GGE	3:36325255:C:T	rs4678857	3	36325255	C	T	0.4655	1.112e-09	0.62752	rs9861238	6	STAC	96580	intergenic	6.084	7	5	15	1	0	0
GGE	3:36326023:A:G	rs9861238	3	36326023	G	A	0.4165	1.333e-10	1	rs9861238	6	STAC	95812	intergenic	4.024	6	5	15	1	0	0
GGE	3:36326195:A:G	rs9824317	3	36326195	G	A	0.4744	2.23e-10	0.810174	rs9861238	6	STAC	95640	intergenic	0.975	6	5	15	1	0	0
GGE	3:36329017:A:G	rs7622956	3	36329017	G	A	0.4657	6.792e-10	0.629126	rs9861238	6	STAC	92818	intergenic	2.704	7	14	15	1	0	0
GGE	3:36330963:C:T	rs11129703	3	36330963	C	T	0.4545	3.681e-08	0.870266	rs9861238	6	STAC	90872	intergenic	2.328	7	14	15	1	0	0
GGE	3:36332719:A:C	rs6550416	3	36332719	C	A	0.4591	3.456e-09	0.522344	rs9861238	6	STAC	89116	intergenic	1.219	7	9	15	1	0	0
GGE	3:50255305:A:G	rs739431	3	50255305	G	A	0.2714	4.822e-10	1	rs739431	7	SLC38A3	0	ncRNA_exonic	0.871	5	1	15	1	1	1
GGE	3:50374293:A:G	rs2073499	3	50374293	G	A	0.4387	1.28e-08	0.843648	rs2236951	7	RASSF1	0	intronic	10.48	4	1	1	1	1	1
GGE	3:50388607:A:C	rs2233474	3	50388607	C	A	0.4365	1.061e-08	0.847647	rs2236951	7	CYB561D2	0	UTR5	7.751	NA	1	2	1	1	1
GGE	3:50409826:A:G	rs2236948	3	50409826	G	A	0.4183	3.17e-09	0.900167	rs2236951	7	CACNA2D2	0	intronic	4.947	2b	5	7	1	1	1
GGE	3:50421081:C:T	rs2236951	3	50421081	C	T	0.4383	1.234e-09	1	rs2236951	7	CACNA2D2	0	intronic	2.907	5	4	15	1	1	1
GGE	4:31107765:C:G	rs4580617	4	31107765	G	C	0.3143	2.892e-08	0.288264	rs1463849	8	PCDH7	0	intronic	0.084	7	5	15	1	0	0
GGE	4:31112833:C:T	rs10003037	4	31112833	C	T	0.3067	1.625e-08	0.313165	rs1463849	8	PCDH7	0	intronic	4.174	6	5	15	1	0	0
GGE	4:31116375:A:G	rs10006845	4	31116375	G	A	0.3059	2.505e-08	0.315392	rs1463849	8	PCDH7	0	intronic	5.578	5	1	15	1	0	0
GGE	4:31117942:C:T	rs3857021	4	31117942	C	T	0.2987	1.046e-08	0.349795	rs1463849	8	PCDH7	0	intronic	5.194	7	5	15	1	0	0
GGE	4:31118158:A:G	rs1827141	4	31118158	G	A	0.2993	1.227e-08	0.358731	rs1463849	8	PCDH7	0	intronic	2.96	6	5	15	1	0	0
GGE	4:31118630:A:T	rs10013484	4	31118630	T	A	0.3013	3.984e-08	0.350417	rs1463849	8	PCDH7	0	intronic	1.801	6	5	15	1	0	0
GGE	4:31119045:A:G	rs1499475	4	31119045	G	A	0.2546	1.71e-08	0.311351	rs1463849	8	PCDH7	0	intronic	4.336	7	5	15	1	0	0
GGE	4:31119281:C:T	rs1499476	4	31119281	C	T	0.2961	7.684e-09	0.366872	rs1463849	8	PCDH7	0	intronic	5.471	7	5	15	1	0	0
GGE	4:31119646:G:T	rs9996642	4	31119646	G	T	0.3015	4.552e-08	0.352314	rs1463849	8	PCDH7	0	intronic	0.099	5	5	15	1	0	0
GGE	4:31120805:C:T	rs6856098	4	31120805	C	T	0.2548	1.696e-08	0.313085	rs1463849	8	PCDH7	0	intronic	14.29	5	5	15	1	0	0
GGE	4:31121445:A:G	rs7674487	4	31121445	G	A	0.2997	1.771e-08	0.357293	rs1463849	8	PCDH7	0	intronic	3.111	7	5	15	1	0	0
GGE	4:31122002:C:T	rs28568738	4	31122002	C	T	0.3299	3.487e-10	0.506903	rs1463849	8	PCDH7	0	intronic	0.115	7	5	15	1	0	0
GGE	4:31127672:C:T	rs10034048	4	31127672	C	T	0.3289	1.742e-10	0.507225	rs1463849	8	PCDH7	0	intronic	3.414	5	5	15	1	0	0
GGE	4:31128230:C:T	rs16884384	4	31128230	C	T	0.3377	2.556e-10	0.529159	rs1463849	8	PCDH7	0	intronic	2.327	7	5	15	1	0	0
GGE	4:31129798:G:T	rs16867990	4	31129798	G	T	0.3309	1.767e-10	0.506321	rs1463849	8	PCDH7	0	intronic	5.139	6	5	15	1	0	0
GGE	4:31131372:A:G	rs1846526	4	31131372	G	A	0.2959	1.083e-08	0.367804	rs1463849	8	PCDH7	0	intronic	0.462	6	5	15	1	0	0
GGE	4:31133185:G:T	rs6820584	4	31133185	G	T	0.2939	8.322e-09	0.36716	rs1463849	8	PCDH7	0	intronic	0.629	7	5	15	1	0	0
GGE	4:31133967:A:G	rs10008926	4	31133967	G	A	0.3299	1.412e-10	0.509538	rs1463849	8	PCDH7	0	intronic	1.647	7	5	15	1	0	0
GGE	4:31135876:G:T	rs6827295	4	31135876	G	T	0.3287	8.843e-10	0.505292	rs1463849	8	PCDH7	0	intronic	3.429	NA	5	15	1	0	0
GGE	4:31139110:A:G	rs10030161	4	31139110	G	A	0.3888	3.082e-09	0.579647	rs1463849	8	PCDH7	0	intronic	1.476	7	5	15	1	0	0
GGE	4:31139333:C:T	rs16884398	4	31139333	C	T	0.3295	1.576e-10	0.510947	rs1463849	8	PCDH7	0	intronic	3.566	7	5	15	1	0	0
GGE	4:31141947:C:T	rs16884402	4	31141947	C	T	0.3291	1.356e-10	0.512074	rs1463849	8	PCDH7	0	intronic	9.392	7	5	15	1	0	0
GGE	4:31143530:C:G	rs7671046	4	31143530	G	C	0.3892	3.58e-09	0.58066	rs1463849	8	PCDH7	0	intronic	3.3	7	4	15	1	0	0
GGE	4:31143818:C:T	rs7675916	4	31143818	C	T	0.3291	1.33e-10	0.512953	rs1463849	8	PCDH7	0	intronic	1.729	6	4	15	1	0	0
GGE	4:31146018:A:G	rs3733655	4	31146018	G	A	0.4547	3.912e-10	0.388226	rs1463849	8	PCDH7	0	UTR3	0.939	6	4	15	1	0	0
GGE	4:31146615:C:T	rs7655744	4	31146615	C	T	0.3902	3.761e-09	0.582333	rs1463849	8	PCDH7	0	UTR3	18.34	6	4	15	1	0	0
GGE	4:31147272:A:C	rs4692500	4	31147272	C	A	0.4808	9.341e-11	0.794464	rs1463849	8	PCDH7	0	UTR3	17.64	6	5	15	1	0	0
GGE	4:31147874:G:T	rs1044352	4	31147874	G	T	0.4732	4.941e-11	0.845174	rs1463849	8	PCDH7	0	UTR3	0.333	NA	1	15	1	0	0
GGE	4:31148067:A:G	rs1044353	4	31148067	G	A	0.3902	3.381e-09	0.582045	rs1463849	8	PCDH7	0	UTR3	0.942	6	1	15	1	0	0
GGE	4:31148688:C:T	rs16884451	4	31148688	C	T	0.473	7.584e-11	0.850611	rs1463849	8	PCDH7	265	downstream	2.975	7	1	15	1	0	0
GGE	4:31148846:A:G	rs1463849	4	31148846	G	A	0.4866	4.377e-11	1	rs1463849	8	PCDH7	423	downstream	2.351	NA	5	15	1	0	0
GGE	4:31149012:A:T	rs1463848	4	31149012	T	A	0.3904	5.777e-09	0.582842	rs1463849	8	PCDH7	589	downstream	5.226	7	5	15	1	0	0
GGE	4:31149277:A:T	rs7674790	4	31149277	T	A	0.4249	1.133e-09	0.761672	rs1463849	8	PCDH7	854	downstream	0.338	7	5	15	1	0	0
GGE	4:31149725:C:T	rs1463847	4	31149725	C	T	0.3906	6.762e-09	0.583351	rs1463849	8	PCDH7	1302	intergenic	1.133	7	5	15	1	0	0
GGE	4:31149943:A:G	rs28522755	4	31149943	G	A	0.3349	2.366e-10	0.522767	rs1463849	8	PCDH7	1520	intergenic	2.76	6	5	15	1	0	0
GGE	4:31150900:A:C	rs16884471	4	31150900	C	A	0.3421	9.467e-09	0.444068	rs1463849	8	PCDH7	2477	intergenic	12.21	5	2	15	1	0	0
GGE	4:31151060:C:T	rs16884473	4	31151060	C	T	0.4868	3.549e-10	0.994527	rs1463849	8	PCDH7	2637	intergenic	8.606	7	5	15	1	0	0
GGE	4:31151357:A:G	rs28498976	4	31151357	G	A	0.4868	3.537e-10	0.994527	rs1463849	8	PCDH7	2934	intergenic	2.417	6	5	15	1	1	0
GGE	4:31151833:C:T	rs6448743	4	31151833	C	T	0.4004	1.005e-08	0.547761	rs1463849	8	PCDH7	3410	intergenic	8.513	7	5	15	1	0	0
GGE	4:31151925:G:T	rs6448744	4	31151925	G	T	0.4782	3.084e-10	0.790965	rs1463849	8	PCDH7	3502	intergenic	1.938	6	5	15	1	0	0
GGE	4:31154532:C:T	rs28463037	4	31154532	C	T	0.3273	1.722e-08	0.447916	rs1463849	8	PCDH7	6109	intergenic	14.84	5	5	15	1	0	0
GGE	4:31154918:A:G	rs10517222	4	31154918	G	A	0.3275	1.857e-08	0.448394	rs1463849	8	PCDH7	6495	intergenic	5.152	NA	5	15	1	0	0
GGE	4:31157528:A:G	rs7693417	4	31157528	G	A	0.3269	2.463e-08	0.447291	rs1463849	8	PCDH7	9105	intergenic	2.445	5	5	15	1	0	0
GGE	4:31158168:A:G	rs1463843	4	31158168	G	A	0.3267	2.5e-08	0.446814	rs1463849	8	PCDH7	9745	intergenic	0.298	NA	5	15	1	0	0
GGE	4:31159293:A:G	rs6448745	4	31159293	G	A	0.3269	1.877e-08	0.447291	rs1463849	8	PCDH7	10870	intergenic	4.712	7	5	15	1	0	0
GGE	4:31160819:C:T	rs6448746	4	31160819	C	T	0.3259	1.535e-08	0.446337	rs1463849	8	RP11-617I14.1	11946	intergenic	7.636	6	5	15	1	0	0
GGE	5:114015223:C:T	rs11241287	5	114015223	C	T	0.2266	7.227e-09	0.230504	rs4596374	9	CTC-313D10.1	99555	intergenic	1.345	7	9	15	1	1	0
GGE	5:114021206:C:G	rs285900	5	114021206	G	C	0.2224	1.788e-08	0.233234	rs4596374	9	CTC-313D10.1	105538	intergenic	1.502	5	9	15	1	1	0
GGE	5:114021494:C:T	rs285899	5	114021494	C	T	0.2242	1.049e-08	0.23451	rs4596374	9	CTC-313D10.1	105826	intergenic	4.291	NA	9	15	1	1	0
GGE	5:114028458:C:G	rs285911	5	114028458	G	C	0.2214	2.849e-08	0.233252	rs4596374	9	CTC-313D10.1	112790	intergenic	16.05	7	9	15	1	1	0
GGE	5:114031621:C:T	rs285905	5	114031621	C	T	0.2194	8.714e-09	0.237863	rs4596374	9	CTC-313D10.1	115953	intergenic	1.879	NA	9	15	1	1	0
GGE	5:114050557:G:T	rs157979	5	114050557	G	T	0.2226	2.025e-08	0.235887	rs4596374	9	CTC-313D10.1	134889	intergenic	3.241	NA	9	15	1	1	0
GGE	5:114057819:A:C	rs12520024	5	114057819	C	A	0.2282	2.507e-08	0.228214	rs4596374	9	CTC-313D10.1	142151	intergenic	2.133	7	9	15	1	1	0
GGE	5:114057868:A:T	rs287657	5	114057868	T	A	0.3245	1.59e-08	0.321734	rs4596374	9	CTC-313D10.1	142200	intergenic	0.551	6	9	15	1	1	0
GGE	5:114082720:C:T	rs158359	5	114082720	C	T	0.2436	3.227e-08	0.336388	rs4596374	9	CTC-313D10.1	167052	intergenic	2.414	6	9	15	0	1	0
GGE	5:114089364:A:T	rs466543	5	114089364	T	A	0.2438	4.943e-08	0.340393	rs4596374	9	CTC-313D10.1	173696	intergenic	1.546	5	5	15	0	1	0
GGE	5:114093703:G:T	rs158362	5	114093703	G	T	0.3992	1.476e-10	0.472324	rs4596374	9	CTC-313D10.1	178035	intergenic	5.687	NA	5	15	0	1	0
GGE	5:114095306:A:G	rs158363	5	114095306	G	A	0.4046	4.625e-10	0.47692	rs4596374	9	CTC-313D10.1	179638	intergenic	0.269	6	5	15	0	1	0
GGE	5:114096267:C:G	rs166143	5	114096267	G	C	0.2646	4.771e-08	0.392121	rs4596374	9	CTC-313D10.1	180599	intergenic	1.808	6	14	15	0	1	0
GGE	5:114096602:G:T	rs433750	5	114096602	G	T	0.3323	1.37e-09	0.462385	rs4596374	9	CTC-313D10.1	180934	intergenic	2.679	NA	9	15	0	1	0
GGE	5:114097894:G:T	rs252011	5	114097894	G	T	0.3373	1.707e-09	0.45363	rs4596374	9	CTC-313D10.1	182226	intergenic	1.314	6	9	15	0	1	0
GGE	5:114102142:C:T	rs181863	5	114102142	C	T	0.4079	2.033e-10	0.455513	rs4596374	9	CTC-313D10.1	186474	intergenic	1.694	NA	9	15	0	1	0
GGE	5:114102964:A:G	rs252016	5	114102964	G	A	0.236	3.021e-08	0.335146	rs4596374	9	CTC-313D10.1	187296	intergenic	4.034	NA	9	15	0	1	0
GGE	5:114104210:C:T	rs463926	5	114104210	C	T	0.4093	3.841e-10	0.45636	rs4596374	9	CTC-313D10.1	188542	intergenic	1.459	NA	9	15	0	1	0
GGE	5:114105934:A:T	rs252017	5	114105934	T	A	0.2672	3.655e-08	0.387618	rs4596374	9	CTC-313D10.1	190266	intergenic	3.457	7	9	15	0	1	0
GGE	5:114109101:A:G	rs289027	5	114109101	G	A	0.2624	2.154e-08	0.391027	rs4596374	9	CTC-313D10.1	193433	intergenic	1.982	5	7	15	0	1	0
GGE	5:114110126:C:T	rs10214160	5	114110126	C	T	0.3345	1.085e-09	0.460496	rs4596374	9	CTC-313D10.1	194458	intergenic	18.86	6	7	15	0	1	0
GGE	5:114112901:A:C	rs289028	5	114112901	C	A	0.3177	6.648e-10	0.472746	rs4596374	9	CTC-313D10.1	197233	intergenic	3.39	7	5	15	0	1	0
GGE	5:114120596:A:G	rs289031	5	114120596	G	A	0.4173	5.514e-11	0.327911	rs4596374	9	CTC-313D10.1	204928	intergenic	0.204	6	7	15	0	1	1
GGE	5:114121194:A:G	rs289032	5	114121194	G	A	0.2999	1.458e-10	0.437464	rs4596374	9	CTC-313D10.1	205526	intergenic	2.025	7	9	15	0	1	1
GGE	5:114121436:A:G	rs289033	5	114121436	G	A	0.2995	8.16e-11	0.438151	rs4596374	9	CTC-313D10.1	205768	intergenic	5.192	6	9	15	0	1	1
GGE	5:114130461:A:G	rs2247497	5	114130461	G	A	0.4631	5.349e-10	0.495901	rs4596374	9	CTC-313D10.1	214793	intergenic	7.618	7	9	15	0	1	1
GGE	5:114130865:C:T	rs1382784	5	114130865	C	T	0.4485	1.387e-09	0.49531	rs4596374	9	CTC-313D10.1	215197	intergenic	0.622	NA	9	15	0	1	1
GGE	5:114133274:C:G	rs17367096	5	114133274	G	C	0.4629	6.628e-10	0.513199	rs4596374	9	CTC-313D10.1	217606	intergenic	1.623	5	9	15	0	1	1
GGE	5:114133301:A:G	rs10041078	5	114133301	G	A	0.4457	1.532e-09	0.503798	rs4596374	9	CTC-313D10.1	217633	intergenic	1.512	5	9	15	0	1	1
GGE	5:114133676:A:G	rs11955050	5	114133676	G	A	0.3744	3.379e-10	0.472043	rs4596374	9	CTC-313D10.1	218008	intergenic	1.213	7	9	15	0	1	1
GGE	5:114134963:C:T	rs2169955	5	114134963	C	T	0.3758	4.467e-10	0.473647	rs4596374	9	CTC-313D10.1	219295	intergenic	1.059	6	9	15	0	1	1
GGE	5:114141956:G:T	rs1479347	5	114141956	G	T	0.2752	2.571e-08	0.437002	rs4596374	9	CTC-313D10.1	226288	intergenic	8.063	6	7	15	0	1	1
GGE	5:114155793:C:T	rs6862001	5	114155793	C	T	0.3015	3.536e-08	0.507357	rs4596374	9	CTC-313D10.1	240125	intergenic	6.65	6	9	15	0	1	1
GGE	5:114158494:A:C	rs962142	5	114158494	C	A	0.2776	2.959e-08	0.438027	rs4596374	9	CTC-313D10.1	242826	intergenic	1.111	5	9	15	0	1	1
GGE	5:114164455:C:T	rs1479351	5	114164455	C	T	0.4225	1.392e-10	0.743333	rs4596374	9	CTC-313D10.1	248787	intergenic	1.205	5	9	15	0	1	0
GGE	5:114167807:A:G	rs1904337	5	114167807	G	A	0.2985	3.412e-08	0.51203	rs4596374	9	CTC-313D10.1	252139	intergenic	2.023	6	5	15	0	1	0
GGE	5:114171138:C:G	rs28454683	5	114171138	G	C	0.2969	4.287e-08	0.51493	rs4596374	9	CTC-313D10.1	255470	intergenic	0.507	6	5	15	0	1	0
GGE	5:114196434:C:T	rs7724117	5	114196434	C	T	0.2766	4.489e-08	0.452271	rs4596374	9	TRIM36	264024	intergenic	14.85	7	5	15	0	1	0
GGE	5:114210278:C:G	rs1453012	5	114210278	G	C	0.3303	2.402e-11	0.616316	rs4596374	9	TRIM36	250180	intergenic	0.368	7	9	15	0	1	0
GGE	5:114210843:C:G	rs7733877	5	114210843	G	C	0.4133	5.369e-09	0.62215	rs4596374	9	TRIM36	249615	intergenic	0.481	7	9	15	1	1	0
GGE	5:114212766:A:T	rs4577683	5	114212766	T	A	0.368	2.014e-10	0.758737	rs4596374	9	TRIM36	247692	intergenic	1.282	6	9	15	1	1	0
GGE	5:114214657:A:T	rs10063141	5	114214657	T	A	0.3686	1.741e-10	0.759159	rs4596374	9	TRIM36	245801	intergenic	0.667	7	9	15	1	1	0
GGE	5:114214883:C:T	rs13355555	5	114214883	C	T	0.3684	1.954e-10	0.758673	rs4596374	9	TRIM36	245575	intergenic	0.896	6	9	15	1	1	0
GGE	5:114221505:C:T	rs4596374	5	114221505	C	T	0.4325	2.906e-12	1	rs4596374	9	TRIM36	238953	intergenic	0.655	6	9	15	1	1	0
GGE	5:114222410:A:T	rs1119461	5	114222410	T	A	0.3668	1.989e-10	0.758953	rs4596374	9	TRIM36	238048	intergenic	1.245	7	9	15	1	1	0
GGE	5:114226445:A:G	rs9326934	5	114226445	G	A	0.3307	2.274e-11	0.625944	rs4596374	9	TRIM36	234013	intergenic	0.482	6	9	15	1	1	0
GGE	5:114228464:C:T	rs10055168	5	114228464	C	T	0.3664	1.771e-10	0.757593	rs4596374	9	TRIM36	231994	intergenic	0.408	7	15	15	1	1	0
GGE	5:114238285:C:T	rs12521180	5	114238285	C	T	0.4032	6.636e-10	0.613686	rs4596374	9	TRIM36	222173	intergenic	1.159	7	9	15	1	1	0
GGE	5:114238491:G:T	rs10073239	5	114238491	G	T	0.4034	6.126e-10	0.614457	rs4596374	9	TRIM36	221967	intergenic	0.788	6	9	15	1	1	0
GGE	5:114240810:C:G	rs6594855	5	114240810	G	C	0.4034	4.817e-10	0.610333	rs4596374	9	TRIM36	219648	intergenic	0.624	6	9	15	1	1	0
GGE	5:114241746:A:C	rs2416384	5	114241746	C	A	0.3666	1.016e-10	0.752522	rs4596374	9	TRIM36	218712	intergenic	1.288	NA	9	15	1	1	0
GGE	5:114242527:C:T	rs62379442	5	114242527	C	T	0.4032	5.335e-10	0.609562	rs4596374	9	TRIM36	217931	intergenic	0.665	7	9	15	1	1	0
GGE	5:114244450:C:T	rs7716212	5	114244450	C	T	0.3662	1.496e-10	0.754035	rs4596374	9	TRIM36	216008	intergenic	2.904	7	9	15	1	1	0
GGE	5:114246255:C:T	rs4318770	5	114246255	C	T	0.3666	3.076e-10	0.753563	rs4596374	9	TRIM36	214203	intergenic	1.214	7	9	15	1	1	0
GGE	5:114246696:G:T	rs6594856	5	114246696	G	T	0.4022	9.993e-10	0.612012	rs4596374	9	TRIM36	213762	intergenic	0.864	5	9	15	1	1	0
GGE	5:114248227:C:T	rs4374751	5	114248227	C	T	0.367	2.311e-10	0.754925	rs4596374	9	TRIM36	212231	intergenic	1.31	6	9	15	1	1	0
GGE	5:114248307:C:T	rs6889905	5	114248307	C	T	0.3672	1.985e-10	0.75417	rs4596374	9	TRIM36	212151	intergenic	1.707	7	9	15	1	1	0
GGE	5:114250469:C:G	rs6880243	5	114250469	G	C	0.4024	9.022e-10	0.614056	rs4596374	9	TRIM36	209989	intergenic	1.46	7	9	15	1	1	0
GGE	5:114252287:A:G	rs2416388	5	114252287	G	A	0.367	2.276e-10	0.755122	rs4596374	9	TRIM36	208171	intergenic	0.383	7	15	15	1	1	0
GGE	5:114271759:C:G	rs4645325	5	114271759	G	C	0.4443	3.226e-09	0.485443	rs4596374	9	TRIM36	188699	intergenic	0.246	6	9	15	1	1	0
GGE	5:114271860:C:T	rs1453019	5	114271860	C	T	0.4423	3.237e-08	0.57823	rs4596374	9	TRIM36	188598	intergenic	3.896	7	9	15	1	1	0
GGE	5:114272807:C:T	rs4632791	5	114272807	C	T	0.4205	9.038e-09	0.526079	rs4596374	9	TRIM36	187651	intergenic	0.146	7	9	15	1	1	0
GGE	5:114272843:A:G	rs4537052	5	114272843	G	A	0.4415	3.393e-08	0.581195	rs4596374	9	TRIM36	187615	intergenic	0.471	7	9	15	1	1	0
GGE	5:114274066:A:G	rs10045183	5	114274066	G	A	0.4419	3.917e-08	0.581883	rs4596374	9	TRIM36	186392	intergenic	1.384	6	9	15	1	1	0
GGE	5:114274140:A:G	rs10045206	5	114274140	G	A	0.4419	3.327e-08	0.581883	rs4596374	9	TRIM36	186318	intergenic	6.378	7	9	15	1	1	0
GGE	5:114274491:A:T	rs10037164	5	114274491	T	A	0.4209	1.038e-08	0.526672	rs4596374	9	TRIM36	185967	intergenic	8.853	7	9	9	1	1	0
GGE	5:114277690:C:T	rs4276395	5	114277690	C	T	0.3722	3.181e-10	0.476737	rs4596374	9	TRIM36	182768	intergenic	0.262	6	9	15	1	1	0
GGE	5:114278779:C:T	rs921596	5	114278779	C	T	0.4079	1.775e-09	0.59979	rs4596374	9	TRIM36	181679	intergenic	1.856	7	9	15	1	1	0
GGE	5:114279008:A:T	rs55970945	5	114279008	T	A	0.4389	2.123e-08	0.581583	rs4596374	9	TRIM36	181450	intergenic	0.176	6	9	15	1	1	0
GGE	5:114279914:A:C	rs4292441	5	114279914	C	A	0.4419	2.755e-08	0.579095	rs4596374	9	TRIM36	180544	intergenic	0.204	7	9	15	1	1	0
GGE	5:114280824:C:T	rs4705691	5	114280824	C	T	0.4653	4.098e-08	0.418923	rs4596374	9	TRIM36	179634	intergenic	1.787	7	14	15	1	1	0
GGE	5:114280957:A:G	rs4705692	5	114280957	G	A	0.4966	6.242e-09	0.487362	rs4596374	9	TRIM36	179501	intergenic	1.747	7	14	15	1	1	0
GGE	5:114281156:C:T	rs10059249	5	114281156	C	T	0.4081	7.563e-10	0.596205	rs4596374	9	TRIM36	179302	intergenic	2.484	7	14	15	1	1	0
GGE	5:114281205:A:G	rs10035502	5	114281205	G	A	0.4205	7.651e-09	0.52573	rs4596374	9	TRIM36	179253	intergenic	0.024	7	14	15	1	1	0
GGE	5:114283042:A:G	rs11241298	5	114283042	G	A	0.4239	1.266e-08	0.530867	rs4596374	9	TRIM36	177416	intergenic	3.052	6	9	15	1	1	0
GGE	5:114286110:C:T	rs10478214	5	114286110	C	T	0.4828	2.664e-09	0.70741	rs4596374	9	TRIM36	174348	intergenic	0.494	7	5	15	1	1	0
GGE	5:114310527:A:G	rs2123469	5	114310527	G	A	0.3542	2.298e-09	0.460858	rs4596374	9	TRIM36	149931	intergenic	0.625	7	14	15	1	1	0
GGE	5:114312887:C:T	rs995397	5	114312887	C	T	0.4533	2.328e-08	0.367588	rs4596374	9	TRIM36	147571	intergenic	2.104	6	9	15	1	1	0
GGE	5:114313184:C:G	rs4705694	5	114313184	G	C	0.3538	4.727e-09	0.459891	rs4596374	9	TRIM36	147274	intergenic	6.348	6	9	15	1	1	0
GGE	5:114315607:C:T	rs4705695	5	114315607	C	T	0.3566	2.332e-09	0.462331	rs4596374	9	TRIM36	144851	intergenic	1.381	7	9	15	1	1	0
GGE	5:114316354:G:T	rs995339	5	114316354	G	T	0.4531	8.123e-09	0.378025	rs4596374	9	TRIM36	144104	intergenic	0.408	7	7	15	1	1	0
GGE	5:114335047:C:T	rs11954634	5	114335047	C	T	0.376	2.788e-09	0.451399	rs4596374	9	TRIM36	125411	intergenic	2.795	5	7	15	1	1	0
GGE	5:114345364:C:T	rs11749106	5	114345364	C	T	0.3542	3.766e-09	0.459392	rs4596374	9	TRIM36	115094	intergenic	0.873	6	14	15	1	1	0
GGE	5:114347570:A:G	rs10057410	5	114347570	G	A	0.4	1.902e-09	0.435767	rs4596374	9	TRIM36	112888	intergenic	0.996	6	9	15	1	1	0
GGE	5:114350556:C:T	rs10056728	5	114350556	C	T	0.3984	1.923e-09	0.427663	rs4596374	9	TRIM36	109902	intergenic	5.177	6	9	15	1	1	0
GGE	5:114350704:G:T	rs6859818	5	114350704	G	T	0.3832	1.975e-09	0.432814	rs4596374	9	TRIM36	109754	intergenic	0.505	6	9	15	1	1	0
GGE	5:114353177:C:G	rs4499823	5	114353177	G	C	0.3856	1.644e-09	0.437902	rs4596374	9	TRIM36	107281	intergenic	0.603	6	7	15	1	1	0
GGE	5:114353955:A:C	rs4705696	5	114353955	C	A	0.3864	1.574e-09	0.43747	rs4596374	9	TRIM36	106503	intergenic	0.223	7	7	15	1	1	0
GGE	5:114355502:A:G	rs11750084	5	114355502	G	A	0.3542	5.391e-09	0.461194	rs4596374	9	TRIM36	104956	intergenic	0.331	7	14	15	1	1	0
GGE	5:114357870:A:C	rs4705698	5	114357870	C	A	0.4	1.771e-09	0.430516	rs4596374	9	TRIM36	102588	intergenic	1.559	6	9	15	1	1	0
GGE	5:114359304:A:G	rs4626327	5	114359304	G	A	0.3986	1.176e-09	0.430424	rs4596374	9	TRIM36	101154	intergenic	1.038	6	9	15	1	1	0
GGE	5:114359353:C:T	rs4624787	5	114359353	C	T	0.3986	1.671e-09	0.430424	rs4596374	9	TRIM36	101105	intergenic	2.302	6	9	15	1	1	0
GGE	5:114359556:C:T	rs7442670	5	114359556	C	T	0.4	1.055e-09	0.427622	rs4596374	9	TRIM36	100902	intergenic	1.47	7	9	15	1	1	0
GGE	5:114360699:A:T	rs4705699	5	114360699	T	A	0.4091	3.124e-10	0.417057	rs4596374	9	TRIM36	99759	intergenic	0.603	7	14	15	1	1	0
GGE	5:114362129:C:T	rs4554206	5	114362129	C	T	0.4065	2.845e-10	0.416197	rs4596374	9	TRIM36	98329	intergenic	0.728	7	14	15	1	1	0
GGE	5:114362971:C:T	rs6877168	5	114362971	C	T	0.4083	5.574e-10	0.419738	rs4596374	9	TRIM36	97487	intergenic	0.971	7	9	15	1	1	0
GGE	5:114364916:C:T	rs6869551	5	114364916	C	T	0.4073	6.535e-10	0.416932	rs4596374	9	TRIM36	95542	intergenic	3.65	6	7	15	1	1	0
GGE	5:114365656:C:T	rs6594859	5	114365656	C	T	0.398	7.697e-10	0.423704	rs4596374	9	TRIM36	94802	intergenic	1.89	6	9	15	1	1	0
GGE	5:114366206:A:G	rs35225894	5	114366206	G	A	0.3628	2.013e-09	0.44885	rs4596374	9	TRIM36	94252	downstream	1.752	7	9	15	1	1	0
GGE	5:114367767:G:T	rs10039629	5	114367767	G	T	0.4077	5.638e-10	0.425605	rs4596374	9	TRIM36	92691	upstream	0.284	7	9	15	1	1	0
GGE	5:114368665:C:G	rs10477526	5	114368665	G	C	0.4069	6.313e-10	0.426585	rs4596374	9	TRIM36	91793	intergenic	0.24	5	9	15	1	1	0
GGE	5:114369470:C:T	rs4286654	5	114369470	C	T	0.4063	6.648e-10	0.427925	rs4596374	9	TRIM36	90988	intergenic	0.688	5	9	15	1	1	0
GGE	5:114369787:G:T	rs4131436	5	114369787	G	T	0.4067	5.095e-10	0.42796	rs4596374	9	TRIM36	90671	intergenic	0.211	4	9	15	1	1	0
GGE	5:114369865:A:G	rs4131437	5	114369865	G	A	0.4067	4.549e-10	0.42796	rs4596374	9	TRIM36	90593	intergenic	0.38	2b	9	15	1	1	0
GGE	5:114370217:A:G	rs11949268	5	114370217	G	A	0.4069	6.007e-10	0.427256	rs4596374	9	TRIM36	90241	intergenic	1.204	7	9	15	1	1	0
GGE	5:114372260:C:T	rs13360458	5	114372260	C	T	0.3984	1.875e-10	0.403347	rs4596374	9	TRIM36	88198	intergenic	8.013	5	9	15	1	1	0
GGE	5:114372452:A:T	rs7723727	5	114372452	T	A	0.391	1.871e-10	0.401582	rs4596374	9	TRIM36	88006	intergenic	2.328	6	9	15	1	1	0
GGE	5:114372670:C:T	rs7704089	5	114372670	C	T	0.3988	2.05e-10	0.403366	rs4596374	9	TRIM36	87788	intergenic	0.257	7	9	15	1	1	0
GGE	5:114372955:G:T	rs4447977	5	114372955	G	T	0.3542	4.368e-10	0.423912	rs4596374	9	TRIM36	87503	intergenic	2.036	6	9	15	1	1	0
GGE	5:114373095:A:T	rs4342324	5	114373095	T	A	0.3542	3.76e-10	0.423912	rs4596374	9	TRIM36	87363	intergenic	6.629	6	9	15	1	1	0
GGE	5:114375004:C:T	rs6870316	5	114375004	C	T	0.3966	2.39e-10	0.399221	rs4596374	9	TRIM36	85454	intergenic	2.183	6	9	15	1	1	0
GGE	5:114375552:A:G	rs4475250	5	114375552	G	A	0.4343	4.141e-10	0.450662	rs4596374	9	TRIM36	84906	intergenic	0.937	7	9	15	1	1	0
GGE	5:114376612:C:T	rs4421092	5	114376612	C	T	0.4405	5.634e-10	0.449663	rs4596374	9	TRIM36	83846	intergenic	3.235	7	9	15	1	1	0
GGE	5:114379640:C:G	rs10076724	5	114379640	G	C	0.3908	3.508e-10	0.403591	rs4596374	9	TRIM36	80818	intergenic	4.124	6	9	15	1	1	0
GGE	5:114379710:C:T	rs10054640	5	114379710	C	T	0.3908	2.946e-10	0.403591	rs4596374	9	TRIM36	80748	intergenic	0.496	7	9	15	1	1	0
GGE	5:114381027:C:G	rs4610452	5	114381027	G	C	0.3992	1.68e-10	0.389168	rs4596374	9	TRIM36	79431	intergenic	0.01	7	9	15	1	1	0
GGE	5:114381312:C:T	rs4487481	5	114381312	C	T	0.3918	1.892e-10	0.403521	rs4596374	9	TRIM36	79146	intergenic	3.389	6	9	15	1	1	0
GGE	5:114381861:C:T	rs4235761	5	114381861	C	T	0.392	1.216e-10	0.403196	rs4596374	9	TRIM36	78597	intergenic	1.731	6	9	15	1	1	0
GGE	5:114382099:A:C	rs4235762	5	114382099	C	A	0.3902	1.375e-10	0.399516	rs4596374	9	TRIM36	78359	intergenic	1.702	5	9	15	1	1	0
GGE	5:114384235:C:T	rs4382158	5	114384235	C	T	0.3912	5.844e-11	0.395468	rs4596374	9	TRIM36	76223	intergenic	5.621	7	5	15	1	1	0
GGE	5:114384406:A:G	rs4312873	5	114384406	G	A	0.391	8.882e-11	0.395151	rs4596374	9	TRIM36	76052	intergenic	3.835	7	5	15	1	1	0
GGE	5:114384417:A:C	rs11241305	5	114384417	C	A	0.3538	3.296e-10	0.41741	rs4596374	9	TRIM36	76041	intergenic	1.726	7	5	15	1	1	0
GGE	5:114385505:A:G	rs4235764	5	114385505	G	A	0.3912	7.386e-11	0.395468	rs4596374	9	TRIM36	74953	intergenic	0.743	7	5	15	1	1	0
GGE	5:114385529:C:T	rs4235765	5	114385529	C	T	0.3912	7.386e-11	0.395468	rs4596374	9	TRIM36	74929	intergenic	5.397	5	5	15	1	1	0
GGE	5:114386080:A:G	rs4073838	5	114386080	G	A	0.3982	5.858e-11	0.382646	rs4596374	9	TRIM36	74378	intergenic	0.176	5	5	15	1	1	0
GGE	5:114386094:A:T	rs4076057	5	114386094	T	A	0.3962	8.219e-11	0.375487	rs4596374	9	TRIM36	74364	intergenic	2.896	5	5	15	1	1	0
GGE	5:114386255:A:G	rs4073839	5	114386255	G	A	0.3982	4.901e-11	0.382646	rs4596374	9	TRIM36	74203	intergenic	0.176	7	5	15	1	1	0
GGE	5:114386877:C:T	rs4075510	5	114386877	C	T	0.4	1.364e-10	0.402252	rs4596374	9	TRIM36	73581	intergenic	0.337	NA	5	15	1	1	0
GGE	5:114388634:C:T	rs4554207	5	114388634	C	T	0.3908	1.162e-10	0.394046	rs4596374	9	TRIM36	71824	intergenic	3.755	5	5	15	1	1	0
GGE	5:114389454:A:G	rs10061081	5	114389454	G	A	0.3906	5.316e-11	0.394125	rs4596374	9	TRIM36	71004	intergenic	1.513	7	5	15	1	1	0
GGE	5:114389826:A:G	rs10061288	5	114389826	G	A	0.3906	9.368e-11	0.3931	rs4596374	9	TRIM36	70632	intergenic	5.764	6	5	15	1	1	0
GGE	5:114390062:C:T	rs10055823	5	114390062	C	T	0.3902	9.041e-11	0.391845	rs4596374	9	TRIM36	70396	intergenic	5.12	5	7	15	1	1	0
GGE	5:114390298:C:T	rs10078015	5	114390298	C	T	0.3902	8.132e-11	0.391845	rs4596374	9	TRIM36	70160	intergenic	4.856	3a	7	15	1	1	0
GGE	5:114390822:A:C	rs4235766	5	114390822	C	A	0.39	9.35e-11	0.391532	rs4596374	9	TRIM36	69636	intergenic	1.691	7	9	15	1	1	0
GGE	5:114391081:C:T	rs4235767	5	114391081	C	T	0.3898	8.226e-11	0.391845	rs4596374	9	TRIM36	69377	intergenic	0.016	7	9	15	1	1	0
GGE	5:114391213:A:T	rs10058117	5	114391213	T	A	0.3902	8.564e-11	0.391845	rs4596374	9	TRIM36	69245	intergenic	0.888	6	9	15	1	1	0
GGE	5:114391314:A:T	rs10058198	5	114391314	T	A	0.3902	8.564e-11	0.391845	rs4596374	9	TRIM36	69144	intergenic	1.269	7	9	15	1	1	0
GGE	5:114391810:C:T	rs7722841	5	114391810	C	T	0.3904	7.727e-11	0.392159	rs4596374	9	TRIM36	68648	intergenic	0.183	7	7	15	1	1	0
GGE	5:114392044:A:C	rs4485921	5	114392044	C	A	0.3886	7.638e-11	0.388961	rs4596374	9	TRIM36	68414	intergenic	0.218	7	7	15	1	1	0
GGE	5:114392050:A:G	rs4485922	5	114392050	G	A	0.3884	8.561e-11	0.388653	rs4596374	9	TRIM36	68408	intergenic	0.054	6	7	15	1	1	0
GGE	5:114392057:C:T	rs4392610	5	114392057	C	T	0.3886	5.137e-11	0.388961	rs4596374	9	TRIM36	68401	intergenic	2.012	6	7	15	1	1	0
GGE	5:114392138:A:T	rs4421095	5	114392138	T	A	0.3902	8.581e-11	0.391845	rs4596374	9	TRIM36	68320	intergenic	2.888	6	7	15	1	1	0
GGE	5:114392203:C:T	rs4489055	5	114392203	C	T	0.3904	7.63e-11	0.392159	rs4596374	9	TRIM36	68255	intergenic	2.759	7	7	15	1	1	0
GGE	5:114392259:A:G	rs4360034	5	114392259	G	A	0.3904	7.918e-11	0.392159	rs4596374	9	TRIM36	68199	intergenic	3.348	6	7	15	1	1	0
GGE	5:114392408:A:C	rs4235768	5	114392408	C	A	0.3902	8.584e-11	0.391845	rs4596374	9	TRIM36	68050	intergenic	2.034	5	7	15	1	1	0
GGE	5:114392491:C:T	rs4235769	5	114392491	C	T	0.3902	6.922e-11	0.391845	rs4596374	9	TRIM36	67967	intergenic	0.084	6	7	15	1	1	0
GGE	5:114392512:C:G	rs4235770	5	114392512	G	C	0.3904	7.74e-11	0.392159	rs4596374	9	TRIM36	67946	intergenic	1.11	7	7	15	1	1	0
GGE	5:114393123:C:T	rs4705701	5	114393123	C	T	0.3896	1.399e-10	0.388477	rs4596374	9	TRIM36	67335	intergenic	0.476	7	9	15	1	1	0
GGE	5:114393129:G:T	rs4705702	5	114393129	G	T	0.3896	7.887e-11	0.388477	rs4596374	9	TRIM36	67329	intergenic	2.31	7	9	15	1	1	0
GGE	5:114393158:C:T	rs4705703	5	114393158	C	T	0.39	1.167e-10	0.390513	rs4596374	9	TRIM36	67300	intergenic	0.01	6	9	15	1	1	0
GGE	5:114393181:G:T	rs6894014	5	114393181	G	T	0.3526	3.495e-10	0.412874	rs4596374	9	TRIM36	67277	intergenic	2.894	6	9	15	1	1	0
GGE	5:114393300:C:G	rs4705704	5	114393300	G	C	0.39	7.496e-11	0.391532	rs4596374	9	TRIM36	67158	intergenic	2.571	7	9	15	1	1	0
GGE	5:114393320:A:T	rs4705705	5	114393320	T	A	0.39	7.301e-11	0.391532	rs4596374	9	TRIM36	67138	intergenic	2.188	7	9	15	1	1	0
GGE	5:114393402:G:T	rs4705706	5	114393402	G	T	0.3902	7.533e-11	0.391845	rs4596374	9	TRIM36	67056	intergenic	0.494	6	9	15	1	1	0
GGE	5:114393594:A:G	rs4235771	5	114393594	G	A	0.3902	6.595e-11	0.391845	rs4596374	9	TRIM36	66864	intergenic	3.045	7	9	15	1	1	0
GGE	5:114398398:A:G	rs4705710	5	114398398	G	A	0.39	9.33e-11	0.392785	rs4596374	9	TRIM36	62060	intergenic	0.634	7	14	15	1	1	0
GGE	5:114398604:A:G	rs4235772	5	114398604	G	A	0.39	9.173e-11	0.392785	rs4596374	9	TRIM36	61854	intergenic	1.413	7	13	15	1	1	0
GGE	5:114398804:A:C	rs4386727	5	114398804	C	A	0.39	9.407e-11	0.392785	rs4596374	9	TRIM36	61654	intergenic	3.673	7	13	15	1	1	0
GGE	5:114399229:C:G	rs4705711	5	114399229	G	C	0.3896	9.35e-11	0.392158	rs4596374	9	TRIM36	61229	intergenic	0.917	5	14	15	1	1	0
GGE	5:114399235:A:G	rs4705712	5	114399235	G	A	0.3896	9.35e-11	0.392158	rs4596374	9	TRIM36	61223	intergenic	8.561	5	14	15	1	1	0
GGE	5:114399498:C:T	rs4705715	5	114399498	C	T	0.3904	1.186e-10	0.393415	rs4596374	9	TRIM36	60960	intergenic	5.48	5	14	15	1	1	0
GGE	5:114399604:A:G	rs4705716	5	114399604	G	A	0.39	1.164e-10	0.392785	rs4596374	9	TRIM36	60854	intergenic	1.318	6	14	15	1	1	0
GGE	5:114399677:C:G	rs10056149	5	114399677	G	C	0.3898	1.083e-10	0.392077	rs4596374	9	TRIM36	60781	intergenic	1.043	7	14	15	1	1	0
GGE	5:114399823:A:G	rs10071308	5	114399823	G	A	0.39	9.92e-11	0.392785	rs4596374	9	TRIM36	60635	intergenic	3.585	6	14	15	1	1	0
GGE	5:114399875:C:G	rs56303343	5	114399875	G	C	0.3898	1.159e-10	0.392077	rs4596374	9	TRIM36	60583	intergenic	7.557	6	14	15	1	1	0
GGE	5:114400105:A:G	rs4421093	5	114400105	G	A	0.3898	8.895e-11	0.391054	rs4596374	9	TRIM36	60353	intergenic	9.369	6	14	15	1	1	1
GGE	5:114400640:A:G	rs4705717	5	114400640	G	A	0.3938	2.97e-11	0.390087	rs4596374	9	TRIM36	59818	intergenic	0.502	6	14	15	1	1	1
GGE	5:114400704:A:T	rs4705514	5	114400704	T	A	0.3944	4.11e-11	0.390019	rs4596374	9	TRIM36	59754	intergenic	4.138	7	14	15	1	1	1
GGE	5:114400787:A:G	rs4705515	5	114400787	G	A	0.3926	4.823e-11	0.38882	rs4596374	9	TRIM36	59671	intergenic	0.047	7	14	15	1	1	1
GGE	5:114400803:C:T	rs4705718	5	114400803	C	T	0.3938	5.593e-11	0.387042	rs4596374	9	TRIM36	59655	intergenic	0.493	7	14	15	1	1	1
GGE	5:114400973:A:G	rs10073472	5	114400973	G	A	0.3934	2.872e-11	0.38906	rs4596374	9	TRIM36	59485	intergenic	1.192	6	14	15	1	1	1
GGE	5:114400997:G:T	rs10060165	5	114400997	G	T	0.3932	3.329e-11	0.389762	rs4596374	9	TRIM36	59461	intergenic	3.107	6	14	15	1	1	1
GGE	5:114401438:C:T	rs10060313	5	114401438	C	T	0.4181	2.048e-11	0.325609	rs4596374	9	TRIM36	59020	intergenic	0.277	7	14	15	1	1	1
GGE	5:114401519:C:T	rs10060382	5	114401519	C	T	0.3918	1.433e-11	0.392087	rs4596374	9	TRIM36	58939	intergenic	3.01	7	14	15	1	1	1
GGE	5:114401737:A:G	rs10075389	5	114401737	G	A	0.3918	1.921e-11	0.392087	rs4596374	9	TRIM36	58721	intergenic	7.842	7	14	15	1	1	1
GGE	5:114401948:A:G	rs61501761	5	114401948	G	A	0.3928	8.577e-11	0.390998	rs4596374	9	TRIM36	58510	intergenic	2.945	6	14	15	1	1	1
GGE	5:114401986:A:G	rs59394765	5	114401986	G	A	0.399	5.85e-11	0.376056	rs4596374	9	TRIM36	58472	intergenic	1.913	6	14	15	1	1	1
GGE	5:114408501:A:G	rs6878888	5	114408501	G	A	0.3592	9.453e-10	0.401681	rs4596374	9	TRIM36	51957	intergenic	3.113	4	5	15	1	1	1
GGE	5:114409527:C:T	rs4705720	5	114409527	C	T	0.3584	2.832e-09	0.402481	rs4596374	9	TRIM36	50931	intergenic	0.117	6	5	15	1	1	1
GGE	5:114409933:A:G	rs4435857	5	114409933	G	A	0.3594	2.124e-09	0.399271	rs4596374	9	TRIM36	50525	intergenic	4.509	6	5	15	1	1	1
GGE	5:114426668:A:G	rs1838747	5	114426668	G	A	0.3676	1.562e-09	0.38957	rs4596374	9	TRIM36	33790	intergenic	0.045	NA	5	14	1	1	1
GGE	5:114427052:A:G	rs2121188	5	114427052	G	A	0.3686	2.598e-09	0.387549	rs4596374	9	TRIM36	33406	intergenic	6.557	NA	5	14	1	1	1
GGE	5:114430610:A:G	rs2974609	5	114430610	G	A	0.391	1.412e-09	0.327322	rs4596374	9	TRIM36	29848	intergenic	4.877	7	5	15	1	1	1
GGE	5:114430654:A:G	rs2921629	5	114430654	G	A	0.3698	4.681e-10	0.382804	rs4596374	9	TRIM36	29804	intergenic	1.849	NA	5	15	1	1	1
GGE	5:114431917:A:G	rs2974505	5	114431917	G	A	0.3696	1.961e-09	0.365753	rs4596374	9	TRIM36	28541	intergenic	8.113	5	2	15	1	1	1
GGE	5:114432850:C:G	rs2974506	5	114432850	G	C	0.3914	1.616e-08	0.346606	rs4596374	9	TRIM36	27608	intergenic	0.061	6	5	15	1	1	1
GGE	5:114433063:C:G	rs2921626	5	114433063	G	C	0.388	1.132e-08	0.354672	rs4596374	9	TRIM36	27395	intergenic	0.738	5	5	15	1	1	1
GGE	5:114434126:C:T	rs966791	5	114434126	C	T	0.393	1.536e-08	0.341018	rs4596374	9	TRIM36	26332	intergenic	6.151	NA	5	15	1	1	1
GGE	5:114434232:A:T	rs2921625	5	114434232	T	A	0.3928	1.542e-08	0.341148	rs4596374	9	TRIM36	26226	intergenic	12.06	3a	5	15	1	1	1
GGE	5:114434745:G:T	rs2974507	5	114434745	G	T	0.379	1.322e-08	0.355663	rs4596374	9	TRIM36	25713	intergenic	13.53	6	5	15	1	1	1
GGE	5:114435366:A:G	rs2974610	5	114435366	G	A	0.3796	1.297e-08	0.355781	rs4596374	9	TRIM36	25092	intergenic	1.992	7	5	15	1	1	1
GGE	5:114438373:C:G	rs2921618	5	114438373	G	C	0.3778	1.128e-08	0.359305	rs4596374	9	TRIM36	22085	intergenic	2.558	6	5	15	1	1	1
GGE	5:114440966:C:G	rs2974612	5	114440966	G	C	0.3482	3.29e-08	0.382341	rs4596374	9	TRIM36	19492	intergenic	1.646	5	5	15	1	1	0
GGE	5:136522169:A:G	rs930276	5	136522169	G	A	0.3397	1.19e-08	0.301446	rs2905552	10	SPOCK1	0	intronic	6.145	7	5	15	1	0	0
GGE	5:136522255:C:G	rs17721257	5	136522255	G	C	0.3448	2.281e-08	0.302391	rs2905552	10	SPOCK1	0	intronic	2.557	7	5	15	1	0	0
GGE	5:136523218:C:T	rs35533716	5	136523218	C	T	0.3706	5.523e-09	0.335531	rs2905552	10	SPOCK1	0	intronic	2.326	5	5	15	1	0	0
GGE	5:136527145:C:T	rs12055205	5	136527145	C	T	0.3488	3.868e-08	0.297986	rs2905552	10	SPOCK1	0	intronic	0.594	5	5	15	1	0	0
GGE	5:136528447:A:T	rs11748977	5	136528447	T	A	0.3425	1.306e-08	0.297134	rs2905552	10	SPOCK1	0	intronic	7.489	2a	2	15	1	0	0
GGE	5:136528513:C:T	rs11745569	5	136528513	C	T	0.3425	1.254e-08	0.297134	rs2905552	10	SPOCK1	0	intronic	0.997	4	2	15	1	0	0
GGE	5:136529374:C:T	rs55857393	5	136529374	C	T	0.352	1.19e-08	0.308715	rs2905552	10	SPOCK1	0	intronic	9.592	6	5	15	1	0	0
GGE	5:136529573:C:T	rs17777871	5	136529573	C	T	0.3574	1.683e-08	0.305427	rs2905552	10	SPOCK1	0	intronic	11.03	6	5	15	1	0	0
GGE	5:136532351:C:G	rs1369126	5	136532351	G	C	0.3421	5.117e-09	0.30103	rs2905552	10	SPOCK1	0	intronic	4.503	7	5	15	1	0	0
GGE	5:136532711:A:C	rs17777965	5	136532711	C	A	0.3421	7.761e-09	0.30103	rs2905552	10	SPOCK1	0	intronic	0.746	7	5	15	1	0	0
GGE	5:136536309:A:G	rs1560932	5	136536309	G	A	0.3427	1.484e-08	0.301794	rs2905552	10	SPOCK1	0	intronic	6.25	7	5	15	1	0	0
GGE	5:136536565:C:T	rs892613	5	136536565	C	T	0.3425	1.471e-08	0.302525	rs2905552	10	SPOCK1	0	intronic	9.303	5	2	15	1	0	0
GGE	5:136537549:C:T	rs2164130	5	136537549	C	T	0.3435	1.258e-08	0.30703	rs2905552	10	SPOCK1	0	intronic	3.337	5	5	15	1	0	0
GGE	5:136537717:C:T	rs9637893	5	136537717	C	T	0.3437	1.599e-08	0.308036	rs2905552	10	SPOCK1	0	intronic	5.819	3a	5	15	1	0	0
GGE	5:136538968:A:G	rs7716906	5	136538968	G	A	0.3415	1.98e-08	0.304592	rs2905552	10	SPOCK1	0	intronic	0.531	4	5	15	1	0	0
GGE	5:136540967:A:G	rs17721921	5	136540967	G	A	0.3413	2.152e-08	0.303594	rs2905552	10	SPOCK1	0	intronic	1.55	4	5	15	1	0	0
GGE	5:136541220:C:G	rs919988	5	136541220	G	C	0.3413	2.908e-08	0.303594	rs2905552	10	SPOCK1	0	intronic	0.832	3a	5	15	1	0	0
GGE	5:136542167:C:T	rs10064036	5	136542167	C	T	0.3654	1.294e-08	0.366447	rs2905552	10	SPOCK1	0	intronic	1.414	4	5	15	1	0	0
GGE	5:136543223:A:C	rs880040	5	136543223	C	A	0.3415	4.45e-08	0.304094	rs2905552	10	SPOCK1	0	intronic	2.988	6	5	15	1	0	0
GGE	5:136544249:C:T	rs11742245	5	136544249	C	T	0.3438	4.131e-08	0.312405	rs2905552	10	SPOCK1	0	intronic	6.699	7	5	15	1	0	0
GGE	5:136545569:A:G	rs11242371	5	136545569	G	A	0.344	2.785e-08	0.312542	rs2905552	10	SPOCK1	0	intronic	13.43	2b	5	15	1	0	0
GGE	5:136547029:A:G	rs1529814	5	136547029	G	A	0.3438	3.565e-08	0.312405	rs2905552	10	SPOCK1	0	intronic	0.822	7	5	15	1	0	0
GGE	5:136548108:C:T	rs1529815	5	136548108	C	T	0.3438	2.138e-08	0.312405	rs2905552	10	SPOCK1	0	intronic	0.319	5	5	15	1	0	0
GGE	5:136549144:C:T	rs11242372	5	136549144	C	T	0.3438	1.872e-08	0.312405	rs2905552	10	SPOCK1	0	intronic	1.762	6	5	15	1	0	0
GGE	5:136549342:A:G	rs11242374	5	136549342	G	A	0.3438	2.113e-08	0.312405	rs2905552	10	SPOCK1	0	intronic	1.53	7	5	15	1	0	0
GGE	5:136550290:A:C	rs2164131	5	136550290	C	A	0.3632	1.257e-08	0.371871	rs2905552	10	SPOCK1	0	intronic	0.763	4	5	15	1	0	0
GGE	5:136550402:A:G	rs10479149	5	136550402	G	A	0.3636	1.515e-08	0.371629	rs2905552	10	SPOCK1	0	intronic	3.921	3a	5	15	1	0	0
GGE	5:136551278:A:C	rs1014586	5	136551278	C	A	0.344	2.61e-08	0.31342	rs2905552	10	SPOCK1	0	intronic	11.15	NA	5	15	1	0	0
GGE	5:136552279:A:G	rs6884629	5	136552279	G	A	0.3438	3.436e-08	0.312405	rs2905552	10	SPOCK1	0	intronic	4.039	7	5	15	1	0	0
GGE	5:136552715:C:T	rs9327775	5	136552715	C	T	0.3632	1.435e-08	0.371871	rs2905552	10	SPOCK1	0	intronic	1.918	5	5	15	1	0	0
GGE	5:136553238:C:T	rs2060425	5	136553238	C	T	0.3438	4.299e-08	0.312405	rs2905552	10	SPOCK1	0	intronic	0.95	6	5	15	1	0	0
GGE	5:136554677:C:T	rs17778861	5	136554677	C	T	0.3437	2.163e-08	0.313146	rs2905552	10	SPOCK1	0	intronic	1.027	2b	2	15	1	0	0
GGE	5:136555417:A:G	rs6596367	5	136555417	G	A	0.3437	2.226e-08	0.312779	rs2905552	10	SPOCK1	0	intronic	2.624	5	5	15	1	0	0
GGE	5:136555421:A:G	rs6596368	5	136555421	G	A	0.3437	2.442e-08	0.313658	rs2905552	10	SPOCK1	0	intronic	3.872	5	5	15	1	0	0
GGE	5:136555673:A:G	rs6596369	5	136555673	G	A	0.3437	2.459e-08	0.313146	rs2905552	10	SPOCK1	0	intronic	5.986	5	5	15	1	0	0
GGE	5:136558411:A:C	rs6888866	5	136558411	C	A	0.3626	3.259e-08	0.378056	rs2905552	10	SPOCK1	0	intronic	4.665	6	5	15	1	0	0
GGE	5:136560648:C:T	rs1434631	5	136560648	C	T	0.3431	4.817e-08	0.317504	rs2905552	10	SPOCK1	0	intronic	12.64	7	5	15	1	0	0
GGE	5:136562791:G:T	rs13181157	5	136562791	G	T	0.3429	4.936e-08	0.318249	rs2905552	10	SPOCK1	0	intronic	11.4	7	5	15	1	0	0
GGE	5:136566883:A:G	rs2117401	5	136566883	G	A	0.3431	4.741e-08	0.324042	rs2905552	10	SPOCK1	0	intronic	0.146	7	5	15	1	0	0
GGE	5:136568980:C:G	rs10078040	5	136568980	G	C	0.4459	9.335e-10	0.297208	rs2905552	10	SPOCK1	0	intronic	1.451	6	5	15	1	0	0
GGE	5:136569448:A:G	rs13189692	5	136569448	G	A	0.3419	3.312e-08	0.320166	rs2905552	10	SPOCK1	0	intronic	2.543	7	5	15	1	0	0
GGE	5:136571959:A:G	rs13163306	5	136571959	G	A	0.3419	4.398e-08	0.321056	rs2905552	10	SPOCK1	0	intronic	4.391	7	5	15	1	0	0
GGE	5:136575040:A:T	rs2966731	5	136575040	T	A	0.4607	3.1e-09	0.576438	rs2905552	10	SPOCK1	0	intronic	1.001	7	5	15	1	0	0
GGE	5:136592388:A:G	rs6882010	5	136592388	G	A	0.4185	2.348e-08	0.226178	rs2905552	10	SPOCK1	0	intronic	6.531	7	5	15	1	0	0
GGE	5:136593823:C:T	rs4976428	5	136593823	C	T	0.4185	4.033e-08	0.226178	rs2905552	10	SPOCK1	0	intronic	5.983	7	5	15	1	0	0
GGE	5:136603755:C:T	rs2916638	5	136603755	C	T	0.3704	4.468e-08	0.529476	rs2905552	10	SPOCK1	0	intronic	15.46	6	5	15	1	0	0
GGE	5:136604250:C:T	rs2961623	5	136604250	C	T	0.386	2.537e-08	0.528998	rs2905552	10	SPOCK1	0	intronic	4.669	NA	5	15	1	0	0
GGE	5:136605257:C:T	rs1434643	5	136605257	C	T	0.3872	3.964e-08	0.525047	rs2905552	10	SPOCK1	0	intronic	0.602	1f	5	15	1	0	0
GGE	5:136605421:A:G	rs2060426	5	136605421	G	A	0.386	2.852e-08	0.528998	rs2905552	10	SPOCK1	0	intronic	0.366	6	5	15	1	0	0
GGE	5:136605483:A:C	rs2060427	5	136605483	C	A	0.474	2.5e-09	0.885185	rs2905552	10	SPOCK1	0	intronic	3.826	6	5	15	1	0	0
GGE	5:136605516:C:T	rs2060428	5	136605516	C	T	0.3856	3.918e-08	0.528073	rs2905552	10	SPOCK1	0	intronic	8.213	6	5	15	1	0	0
GGE	5:136606085:C:T	rs1434644	5	136606085	C	T	0.386	2.955e-08	0.528998	rs2905552	10	SPOCK1	0	intronic	6.911	6	5	15	1	0	0
GGE	5:136606313:A:G	rs1434645	5	136606313	G	A	0.386	3.212e-08	0.528998	rs2905552	10	SPOCK1	0	intronic	1.818	6	5	15	1	0	0
GGE	5:136606344:C:T	rs1434646	5	136606344	C	T	0.383	4.781e-08	0.540711	rs2905552	10	SPOCK1	0	intronic	3.023	6	5	15	1	0	0
GGE	5:136606936:C:T	rs2961649	5	136606936	C	T	0.3858	3.456e-08	0.528002	rs2905552	10	SPOCK1	0	intronic	1.634	NA	5	15	1	0	0
GGE	5:136607147:C:G	rs1529816	5	136607147	G	C	0.386	3.352e-08	0.528998	rs2905552	10	SPOCK1	0	intronic	0.837	7	5	15	1	0	0
GGE	5:136607539:A:C	rs1529818	5	136607539	C	A	0.386	2.982e-08	0.528998	rs2905552	10	SPOCK1	0	intronic	15.42	7	5	15	1	0	0
GGE	5:136607725:C:T	rs1347355	5	136607725	C	T	0.386	2.788e-08	0.528998	rs2905552	10	SPOCK1	0	intronic	3.737	6	5	15	1	0	0
GGE	5:136607900:C:T	rs1434647	5	136607900	C	T	0.4631	2.364e-09	0.847674	rs2905552	10	SPOCK1	0	intronic	0.666	7	5	15	1	0	0
GGE	5:136607912:A:G	rs1434648	5	136607912	G	A	0.386	2.738e-08	0.528998	rs2905552	10	SPOCK1	0	intronic	3.117	7	5	15	1	0	0
GGE	5:136608159:A:C	rs2961646	5	136608159	C	A	0.4629	2.12e-09	0.846954	rs2905552	10	SPOCK1	0	intronic	10.56	NA	5	15	1	0	0
GGE	5:136608677:A:G	rs1434649	5	136608677	G	A	0.387	1.073e-08	0.526571	rs2905552	10	SPOCK1	0	intronic	6.695	1f	5	15	1	0	0
GGE	5:136608694:C:T	rs1434650	5	136608694	C	T	0.386	1.89e-08	0.530944	rs2905552	10	SPOCK1	0	intronic	17.51	1f	5	15	1	0	0
GGE	5:136612066:A:G	rs2961642	5	136612066	G	A	0.4579	2.751e-09	0.862705	rs2905552	10	SPOCK1	0	intronic	0.798	NA	5	15	1	0	0
GGE	5:136612069:A:G	rs2961641	5	136612069	G	A	0.4671	2.47e-09	0.833639	rs2905552	10	SPOCK1	0	intronic	2.829	NA	5	15	1	0	0
GGE	5:136620224:A:G	rs2905560	5	136620224	G	A	0.4319	1.929e-09	0.765387	rs2905552	10	SPOCK1	0	intronic	0.205	7	5	15	1	0	0
GGE	5:136622667:C:T	rs988308	5	136622667	C	T	0.4287	1.576e-09	0.773752	rs2905552	10	SPOCK1	0	intronic	4.504	NA	5	15	1	0	0
GGE	5:136622986:C:T	rs988306	5	136622986	C	T	0.4293	1.515e-09	0.776772	rs2905552	10	SPOCK1	0	intronic	3.586	NA	5	15	1	0	0
GGE	5:136625582:C:T	rs714433	5	136625582	C	T	0.4287	1.225e-09	0.775119	rs2905552	10	SPOCK1	0	intronic	5.565	NA	5	15	1	0	0
GGE	5:136629284:C:G	rs2905552	5	136629284	G	C	0.4766	2.492e-10	1	rs2905552	10	SPOCK1	0	intronic	1.196	4	5	15	1	0	0
GGE	5:136629431:A:C	rs2905551	5	136629431	C	A	0.4768	2.686e-10	0.996234	rs2905552	10	SPOCK1	0	intronic	1.433	NA	5	15	1	0	0
GGE	5:136629690:A:G	rs2905550	5	136629690	G	A	0.4752	3.108e-10	0.990233	rs2905552	10	SPOCK1	0	intronic	0.154	NA	5	15	1	0	0
GGE	5:136630108:C:T	rs2916644	5	136630108	C	T	0.4279	1.448e-09	0.797195	rs2905552	10	SPOCK1	0	intronic	4.349	7	5	15	1	0	0
GGE	5:136638926:C:T	rs2916646	5	136638926	C	T	0.3395	2.797e-09	0.345267	rs2905552	10	SPOCK1	0	intronic	1.632	6	5	15	1	0	0
GGE	5:136639892:A:G	rs2916647	5	136639892	G	A	0.4944	1.884e-08	0.281051	rs2905552	10	SPOCK1	0	intronic	0.95	5	5	15	1	0	0
GGE	5:136640361:C:T	rs2961633	5	136640361	C	T	0.4852	4.839e-08	0.264115	rs2905552	10	SPOCK1	0	intronic	3.539	NA	5	15	1	0	0
GGE	6:128332084:C:T	rs13219424	6	128332084	C	T	0.2682	3.872e-08	1	rs13219424	11	PTPRK	0	intronic	0.377	6	5	15	1	0	0
GGE	7:41343524:G:T	rs37276	7	41343524	G	T	0.4089	1.288e-08	1	rs37276	12	AC005022.1	170418	intergenic	0.051	7	5	15	0	0	0
GGE	7:41356375:A:G	rs37300	7	41356375	G	A	0.4241	4.52e-08	0.78102	rs37276	12	AC005022.1	183269	intergenic	3.091	4	2	15	0	0	0
GGE	7:41357802:A:C	rs37305	7	41357802	C	A	0.4349	4.128e-08	0.791184	rs37276	12	AC005022.1	184696	intergenic	0.216	7	5	15	0	0	0
GGE	7:41358155:A:G	rs7783139	7	41358155	G	A	0.4215	4.308e-08	0.770385	rs37276	12	AC005022.1	185049	intergenic	4.597	4	5	15	0	0	0
GGE	7:41359051:C:G	rs37309	7	41359051	G	C	0.4563	4.986e-08	0.854556	rs37276	12	AC005022.1	185945	intergenic	0.478	7	5	15	0	0	0
GGE	7:41360478:C:T	rs37312	7	41360478	C	T	0.4169	3.887e-08	0.782341	rs37276	12	AC005022.1	187372	intergenic	1.951	6	5	15	0	0	0
GGE	7:41401612:A:G	rs6953257	7	41401612	G	A	0.3638	3.167e-08	0.588182	rs37276	12	AC005022.1	228506	intergenic	4.009	5	9	15	0	0	0
GGE	9:86429305:C:T	rs295268	9	86429305	C	T	0.3397	3.557e-11	0.864701	rs2780103	13	GKAP1	0	intronic	7.823	7	5	5	1	1	0
GGE	9:86446938:A:T	rs295289	9	86446938	T	A	0.3594	2.544e-11	0.814614	rs2780103	13	GKAP1	2506	ncRNA_intronic	1.131	6	15	15	1	1	0
GGE	9:86459970:A:G	rs419250	9	86459970	G	A	0.3514	5.165e-11	0.856983	rs2780103	13	KIF27	0	ncRNA_intronic	4.99	6	4	15	1	1	0
GGE	9:86461095:C:G	rs418816	9	86461095	G	C	0.3514	7.387e-11	0.856983	rs2780103	13	KIF27	0	ncRNA_intronic	11.54	7	4	5	1	1	0
GGE	9:86462359:A:G	rs3119921	9	86462359	G	A	0.3514	6.661e-11	0.856983	rs2780103	13	KIF27	0	ncRNA_intronic	2.563	6	4	15	1	1	0
GGE	9:86465369:A:G	rs12682981	9	86465369	G	A	0.3514	1.157e-10	0.856983	rs2780103	13	KIF27	0	ncRNA_intronic	4.138	7	5	15	1	1	0
GGE	9:86465395:C:T	rs9410887	9	86465395	C	T	0.3199	4.732e-11	0.98486	rs2780103	13	KIF27	0	ncRNA_intronic	11.6	7	5	15	1	1	0
GGE	9:86465402:A:G	rs9410888	9	86465402	G	A	0.3199	4.269e-11	0.98486	rs2780103	13	KIF27	0	ncRNA_intronic	3.939	7	5	15	1	1	0
GGE	9:86472376:G:T	rs167180	9	86472376	G	T	0.3189	1.138e-10	0.980347	rs2780103	13	KIF27	0	ncRNA_intronic	5.435	5	5	15	1	1	0
GGE	9:86494706:C:T	rs10123966	9	86494706	C	T	0.3706	7.277e-11	0.769948	rs2780103	13	KIF27	0	intronic	2.425	5	5	15	1	1	0
GGE	9:86497334:A:G	rs13290882	9	86497334	G	A	0.3518	1.774e-10	0.856061	rs2780103	13	KIF27	0	intronic	3.638	7	5	15	1	1	0
GGE	9:86507442:C:G	rs963459	9	86507442	G	C	0.3526	1.521e-10	0.851573	rs2780103	13	KIF27	0	intronic	7.948	7	5	15	1	1	0
GGE	9:86509330:C:T	rs1831757	9	86509330	C	T	0.3211	1.581e-10	0.886865	rs2780103	13	KIF27	0	intronic	2.075	4	5	15	1	1	0
GGE	9:86521428:C:G	rs11140289	9	86521428	G	C	0.3433	1.119e-10	0.890155	rs2780103	13	KIF27	0	intronic	0.355	4	5	15	1	1	1
GGE	9:86522480:C:T	rs10868068	9	86522480	C	T	0.3433	1.24e-10	0.890155	rs2780103	13	KIF27	0	intronic	11.97	7	5	15	1	1	1
GGE	9:86522550:C:T	rs13296528	9	86522550	C	T	0.3203	2.121e-10	0.983109	rs2780103	13	KIF27	0	intronic	0.701	6	5	15	1	1	1
GGE	9:86525580:A:G	rs7033292	9	86525580	G	A	0.3433	9.038e-11	0.890155	rs2780103	13	KIF27	0	intronic	6.245	5	5	15	1	1	1
GGE	9:86528858:A:T	rs10125715	9	86528858	T	A	0.3456	4.423e-11	0.878095	rs2780103	13	KIF27	0	intronic	0.035	7	5	15	1	1	1
GGE	9:86532613:A:T	rs10868071	9	86532613	T	A	0.3199	6.754e-11	0.98486	rs2780103	13	KIF27	0	intronic	2.823	7	4	15	1	1	1
GGE	9:86537665:A:T	rs1889113	9	86537665	T	A	0.3197	8.529e-11	0.985746	rs2780103	13	KIF27	1322	intergenic	13.07	2b	5	15	1	1	1
GGE	9:86550647:A:G	rs7020300	9	86550647	G	A	0.3415	5.816e-11	0.898556	rs2780103	13	C9orf64	2578	intergenic	0.323	4	5	5	1	1	1
GGE	9:86551269:A:G	rs6559751	9	86551269	G	A	0.3417	5.243e-11	0.897785	rs2780103	13	C9orf64	1956	intergenic	6.32	6	5	5	1	1	1
GGE	9:86552049:C:T	rs7853254	9	86552049	C	T	0.4159	3.176e-10	0.635496	rs2780103	13	C9orf64	1176	intergenic	0.734	7	5	5	1	1	1
GGE	9:86553589:A:G	rs3180887	9	86553589	G	A	0.3786	2.63e-09	0.613698	rs2780103	13	C9orf64	0	UTR3	1.82	NA	4	5	1	1	1
GGE	9:86554217:C:T	rs10115699	9	86554217	C	T	0.3417	5.203e-11	0.896145	rs2780103	13	C9orf64	0	UTR3	2.075	6	4	4	1	1	1
GGE	9:86559104:C:T	rs4147133	9	86559104	C	T	0.3419	2.538e-11	0.897015	rs2780103	13	C9orf64	0	intronic	4.978	6	4	5	1	1	1
GGE	9:86559213:C:T	rs4147132	9	86559213	C	T	0.3191	5.172e-11	0.991972	rs2780103	13	C9orf64	0	intronic	3.913	1f	4	5	1	1	1
GGE	9:86568874:A:G	rs7045126	9	86568874	G	A	0.3415	4.272e-11	0.898556	rs2780103	13	C9orf64	0	intronic	3.613	6	4	5	1	1	1
GGE	9:86570075:C:T	rs6559752	9	86570075	C	T	0.4161	2.144e-10	0.634986	rs2780103	13	C9orf64	0	intronic	0.702	6	2	5	1	1	1
GGE	9:86572575:G:T	rs2576362	9	86572575	G	T	0.3411	6.086e-11	0.90147	rs2780103	13	C9orf64	673	upstream	1.16	NA	1	5	1	1	1
GGE	9:86574568:C:T	rs2780103	9	86574568	C	T	0.3185	4.342e-12	1	rs2780103	13	C9orf64	2666	intergenic	1.378	1f	2	5	1	1	1
GGE	9:86577541:A:G	rs796007	9	86577541	G	A	0.3183	9.319e-11	0.984814	rs2780103	13	HNRNPK	5456	intergenic	0.063	NA	2	5	1	1	1
GGE	9:86578925:A:T	rs296883	9	86578925	T	A	0.4143	5.744e-10	0.629989	rs2780103	13	HNRNPK	4072	intergenic	0.072	5	5	5	1	1	1
GGE	9:86583076:C:T	rs696825	9	86583076	C	T	0.4141	4.031e-10	0.630127	rs2780103	13	HNRNPK	0	UTR3	18.42	NA	4	4	1	1	1
GGE	9:86594798:C:T	rs796004	9	86594798	C	T	0.3303	9.926e-11	0.932762	rs2780103	13	HNRNPK	0	intronic	8.648	NA	1	1	1	1	1
GGE	9:86595070:C:T	rs296887	9	86595070	C	T	0.3305	1.077e-10	0.931936	rs2780103	13	HNRNPK	0	UTR5	16.26	1f	1	1	1	1	1
GGE	9:86595498:A:G	rs296888	9	86595498	G	A	0.3213	4.224e-11	0.969963	rs2780103	13	HNRNPK	0	UTR5	22.5	2b	1	1	1	1	1
GGE	9:86595571:A:G	rs296889	9	86595571	G	A	0.3301	1.18e-10	0.930093	rs2780103	13	HNRNPK	1	upstream	5.324	NA	1	1	1	1	1
GGE	9:86595731:A:C	rs296890	9	86595731	C	A	0.3305	1.162e-10	0.932019	rs2780103	13	RMI1	0	UTR5	7.727	NA	1	1	1	1	1
GGE	9:86595801:G:T	rs796003	9	86595801	G	T	0.3301	1.065e-10	0.931966	rs2780103	13	RMI1	0	UTR5	15.69	NA	1	1	1	1	1
GGE	9:86598190:C:T	rs296893	9	86598190	C	T	0.3203	5.734e-11	0.967241	rs2780103	13	RMI1	0	intronic	4.864	NA	1	5	1	1	1
GGE	9:86617265:A:G	rs1982151	9	86617265	G	A	0.3289	2.294e-10	0.929782	rs2780103	13	RMI1	0	exonic	0.002	5	2	5	1	1	0
GGE	9:86626769:A:T	rs10868080	9	86626769	T	A	0.3289	1.484e-10	0.926369	rs2780103	13	RMI1	7783	intergenic	3.462	7	5	15	1	1	0
GGE	9:86639109:G:T	rs10868082	9	86639109	G	T	0.3433	7.109e-11	0.818898	rs2780103	13	RMI1	20123	intergenic	6.13	5	14	15	1	1	0
GGE	9:86639999:A:G	rs7039458	9	86639999	G	A	0.3203	8.315e-11	0.896311	rs2780103	13	RMI1	21013	intergenic	8.015	7	14	15	1	1	0

## Sheet: CAE
Supplementary Data 1. Genome-wide significant SNPs across epilepsy types, including functional annotations
Column Description 1. EpiType: The epilepsy type in which the association is studied. 2. uniqID : Unique ID of SNPs consisting of chr:position:allele1:allele2 where alleles are alphabetically ordered. 3. rsID : rsID based on dbSNP build 146. 4. chr : chromosome 5. pos : position on hg19 6. non_effect_allele : Non-effect/non-risk allele if it is provided in the input GWAS summary statistics file. …
EpiType	uniqID	rsID	chr	pos	non_effect_allele	effect_allele	MAF	gwasP	r2	IndSigSNP	GenomicLocus	nearestGene	dist	func	CADD	RDB	minChrState	commonChrState	posMapFilt	eqtlMapFilt	ciMapFilt
CAE	2:57942325:C:G	rs7606466	2	57942325	G	C	0.4573	2.957e-08	0.324203	rs12185644	1	SNORD78	170590	intergenic	0.471	6	5	15	1	1	1
CAE	2:57945522:A:G	rs6720888	2	57945522	G	A	0.3777	2.65e-09	0.619932	rs12185644	1	SNORD78	173787	intergenic	2.306	6	5	15	1	1	1
CAE	2:57947440:C:T	rs13402331	2	57947440	C	T	0.3807	2.398e-08	0.630711	rs12185644	1	SNORD78	175705	intergenic	4.379	7	5	15	1	1	1
CAE	2:57948635:A:G	rs13418015	2	57948635	G	A	0.3797	2.179e-08	0.638594	rs12185644	1	SNORD78	176900	intergenic	0.214	6	2	15	1	1	1
CAE	2:57950346:A:G	rs4671319	2	57950346	G	A	0.4801	4.856e-08	0.423183	rs12185644	1	SNORD78	178611	intergenic	16	6	5	15	1	1	1
CAE	2:57951208:G:T	rs10196378	2	57951208	G	T	0.3777	2.9e-09	0.619932	rs12185644	1	SNORD78	179473	intergenic	4.799	6	5	15	1	1	1
CAE	2:57952870:A:C	rs2290867	2	57952870	C	A	0.3807	4.273e-09	0.630711	rs12185644	1	SNORD78	181135	intergenic	0.488	NA	4	15	1	1	1
CAE	2:57957572:A:G	rs10186791	2	57957572	G	A	0.3837	4.483e-09	0.631371	rs12185644	1	VRK2	177213	intergenic	1.745	7	5	15	1	1	1
CAE	2:57967563:A:G	rs6709720	2	57967563	G	A	0.3757	3.78e-09	0.658607	rs12185644	1	VRK2	167222	intergenic	1.991	6	13	15	1	1	1
CAE	2:57971343:A:G	rs2125925	2	57971343	G	A	0.3748	5.563e-09	0.66135	rs12185644	1	VRK2	163442	intergenic	11.03	NA	13	15	1	1	1
CAE	2:57972834:A:C	rs13002041	2	57972834	C	A	0.3767	4.572e-09	0.664518	rs12185644	1	VRK2	161951	intergenic	18.94	7	14	15	1	1	1
CAE	2:57973344:A:C	rs3886275	2	57973344	C	A	0.3767	4.6e-09	0.664518	rs12185644	1	VRK2	161441	intergenic	0.745	NA	7	15	1	1	1
CAE	2:57973452:C:T	rs717817	2	57973452	C	T	0.3767	4.6e-09	0.664518	rs12185644	1	VRK2	161333	intergenic	0.121	6	14	15	1	1	1
CAE	2:57973818:C:T	rs7557715	2	57973818	C	T	0.3559	1.521e-09	0.557128	rs12185644	1	VRK2	160967	intergenic	5.06	7	14	15	1	1	1
CAE	2:57975170:C:T	rs11125729	2	57975170	C	T	0.3767	4.122e-09	0.664518	rs12185644	1	VRK2	159615	intergenic	3.114	6	9	15	1	1	1
CAE	2:57975524:G:T	rs11679364	2	57975524	G	T	0.3757	4.099e-09	0.665715	rs12185644	1	VRK2	159261	intergenic	12.32	7	14	15	1	1	1
CAE	2:57978858:C:T	rs1460255	2	57978858	C	T	0.3499	1.337e-09	0.557484	rs12185644	1	VRK2	155927	intergenic	5.864	NA	14	15	1	1	1
CAE	2:57987201:C:G	rs12997222	2	57987201	G	C	0.3738	3.291e-09	0.662567	rs12185644	1	VRK2	147584	ncRNA_intronic	6.594	4	1	2	1	1	1
CAE	2:57988194:A:T	rs11688767	2	57988194	T	A	0.4702	1.092e-08	0.339114	rs12185644	1	VRK2	146591	ncRNA_intronic	2.16	6	5	15	1	1	1
CAE	2:57992112:A:G	rs13032423	2	57992112	G	A	0.4722	4.151e-08	0.452089	rs12185644	1	VRK2	142673	ncRNA_exonic	2.211	7	5	15	1	1	1
CAE	2:57993568:A:G	rs12990792	2	57993568	G	A	0.3738	1.656e-09	0.671228	rs12185644	1	VRK2	141217	downstream	1.217	6	5	15	1	1	1
CAE	2:57993643:A:G	rs10496078	2	57993643	G	A	0.3728	1.47e-09	0.666874	rs12185644	1	VRK2	141142	downstream	0.008	7	5	15	1	1	1
CAE	2:57995586:C:T	rs7561842	2	57995586	C	T	0.3738	4.374e-09	0.676894	rs12185644	1	VRK2	139199	intergenic	7.643	6	5	15	1	1	1
CAE	2:57995852:A:G	rs7588492	2	57995852	G	A	0.3738	3.083e-09	0.676894	rs12185644	1	VRK2	138933	intergenic	9.727	7	5	15	1	1	1
CAE	2:57997136:C:G	rs10496079	2	57997136	G	C	0.3738	2.836e-09	0.676894	rs12185644	1	VRK2	137649	intergenic	1.751	6	5	15	1	1	1
CAE	2:58002818:G:T	rs10865304	2	58002818	G	T	0.3748	3.839e-09	0.67713	rs12185644	1	VRK2	131967	intergenic	0.185	5	5	15	1	1	1
CAE	2:58005792:A:G	rs6730037	2	58005792	G	A	0.3748	2.577e-09	0.68281	rs12185644	1	VRK2	128993	intergenic	0.406	7	5	15	1	1	1
CAE	2:58006624:A:G	rs11898858	2	58006624	G	A	0.3748	2.531e-09	0.68281	rs12185644	1	VRK2	128161	intergenic	0.35	6	5	15	1	1	1
CAE	2:58007475:A:T	rs12713358	2	58007475	T	A	0.3748	2.32e-09	0.68281	rs12185644	1	VRK2	127310	intergenic	1.332	6	5	15	1	1	1
CAE	2:58007759:A:G	rs6737913	2	58007759	G	A	0.3748	2.138e-09	0.68281	rs12185644	1	VRK2	127026	intergenic	7.146	7	5	15	1	1	1
CAE	2:58007905:A:T	rs112345168	2	58007905	T	A	0.3519	1.125e-09	0.568559	rs12185644	1	VRK2	126880	intergenic	9.498	7	5	15	1	1	1
CAE	2:58008155:C:T	rs6756221	2	58008155	C	T	0.3748	1.51e-09	0.68281	rs12185644	1	VRK2	126630	intergenic	3.351	6	5	15	1	1	1
CAE	2:58008872:A:C	rs4296411	2	58008872	C	A	0.3748	2.478e-09	0.68281	rs12185644	1	VRK2	125913	intergenic	1.664	7	5	15	1	1	1
CAE	2:58011697:A:G	rs1568450	2	58011697	G	A	0.3748	1.843e-09	0.68281	rs12185644	1	VRK2	123088	intergenic	0.759	7	5	15	1	1	1
CAE	2:58014723:C:T	rs13026612	2	58014723	C	T	0.3748	2.689e-09	0.67713	rs12185644	1	VRK2	120062	intergenic	0.36	7	14	15	1	1	1
CAE	2:58014831:C:T	rs13026830	2	58014831	C	T	0.3748	1.605e-09	0.67713	rs12185644	1	VRK2	119954	intergenic	1.036	7	14	15	1	1	1
CAE	2:58016412:A:G	rs10166481	2	58016412	G	A	0.3748	2.413e-09	0.67713	rs12185644	1	VRK2	118373	intergenic	2.636	6	9	15	1	1	1
CAE	2:58016879:C:T	rs12991325	2	58016879	C	T	0.3757	2.067e-09	0.681539	rs12185644	1	VRK2	117906	intergenic	0.162	7	9	15	1	1	1
CAE	2:58017224:C:T	rs11676055	2	58017224	C	T	0.3748	2.116e-09	0.67713	rs12185644	1	VRK2	117561	intergenic	1.891	7	9	15	1	1	1
CAE	2:58019903:C:T	rs1589407	2	58019903	C	T	0.3748	2.555e-09	0.67713	rs12185644	1	VRK2	114882	intergenic	0.314	6	5	15	1	1	1
CAE	2:58021528:A:G	rs2090793	2	58021528	G	A	0.3748	2.671e-09	0.675618	rs12185644	1	VRK2	113257	intergenic	1.578	5	5	15	1	1	1
CAE	2:58021882:A:C	rs4672223	2	58021882	C	A	0.3757	2.841e-09	0.681539	rs12185644	1	VRK2	112903	intergenic	1.706	6	5	15	1	1	1
CAE	2:58023009:A:T	rs6545663	2	58023009	T	A	0.3757	2.882e-09	0.681539	rs12185644	1	VRK2	111776	intergenic	4.352	7	5	15	1	1	1
CAE	2:58023134:C:T	rs6545664	2	58023134	C	T	0.3757	1.067e-09	0.681539	rs12185644	1	VRK2	111651	intergenic	7.722	7	5	15	1	1	1
CAE	2:58023218:A:G	rs6545665	2	58023218	G	A	0.3748	1.652e-09	0.67713	rs12185644	1	VRK2	111567	intergenic	1.47	7	5	15	1	1	1
CAE	2:58025937:C:T	rs2717048	2	58025937	C	T	0.3748	2.684e-09	0.67713	rs12185644	1	VRK2	108848	intergenic	1.347	7	5	15	1	1	1
CAE	2:58026312:A:G	rs2683614	2	58026312	G	A	0.3748	2.876e-09	0.67713	rs12185644	1	VRK2	108473	intergenic	2.864	6	5	15	1	1	1
CAE	2:58027337:C:T	rs954593	2	58027337	C	T	0.3757	8.464e-10	0.668802	rs12185644	1	VRK2	107448	intergenic	2.843	7	9	15	1	1	1
CAE	2:58027493:A:C	rs2683615	2	58027493	C	A	0.3757	1.839e-09	0.681539	rs12185644	1	VRK2	107292	intergenic	0.517	6	9	15	1	1	1
CAE	2:58030962:A:G	rs2717071	2	58030962	G	A	0.3767	5.241e-09	0.671635	rs12185644	1	VRK2	103823	intergenic	8.922	6	9	15	1	1	1
CAE	2:58032029:C:G	rs1474215	2	58032029	G	C	0.3757	9.5e-09	0.674376	rs12185644	1	VRK2	102756	intergenic	0.459	6	14	15	1	1	1
CAE	2:58032530:C:G	rs2717075	2	58032530	G	C	0.3748	5.221e-09	0.67713	rs12185644	1	VRK2	102255	intergenic	0.269	6	5	15	1	1	1
CAE	2:58032553:A:T	rs2683620	2	58032553	T	A	0.3757	3.961e-09	0.681539	rs12185644	1	VRK2	102232	intergenic	1.224	6	5	15	1	1	1
CAE	2:58032759:C:T	rs2683619	2	58032759	C	T	0.3748	4.705e-09	0.67713	rs12185644	1	VRK2	102026	intergenic	2.479	NA	5	15	1	1	1
CAE	2:58033361:A:G	rs2683618	2	58033361	G	A	0.4672	4.348e-08	0.462012	rs12185644	1	VRK2	101424	intergenic	17.18	6	5	15	1	1	1
CAE	2:58035491:C:T	rs2717018	2	58035491	C	T	0.3748	2.62e-09	0.67713	rs12185644	1	VRK2	99294	intergenic	1.123	6	5	15	1	1	1
CAE	2:58035555:A:G	rs2683616	2	58035555	G	A	0.3757	2.599e-09	0.681539	rs12185644	1	VRK2	99230	intergenic	6.757	NA	5	15	1	1	1
CAE	2:58036044:A:G	rs2683628	2	58036044	G	A	0.3738	3.98e-09	0.671228	rs12185644	1	VRK2	98741	intergenic	2.334	7	5	15	1	1	1
CAE	2:58037369:A:G	rs2683629	2	58037369	G	A	0.3748	5.978e-09	0.67713	rs12185644	1	VRK2	97416	intergenic	6.336	5	5	15	1	1	1
CAE	2:58039357:C:T	rs2953439	2	58039357	C	T	0.3738	4.204e-09	0.678389	rs12185644	1	VRK2	95428	intergenic	2.419	6	5	15	1	1	1
CAE	2:58040174:C:T	rs66490669	2	58040174	C	T	0.3529	1.35e-09	0.570591	rs12185644	1	VRK2	94611	intergenic	9.946	6	5	15	1	1	1
CAE	2:58040729:C:T	rs7598169	2	58040729	C	T	0.3748	1.902e-09	0.67713	rs12185644	1	VRK2	94056	intergenic	2.387	7	5	15	1	1	1
CAE	2:58041482:C:T	rs2953441	2	58041482	C	T	0.3757	2.939e-09	0.674376	rs12185644	1	VRK2	93303	intergenic	3.361	7	5	15	1	1	1
CAE	2:58042241:A:G	rs1402398	2	58042241	G	A	0.3757	1.524e-09	0.681539	rs12185644	1	VRK2	92544	intergenic	0.333	7	5	15	1	1	1
CAE	2:58044220:A:G	rs2717055	2	58044220	G	A	0.3757	1.932e-09	0.681539	rs12185644	1	VRK2	90565	intergenic	9.109	NA	9	15	1	1	1
CAE	2:58044533:C:G	rs59098844	2	58044533	G	C	0.3529	1.017e-09	0.570591	rs12185644	1	VRK2	90252	intergenic	0.279	6	9	15	1	1	1
CAE	2:58045395:C:T	rs1402399	2	58045395	C	T	0.3738	2.83e-09	0.678389	rs12185644	1	VRK2	89390	intergenic	1.863	7	9	15	1	1	1
CAE	2:58046683:A:G	rs2717054	2	58046683	G	A	0.3757	2.609e-09	0.681539	rs12185644	1	VRK2	88102	intergenic	3.04	NA	9	15	1	1	1
CAE	2:58046995:A:G	rs2683621	2	58046995	G	A	0.3757	1.672e-09	0.681539	rs12185644	1	VRK2	87790	intergenic	3.373	7	9	15	1	1	1
CAE	2:58047101:C:G	rs2717053	2	58047101	G	C	0.3757	1.755e-09	0.681539	rs12185644	1	VRK2	87684	intergenic	0.632	7	9	15	1	1	1
CAE	2:58047263:A:C	rs2717052	2	58047263	C	A	0.3748	2.647e-09	0.67713	rs12185644	1	VRK2	87522	intergenic	0.54	NA	9	15	1	1	1
CAE	2:58048221:C:T	rs1915459	2	58048221	C	T	0.2883	2.232e-11	0.986527	rs12185644	1	VRK2	86564	intergenic	0.402	5	9	15	1	1	1
CAE	2:58049605:C:T	rs2717050	2	58049605	C	T	0.2883	2.606e-11	0.986527	rs12185644	1	VRK2	85180	intergenic	1.681	NA	9	15	1	1	1
CAE	2:58049901:C:T	rs2717049	2	58049901	C	T	0.2883	1.818e-11	0.986527	rs12185644	1	VRK2	84884	intergenic	2.874	NA	9	15	1	1	1
CAE	2:58050936:G:T	rs1949613	2	58050936	G	T	0.2903	1.461e-11	0.995477	rs12185644	1	VRK2	83849	intergenic	0.704	7	9	15	1	1	1
CAE	2:58051437:A:T	rs2717047	2	58051437	T	A	0.2903	9.602e-12	0.995477	rs12185644	1	VRK2	83348	intergenic	3.649	6	9	15	1	1	1
CAE	2:58051769:A:C	rs12185644	2	58051769	C	A	0.2913	1.046e-12	1	rs12185644	1	VRK2	83016	intergenic	6.882	7	9	15	1	1	1
CAE	2:58052499:A:G	rs2683625	2	58052499	G	A	0.2893	9.792e-12	0.990986	rs12185644	1	VRK2	82286	intergenic	3.332	7	5	15	1	1	1
CAE	2:58053121:A:G	rs2947348	2	58053121	G	A	0.2893	2.789e-12	0.990986	rs12185644	1	VRK2	81664	intergenic	2.868	7	5	15	1	1	1
CAE	2:58053706:C:T	rs2953443	2	58053706	C	T	0.2893	2.334e-12	0.990986	rs12185644	1	VRK2	81079	intergenic	0.01	6	5	15	1	1	1
CAE	2:58058069:C:G	rs2683630	2	58058069	G	C	0.3728	2.075e-09	0.674004	rs12185644	1	VRK2	76716	intergenic	0.917	7	9	15	1	1	1
CAE	2:58061127:C:T	rs2717076	2	58061127	C	T	0.3718	1.785e-09	0.668125	rs12185644	1	VRK2	73658	intergenic	1.782	7	13	15	1	1	1
CAE	2:58063748:A:C	rs1520965	2	58063748	C	A	0.2883	1.044e-11	0.977541	rs12185644	1	VRK2	71037	intergenic	1.436	NA	13	15	1	1	1
CAE	2:58068741:A:G	rs1106090	2	58068741	G	A	0.3867	2.907e-09	0.651245	rs12185644	1	VRK2	66044	intergenic	0.821	7	13	15	1	1	1
CAE	2:58069464:A:T	rs1106302	2	58069464	T	A	0.2922	3.144e-11	0.95976	rs12185644	1	VRK2	65321	intergenic	2.929	5	13	15	1	1	1
CAE	2:58071224:C:T	rs2947350	2	58071224	C	T	0.2942	2.971e-11	0.959793	rs12185644	1	VRK2	63561	intergenic	3.194	7	5	15	1	1	1
CAE	2:58072660:G:T	rs17049185	2	58072660	G	T	0.2594	4.892e-11	0.838825	rs12185644	1	VRK2	62125	intergenic	1.661	7	5	15	1	1	1
CAE	2:58073603:A:C	rs1607889	2	58073603	C	A	0.2893	2.628e-11	0.9729	rs12185644	1	VRK2	61182	intergenic	1.166	NA	7	15	1	1	1
CAE	2:58073897:A:G	rs2176931	2	58073897	G	A	0.2724	1.685e-11	0.855399	rs12185644	1	VRK2	60888	intergenic	1.621	NA	5	15	1	1	1
CAE	2:58074053:A:G	rs2204019	2	58074053	G	A	0.2952	3.473e-11	0.964275	rs12185644	1	VRK2	60732	intergenic	1.492	NA	5	15	1	1	1
CAE	2:58075701:A:C	rs11684106	2	58075701	C	A	0.2724	6.147e-12	0.855399	rs12185644	1	VRK2	59084	intergenic	5.895	6	5	15	1	1	1
CAE	2:58075743:C:T	rs2716999	2	58075743	C	T	0.2942	1.126e-11	0.959603	rs12185644	1	VRK2	59042	intergenic	0.307	7	5	15	1	1	1
CAE	2:58076229:C:T	rs2683622	2	58076229	C	T	0.2942	1.763e-11	0.950721	rs12185644	1	VRK2	58556	intergenic	2.653	NA	5	15	1	1	1
CAE	2:58076796:G:T	rs2947351	2	58076796	G	T	0.2932	1.65e-11	0.95513	rs12185644	1	VRK2	57989	intergenic	0.993	7	5	15	1	1	1
CAE	2:58076951:C:T	rs2953437	2	58076951	C	T	0.2922	3.342e-11	0.950688	rs12185644	1	VRK2	57834	intergenic	2.783	7	5	15	1	1	1
CAE	2:58077827:A:G	rs2953438	2	58077827	G	A	0.2883	2.305e-11	0.968465	rs12185644	1	VRK2	56958	intergenic	0.45	5	7	15	1	1	1
CAE	2:58078939:G:T	rs68119977	2	58078939	G	T	0.3559	1.956e-09	0.550533	rs12185644	1	VRK2	55846	intergenic	11.68	6	13	15	1	1	1
CAE	2:58082205:A:G	rs68084872	2	58082205	G	A	0.2674	7.855e-12	0.870069	rs12185644	1	VRK2	52580	intergenic	0.598	7	13	15	1	1	1
CAE	2:58083420:C:T	rs2953442	2	58083420	C	T	0.2952	2.246e-11	0.964275	rs12185644	1	VRK2	51365	intergenic	2.09	NA	9	15	1	1	1
CAE	2:58085243:C:T	rs4672225	2	58085243	C	T	0.2734	1.16e-11	0.850734	rs12185644	1	VRK2	49542	intergenic	4.795	7	14	15	1	1	1
CAE	2:58087409:C:G	rs2717074	2	58087409	G	C	0.2942	1.828e-11	0.959793	rs12185644	1	VRK2	47376	intergenic	0.097	6	14	15	1	1	1
CAE	2:58087596:A:G	rs2717073	2	58087596	G	A	0.2903	2.066e-11	0.977452	rs12185644	1	VRK2	47189	intergenic	3.596	NA	14	15	1	1	1
CAE	2:58087739:C:T	rs2683626	2	58087739	C	T	0.2952	2.589e-11	0.964275	rs12185644	1	VRK2	47046	intergenic	3.7	NA	14	15	1	1	1
CAE	2:58089124:C:T	rs2717072	2	58089124	C	T	0.2952	1.678e-11	0.964275	rs12185644	1	VRK2	45661	intergenic	5.89	NA	7	15	1	1	1
CAE	2:58089599:C:T	rs66985942	2	58089599	C	T	0.2734	1.821e-11	0.859791	rs12185644	1	VRK2	45186	intergenic	0.429	4	2	15	1	1	1
CAE	2:58092395:C:T	rs2717070	2	58092395	C	T	0.2903	2.277e-11	0.986444	rs12185644	1	VRK2	42390	intergenic	0.208	NA	5	15	1	1	1
CAE	2:58093903:A:T	rs10445894	2	58093903	T	A	0.2893	1.16e-11	0.981977	rs12185644	1	VRK2	40882	intergenic	0.379	7	5	15	1	1	1
CAE	2:58094873:A:C	rs2717068	2	58094873	C	A	0.3966	2.765e-09	0.608615	rs12185644	1	VRK2	39912	intergenic	7.18	NA	5	15	1	1	1
CAE	2:58110969:A:C	rs2717063	2	58110969	C	A	0.4215	2.251e-08	0.550981	rs12185644	1	VRK2	23816	intergenic	1.811	7	5	15	1	1	1
CAE	2:58112266:A:T	rs2678910	2	58112266	T	A	0.3767	7.351e-10	0.51173	rs12185644	1	VRK2	22519	intergenic	15.66	7	2	15	1	1	1
CAE	2:58113995:C:T	rs2683634	2	58113995	C	T	0.4085	4.371e-09	0.579125	rs12185644	1	VRK2	20790	intergenic	6.924	NA	1	15	1	1	1
CAE	2:58119574:C:T	rs2678915	2	58119574	C	T	0.4085	2.317e-09	0.579125	rs12185644	1	VRK2	15211	intergenic	1.911	6	5	15	1	1	1
CAE	2:58123724:C:T	rs1356544	2	58123724	C	T	0.4056	5.349e-09	0.584283	rs12185644	1	VRK2	11061	intergenic	8.276	7	5	15	1	1	1
CAE	2:58123798:C:T	rs1356545	2	58123798	C	T	0.4056	3.861e-09	0.584283	rs12185644	1	VRK2	10987	intergenic	1.361	6	5	15	1	1	1
CAE	2:58128804:C:T	rs2717056	2	58128804	C	T	0.4105	7.534e-09	0.569883	rs12185644	1	VRK2	5981	intergenic	0.63	NA	7	15	1	1	1
CAE	2:58130327:C:T	rs2678908	2	58130327	C	T	0.4105	5.62e-09	0.569883	rs12185644	1	VRK2	4458	intergenic	20	NA	5	15	1	1	1
CAE	2:58134048:A:T	rs2678906	2	58134048	T	A	0.4085	3.835e-09	0.577293	rs12185644	1	VRK2	737	upstream	7.11	5	5	15	1	1	1
CAE	2:58135872:A:G	rs2678905	2	58135872	G	A	0.4085	9.297e-09	0.577293	rs12185644	1	VRK2	0	intronic	7.068	NA	1	15	1	1	1
CAE	2:58137618:C:T	rs2717001	2	58137618	C	T	0.4085	4.885e-09	0.577293	rs12185644	1	VRK2	0	intronic	11.77	7	1	15	1	1	1
CAE	2:58137755:G:T	rs2678904	2	58137755	G	T	0.4095	6.316e-09	0.574982	rs12185644	1	VRK2	0	intronic	1.529	NA	1	15	1	1	1
CAE	2:58137930:A:G	rs2678903	2	58137930	G	A	0.4076	5.159e-09	0.579613	rs12185644	1	VRK2	0	intronic	1.501	NA	1	15	1	1	1
CAE	2:58138651:A:G	rs2678901	2	58138651	G	A	0.4085	2.906e-09	0.577293	rs12185644	1	VRK2	0	intronic	5.404	NA	5	15	1	1	1
CAE	2:58139593:A:G	rs1040225	2	58139593	G	A	0.4085	2.75e-09	0.577293	rs12185644	1	VRK2	0	intronic	5.908	NA	5	15	1	1	1
CAE	2:58139865:C:G	rs1040224	2	58139865	G	C	0.4085	2.41e-09	0.577293	rs12185644	1	VRK2	0	intronic	0.028	5	5	15	1	1	1
CAE	2:58142647:G:T	rs2717002	2	58142647	G	T	0.4085	5.326e-09	0.577293	rs12185644	1	VRK2	0	intronic	4.404	6	5	15	1	1	1
CAE	2:58143438:A:G	rs2717003	2	58143438	G	A	0.4076	5.268e-09	0.573088	rs12185644	1	VRK2	0	intronic	5.574	6	5	15	1	1	1
CAE	2:58143854:A:C	rs2717004	2	58143854	C	A	0.4085	4.313e-09	0.577293	rs12185644	1	VRK2	0	intronic	7.044	7	5	15	1	1	1
CAE	2:58148180:A:G	rs2465804	2	58148180	G	A	0.4076	6.228e-09	0.573088	rs12185644	1	VRK2	0	intronic	9.282	5	5	15	1	1	1
CAE	2:58149116:A:G	rs2717007	2	58149116	G	A	0.4076	6.887e-09	0.573088	rs12185644	1	VRK2	0	intronic	17.78	3a	7	15	1	1	1
CAE	2:58150768:C:T	rs2678909	2	58150768	C	T	0.3817	6.285e-10	0.496723	rs12185644	1	VRK2	0	intronic	3.451	6	9	15	1	1	1
CAE	2:58150941:A:C	rs2459982	2	58150941	C	A	0.4085	4.319e-09	0.577293	rs12185644	1	VRK2	0	intronic	2.071	5	9	15	1	1	1
CAE	2:58151817:A:G	rs2717010	2	58151817	G	A	0.4076	6.27e-09	0.573088	rs12185644	1	VRK2	0	intronic	3.02	6	9	15	1	1	1
CAE	2:58152075:C:T	rs2717011	2	58152075	C	T	0.4076	7.985e-09	0.573088	rs12185644	1	VRK2	0	intronic	10.13	6	9	15	1	1	1
CAE	2:58154249:C:T	rs2717014	2	58154249	C	T	0.4085	5.747e-09	0.577293	rs12185644	1	VRK2	0	intronic	1.226	6	9	15	1	1	1
CAE	2:58154601:A:G	rs2678873	2	58154601	G	A	0.4076	6.587e-09	0.573088	rs12185644	1	VRK2	0	intronic	1.328	7	9	15	1	1	1
CAE	2:58155253:C:T	rs2717015	2	58155253	C	T	0.4076	5.942e-09	0.573088	rs12185644	1	VRK2	0	intronic	8.182	7	5	15	1	1	1
CAE	2:58156539:C:T	rs2139053	2	58156539	C	T	0.3827	7.55e-10	0.496205	rs12185644	1	VRK2	0	intronic	3.485	6	5	15	1	1	1
CAE	2:58156583:A:C	rs2139054	2	58156583	C	A	0.4076	6.101e-09	0.573088	rs12185644	1	VRK2	0	intronic	4.367	6	5	15	1	1	1
CAE	2:58156772:C:G	rs2176546	2	58156772	G	C	0.4076	9.802e-10	0.557528	rs12185644	1	VRK2	0	intronic	1.436	7	5	15	1	1	1
CAE	2:58158152:A:G	rs2678879	2	58158152	G	A	0.4085	4.737e-09	0.555232	rs12185644	1	VRK2	0	intronic	0.22	6	9	15	1	1	1
CAE	2:58158283:C:T	rs2678880	2	58158283	C	T	0.4115	8.609e-09	0.567601	rs12185644	1	VRK2	0	intronic	2.085	6	9	15	1	1	1
CAE	2:58159362:A:T	rs2678882	2	58159362	T	A	0.4095	7.018e-09	0.559318	rs12185644	1	VRK2	0	intronic	3.749	6	9	15	1	1	1
CAE	2:58159473:G:T	rs2717019	2	58159473	G	T	0.4085	7.374e-09	0.555232	rs12185644	1	VRK2	0	intronic	3.11	6	9	15	1	1	1
CAE	2:58159670:A:G	rs2678883	2	58159670	G	A	0.4085	9.859e-09	0.555232	rs12185644	1	VRK2	0	intronic	2.644	7	9	15	1	1	1
CAE	2:58160123:A:C	rs2678884	2	58160123	C	A	0.3837	5.674e-10	0.479448	rs12185644	1	VRK2	0	intronic	2.207	6	9	15	1	1	0
CAE	2:58160639:C:G	rs2717022	2	58160639	G	C	0.4085	6.766e-09	0.555232	rs12185644	1	VRK2	0	intronic	2.494	6	9	15	1	1	0
CAE	2:58161221:A:G	rs2678886	2	58161221	G	A	0.4085	4.77e-09	0.555232	rs12185644	1	VRK2	0	intronic	0.56	7	9	15	1	1	0
CAE	2:58161355:C:T	rs2717023	2	58161355	C	T	0.4076	6.715e-09	0.557528	rs12185644	1	VRK2	0	intronic	1.216	7	9	15	1	1	0
CAE	2:58161397:C:G	rs2717024	2	58161397	G	C	0.4085	6.345e-09	0.555232	rs12185644	1	VRK2	0	intronic	1.682	7	9	15	1	1	0
CAE	2:58161752:A:C	rs2678887	2	58161752	C	A	0.4085	5.486e-09	0.555232	rs12185644	1	VRK2	0	intronic	0.368	5	9	15	1	1	0
CAE	2:58162191:A:G	rs2678888	2	58162191	G	A	0.4085	6.388e-09	0.555232	rs12185644	1	VRK2	0	intronic	4.402	5	9	9	1	1	0
CAE	2:58164223:A:G	rs2678889	2	58164223	G	A	0.4095	7.821e-09	0.559318	rs12185644	1	VRK2	0	intronic	6.623	7	5	15	1	1	0
CAE	2:58164435:C:T	rs2678890	2	58164435	C	T	0.4095	8.861e-09	0.559318	rs12185644	1	VRK2	0	intronic	0.565	7	7	15	1	1	0
CAE	2:58164454:A:G	rs2717027	2	58164454	G	A	0.3847	1.316e-09	0.477013	rs12185644	1	VRK2	0	intronic	1.494	7	7	15	1	1	0
CAE	2:58166181:A:G	rs970941	2	58166181	G	A	0.4095	7.504e-09	0.559318	rs12185644	1	VRK2	0	intronic	2.082	6	5	15	1	1	0
CAE	2:58166468:C:T	rs2717031	2	58166468	C	T	0.4095	6.665e-09	0.559318	rs12185644	1	VRK2	0	intronic	3.981	7	5	15	1	1	0
CAE	2:58166643:G:T	rs2678891	2	58166643	G	T	0.4095	6.661e-09	0.559318	rs12185644	1	VRK2	0	intronic	4.852	6	5	15	1	1	0
CAE	2:58166760:C:T	rs2717032	2	58166760	C	T	0.4095	7.455e-09	0.559318	rs12185644	1	VRK2	0	intronic	4.29	7	5	15	1	1	0
CAE	2:58166769:C:T	rs2717033	2	58166769	C	T	0.4085	7.106e-09	0.555232	rs12185644	1	VRK2	0	intronic	0.452	6	5	15	1	1	0
CAE	2:58167258:G:T	rs2717034	2	58167258	G	T	0.4334	8.202e-09	0.498318	rs12185644	1	VRK2	0	intronic	0.078	6	5	15	1	1	0
CAE	2:58167260:C:G	rs2678894	2	58167260	G	C	0.4334	8.647e-09	0.498318	rs12185644	1	VRK2	0	intronic	0.436	6	5	15	1	1	0
CAE	2:58167440:C:T	rs2717035	2	58167440	C	T	0.4095	8.824e-09	0.559318	rs12185644	1	VRK2	0	intronic	0.108	7	5	15	1	1	0
CAE	2:58168098:C:T	rs2717036	2	58168098	C	T	0.4095	8.605e-09	0.559318	rs12185644	1	VRK2	0	intronic	6.226	6	5	15	1	1	0
CAE	2:58168856:G:T	rs1401100	2	58168856	G	T	0.4105	9.615e-09	0.557036	rs12185644	1	VRK2	0	intronic	16.6	6	5	15	1	1	0
CAE	2:58169388:A:G	rs2678896	2	58169388	G	A	0.4095	7.373e-09	0.548531	rs12185644	1	VRK2	0	intronic	0.869	6	5	15	1	1	0
CAE	2:58169418:A:G	rs2678897	2	58169418	G	A	0.4066	4.782e-09	0.557938	rs12185644	1	VRK2	0	intronic	9.746	7	5	15	1	1	0
CAE	2:58169494:C:T	rs2717040	2	58169494	C	T	0.4095	7.804e-09	0.548531	rs12185644	1	VRK2	0	intronic	16.05	7	5	15	1	1	0
CAE	2:58170004:C:T	rs1568253	2	58170004	C	T	0.4085	6.6e-09	0.555232	rs12185644	1	VRK2	0	intronic	16.71	7	5	15	1	1	0
CAE	2:58170161:A:C	rs1568254	2	58170161	C	A	0.4085	6.563e-09	0.555232	rs12185644	1	VRK2	0	intronic	11.4	6	5	15	1	1	0
CAE	2:58171220:A:C	rs1518393	2	58171220	C	A	0.4066	3.277e-08	0.54524	rs12185644	1	VRK2	0	intronic	0.965	5	5	15	1	1	0
CAE	2:58171287:A:G	rs1518394	2	58171287	G	A	0.4066	1.594e-08	0.54524	rs12185644	1	VRK2	0	intronic	3.122	6	5	15	1	1	0
CAE	2:58177082:A:C	rs2717042	2	58177082	C	A	0.3837	2.481e-09	0.479448	rs12185644	1	VRK2	0	intronic	7.108	6	9	15	1	1	0
CAE	2:58179019:C:T	rs2717043	2	58179019	C	T	0.3857	5.27e-09	0.474587	rs12185644	1	VRK2	0	intronic	0.305	7	9	15	1	1	0
CAE	2:58200748:A:G	rs12713370	2	58200748	G	A	0.3956	1.665e-09	0.445344	rs12185644	1	VRK2	0	intronic	4.186	7	1	15	1	1	0
CAE	2:58208074:A:G	rs1518395	2	58208074	G	A	0.3946	1.207e-09	0.441847	rs12185644	1	VRK2	0	intronic	2.708	5	5	15	1	1	0
CAE	2:58210239:C:T	rs6732310	2	58210239	C	T	0.3956	1.601e-09	0.445344	rs12185644	1	VRK2	0	intronic	3.783	7	1	15	1	1	0
CAE	2:58211509:A:G	rs6545677	2	58211509	G	A	0.3817	3.151e-09	0.474268	rs12185644	1	VRK2	0	intronic	1.563	6	5	15	1	1	0
CAE	2:58222928:C:T	rs2312147	2	58222928	C	T	0.3887	4.785e-09	0.46346	rs12185644	1	VRK2	0	intronic	3.184	6	7	15	1	1	0
CAE	2:58231314:C:T	rs1518399	2	58231314	C	T	0.3966	1.923e-09	0.42439	rs12185644	1	VRK2	0	intronic	2.365	7	14	15	1	1	0
CAE	2:58272502:C:T	rs961522	2	58272502	C	T	0.3857	3.614e-09	0.396377	rs12185644	1	VRK2	0	intronic	2.923	1f	1	5	1	1	0
CAE	2:58377014:C:T	rs12713372	2	58377014	C	T	0.4384	1.568e-08	0.241878	rs12185644	1	VRK2	0	intronic	13.79	7	5	5	1	1	0
CAE	2:58377023:A:T	rs12713373	2	58377023	T	A	0.4384	2.027e-08	0.241878	rs12185644	1	VRK2	0	intronic	14.81	7	5	5	1	1	0

## Sheet: JME
Supplementary Data 1. Genome-wide significant SNPs across epilepsy types, including functional annotations
Column Description 1. EpiType: The epilepsy type in which the association is studied. 2. uniqID : Unique ID of SNPs consisting of chr:position:allele1:allele2 where alleles are alphabetically ordered. 3. rsID : rsID based on dbSNP build 146. 4. chr : chromosome 5. pos : position on hg19 6. non_effect_allele : Non-effect/non-risk allele if it is provided in the input GWAS summary statistics file. …
EpiType	uniqID	rsID	chr	pos	non_effect_allele	effect_allele	MAF	gwasP	r2	IndSigSNP	GenomicLocus	nearestGene	dist	func	CADD	RDB	minChrState	commonChrState	posMapFilt	eqtlMapFilt	ciMapFilt
JME	16:30914626:C:T	rs1046276	16	30914626	C	T	0.3519	6.055e-10	1	rs1046276	3	CTF1	0	UTR3	6.07	4	1	7	1	1	1
JME	16:30916129:A:G	rs1458201	16	30916129	G	A	0.2485	1.597e-09	0.629779	rs1046276	3	CTF2P	0	ncRNA_intronic	9.983	1f	1	15	1	1	1
JME	16:30916430:C:G	rs8052245	16	30916430	G	C	0.3598	8.205e-09	0.967711	rs1046276	3	CTF2P	0	ncRNA_intronic	3.133	3a	5	15	1	1	1
JME	16:30923602:A:T	rs12934900	16	30923602	T	A	0.3648	1.527e-08	0.948528	rs1046276	3	CTF2P	2072	intergenic	3.946	6	5	15	1	1	1
JME	16:30927509:C:T	rs7185007	16	30927509	C	T	0.2505	7.938e-09	0.634214	rs1046276	3	FBXL19-AS1	3130	intergenic	0.057	7	5	15	1	1	1
JME	16:30930983:C:T	rs9319588	16	30930983	C	T	0.3588	4.049e-08	0.963565	rs1046276	3	FBXL19-AS1	0	ncRNA_exonic	11.48	7	5	15	1	1	1
JME	16:30931968:C:T	rs12930657	16	30931968	C	T	0.3588	4.124e-08	0.963565	rs1046276	3	FBXL19-AS1	0	ncRNA_exonic	9.019	6	4	15	1	1	1
JME	16:30934075:A:G	rs3813020	16	30934075	G	A	0.3588	4.157e-08	0.963565	rs1046276	3	FBXL19-AS1	0	ncRNA_exonic	13.09	NA	1	1	1	1	1
JME	16:30936081:A:G	rs35675346	16	30936081	G	A	0.2505	1.63e-08	0.634214	rs1046276	3	FBXL19	0	exonic	23.1	NA	1	2	1	1	1
JME	16:30936743:A:G	rs72799341	16	30936743	G	A	0.2505	1.814e-08	0.634214	rs1046276	3	FBXL19	0	intronic	11.32	5	1	5	1	1	1
JME	16:30938811:A:G	rs12930545	16	30938811	G	A	0.3588	4.449e-08	0.963565	rs1046276	3	FBXL19	0	intronic	8.979	4	1	5	1	1	1
JME	16:30940331:C:T	rs11150600	16	30940331	C	T	0.3588	4.376e-08	0.963565	rs1046276	3	FBXL19	0	intronic	0.801	5	3	4	1	1	1
JME	16:30942625:A:G	rs10782001	16	30942625	G	A	0.3588	4.589e-08	0.963565	rs1046276	3	FBXL19	0	intronic	0.177	5	4	4	1	1	1
JME	16:30943096:A:G	rs4889514	16	30943096	G	A	0.3588	3.921e-08	0.963565	rs1046276	3	FBXL19	0	intronic	0.489	6	4	4	1	1	1
JME	16:30943988:C:T	rs12928852	16	30943988	C	T	0.3588	4.122e-08	0.963565	rs1046276	3	FBXL19	0	intronic	2.655	5	4	4	1	1	1
JME	16:30944248:A:G	rs12599631	16	30944248	G	A	0.3598	4.005e-08	0.95957	rs1046276	3	FBXL19	0	intronic	0.14	7	4	5	1	1	1
JME	16:30945861:C:T	rs34873012	16	30945861	C	T	0.3598	3.784e-08	0.959826	rs1046276	3	FBXL19	0	intronic	0.657	NA	4	5	1	1	1
JME	16:30946506:A:G	rs10782002	16	30946506	G	A	0.3588	3.443e-08	0.963565	rs1046276	3	FBXL19	0	intronic	4.152	2b	3	5	1	1	1
JME	16:30947572:A:G	rs7200879	16	30947572	G	A	0.2505	3.59e-08	0.634214	rs1046276	3	FBXL19	0	intronic	0.084	1f	4	4	1	1	1
JME	16:30949047:A:G	rs4889571	16	30949047	G	A	0.3588	4.424e-08	0.963565	rs1046276	3	FBXL19	0	intronic	2.612	5	2	5	1	1	1
JME	16:30949515:A:G	rs11640534	16	30949515	G	A	0.3588	4.675e-08	0.963565	rs1046276	3	FBXL19	0	intronic	1.59	6	3	5	1	1	1
JME	16:30950352:A:G	rs7206511	16	30950352	G	A	0.3588	4.98e-08	0.963565	rs1046276	3	FBXL19	0	intronic	2.132	7	4	5	1	1	1
JME	16:30980902:C:T	rs897986	16	30980902	C	T	0.3648	1.086e-08	0.940497	rs1046276	3	SETD1A	0	intronic	3.138	NA	4	4	1	1	1
JME	16:30981544:C:G	rs12716978	16	30981544	G	C	0.3648	1.248e-08	0.940497	rs1046276	3	SETD1A	0	intronic	0.373	7	4	4	1	1	1
JME	16:30983260:A:C	rs28360557	16	30983260	C	A	0.3648	6.834e-09	0.940497	rs1046276	3	SETD1A	0	intronic	1.804	NA	4	4	1	1	1
JME	16:30984212:A:G	rs7204459	16	30984212	G	A	0.3608	1.101e-08	0.924221	rs1046276	3	SETD1A	0	intronic	3.438	3a	4	4	1	1	1
JME	16:30985994:G:T	rs4889604	16	30985994	G	T	0.3608	9.79e-09	0.924221	rs1046276	3	SETD1A	0	intronic	0.193	2b	3	4	1	1	1
JME	16:30987144:A:G	rs12931046	16	30987144	G	A	0.3608	7.957e-09	0.924221	rs1046276	3	SETD1A	0	intronic	5.242	5	4	4	1	1	1
JME	16:30989858:C:T	rs4889525	16	30989858	C	T	0.3648	9.066e-09	0.940497	rs1046276	3	SETD1A	0	intronic	0.71	5	3	4	1	1	1
JME	16:30995669:C:T	rs6950	16	30995669	C	T	0.3638	5.553e-09	0.936378	rs1046276	3	SETD1A	0	UTR3	14.25	NA	3	4	1	1	1
JME	16:30996871:C:G	rs12443808	16	30996871	G	C	0.4742	1.034e-08	0.604576	rs1046276	3	HSD3B7	0	exonic	6.037	2b	1	2	1	1	1
JME	16:30996872:C:G	rs12443627	16	30996872	G	C	0.4662	2.207e-08	0.619911	rs1046276	3	HSD3B7	0	exonic	4.997	2b	1	2	1	1	1
JME	16:30999142:A:G	rs9938550	16	30999142	G	A	0.3638	7.493e-09	0.936378	rs1046276	3	HSD3B7	0	exonic	7.146	1d	3	5	1	1	1
JME	16:30999462:C:T	rs2305880	16	30999462	C	T	0.3638	6.428e-09	0.936378	rs1046276	3	HSD3B7	0	exonic	17.74	NA	4	5	1	1	1
JME	16:31000809:A:G	rs13708	16	31000809	G	A	0.3638	5.088e-09	0.936378	rs1046276	3	STX1B	0	UTR3	18	NA	3	5	1	1	1
JME	16:31002720:A:G	rs8060857	16	31002720	G	A	0.3648	1.336e-08	0.940497	rs1046276	3	STX1B	0	UTR3	0.678	5	4	5	1	1	1
JME	4:46302424:C:T	rs17537141	4	46302424	C	T	0.1839	4.628e-08	1	rs17537141	1	GABRA2	0	intronic	0.126	6	5	15	1	0	0
JME	8:109751881:C:G	rs1497633	8	109751881	G	C	0.3429	4.477e-08	0.760167	rs3019359	2	TMEM74	0	NA	0.422	7	7	15	1	0	1
JME	8:109754941:C:T	rs3019359	8	109754941	C	T	0.3867	2.887e-08	1	rs3019359	2	TMEM74	0	NA	2.403	7	7	15	1	0	1
