# Supplementary material for: GWAS meta-analysis of over 29,000 people with epilepsy identifies 26 risk loci and subtype-specific genetic architecture
Source: Nat Genet. 2023 Aug 31;55(9):1471–82. doi: 10.1038/s41588-023-01485-w (PMC10484785; doi:10.1038/s41588-023-01485-w)
Supplement: Supplementary file 7 — TWAS results. Analysis of differential gene expression in brain for epilepsy using FUSION TWAS. [file 41588_2023_1485_MOESM7_ESM.xlsx]

## Sheet: All epilepsy
Supplementary Data 4. Transcriptome-wide association study (TWAS) results. Analysis of differential gene expression in brain for epilepsy using FUSION TWAS.
Column Description EpiType: The epilepsy type in which the association is studied. PANEL: Short description of the gene expression reference panel FILE: Input file path ID: Canonical gene name (for total expression) or exon/exon junction (for splice variant) CHR: Chromosome P0: Transcription start site P1: Transcription end site HSQ: SNP-hertiability explained by cis-SNPs in reference panel BEST.…
EpiType	PANEL	ID	CHR	P0	P1	HSQ	BEST.GWAS.ID	BEST.GWAS.Z	EQTL.ID	EQTL.R2	EQTL.Z	EQTL.GWAS.Z	NSNP	NWGT	MODEL	MODELCV.R2	MODELCV.PV	TWAS.Z	TWAS.P
All_epilepsy	PsychENCODE	TTC21B	2	166713985	166810353	0.03326	2:166940799	-6.93	2:166718377	0.00634	-4.5	-4.042	1339	1339	blup	0.01	0.00015	5.24097	1.6e-07
All_epilepsy	PsychENCODE	ARHGEF15	17	8213559	8225829	0.01805	17:8206863	6.03	17:8220357	0.00041	3.71	4.98757	1258	1258	bslmm	0.0012	0.11	4.87075	1.11e-06
All_epilepsy	PsychENCODE	RMI1	9	86595626	86618985	0.0626	9:86570075	-5.61	9:86594798	0.0516	-8.51	-5.083	1453	6	lasso	0.053	1.8e-17	4.83615	1.32e-06
All_epilepsy	PsychENCODE	SPAG7	17	4862521	4871167	0.31966	17:4908721	-4.28	17:4865928	0.178	15.52	-4.048	1530	1530	bslmm	0.24	9.4e-83	-4.49715	6.89e-06
All_epilepsy	PsychENCODE	ASAP3	1	23755056	23811061	0.33162	1:23740708	-4.93	1:23773817	0.19	-16.15	-4.743	983	983	bslmm	0.23	7e-78	4.4646	8.02e-06
All_epilepsy	PsychENCODE	CCT8	21	30428126	30446118	0.22993	21:30589840	-4.58	21:30432557	0.163	14.58	2.523	1442	44	enet	0.22	5e-72	4.4335	9.27e-06
All_epilepsy	PsychENCODE	TMEM107	17	8076555	8079717	0.01637	17:8189632	5.37	17:8038789	0.000241	4.07	-4.40345	1182	1	lasso	0.00058	0.18	-4.40345	1.07e-05
All_epilepsy	PsychENCODE	RPS20	8	56979854	56987069	0.28773	8:57061419	-4.3	8:56986948	0.14	-13.82	2.64	1648	64	enet	0.2	4.2e-66	-4.39345	1.12e-05
All_epilepsy	PsychENCODE	KLF3	4	38665817	38702663	0.03146	4:38180269	4.46	4:38187255	0.00199	4.43	4.08	1808	8	enet	0.012	5.2e-05	4.37861	1.19e-05
All_epilepsy	PsychENCODE	IL6	7	22765503	22771621	0.0181	7:22758035	5.3	7:22757503	0.00331	4.12	-4.2637	1594	1	top1	0.0033	0.02	-4.2637	2.01e-05
All_epilepsy	PsychENCODE	RP3-467L1.6	1	7836443	7836835	0.04736	1:7787384	4.96	1:7852129	0.0131	-5	4.254	1438	1	top1	0.013	1.9e-05	-4.254	2.1e-05
All_epilepsy	PsychENCODE	MTMR6	13	25802307	25862147	0.3605	13:25835614	4.39	13:25813694	0.153	14.72	4.358	1800	11	lasso	0.17	5.6e-55	4.1995	2.68e-05
All_epilepsy	PsychENCODE	PLEKHO1	1	150121373	150136916	0.04172	1:149719899	-3.6	1:150147962	0.000174	3.28	-2.4335	921	921	bslmm	0.008	0.00066	-4.11217	3.92e-05
All_epilepsy	PsychENCODE	SUZ12	17	30264037	30328064	0.01731	17:29950377	3.76	17:30576256	-0.000695	3.56	2.051	1443	1443	bslmm	0.0022	0.047	4.10316	4.08e-05
All_epilepsy	PsychENCODE	RP5-1024G6.8	1	53708036	53710212	0.0336	1:53756465	-4.29	1:53729536	0.00708	4.6	-4.01488	1519	1	top1	0.0071	0.0013	-4.01488	5.95e-05
All_epilepsy	PsychENCODE	PGGT1B	5	114546527	114598569	0.02917	5:114121194	4.75	5:114533217	3.76e-05	-3.44	2.413	1717	1717	bslmm	0.0022	0.049	-4.0092	6.09e-05
All_epilepsy	PsychENCODE	AC005606.14	16	2034878	2040358	0.04584	16:2037894	-4	16:2037894	0.0231	-5.98	-4.002	1441	1	top1	0.023	1.7e-08	4.002	6.28e-05
All_epilepsy	PsychENCODE	TMEM237	2	202484907	202508293	0.41604	2:202164837	3.84	2:202512016	0.105	10.25	0.1736	1225	13	lasso	0.2	1.7e-65	-3.99105	6.58e-05
All_epilepsy	PsychENCODE	AC093724.2	2	132480826	132481852	0.12368	2:132048386	-4.22	2:132480648	0.107	-12.15	3.7382	1176	1176	bslmm	0.12	3.5e-39	-3.97379	7.07e-05
All_epilepsy	PsychENCODE	PRPSAP2	17	18743398	18834581	0.17293	17:18591287	4.09	17:18770367	0.26	-18.77	3.671	610	52	enet	0.27	3.5e-93	-3.94031	8.14e-05
All_epilepsy	PsychENCODE	CTSZ	20	57570240	57582302	0.06531	20:57586953	4.12	20:57585301	0.0269	-6.64	-3.02	1071	4	lasso	0.032	3.6e-11	3.93356	8.37e-05
All_epilepsy	PsychENCODE	RP11-815I9.4	17	18570942	18572774	0.00986	17:18591287	4.19	17:18594860	0.0135	-4.41	-3.90803	694	1	top1	0.013	1.4e-05	3.90803	9.31e-05
All_epilepsy	PsychENCODE	GKAP1	9	86354336	86444431	0.035	9:86570075	-5.61	9:86431653	0.0172	-4.93	-3.888	1543	1	top1	0.017	1e-06	3.888	0.000101
All_epilepsy	PsychENCODE	MAPK6PS3	13	42643068	42645229	0.0142	13:42653898	-4.18	13:42650315	0.00781	4.3	3.883	1456	1	top1	0.0078	0.00076	3.883	0.000103
All_epilepsy	PsychENCODE	MAP3K7CL	21	30449792	30548210	0.03869	21:30589840	-4.58	21:30454252	0.0192	-6.15	-3.866	1541	1	top1	0.019	2.6e-07	3.866	0.000111
All_epilepsy	PsychENCODE	HNRNPA1L2	13	53191605	53217919	0.1859	13:53167307	-4.99	13:53179801	0.145	-14.3	-3.729	1248	6	lasso	0.15	5.7e-49	3.8632	0.000112
All_epilepsy	PsychENCODE	RBM17	10	6130950	6159420	0.10667	10:6134869	3.89	10:6177494	0.0248	-6.01	3.73012	1605	1605	bslmm	0.028	6.5e-10	-3.85	0.00012
All_epilepsy	PsychENCODE	USP31	16	23072727	23160591	0.06131	16:23173050	-3.91	16:23149089	0.0447	-8.05	-2.829	1305	7	lasso	0.045	4.4e-15	3.83887	0.000124
All_epilepsy	PsychENCODE	PXN	12	120648250	120703574	0.09977	12:120590445	-4.74	12:120682581	0.0462	8.34	-3.833	1418	1	top1	0.046	1.8e-15	-3.83296	0.000127
All_epilepsy	PsychENCODE	NEDD4	15	56119120	56285944	0.30567	15:56060308	-3.13	15:56295536	0.0568	-9.24	2.034	2109	45	enet	0.15	1.9e-47	-3.82025	0.000133
All_epilepsy	PsychENCODE	HNRNPK	9	86582998	86595569	0.0194	9:86570075	-5.61	9:86620546	-0.000498	4.05	3.835	1446	1446	blup	0.0013	0.1	3.81205	0.000138
All_epilepsy	PsychENCODE	SOGA3	6	127759551	127840146	0.03963	6:128312324	-4.3	6:127760797	0.0241	6.38	3.795	1193	1	top1	0.024	8.4e-09	3.795	0.000148
All_epilepsy	PsychENCODE	AC090286.2	17	18811592	18812178	0.02464	17:18725527	-3.89	17:18807884	0.0295	6.54	3.791	521	1	top1	0.03	1.9e-10	3.791	0.00015
All_epilepsy	PsychENCODE	UBB	17	16284112	16286059	0.01965	17:15886583	3.54	17:16289653	0.000965	-4.2	-2.78	1023	1023	bslmm	0.0031	0.023	3.78854	0.000152
All_epilepsy	PsychENCODE	CD226	18	67498394	67629039	0.0318	18:67557276	4.18	18:67549594	0.010771	-5.15	3.783	1752	7	lasso	0.015	3.5e-06	-3.71171	0.000206
All_epilepsy	PsychENCODE	RP11-274B21.10	7	128307097	128308210	0.04179	7:128184163	4.08	7:128218267	0.0116	-5.64	-1.896	1642	55	enet	0.026	1.9e-09	3.71197	0.000206
All_epilepsy	PsychENCODE	ABI2	2	204192942	204312446	0.02226	2:204298277	4.29	2:204054597	-0.000745	-3.58	3.214	1107	1107	bslmm	0.0066	0.0018	-3.70875	0.000208
All_epilepsy	PsychENCODE	DUSP14	17	35849937	35873603	0.22508	17:35850225	-3.48	17:35856593	0.296	20.07	-3.455	747	27	enet	0.34	6e-121	-3.70686	0.00021
All_epilepsy	PsychENCODE	C9orf64	9	86553226	86571901	0.0318	9:86570075	-5.61	9:86563495	0.019	-6.48	3.56	1492	2	enet	0.024	1.1e-08	-3.69414	0.000221
All_epilepsy	PsychENCODE	TMCO6	5	140019012	140024993	0.01886	5:140228164	3.68	5:139981326	0.00463	-4.98	2.292	803	803	blup	0.0074	0.00099	-3.6816	0.000232
All_epilepsy	PsychENCODE	CD46	1	207925402	207968858	0.38514	1:207899682	4.66	1:207943158	0.378	-22.42	3.094	1271	8	lasso	0.45	6.7e-172	-3.65135	0.000261
All_epilepsy	PsychENCODE	KIF27	9	86451613	86536342	0.2138	9:86570075	-5.61	9:86525399	0.0697	-11.85	1.132	1646	14	lasso	0.17	1e-54	3.62222	0.000292
All_epilepsy	PsychENCODE	RP11-375N15.2	8	9412656	9414030	0.04319	8:9578513	3.78	8:9458549	0.0358	-7.44	3.617	1908	1	top1	0.036	2.5e-12	-3.617	0.000298
All_epilepsy	PsychENCODE	TNIP2	4	2743375	2758103	0.12397	4:3233614	-3.96	4:2604990	0.0415	-8.12	-2.887	1614	11	lasso	0.071	3.1e-23	3.60259	0.000315
All_epilepsy	PsychENCODE	HP1BP3	1	21069154	21113816	0.03773	1:21505932	-3.86	1:21114416	0.0161	5.06	-3.596	1364	1	top1	0.016	2.2e-06	-3.596	0.000323
All_epilepsy	PsychENCODE	RP11-330O11.3	10	31120757	31122316	0.02432	10:31258346	3.37	10:31122847	0.00577	4.79	2.945	1587	1587	bslmm	0.0087	0.0004	3.57	0.00035
All_epilepsy	PsychENCODE	BCL7A	12	122457328	122499948	0.0437	12:122767995	-4.45	12:122410870	0.0111	-4.63	-1.991	1242	1242	bslmm	0.015	5e-06	3.56566	0.000363
All_epilepsy	PsychENCODE	AC092652.1	2	144398325	144413748	0.04038	2:144472841	3.09	2:144491308	0.0057	4.94	-1.974	940	940	bslmm	0.0089	0.00034	-3.55921	0.000372
All_epilepsy	PsychENCODE	RPAP2	1	92764522	92867613	0.23048	1:93278769	4.2	1:92652691	0.0577	7.75	2.572	1173	39	enet	0.11	9e-36	3.54413	0.000394
All_epilepsy	PsychENCODE	C11orf87	11	109292846	109299840	0.0341	11:109771339	3.56	11:108888321	-0.00067	3.34	2.122	1080	1080	blup	0.0059	0.003	3.5298	0.000416
All_epilepsy	PsychENCODE	TMCC2	1	205197304	205242471	0.17072	1:205254971	-4.09	1:205240145	0.199	-16.26	3.576	1466	8	lasso	0.21	1.2e-70	-3.50622	0.000455
All_epilepsy	PsychENCODE	PSMD6	3	63996225	64009658	0.05553	3:63954649	-3.49	3:63913222	0.0223	-6.42	-2.17	1145	14	enet	0.029	2.6e-10	3.50267	0.000461
All_epilepsy	PsychENCODE	PIGCP1	11	33097112	33098006	0.06996	11:33088587	4.15	11:33097828	0.0487	9.07	4.056	1547	7	lasso	0.074	3.3e-24	3.4965	0.000471
All_epilepsy	PsychENCODE	PSMG1	21	40546695	40555777	0.14756	21:40663121	3.79	21:40574552	0.222	17.17	-3.485	1605	1	top1	0.22	3.5e-74	-3.485	0.000492
All_epilepsy	PsychENCODE	TVP23B	17	18684308	18710027	0.15937	17:18892656	-4.21	17:18684487	0.122	-13.14	-3.508	619	6	lasso	0.15	2.9e-48	3.48128	0.000499
All_epilepsy	PsychENCODE	ADARB1	21	46493768	46646478	0.20769	21:46544390	4.27	21:46496920	0.0272	8.6	-0.558	2179	57	enet	0.11	9.5e-37	-3.4796	0.000502
All_epilepsy	PsychENCODE	AKR1A1	1	46016215	46035721	0.05009	1:45764258	-3.69	1:46182192	0.0191	-6.34	3.48696	1002	1002	bslmm	0.029	2.6e-10	-3.47582	0.000509
All_epilepsy	PsychENCODE	TMOD1	9	100263462	100364030	0.0325	9:100324560	-3.28	9:100318739	0.00317	-4.65	2.139	1192	1192	bslmm	0.0063	0.0023	-3.46586	0.000529
All_epilepsy	PsychENCODE	CAMK1G	1	209757062	209787283	0.19524	1:209863402	-3.92	1:209764250	0.069	10.42	-2.973	1105	4	lasso	0.087	3.5e-28	-3.45174	0.000557
All_epilepsy	PsychENCODE	HTT	4	3076408	3245676	0.05237	4:3233614	-3.96	4:3236505	0.0075	-5.42	-3.594	1864	1864	bslmm	0.015	3.6e-06	3.42909	0.000606
All_epilepsy	PsychENCODE	RP11-968A15.2	12	54656399	54672847	0.01783	12:54601828	-3.15	12:54777633	-0.000563	-4.11	-2.5913	1016	1016	bslmm	0.0013	0.1	3.42826	0.000607
All_epilepsy	PsychENCODE	VPS36	13	52986737	53024763	0.2401	13:53167307	-4.99	13:52997161	0.131	-13.27	3.721	1177	31	enet	0.18	5.2e-58	-3.40804	0.000654
All_epilepsy	PsychENCODE	PCDHA5	5	140201222	140391929	0.05663	5:140747306	4.19	5:140227876	0.0145	-5.98	3.1759	1042	1042	bslmm	0.025	5.1e-09	-3.4024	0.000668
All_epilepsy	PsychENCODE	FAM8A1	6	17600586	17611950	0.09715	6:17563814	-3.49	6:17596503	0.0511	8.32	-3.13809	1610	1610	bslmm	0.057	7e-19	-3.39858	0.000677
All_epilepsy	PsychENCODE	CUL4A	13	113862552	113919399	0.0344	13:113896402	-3.88	13:113878653	-0.000144	3.64	-3.774	1394	1394	bslmm	0.0036	0.016	-3.39775	0.000679
All_epilepsy	PsychENCODE	AL035610.2	21	29488413	29600986	0.07198	21:29994707	4.07	21:30087304	0.0326	-5.91	-3.5633	1933	8	lasso	0.036	1.6e-12	3.3965	0.000682
All_epilepsy	PsychENCODE	CSPG5	3	47603729	47622282	0.11389	3:47403907	-3.77	3:47588898	0.148	14.14	3.308	499	6	lasso	0.15	2.1e-48	3.36782	0.000758
All_epilepsy	PsychENCODE	TGS1	8	56685701	56738007	0.0241	8:57061419	-4.3	8:56610287	0.00246	4.56	-2.061	1653	1653	bslmm	0.0046	0.0078	-3.3676	0.000758
All_epilepsy	PsychENCODE	TCEA3	1	23707554	23751233	0.46762	1:23740708	-4.93	1:23785760	0.153	-12.21	0.333	1019	14	lasso	0.33	6.3e-118	3.36682	0.00076
All_epilepsy	PsychENCODE	PCDHGA1	5	140710252	140892546	0.17996	5:140228164	4.01	5:140705739	0.114	12.3	3.0001	1374	13	enet	0.13	2.3e-43	3.3593	0.000781
All_epilepsy	PsychENCODE	FANCL	2	58386378	58468507	0.10003	2:58138651	6.85	2:58243567	0.0154	-6.05	-4.052	1070	9	enet	0.055	3.4e-18	3.35061	0.000806
All_epilepsy	PsychENCODE	RP11-320H14.1	4	46245565	46246232	0.05139	4:46466383	-3.57	4:46376184	0.01	-5.27	2.934	1166	1166	bslmm	0.02	1.5e-07	-3.33974	0.000839
All_epilepsy	PsychENCODE	VSIG10	12	118501398	118573831	0.21752	12:118416945	-3.8	12:118537903	0.0797	11.18	-3.3511	1720	19	enet	0.12	1e-37	-3.33146	0.000864
All_epilepsy	PsychENCODE	MIR31HG	9	21455641	21559668	0.0216	9:21405421	4.67	9:21510416	-0.000344	3.3	0.896	1523	1523	bslmm	0.0022	0.048	3.32924	0.000871
All_epilepsy	PsychENCODE	SEMA3F	3	50192478	50226508	0.08857	3:50186948	-3.66	3:50180613	0.0122	5.79	1.705	704	35	enet	0.053	1.5e-17	3.32283	0.000891
All_epilepsy	PsychENCODE	MFAP3L	4	170907748	170954182	0.07643	4:170881986	3.39	4:170956772	0.0323	7.2	2.957	1791	7	lasso	0.055	3.6e-18	3.32264	0.000892
All_epilepsy	PsychENCODE	FAM220A	7	6369040	6388612	0.13253	7:6377033	3.78	7:6328455	0.0779	-7.9	1.7282	1746	7	lasso	0.087	2.8e-28	-3.32208	0.000894
All_epilepsy	PsychENCODE	KIFAP3	1	169890467	170054349	0.07981	1:170046290	-3.87	1:169936445	0.051	-8.39	2.735	1935	6	lasso	0.054	7.5e-18	-3.31789	0.000907
All_epilepsy	PsychENCODE	USP8	15	50716577	50793280	0.35296	15:51186215	-3.64	15:50729629	0.263	-18.67	3.253	1840	57	enet	0.3	2.4e-103	-3.31147	0.000928
All_epilepsy	PsychENCODE	IFT140	16	1560428	1662111	0.13219	16:2037894	-4	16:1625244	0.0241	7.12	-3.282	1909	6	lasso	0.052	3.6e-17	-3.31086	0.00093
All_epilepsy	PsychENCODE	MOAP1	14	93648541	93651273	0.0292	14:93218159	3.52	14:93655907	0.00915	-4.52	-3.299	1522	1	top1	0.0092	0.00029	3.299	0.00097
All_epilepsy	PsychENCODE	CFLAR	2	201980827	202041410	0.08865	2:202346409	3.95	2:202031516	0.0734	9.84	3.297	1096	1	top1	0.073	7.1e-24	3.297	0.000977
All_epilepsy	PsychENCODE	DALRD3	3	49052921	49059726	0.05009	3:48764954	4.45	3:49081247	0.046	-8.34	-2.769	515	26	enet	0.051	5.9e-17	3.2918	0.000995
All_epilepsy	PsychENCODE	RP11-98I9.4	6	99872798	99879249	0.32894	6:99892779	-3.29	6:99892779	0.277	18.54	-3.291	1534	1	top1	0.28	2.9e-95	-3.291	0.000998
All_epilepsy	PsychENCODE	RP11-196G18.23	1	149802876	149804109	0.29542	1:149719899	-3.48	1:149881183	0.0893	-11.18	-3.15404	418	418	bslmm	0.12	6.8e-39	3.28989	0.001
All_epilepsy	PsychENCODE	BBS10	12	76738254	76742222	0.12244	12:76661181	4.24	12:76951107	0.111	-10.47	-1.594	1267	33	enet	0.12	1.3e-39	3.28323	0.001026
All_epilepsy	PsychENCODE	AC007283.5	2	202031688	202032269	0.06659	2:202179770	3.86	2:202031204	0.062	9.35	3.276	1020	1	top1	0.062	2.5e-20	3.276	0.00105
All_epilepsy	PsychENCODE	ADCY3	2	25042038	25142708	0.20209	2:25161386	-3.77	2:25150641	0.138	-13.64	-3.515	1432	37	enet	0.21	5.8e-71	3.26738	0.00109
All_epilepsy	PsychENCODE	TMEM183A	1	202976514	202993976	0.08285	1:203039049	-3.95	1:202967764	0.0171	5.99	-2.41088	1158	7	lasso	0.032	2.7e-11	-3.25954	0.00112
All_epilepsy	PsychENCODE	ATP5L	11	118271869	118302211	0.03041	11:118559426	4.03	11:118262407	0.00616	4.86	3.25564	1357	1	top1	0.0062	0.0025	3.2556	0.001131
All_epilepsy	PsychENCODE	RP11-217B1.2	15	89878284	89879392	0.0212	15:89702298	5.34	15:89437112	-0.00073	3.77	-0.392	1328	1328	blup	0.0047	0.0072	-3.23948	0.001197
All_epilepsy	PsychENCODE	RN7SL269P	1	169927085	169927387	0.02145	1:170046290	-3.87	1:169885815	0.0274	6.3	-3.23	1784	1	top1	0.027	8.7e-10	-3.23	0.00124
All_epilepsy	PsychENCODE	CPED1	7	120628731	120937498	0.02871	7:120633749	-3.36	7:120636367	0.00144	-4.82	-2.432	1815	1815	bslmm	0.011	7.3e-05	3.2249	0.00126
All_epilepsy	PsychENCODE	SAMD10	20	62605466	62611361	0.05273	20:62135282	-3.61	20:62620057	0.0165	-5.91	2.637	1342	23	enet	0.023	1.4e-08	-3.22455	0.00126
All_epilepsy	PsychENCODE	SHISA4	1	201857808	201861434	0.39281	1:201905114	3.95	1:201822955	0.272	-19.02	-3.31	1323	6	lasso	0.29	1.4e-99	3.22135	0.00128
All_epilepsy	PsychENCODE	PAM16	16	4381550	4405608	0.02989	16:4711406	-3.33	16:4423644	-0.000406	-4.07	2.7418	1480	1480	bslmm	2.9e-05	0.31	-3.2009	0.00137
All_epilepsy	PsychENCODE	TSPAN11	12	31079362	31149534	0.61164	12:30756096	-4.31	12:31049763	0.333	20.98	-2.438	1904	60	enet	0.44	4.5e-166	-3.19845	0.001382
All_epilepsy	PsychENCODE	LINC00928	15	90048508	90067265	0.02722	15:89702298	5.34	15:90047910	0.00753	4.15	1.048	1154	1154	bslmm	0.012	4.6e-05	-3.19842	0.001382
All_epilepsy	PsychENCODE	VWA9	15	65871091	65903627	0.0219	15:66167174	3.31	15:65710002	0.00182	4.22	3.188	1120	1	lasso	0.002	0.057	3.188	0.001433
All_epilepsy	PsychENCODE	HNRNPC	14	21677295	21737653	0.06372	14:21588372	-3.68	14:21930932	0.00645	3.48	-1.471	1696	1696	bslmm	0.025	6.2e-09	-3.18557	0.00144
All_epilepsy	PsychENCODE	CKS2	9	91926113	91931618	0.4614	9:91768875	3.74	9:91963682	0.346	-21.44	3.07791	1600	1600	bslmm	0.35	7.5e-128	-3.18708	0.00144
All_epilepsy	PsychENCODE	BMP8A	1	39957318	39991607	0.1098	1:40287279	-3.95	1:40021644	0.0753	10.31	2.873	1423	15	enet	0.097	2.5e-31	3.18607	0.00144
All_epilepsy	PsychENCODE	RP11-647K16.1	2	191318818	191319247	0.01492	2:191567225	4.64	2:191331214	0.00197	4.37	-3.219	1223	6	enet	0.0028	0.031	-3.1738	0.0015
All_epilepsy	PsychENCODE	PTPLAD1	15	65822756	65870687	0.02065	15:66167174	3.78	15:66108647	0.0161	4.78	-3.173	1132	1	top1	0.016	2.2e-06	-3.173	0.001509
All_epilepsy	PsychENCODE	DHX33	17	5344232	5372380	0.11481	17:4908721	-4.28	17:5354471	0.0722	-10	1.321	1919	1919	bslmm	0.097	3.3e-31	-3.17193	0.00151
All_epilepsy	PsychENCODE	CASP8	2	202098166	202152434	0.03696	2:202346409	3.87	2:202176024	0.0288	6.82	3.166	1139	1	top1	0.029	3.2e-10	3.166	0.00155
All_epilepsy	PsychENCODE	RP11-268J15.5	1	36789335	36794822	0.08193	1:36758818	-3.5	1:36760590	0.0476	8.25	-2.72908	901	901	bslmm	0.054	7.5e-18	-3.15617	0.0016
All_epilepsy	PsychENCODE	FUCA1	1	24171567	24194784	0.02658	1:23740708	-4.93	1:23792009	-0.000749	3.52	0.84347	1093	1093	blup	0.0062	0.0024	-3.15091	0.00163
All_epilepsy	PsychENCODE	C3orf58	3	143690640	143767561	0.04676	3:143630392	-3.56	3:143674927	0.0251	-6.3	3.147	1494	1	lasso	0.039	3.6e-13	-3.147	0.00165
All_epilepsy	PsychENCODE	TTC30A	2	178477720	178483694	0.16966	2:178473794	-3.47	2:178496937	0.0979	11.61	1.586	1621	50	enet	0.12	9.3e-39	3.14029	0.00169
All_epilepsy	PsychENCODE	SRPR	11	126132814	126139039	0.12241	11:126179719	-3.63	11:126075843	0.0649	-9.64	-2.501	1470	8	lasso	0.077	4.8e-25	3.1387	0.001697
All_epilepsy	PsychENCODE	YWHAB	20	43514317	43537173	0.21155	20:43721738	3.41	20:43514210	0.125	-13.14	2.8086	1160	24	enet	0.15	2e-48	-3.13152	0.00174
All_epilepsy	PsychENCODE	SH3BGR	21	40817781	40887433	0.26044	21:40663121	3.79	21:40872128	0.168	15.36	-1.858	1959	1959	bslmm	0.24	2.4e-82	-3.1294	0.00175
All_epilepsy	PsychENCODE	TRAK2	2	202241930	202316302	0.11849	2:202164837	3.84	2:202290117	0.0975	-11.51	3.124	1116	1	top1	0.097	1.8e-31	-3.124	0.00178
All_epilepsy	PsychENCODE	HPS6	10	103825147	103827792	0.02346	10:103674102	5.47	10:103842430	0.0103	4.51	-2.02684	741	2	lasso	0.011	9.1e-05	-3.13	0.00178
All_epilepsy	PsychENCODE	SLC6A1	3	11034410	11080933	0.02422	3:10677969	3.41	3:11030451	-0.000208	3.25	-0.392	1391	1391	bslmm	0.0011	0.11	3.1222	0.001795
All_epilepsy	PsychENCODE	CPNE4	3	131252399	132004254	0.19751	3:132341842	-3.98	3:131743074	0.0577	-9.27	2.39	2558	2558	bslmm	0.089	9.6e-29	-3.12151	0.001799
All_epilepsy	PsychENCODE	MLEC	12	121124672	121139667	0.14914	12:120667986	-4.66	12:121173386	0.0583	9.34	-1.579	1828	11	lasso	0.12	2.8e-37	-3.1213	0.001801
All_epilepsy	PsychENCODE	MIS12	17	5389605	5394134	0.28406	17:4908721	-4.28	17:5397548	0.0776	9.59	1.328	1898	43	enet	0.14	9e-47	3.11157	0.00186
All_epilepsy	PsychENCODE	DEF8	16	90014333	90034468	0.23204	16:89922735	3.35	16:90047786	0.0547	-9.68	-2.398	1287	49	enet	0.11	1.3e-36	3.10621	0.0019
All_epilepsy	PsychENCODE	RP11-400F19.6	17	40704456	40706766	0.029	17:40696915	4.12	17:40772967	0.011	4.83	-2.02809	660	660	blup	0.011	6.3e-05	-3.10224	0.00192
All_epilepsy	PsychENCODE	MAP2K5	15	67835047	68099461	0.17052	15:67381527	3.88	15:67904511	0.0915	-11.84	2.983	1287	9	lasso	0.13	3.7e-43	-3.10111	0.001928
All_epilepsy	PsychENCODE	LAMP1	13	113951556	113977987	0.0578	13:113989173	-3.98	13:114025124	0.0179	3.35	-0.5503	1353	1353	bslmm	0.022	4.9e-08	3.09854	0.00194
All_epilepsy	PsychENCODE	TACO1	17	61678231	61685725	0.01571	17:62112023	-3.41	17:61692495	0.00408	3.66	3.09	757	1	top1	0.0041	0.011	3.09	0.002
All_epilepsy	PsychENCODE	PCID2	13	113831891	113863029	0.0915	13:113903658	3.95	13:113828412	0.023	7.02	-3.088	1426	1	top1	0.023	1.8e-08	-3.088	0.00202
All_epilepsy	PsychENCODE	EIF5B	2	99953816	100017789	0.01452	2:99923088	3.29	2:100109913	0.00174	4.51	-1.955	1207	17	enet	0.0058	0.0032	-3.0877	0.00202
All_epilepsy	PsychENCODE	LARS	5	145492601	145562223	0.08962	5:145369479	4.05	5:145579186	0.0274	7.24	1.926	1474	1474	bslmm	0.038	3.8e-13	3.085	0.00204
All_epilepsy	PsychENCODE	TNKS	8	9413424	9639856	0.18759	8:9578513	3.78	8:9558111	0.0507	-9.2	3.539	2325	2325	blup	0.077	6.9e-25	-3.07448	0.00211
All_epilepsy	PsychENCODE	NQO2	6	2988221	3019996	0.6841	6:2535907	-4.05	6:3003970	0.178	-15.37	-3.8508	1749	61	enet	0.42	3.2e-157	3.07344	0.002116
All_epilepsy	PsychENCODE	RP1-69D17.4	6	129847771	129873732	0.01987	6:129429719	-3.44	6:129847804	-0.00025	-3.82	-0.882	1312	1312	bslmm	0.00039	0.22	3.07316	0.002118
All_epilepsy	PsychENCODE	LINC00636	3	107602095	107647754	0.01771	3:107144817	3.56	3:107652379	0.00991	4.47	3.067	1297	1	top1	0.0099	0.00017	3.067	0.002162
All_epilepsy	PsychENCODE	GYPA	4	145030457	145061904	0.04891	4:145228620	3.92	4:145256039	-0.000757	-3.6	-1.4181	1623	1623	blup	0.0063	0.0022	3.06571	0.00217
All_epilepsy	PsychENCODE	WTAP	6	160146617	160177351	0.11529	6:160139603	-2.9	6:160169258	0.0657	9.93	-2.352	1586	1586	bslmm	0.087	3.7e-28	-3.06429	0.002182
All_epilepsy	PsychENCODE	BRWD1	21	40556102	40693485	0.18824	21:40663121	3.79	21:40654840	0.158	-14.49	3.301	1907	51	enet	0.19	1.6e-61	-3.0617	0.0022
All_epilepsy	PsychENCODE	SETDB2	13	50018429	50069138	0.2255	13:49718168	-4.38	13:50027270	0.149	13.6	-2.7542	1368	1368	bslmm	0.15	4.8e-50	-3.06026	0.00221
All_epilepsy	PsychENCODE	HAGH	16	1845621	1877195	0.17676	16:2037894	-4	16:1871727	0.211	16.34	-3.3	1740	1	lasso	0.21	2.9e-70	-3.05751	0.00223
All_epilepsy	PsychENCODE	NEK3	13	52706775	52733996	0.1019	13:53167307	-4.99	13:52714837	0.046	-9.07	2.822	984	23	enet	0.058	3.6e-19	-3.05516	0.00225
All_epilepsy	PsychENCODE	ZNF252P	8	146198975	146228281	0.4835	8:146194415	3.69	8:146200438	0.356	21.75	3.08	516	42	enet	0.44	3e-170	3.05481	0.00225
All_epilepsy	PsychENCODE	AC104653.1	2	114588626	114600933	0.02184	2:114948346	2.64	2:114788869	4.19e-05	-3.23	1.955	1156	1156	bslmm	0.0037	0.016	-3.05414	0.00226
All_epilepsy	PsychENCODE	RCBTB1	13	50106082	50159719	0.5532	13:49718168	-4.33	13:50105142	0.187	15.77	-2.914	1394	17	lasso	0.44	2.2e-170	-3.04907	0.0023
All_epilepsy	PsychENCODE	PFAS	17	8150936	8173809	0.33871	17:8206863	5.49	17:8162820	0.199	16.24	3.416	1265	1265	bslmm	0.22	4.3e-75	3.0485	0.0023
All_epilepsy	PsychENCODE	AC090945.1	3	15919554	15921078	0.07349	3:15964140	-3.48	3:15824860	0.0462	8.8	-2.948	1505	1505	blup	0.057	7.1e-19	-3.04721	0.00231
All_epilepsy	PsychENCODE	TARSL2	15	102193801	102264807	0.15823	15:102080760	3.97	15:102232005	0.024	6.7	1.701	1073	1073	bslmm	0.067	6.8e-22	3.04222	0.002348
All_epilepsy	PsychENCODE	CTC-498M16.4	5	87729709	87794514	0.03198	5:88021391	-3.21	5:87715465	0.0157	5.92	-2.496	970	970	bslmm	0.018	4.6e-07	-3.0403	0.00236
All_epilepsy	PsychENCODE	TFB1M	6	155578643	155635627	0.42802	6:155107736	-3.65	6:155627230	0.349	20.14	-1.533	1603	54	enet	0.41	5e-153	-3.03602	0.002397
All_epilepsy	PsychENCODE	AP000347.4	22	23980679	23982949	0.04073	22:23730848	-3.57	22:24045321	-0.000514	3.52	-0.5865	1723	1723	blup	0.0086	0.00044	3.0329	0.00242
All_epilepsy	PsychENCODE	VCPKMT	14	50575350	50583318	0.2736	14:50237817	3.12	14:50575408	0.246	-18.5	2.237	1121	1121	bslmm	0.3	1.6e-102	-3.0321	0.00243
All_epilepsy	PsychENCODE	ELP3	8	27947190	28048673	0.33004	8:27939937	-3.61	8:27947607	0.298	20.21	2.894	1591	31	enet	0.37	1.3e-132	3.0286	0.00246
All_epilepsy	PsychENCODE	CNTN2	1	205012325	205047627	0.0841	1:205254971	-4.09	1:205041015	0.0328	6.96	1.513	1414	1414	blup	0.034	6.7e-12	3.02831	0.00246
All_epilepsy	PsychENCODE	DNAJC3	13	96329393	96447243	0.0945	13:96716487	-4.28	13:96442634	0.0745	10.13	2.745	1768	30	enet	0.079	1.5e-25	3.02425	0.00249
All_epilepsy	PsychENCODE	RP11-768F21.1	12	119825792	120105884	0.04584	12:120590445	-4.74	12:120327246	-0.000566	-3.63	-1.717	1689	1689	bslmm	0.011	8e-05	3.02081	0.002521
All_epilepsy	PsychENCODE	RP11-83A24.2	4	140333081	140375188	0.02566	4:139834477	3.85	4:140090987	0.000967	3.24	-3.019	1262	1	top1	0.00097	0.13	-3.019	0.00254
All_epilepsy	PsychENCODE	PCDHA7	5	140213969	140391929	0.10545	5:140747306	4.15	5:140203432	0.124	13.14	-2.8608	1030	21	enet	0.13	9.4e-42	-3.0167	0.00256
All_epilepsy	PsychENCODE	DNAJC27-AS1	2	25194259	25262563	0.11647	2:25161386	-3.77	2:25233811	0.0669	-9.55	-3.043	1247	6	lasso	0.099	4.5e-32	3.01236	0.00259
All_epilepsy	PsychENCODE	PCDHA2	5	140174444	140391929	0.06752	5:140747306	4.34	5:140136804	0.0369	8.5	-2.862	1066	1066	blup	0.06	8.6e-20	-3.008	0.00263
All_epilepsy	PsychENCODE	CTA-299D3.8	22	48934712	48943199	0.03971	22:49046349	-3.84	22:48589337	-0.000731	3.85	0.69	2503	2503	blup	0.0037	0.015	-3.0067	0.00264
All_epilepsy	PsychENCODE	MIF	22	24236191	24237414	0.11814	22:23739495	3.93	22:24236819	0.0459	-7.44	-0.7057	1566	1566	bslmm	0.062	2e-20	-3.0032	0.00267
All_epilepsy	PsychENCODE	EPB41L4A-AS2	5	111755280	111756310	0.04072	5:111847345	-3.57	5:111862492	0.0186	5.37	-3.034	1836	30	enet	0.023	1.5e-08	-3.0019	0.00268
All_epilepsy	PsychENCODE	DOCK9-AS2	13	99740073	99740879	0.1327	13:99391930	3.82	13:99712389	0.129	-13.35	-3.057	1758	16	lasso	0.13	3.8e-42	2.99827	0.00272
All_epilepsy	PsychENCODE	NCOR1	17	15932471	16121499	0.0666	17:15868225	3.64	17:16064716	0.0293	7.69	3.317	1193	1193	blup	0.047	7.1e-16	2.99657	0.00273
All_epilepsy	PsychENCODE	PET112	4	152591656	152682175	0.24079	4:152479233	3.79	4:152679816	0.236	-17.81	2.703	1447	1447	bslmm	0.25	1.4e-84	-2.99409	0.00275
All_epilepsy	PsychENCODE	STRADB	2	202252581	202345569	0.03742	2:202164837	3.84	2:202266862	0.0184	-5.62	2.993	1135	1	top1	0.018	4.4e-07	-2.993	0.00276
All_epilepsy	PsychENCODE	RGS9BP	19	33166313	33169206	0.10114	19:33359832	3.71	19:33151159	0.0444	-8.58	2.884	1843	26	enet	0.057	1.1e-18	-2.99165	0.00277
All_epilepsy	PsychENCODE	DCK	4	71858255	71896631	0.09087	4:71496209	-4.45	4:71648396	0.0286	-7.33	2.469	1253	1253	bslmm	0.046	2.8e-15	-2.98727	0.00281
All_epilepsy	PsychENCODE	RP1-308E4.1	1	28780052	28780445	0.01194	1:28741990	-3.36	1:28620729	-0.000747	3.63	1.27579	1236	1236	blup	0.0017	0.071	2.98344	0.00285
All_epilepsy	PsychENCODE	RCOR3	1	211431719	211489727	0.01912	1:211660016	3.3	1:211595896	-0.000304	3.66	-1.614	1893	1	lasso	0.0065	0.0019	-2.97657	0.00291
All_epilepsy	PsychENCODE	ATPAF1	1	47098409	47139539	0.11839	1:47457851	3.62	1:47124788	0.0538	8.56	2.812	1246	10	lasso	0.062	3e-20	2.97671	0.00291
All_epilepsy	PsychENCODE	UBE2M	19	59067079	59070327	0.04496	19:58810770	-3.31	19:59072684	0.00807	5.41	2.638	682	5	lasso	0.021	6e-08	2.97395	0.00294
All_epilepsy	PsychENCODE	ZMYM1	1	35525387	35581460	0.0203	1:35672756	4.13	1:35548439	0.0189	5.29	2.241	871	5	enet	0.019	2.1e-07	2.97284	0.00295
All_epilepsy	PsychENCODE	PCDHA8	5	140220907	140391929	0.18309	5:140747306	4.03	5:140145206	0.189	15.91	-2.8474	1022	27	enet	0.23	1.8e-78	-2.9698	0.00298
All_epilepsy	PsychENCODE	KB-226F1.2	22	24311400	24312062	0.08916	22:24074919	3.45	22:24267047	0.0662	10.31	2.9507	1418	4	lasso	0.069	1.7e-22	2.9686	0.00299
All_epilepsy	PsychENCODE	PTK6	20	62159778	62168723	0.03452	20:62135282	-3.61	20:62140229	0.0211	-5.64	-2.968	2098	1	top1	0.021	6.8e-08	2.968	0.003
All_epilepsy	PsychENCODE	PAWR	12	79968759	80084877	0.14392	12:80249056	-3.52	12:79782450	0.0568	8.84	2.8	875	6	lasso	0.066	1.6e-21	2.96488	0.003028
All_epilepsy	PsychENCODE	DHX30	3	47844399	47891685	0.03181	3:47599380	3.61	3:47920240	0.0255	6.13	2.963	584	1	top1	0.026	3.2e-09	2.963	0.003047
All_epilepsy	PsychENCODE	AP000350.4	22	24236613	24241117	0.17849	22:23739495	3.93	22:24266954	0.166	-14.86	2.958	1562	1	top1	0.17	3.6e-54	-2.958	0.0031
All_epilepsy	PsychENCODE	ZBTB32	19	36195429	36207940	0.0441	19:35837150	3.76	19:36231646	0.0106	6.02	-3.008	1376	19	enet	0.026	2e-09	-2.95664	0.00311
All_epilepsy	PsychENCODE	AP000350.5	22	24243619	24249255	0.60819	22:24329711	-3.49	22:24266954	0.693	-30.25	2.9556	1519	1	top1	0.69	0	-2.9556	0.00312
All_epilepsy	PsychENCODE	GBF1	10	104005289	104142656	0.05143	10:103674102	5.47	10:104009503	0.00189	-4.94	-2.643	1009	1009	blup	0.011	7.5e-05	2.96	0.00313
All_epilepsy	PsychENCODE	RP11-324I22.4	10	35603480	35625329	0.19188	10:35780430	-3.25	10:35697084	0.207	16.77	-2.833	1102	3	lasso	0.21	2e-71	-2.95	0.00314
All_epilepsy	PsychENCODE	ENO3	17	4851387	4860426	0.10067	17:4908721	-4.28	17:4829560	0.0524	8.47	2.059	1543	1543	bslmm	0.068	4.7e-22	2.95198	0.00316
All_epilepsy	PsychENCODE	EBAG9	8	110551940	110578225	0.12686	8:110808418	-2.92	8:110361477	0.0146	5.24	1.418	1343	1343	bslmm	0.034	8.7e-12	2.95081	0.00317
All_epilepsy	PsychENCODE	YEATS2	3	183415606	183530413	0.04095	3:183766963	-3.6	3:183624964	0.00186	4.48	2.3639	1479	29	enet	0.017	1.1e-06	2.94921	0.003186
All_epilepsy	PsychENCODE	PFN4	2	24338241	24346347	0.02534	2:24200787	-4.36	2:24271506	0.011	5.76	-1.148	1541	1541	blup	0.021	8.3e-08	-2.94664	0.00321
All_epilepsy	PsychENCODE	CHGA	14	93389425	93401638	0.0518	14:93875148	3.5	14:93388133	0.018	5.77	-2.118	1695	19	enet	0.039	3.2e-13	-2.94472	0.00323
All_epilepsy	PsychENCODE	GAB1	4	144257915	144395721	0.04491	4:144173089	3.54	4:144326409	0.0208	-5.51	3.059	1682	27	enet	0.022	3.6e-08	-2.94178	0.00326
All_epilepsy	PsychENCODE	TMEM194B	2	191369068	191399448	0.02048	2:191567225	5.02	2:191428959	-0.00013	4.43	-1.996	1246	1246	bslmm	0.0032	0.022	-2.94248	0.00326
All_epilepsy	PsychENCODE	TRIM27	6	28870779	28891766	0.03544	6:28405935	-3.46	6:28392743	0.003411	-4.97	-2.127	198	10	enet	0.017	1.5e-06	2.94199	0.00326
All_epilepsy	PsychENCODE	HECTD2	10	93170096	93274586	0.08342	10:93440078	3.39	10:93348258	0.00548	-5.41	2.95	1306	13	enet	0.014	6.8e-06	-2.94	0.00327
All_epilepsy	PsychENCODE	MPP6	7	24612887	24733812	0.14603	7:24580324	4.02	7:24762350	0.014	-6.59	2.295	1893	29	enet	0.046	1.4e-15	-2.93901	0.00329
All_epilepsy	PsychENCODE	TMED7	5	114949205	114968689	0.05607	5:114450905	-5.16	5:114975167	0.0222	-5.89	2.558	1646	1646	blup	0.023	1.6e-08	-2.9379	0.0033
All_epilepsy	PsychENCODE	AC009120.4	16	74088050	74330660	0.03793	16:73657077	3.58	16:74365283	0.0172	5.92	-2.183	1438	18	enet	0.019	2.3e-07	-2.93084	0.00338
All_epilepsy	PsychENCODE	MANEA	6	96025419	96057333	0.28112	6:96078826	-3.33	6:96078826	0.194	-16.03	-3.329	1561	20	lasso	0.27	9.6e-92	2.92841	0.003407
All_epilepsy	PsychENCODE	GTPBP4	10	1034338	1065876	0.03734	10:543008	3.92	10:873563	0.00413	-5.39	-2.678	1661	15	enet	0.017	1.5e-06	2.93	0.00341
All_epilepsy	PsychENCODE	TCP11L1	11	33060963	33127489	0.10019	11:33088587	4.15	11:33077466	0.0506	-8.45	-2.919	1621	1	top1	0.051	7.6e-17	2.919	0.003512
All_epilepsy	PsychENCODE	VPS4B	18	61056423	61089716	0.1554	18:60703703	3.9	18:61067588	0.1252	-12.95	2.763	1544	21	enet	0.13	1.4e-42	-2.91848	0.003517
All_epilepsy	PsychENCODE	SRP68	17	74035184	74068734	0.04596	17:73869856	-4.16	17:74045224	0.0294	-6.62	2.656	1376	3	lasso	0.032	3.1e-11	-2.91825	0.00352
All_epilepsy	PsychENCODE	RP11-407G23.4	16	57281262	57282404	0.02056	16:57169890	3.59	16:57296375	-6.57e-05	-3.87	2.172	1456	1456	blup	0.0049	0.0063	-2.91399	0.00357
All_epilepsy	PsychENCODE	AC003090.1	7	25632971	25790614	0.10554	7:25763710	3.02	7:25774190	0.0657	9.41	2.612	1616	7	lasso	0.09	3.1e-29	2.91273	0.00358
All_epilepsy	PsychENCODE	KLHDC8B	3	49209044	49213917	0.03055	3:48764954	4.34	3:49193081	0.0117	5.09	-2.95	565	565	bslmm	0.015	5.8e-06	-2.91277	0.003582
All_epilepsy	PsychENCODE	RP11-568K15.1	1	177975271	178007085	0.41634	1:177979329	3.14	1:177975438	0.191	-15.94	2.45791	1121	1121	bslmm	0.29	5.4e-102	-2.91184	0.00359
All_epilepsy	PsychENCODE	SLC26A7	8	92221722	92410378	0.01475	8:92207958	3.52	8:91823458	0.00661	-4.59	2.91056	1018	1	top1	0.0066	0.0018	-2.91056	0.00361
All_epilepsy	PsychENCODE	RP11-499P20.2	10	18802044	18834580	0.01935	10:18870561	3.22	10:18744005	-1.34e-05	-3.55	1.263	2144	2144	bslmm	0.0026	0.034	-2.91	0.00362
All_epilepsy	PsychENCODE	PSD	10	104162376	104181296	0.0169	10:103674102	5.47	10:104179219	0.00828	-4.49	-2.909	1007	1	top1	0.0083	0.00054	2.91	0.00363
All_epilepsy	PsychENCODE	RP11-690P14.4	10	97733786	97792432	0.046	10:98147079	2.8	10:97646260	0.0169	5.91	1.631	1650	17	enet	0.032	2.5e-11	2.9	0.00372
All_epilepsy	PsychENCODE	MAP3K3	17	61699775	61773663	0.02513	17:62112023	-3.41	17:62013474	-0.00036	3.59	1.822	850	850	bslmm	0.0094	0.00025	2.89828	0.00375
All_epilepsy	PsychENCODE	MAPK8IP3	16	1756184	1820318	0.02993	16:2037894	-4	16:1844590	0.00108	-4.42	-1.911	1868	1868	blup	0.0074	0.001	2.89353	0.00381
All_epilepsy	PsychENCODE	CDCA5	11	64833772	64851636	0.07223	11:64838833	3.69	11:64872843	0.041	-7.49	-2.72719	756	6	lasso	0.049	2.4e-16	2.8927	0.00382
All_epilepsy	PsychENCODE	HPSE2	10	100218875	100995619	0.08523	10:99764930	4.09	10:100894554	0.044	7.75	2.251	2257	2257	bslmm	0.047	7.1e-16	2.89	0.00389
All_epilepsy	PsychENCODE	THSD4	15	71389291	72075722	0.14092	15:71355058	-3.48	15:71674189	0.0279	6.42	2.13	1762	47	enet	0.083	9.3e-27	2.88607	0.003901
All_epilepsy	PsychENCODE	SYBU	8	110586207	110704020	0.09382	8:111192531	-3.18	8:110655907	0.0121	-5.67	1.746	1368	1368	blup	0.027	1.6e-09	-2.87989	0.00398
All_epilepsy	PsychENCODE	SPRY1	4	124317950	124324910	0.20095	4:123945094	-3.96	4:124590615	0.0492	-8.49	2.762	1619	52	enet	0.12	6.8e-38	-2.87505	0.00404
All_epilepsy	PsychENCODE	CD14	5	140011313	140013286	0.08582	5:140228164	3.68	5:140007718	0.0626	9.67	-2.785	788	3	lasso	0.066	2e-21	-2.8724	0.00407
All_epilepsy	PsychENCODE	DDX42	17	61850963	61896677	0.17197	17:62112023	-3.41	17:61867787	0.199	-16.4	3.007	892	892	bslmm	0.2	9e-68	-2.8729	0.00407
All_epilepsy	PsychENCODE	LINC00641	14	21668238	21675059	0.16244	14:21651102	3.42	14:21664710	0.0432	9.13	-3.18386	1526	5	lasso	0.098	1.1e-31	-2.87193	0.00408
All_epilepsy	PsychENCODE	GBA	1	155204243	155214490	0.1001	1:154824973	-3.65	1:155175390	0.0243	-3.87	0.971	576	576	bslmm	0.026	1.8e-09	-2.87081	0.00409
All_epilepsy	PsychENCODE	B3GAT1	11	134248398	134281812	0.1736	11:134720154	3.66	11:134324387	0.00628	6.75	1.632	1828	46	enet	0.061	3.7e-20	2.8671	0.004143
All_epilepsy	PsychENCODE	FANCI	15	89787180	89860492	0.05853	15:89702298	5.34	15:89780972	0.00254	-4.64	-3.089	1383	1383	bslmm	0.0088	0.00038	2.86331	0.004192
All_epilepsy	PsychENCODE	ATP10B	5	159990127	160279221	0.43892	5:160708146	3.9	5:160281180	0.328	20.98	3.217	2205	68	enet	0.4	1.2e-149	2.859	0.00425
All_epilepsy	PsychENCODE	SMARCD2	17	61909444	61920425	0.02985	17:62112023	-3.41	17:61942682	0.0392	7.51	2.853	854	1	top1	0.039	2.3e-13	2.853	0.00433
All_epilepsy	PsychENCODE	PACS1	11	65837834	66012218	0.13411	11:65854561	3.94	11:65962592	0.0767	10.29	-2.442	1028	8	lasso	0.099	4.5e-32	-2.8524	0.00434
All_epilepsy	PsychENCODE	WAC	10	28821422	28912041	0.13596	10:28477070	-3.53	10:28874531	0.0785	11.1	2.93	2129	6	lasso	0.11	5.9e-35	2.85	0.00438
All_epilepsy	PsychENCODE	UBXN2A	2	24150155	24227779	0.17037	2:23909304	-3.69	2:24201701	0.0646	10.67	1.687	1655	1655	bslmm	0.14	5.3e-45	2.84502	0.00444
All_epilepsy	PsychENCODE	CD109	6	74405508	74538040	0.25183	6:74084336	-3.66	6:74324104	0.0509	8.34	-0.463	2273	71	enet	0.094	3e-30	-2.8442	0.004452
All_epilepsy	PsychENCODE	PCNT	21	47744036	47865682	0.24453	21:47813015	-3.51	21:47694712	0.141	14.54	1.907	1779	30	enet	0.27	7.6e-92	2.8383	0.00454
All_epilepsy	PsychENCODE	IFI16	1	158969758	159024945	0.22433	1:158996371	-3.61	1:158951125	0.0797	10.94	-3.269	1664	54	enet	0.16	1.8e-52	-2.83821	0.00454
All_epilepsy	PsychENCODE	ALS2CR11	2	202352148	202483901	0.02605	2:202164837	3.84	2:202337730	0.0127	-4.97	3.359	1282	10	enet	0.015	6.1e-06	-2.83519	0.00458
All_epilepsy	PsychENCODE	RP5-827C21.4	1	234508553	234509339	0.07151	1:234554811	3.85	1:234505941	0.0252	6.15	2.834	1541	1	top1	0.025	3.9e-09	2.834	0.0046
All_epilepsy	PsychENCODE	AC073869.1	2	132118066	132121731	0.24876	2:132048386	-4.22	2:132097473	0.15	-14.58	-2.7634	1262	1262	bslmm	0.19	3e-61	2.83387	0.0046
All_epilepsy	PsychENCODE	ZNF140	12	133656424	133684130	0.02772	12:133699803	4.05	12:133697131	0.00292	4.58	3.814	928	928	bslmm	0.01	0.00013	2.83071	0.004645
All_epilepsy	PsychENCODE	SRGN	10	70847862	70864567	0.05764	10:70622543	3.97	10:70803441	0.0067	4.41	1.5307	1730	1730	bslmm	0.013	1.7e-05	2.83	0.00466
All_epilepsy	PsychENCODE	ZBTB17	1	16268364	16302627	0.0325	1:16630740	3.39	1:16226634	0.00365	-3.99	2.828	1632	1	top1	0.0037	0.016	-2.828	0.00468
All_epilepsy	PsychENCODE	ASH1L	1	155305059	155532598	0.01408	1:154824973	-3.65	1:155058046	0.00173	-2.66	1.121	688	688	bslmm	0.003	0.026	-2.82705	0.0047
All_epilepsy	PsychENCODE	ITGA11	15	68594050	68724501	0.04458	15:68201829	4.01	15:68585218	-0.000627	3.61	-3.00803	1316	1316	bslmm	0.0029	0.029	-2.8195	0.00481
All_epilepsy	PsychENCODE	COMMD2	3	149456257	149470286	0.27951	3:149763994	-3.39	3:149455651	0.171	16.2	2.685	1548	18	enet	0.21	4.7e-71	2.81915	0.004815
All_epilepsy	PsychENCODE	CKAP2	13	53029564	53050763	0.4285	13:53167307	-4.99	13:53051627	0.338	21.17	2.51	1179	49	enet	0.41	4.8e-155	2.81783	0.00483
All_epilepsy	PsychENCODE	PSMG3	7	1606966	1610641	0.04643	7:1296435	-3.62	7:1621247	0.0277	-6.43	2.8168	2066	1	top1	0.028	7e-10	-2.81683	0.00485
All_epilepsy	PsychENCODE	GMDS-AS1	6	2245982	2482256	0.14187	6:2535907	-4.05	6:2400062	0.02482	-7.51	-1.599	2008	16	lasso	0.079	9.5e-26	2.81618	0.00486
All_epilepsy	PsychENCODE	KCTD18	2	201353675	201384507	0.06134	2:201349450	3.1	2:201412760	0.0279	-6.34	1.473	1054	7	lasso	0.03	1.9e-10	-2.81509	0.00488
All_epilepsy	PsychENCODE	P4HTM	3	49027319	49044587	0.10903	3:48764954	4.42	3:49097582	0.152	-14.71	-2.733	525	7	lasso	0.16	6.9e-53	2.8148	0.004881
All_epilepsy	PsychENCODE	INTS2	17	59942731	60005377	0.03279	17:60168403	-3.59	17:59984052	0.00725	4.06	-2.813	964	1	top1	0.0073	0.0011	-2.813	0.00491
All_epilepsy	PsychENCODE	FAM188A	10	15820169	15902519	0.05954	10:15716495	4.19	10:15887983	0.0116	5.03	3.21937	1353	3	lasso	0.014	1e-05	2.81	0.00498
All_epilepsy	PsychENCODE	RP11-849F2.8	17	8128139	8128798	0.02024	17:8206863	5.48	17:8152039	0.000214	-3.94	2.111	1225	1225	bslmm	0.0015	0.086	-2.80838	0.00498
All_epilepsy	PsychENCODE	BABAM1	19	17378159	17392058	0.03485	19:17824556	3.28	19:17388938	0.0257	6.05	2.8037	1856	1	top1	0.026	2.9e-09	2.80371	0.00505
All_epilepsy	PsychENCODE	CACNA1E	1	181382238	181777219	0.06463	1:181287151	-3.55	1:181822594	0.0211	-6.2	-3.113	1888	1888	bslmm	0.029	2.4e-10	2.80296	0.00506
All_epilepsy	PsychENCODE	ZC3H11A	1	203764782	203823252	0.03858	1:203827242	-3.45	1:203845110	-5.57e-05	4.51	-3.269	1504	1504	blup	0.0052	0.0052	-2.80036	0.0051
All_epilepsy	PsychENCODE	GALNT3	2	166604101	166651192	0.16561	2:166940799	-6.93	2:166709068	0.0767	10.9	-0.011	1237	1237	bslmm	0.12	6.4e-39	2.80047	0.0051
All_epilepsy	PsychENCODE	RP11-373L24.1	2	61153044	61158745	0.07078	2:61521632	-3.56	2:61103311	0.0222	5.62	-0.156	892	892	bslmm	0.031	7.2e-11	2.79966	0.00512
All_epilepsy	PsychENCODE	PRLHR	10	120352916	120355160	0.07606	10:120406749	-3.37	10:120390874	0.017	-5.96	2.153	1534	9	lasso	0.037	1e-12	-2.8	0.00513
All_epilepsy	PsychENCODE	FAM134C	17	40731531	40762641	0.01693	17:40696915	4.12	17:40750099	0.0083	4.97	-1.50742	687	3	lasso	0.0092	0.00028	-2.79813	0.00514
All_epilepsy	PsychENCODE	AC009495.3	2	166689558	166695608	0.04657	2:166940799	-6.93	2:166727401	0.0194	5.85	2.797	1179	1	top1	0.019	2.2e-07	2.797	0.00516
All_epilepsy	PsychENCODE	SPPL2A	15	50999506	51058005	0.10464	15:51186215	-3.64	15:50999333	0.0542	-8.91	2.721	1674	1674	bslmm	0.079	9.2e-26	-2.79511	0.005188
All_epilepsy	PsychENCODE	YIPF5	5	143537723	143550278	0.33182	5:143939260	-4.12	5:143529547	0.276	-19.22	2.675	1430	33	enet	0.32	2.4e-111	-2.7951	0.00519
All_epilepsy	PsychENCODE	PTPDC1	9	96793076	96872138	0.0424	9:96341357	3.39	9:96712312	0.0017	-3.84	-2.28023	1882	1882	bslmm	0.0062	0.0025	2.79477	0.00519
All_epilepsy	PsychENCODE	SUGT1	13	53226844	53275044	0.1196	13:53167307	-4.99	13:53187292	0.0522	-8.94	-3.329	1288	24	enet	0.072	2.5e-23	2.79409	0.0052
All_epilepsy	PsychENCODE	SLC7A6	16	68298433	68335722	0.05924	16:68362654	-4.42	16:68300964	0.0291	-6.86	2.4825	1120	5	lasso	0.032	3e-11	-2.79229	0.00523
All_epilepsy	PsychENCODE	NDUFS8	11	67798084	67804111	0.11956	11:67752654	3.13	11:67808116	0.0723	-10.04	3.119	1547	5	lasso	0.075	2.7e-24	-2.791	0.005255
All_epilepsy	PsychENCODE	FAM182B	20	25744102	25848861	0.77975	20:25839745	3.3	20:25982840	0.3	20.27	-2.512	1057	114	enet	0.58	8e-252	-2.79022	0.00527
All_epilepsy	PsychENCODE	KCTD16	5	143550396	143865249	0.0309	5:143939260	-5	5:143866249	0.0163	5.65	-2.398	1945	8	lasso	0.018	6.7e-07	-2.7898	0.00527
All_epilepsy	PsychENCODE	CHDH	3	53846362	53880417	0.10498	3:53795804	-3.6	3:53861176	0.021	7.1	2.179	1234	19	enet	0.047	1.4e-15	2.78975	0.005275
All_epilepsy	PsychENCODE	PMFBP1	16	72146056	72210777	0.02226	16:71827750	3.3	16:72248130	0.000245	-4.07	3.078	1245	1245	blup	0.0047	0.0071	-2.78146	0.00541
All_epilepsy	PsychENCODE	ZDBF2	2	207139387	207179148	0.06778	2:206721956	3.87	2:207153591	0.0509	8.79	3.254	1316	19	enet	0.057	8.4e-19	2.78085	0.00542
All_epilepsy	PsychENCODE	DDTL	22	24309089	24314721	0.147	22:24298293	3.44	22:24266954	0.133	13.42	2.9479	1428	3	lasso	0.13	2.9e-43	2.7796	0.00544
All_epilepsy	PsychENCODE	HARS2	5	140071011	140078889	0.02558	5:140228164	3.61	5:140066916	0.0185	5.81	-2.775	815	1	top1	0.018	4.2e-07	-2.775	0.00552
All_epilepsy	PsychENCODE	PAQR8	6	52226219	52272575	0.40048	6:52212416	3.62	6:52274279	0.125	-13.02	1.455	1560	70	enet	0.3	4.4e-106	-2.77359	0.005544
All_epilepsy	PsychENCODE	SH3RF2	5	145316142	145461354	0.10135	5:145369479	3.85	5:145295700	0.0432	7.86	-0.7793	1518	1518	bslmm	0.061	3.6e-20	-2.7696	0.00561
All_epilepsy	PsychENCODE	NOL12	22	38077680	38170137	0.09414	22:38058732	-3.44	22:38075188	0.0351	-7.72	-2.717	1300	12	enet	0.041	4.9e-14	2.7672	0.00565
All_epilepsy	PsychENCODE	SH3PXD2B	5	171752185	171881527	0.32222	5:172011359	4.35	5:171864809	0.122	13.17	1.279	1627	48	enet	0.3	9.9e-103	2.7663	0.00567
All_epilepsy	PsychENCODE	ERCC4	16	14014014	14046202	0.1537	16:14475970	-4.2	16:14014240	0.12	12.65	0.03	1586	4	lasso	0.13	6.8e-43	-2.76605	0.00567
All_epilepsy	PsychENCODE	RP11-324I22.2	10	35508822	35519526	0.08349	10:35871090	-3.31	10:35723914	0.0518	9.72	-2.965	1146	1146	bslmm	0.068	3.8e-22	-2.77	0.00569
All_epilepsy	PsychENCODE	SUDS3	12	118814185	118855840	0.1131	12:118416945	-3.7	12:118847652	0.13	-13.34	2.507	1637	33	enet	0.17	1.8e-56	-2.76467	0.005698
All_epilepsy	PsychENCODE	SLC25A4	4	186064395	186071536	0.32573	4:186073859	3.37	4:186061166	0.0574	7.68	2.432	1764	17	enet	0.11	1.2e-36	2.76293	0.00573
All_epilepsy	PsychENCODE	TEX41	2	145425534	145940216	0.02954	2:145702909	-3.82	2:145770965	-0.000752	-3.57	2.426	1203	1203	bslmm	0.0027	0.032	-2.76047	0.00577
All_epilepsy	PsychENCODE	CKAP4	12	106631655	106698057	0.0516	12:106778765	3.73	12:106653734	0.00716	-5.32	0.3041	1320	4	lasso	0.027	1.4e-09	-2.76028	0.005775
All_epilepsy	PsychENCODE	C9orf37	9	140509784	140513358	0.0828	9:140566527	-3.77	9:140528561	0.0173	-5.92	2.392	511	511	bslmm	0.019	2.8e-07	-2.75985	0.00578
All_epilepsy	PsychENCODE	RP11-350N15.5	8	38239882	38240979	0.02172	8:37885145	3.35	8:38134877	0.0136	-4.55	2.757	943	1	top1	0.014	1.3e-05	-2.757	0.00583
All_epilepsy	PsychENCODE	PIK3CG	7	106505723	106547590	0.07307	7:106143878	3.35	7:106503398	0.0257	-6.48	1.183	1439	15	enet	0.039	3.7e-13	-2.75662	0.00584
All_epilepsy	PsychENCODE	ST8SIA5	18	44259081	44339220	0.039	18:44731316	3.68	18:44336858	0.010444	-5.17	2.492	1427	1427	bslmm	0.027	1.4e-09	-2.75473	0.005874
All_epilepsy	PsychENCODE	RP11-192P3.4	10	31476812	31550839	0.02971	10:31258346	3.37	10:31289589	-0.000618	3.5	-1.771	1287	1287	bslmm	0.0019	0.061	-2.75	0.00604
All_epilepsy	PsychENCODE	STT3A	11	125461607	125495110	0.0381	11:125383369	4.51	11:125520521	0.00888	5.04	2.228	1577	1577	bslmm	0.013	1.6e-05	2.7452	0.006047
All_epilepsy	PsychENCODE	RFX4	12	106976685	107156581	0.04705	12:106778765	3.73	12:106987103	0.0129	5.04	-2.076	1390	1390	bslmm	0.015	5.2e-06	-2.74465	0.006058
All_epilepsy	PsychENCODE	PLOD2	3	145787227	145881440	0.0846	3:146039838	3.31	3:145792089	0.0581	-9.28	-1.961	2124	21	enet	0.059	2.2e-19	2.74275	0.006093
All_epilepsy	PsychENCODE	LIMD2	17	61773262	61778532	0.02728	17:62112023	-3.41	17:61778689	0.011	-5.27	3.031	808	808	blup	0.014	1.3e-05	-2.7385	0.00617
All_epilepsy	PsychENCODE	RIMS2	8	104512976	105268322	0.09331	8:105130191	3.26	8:104561723	0.0328	-6.71	-2.192	3116	3116	bslmm	0.063	1e-20	2.73639	0.00621
All_epilepsy	PsychENCODE	CXCL14	5	134906373	134914969	0.04612	5:135404173	-2.98	5:134933440	0.00994	5.29	0.756	1505	1505	bslmm	0.017	9.6e-07	2.7353	0.00623
All_epilepsy	PsychENCODE	CAPRIN2	12	30862486	30907885	0.27294	12:30756096	-4.31	12:30898422	0.194	-16.41	-2.412	2281	27	enet	0.23	6.2e-77	2.73368	0.006263
All_epilepsy	PsychENCODE	CASP10	2	202047604	202094129	0.02272	2:202112138	3.98	2:202017408	-0.000746	3.21	-1.544	1092	1092	blup	0.00033	0.23	-2.72668	0.0064
All_epilepsy	PsychENCODE	SLC35E1P1	13	21181407	21182270	0.0921	13:21027330	-3.61	13:21195182	0.0788	10.75	2.585	1721	4	lasso	0.085	1.4e-27	2.71935	0.00654
All_epilepsy	PsychENCODE	MGAM	7	141607613	141806547	0.1152	7:141188506	3.12	7:141504196	0.237	-17.71	2.534	715	26	enet	0.24	1.5e-81	-2.71717	0.00658
All_epilepsy	PsychENCODE	SP4	7	21467652	21554440	0.0397	7:22029833	3.19	7:21531161	0.0105	4.91	2.717	1823	1	top1	0.011	0.00011	2.717	0.00659
All_epilepsy	PsychENCODE	SRP54	14	35451163	35498773	0.01538	14:35289500	4.35	14:35017460	-0.0007	-3.46	0.77733	1946	1946	bslmm	0.0031	0.024	-2.71574	0.00661
All_epilepsy	PsychENCODE	CA5A	16	87921625	87970135	0.05507	16:87571889	-4.21	16:87933770	0.0343	7.76	2.7154	2031	1	top1	0.034	6.8e-12	2.71537	0.00662
All_epilepsy	PsychENCODE	CGNL1	15	57668165	57842925	0.07245	15:57819763	-3.14	15:57816462	0.00281	4.97	-1.728	1580	12	enet	0.013	1.4e-05	-2.71479	0.006632
All_epilepsy	PsychENCODE	RP11-338N10.1	1	7753184	7754904	0.19648	1:7787384	5.31	1:7761640	0.144	14.63	2.159	1322	30	enet	0.18	1.9e-58	2.71235	0.00668
All_epilepsy	PsychENCODE	VASH1	14	77228532	77249354	0.08267	14:77422866	4.01	14:77210917	0.0301	6.62	2.326	1552	1552	bslmm	0.045	3.3e-15	2.711	0.00671
All_epilepsy	PsychENCODE	FAAH	1	46859937	46879520	0.2082	1:47299505	3.32	1:46882894	0.0982	11.48	-1.321	1127	28	enet	0.16	8.6e-52	-2.71058	0.00672
All_epilepsy	PsychENCODE	RP11-780M14.1	4	144681552	144683246	0.11074	4:144824338	3.24	4:144459315	0.019	-6.65	-0.905	1532	28	enet	0.043	2.1e-14	2.70973	0.00673
All_epilepsy	PsychENCODE	CENPC	4	68337521	68411324	0.05862	4:68134230	-4.13	4:68286626	0.042	7.54	-2.709	1646	1	top1	0.042	3.3e-14	-2.709	0.00675
All_epilepsy	PsychENCODE	RRNAD1	1	156698234	156706752	0.04433	1:156665530	2.91	1:156698265	0.00875	4.46	1.255	1190	1190	bslmm	0.0092	0.00028	2.7082	0.00676
All_epilepsy	PsychENCODE	POU3F3	2	105471969	105476929	0.10522	2:105129656	-3.99	2:105497207	0.068	-9.56	-1.957	1113	1113	bslmm	0.092	9.6e-30	2.70809	0.00677
All_epilepsy	PsychENCODE	KIAA1430	4	186080819	186130658	0.30817	4:186588314	-4.52	4:186117497	0.382	-22.84	2.553	1831	28	enet	0.43	5.9e-161	-2.70484	0.00683
All_epilepsy	PsychENCODE	RUFY3	4	71569921	71673032	0.06266	4:71487848	-3.24	4:71582059	0.0186	-5.73	2.352	1829	12	lasso	0.025	4.2e-09	-2.70253	0.00688
All_epilepsy	PsychENCODE	RP11-27N21.3	8	80680377	80715077	0.02773	8:80746301	3.38	8:80702283	0.0316	7.16	2.7	1253	1	top1	0.032	4.7e-11	2.7	0.00693
All_epilepsy	PsychENCODE	FTSJ3	17	61896793	61907372	0.33704	17:62112023	-3.41	17:61851485	0.417	-23.52	-1.813	861	81	enet	0.53	5.2e-217	2.69943	0.00695
All_epilepsy	PsychENCODE	LTN1	21	30300466	30365270	0.04986	21:30589840	-4.58	21:30320671	0.0211	-6.63	1.428	1543	1543	bslmm	0.039	3.5e-13	-2.6968	0.007
All_epilepsy	PsychENCODE	SIRPB1	20	1544167	1600707	0.63111	20:1899473	3.42	20:1894315	0.604	27.82	-2.331	1457	25	enet	0.61	6.4e-273	-2.69439	0.00705
All_epilepsy	PsychENCODE	CRYBG3	3	97595819	97663810	0.41063	3:97629554	3.17	3:97659865	0.303	20.24	2.47	1682	9	lasso	0.35	7.9e-125	2.69398	0.007061
All_epilepsy	PsychENCODE	DDX10P1	10	31207941	31210164	0.04166	10:31258346	3.37	10:31175608	0.0088	5.25	2.492	1455	1455	bslmm	0.02	1.1e-07	2.69	0.00714
All_epilepsy	PsychENCODE	ELP6	3	47537130	47555251	0.01993	3:47599380	3.61	3:47290699	0.00346	-3.2	0.876	519	519	bslmm	0.0037	0.015	-2.68975	0.007151
All_epilepsy	PsychENCODE	WIPF3	7	29846102	29956682	0.21452	7:29671022	-4.54	7:29855194	0.11	-12.16	-2.773	1555	10	lasso	0.16	3.3e-52	2.68949	0.00716
All_epilepsy	PsychENCODE	FLJ27365	22	46449749	46509808	0.03637	22:46324171	-3.03	22:46502472	0.0085	-5.11	-2.5823	1579	3	lasso	0.011	6.7e-05	2.6886	0.00718
All_epilepsy	PsychENCODE	SUPT16H	14	21819631	21852425	0.04682	14:21909785	3.3	14:21864401	0.00824	5.1	2.835	1584	1584	bslmm	0.011	0.0001	2.68585	0.00723
All_epilepsy	PsychENCODE	PLAA	9	26904081	26947461	0.0441	9:26416620	3.38	9:26895949	0.0497	-8.3	-2.684	1778	1	top1	0.05	1.4e-16	2.684	0.00727
All_epilepsy	PsychENCODE	ILF3	19	10764937	10803093	0.01722	19:10719716	3.79	19:10808770	0.000237	4.07	-2.683	1501	1	lasso	0.0057	0.0036	-2.683	0.0073
All_epilepsy	PsychENCODE	LYSMD4	15	100255902	100273766	0.36236	15:100764313	-3.62	15:100273617	0.165	14.81	1.76418	1896	22	enet	0.28	7.9e-95	2.68132	0.007333
All_epilepsy	PsychENCODE	MEAF6	1	37958176	37980375	0.1046	1:37570064	3.1	1:37954469	0.0177	6.13	0.335	1304	1304	bslmm	0.055	2.6e-18	-2.68094	0.00734
All_epilepsy	PsychENCODE	ZAP70	2	98330023	98356325	0.05394	2:98612266	-3.28	2:98330218	0.0444	8.19	-2.679	645	1	top1	0.044	5.9e-15	-2.679	0.00738
All_epilepsy	PsychENCODE	SMG8	17	57286761	57292608	0.0209	17:57114241	3.49	17:57266194	0.00398	-3.69	2.678	852	1	top1	0.004	0.012	-2.678	0.00741
All_epilepsy	PsychENCODE	RP11-70L8.4	9	21858909	21861925	0.0223	9:21405421	4.67	9:21796791	0.0127	-5.37	2.6928	1146	2	lasso	0.014	9.1e-06	-2.67519	0.00747
All_epilepsy	PsychENCODE	TMEM63C	14	77582911	77725838	0.1737	14:78152286	-4.02	14:77640490	0.0629	-8.47	-0.532	1872	1872	bslmm	0.077	5.2e-25	-2.66803	0.00763
All_epilepsy	PsychENCODE	CCDC68	18	52568740	52626739	0.2679	18:52838515	3.11	18:52689219	0.078932	-10.98	1.937	1198	59	enet	0.16	2.9e-53	-2.66701	0.007653
All_epilepsy	PsychENCODE	PLEKHA3	2	179345195	179381189	0.02727	2:179352450	-3.55	2:179013371	0.00122	3.24	-2.666	1143	1	top1	0.0012	0.11	-2.666	0.00768
All_epilepsy	PsychENCODE	KIAA0195	17	73437240	73496171	0.02422	17:73435432	3.12	17:73534485	0.00523	4.35	1.44119	1328	1328	blup	0.011	9.7e-05	2.66584	0.00768
All_epilepsy	PsychENCODE	CLVS1	8	61969717	62414204	0.04598	8:61805128	3.37	8:62402773	0.0311	-6.54	-2.266	1779	1779	bslmm	0.033	1.5e-11	2.66464	0.00771
All_epilepsy	PsychENCODE	ANKRD36	2	97779233	97930258	0.35942	2:98217318	-2.84	2:98169479	0.303	-20.47	-2.547	497	45	enet	0.42	5e-156	2.66335	0.00774
All_epilepsy	PsychENCODE	MAX	14	65472892	65569413	0.09542	14:65158038	3.47	14:65582143	0.0526	-9.12	-2.271	1632	23	enet	0.075	1.9e-24	2.6618	0.00777
All_epilepsy	PsychENCODE	AC011516.2	19	22798359	22806773	0.07504	19:22557134	3.3	19:22822445	0.0101	-5.26	-1.822	2041	2041	bslmm	0.022	4.3e-08	2.65769	0.00787
All_epilepsy	PsychENCODE	DGKD	2	234263153	234380750	0.07761	2:234239735	3.81	2:234383797	0.0364	-7.57	2.196	1596	1596	bslmm	0.045	5.3e-15	-2.65594	0.00791
All_epilepsy	PsychENCODE	PABPC1L	20	43538703	43587676	0.33654	20:43449098	-3.29	20:43514210	0.213	-17.02	2.8096	1176	1176	bslmm	0.24	4.6e-80	-2.65593	0.00791
All_epilepsy	PsychENCODE	BX322557.10	21	46707967	46711653	0.44672	21:47119506	4.36	21:46712299	0.646	-29.24	2.655	1711	1	top1	0.65	2.5e-300	-2.655	0.00793
All_epilepsy	PsychENCODE	LINC00205	21	46713200	46717269	0.48115	21:47119506	4.35	21:46712299	0.659	-29.52	2.655	1703	1	top1	0.66	2.60000000000001e-310	-2.655	0.00793
All_epilepsy	PsychENCODE	GOLGA7B	10	99627889	99631294	0.02575	10:99764930	4.09	10:99612825	0.00727	-4.97	0.866	1095	15	enet	0.015	4e-06	-2.65	0.00797
All_epilepsy	PsychENCODE	TDRD3	13	60970591	61148012	0.1276	13:61335638	3.28	13:60998419	0.0872	-11	-3	1979	31	enet	0.1	1.7e-32	2.65306	0.00798
All_epilepsy	PsychENCODE	NEK2	1	211836114	211848960	0.25133	1:211660016	3.34	1:211861798	0.0393	-8.19	2.883	1939	48	enet	0.079	1.6e-25	-2.65235	0.00799
All_epilepsy	PsychENCODE	ZNF483	9	114287439	114340124	0.05	9:114334650	3.31	9:114254093	0.0184	-6.68	2.49	1853	2	lasso	0.024	9.5e-09	-2.65128	0.00802
All_epilepsy	PsychENCODE	TFAP2C	20	55204358	55214339	0.09475	20:54717710	3.29	20:55336440	0.0156	-6.5	-1.453	1822	1822	bslmm	0.039	3.6e-13	2.65023	0.00804
All_epilepsy	PsychENCODE	METAP1D	2	172864490	172947158	0.03939	2:172483730	-3.63	2:172890647	0.0168	5.47	-2.649	1764	1	top1	0.017	1.3e-06	-2.649	0.00807
All_epilepsy	PsychENCODE	RP11-96H17.1	16	63090690	63163558	0.25094	16:62709501	2.94	16:63092040	0.195	-12.11	-0.055	1341	22	enet	0.23	1.4e-76	2.64612	0.00814
All_epilepsy	PsychENCODE	RANBP17	5	170288874	170727019	0.25261	5:170005452	-4.71	5:170349151	0.108	-13.19	-2.7278	1879	48	enet	0.16	9.8e-54	2.6456	0.00815
All_epilepsy	PsychENCODE	ANKLE2	12	133302254	133338474	0.10112	12:133699803	4.05	12:133337805	0.061	8.27	-2.0254	1241	13	enet	0.068	3.7e-22	-2.64542	0.008159
All_epilepsy	PsychENCODE	DGKE	17	54911460	54946036	0.17566	17:55301779	-3.22	17:54926825	0.197	-16.28	2.63	1146	13	lasso	0.21	7.3e-71	-2.64401	0.00819
All_epilepsy	PsychENCODE	PLA2G15	16	68279207	68294961	0.07004	16:68362654	-4.31	16:68300964	0.00497	-5.66	2.4717	1038	2	lasso	0.019	2.5e-07	-2.64383	0.0082
All_epilepsy	PsychENCODE	CASC7	8	141530255	141539600	0.04999	8:141433563	-4.38	8:141605673	0.00172	4.73	-1.006	1265	1265	bslmm	0.0094	0.00025	-2.64362	0.0082
All_epilepsy	PsychENCODE	NGEF	2	233743396	233877982	0.08481	2:234239735	3.81	2:233853951	0.00476	-4.62	-0.329	1812	1812	blup	0.017	1.6e-06	-2.64144	0.00826
All_epilepsy	PsychENCODE	TMEM131	2	98372799	98612388	0.0487	2:98911647	3.48	2:98249839	0.0184	-5.24	-2.641	1028	1	top1	0.018	4.3e-07	2.641	0.00827
All_epilepsy	PsychENCODE	CTC-498M16.2	5	87704799	87734907	0.06892	5:88061256	3.38	5:87740423	0.0305	-7.56	-2.6149	986	8	lasso	0.038	7e-13	2.6377	0.00835
All_epilepsy	PsychENCODE	AF067845.1	8	1316808	1317999	0.09937	8:1373037	-3.92	8:1321514	0.0306	-6.61	1.90958	2058	2058	bslmm	0.047	9.2e-16	-2.63707	0.00836
All_epilepsy	PsychENCODE	ST3GAL6	3	98451080	98540045	0.23685	3:98681312	3.3	3:98499298	0.113	-12.51	-1.795	2151	16	lasso	0.16	5.1e-52	2.63303	0.008463
All_epilepsy	PsychENCODE	RAB6C	2	130737235	130740311	0.3933	2:130928119	3.05	2:130695820	0.251	-18.48	-2.844	1051	37	enet	0.3	6.2e-106	2.63238	0.00848
All_epilepsy	PsychENCODE	ERBB3	12	56473641	56497289	0.04413	12:56059947	-4.31	12:56473808	0.0264	-6.41	-2.632	659	1	top1	0.026	1.7e-09	2.632	0.008488
All_epilepsy	PsychENCODE	KB-1517D11.4	8	99448897	99451518	0.09563	8:99177409	-2.87	8:99407232	0.0531	7.05	1.853	903	1	lasso	0.057	6.6e-19	2.63	0.00854
All_epilepsy	PsychENCODE	ZNF343	20	2462463	2505348	0.12089	20:2449502	3.47	20:2451504	0.0565	8.86	2.538	1552	4	lasso	0.069	1.3e-22	2.62886	0.00857
All_epilepsy	PsychENCODE	FAM163B	9	136444079	136451319	0.0538	9:136789139	-3.77	9:136482488	-0.000571	3.62	-1.62273	1650	1650	blup	0.0096	0.00022	-2.62684	0.00862
All_epilepsy	PsychENCODE	ZDHHC1	16	67428322	67450736	0.02401	16:67023527	3.4	16:67139348	0.00261	-3.42	1.497	544	544	bslmm	0.0036	0.016	-2.61886	0.00882
All_epilepsy	PsychENCODE	RAB6C-AS1	2	130724165	130738039	0.43713	2:131005047	3.06	2:130695820	0.39	-22.7	-2.844	1064	21	enet	0.44	5.4e-168	2.61843	0.00883
All_epilepsy	PsychENCODE	RP13-895J2.7	12	132906436	132908161	0.02961	12:133038610	-3.82	12:133378851	-0.000628	2.96	2.233	1060	1060	bslmm	0.001	0.12	2.61823	0.008839
All_epilepsy	PsychENCODE	MIR155HG	21	26934221	26947480	0.02541	21:26823804	3.31	21:26826074	0.000753	-3.87	0.196	1276	1276	bslmm	0.0046	0.0075	-2.6181	0.00884
All_epilepsy	PsychENCODE	WDR35	2	20110021	20189892	0.06257	2:20682839	3.89	2:20188765	0.0283	-6.79	-2.9607	1717	3	lasso	0.038	6.6e-13	2.6178	0.00885
All_epilepsy	PsychENCODE	CYB5R3	22	43013846	43045574	0.05862	22:42875373	3.42	22:42715375	-0.000692	-3.51	-0.395	1682	1682	blup	0.0052	0.0051	2.6165	0.00888
All_epilepsy	PsychENCODE	CCDC173	2	170501935	170550943	0.24488	2:170603399	-3.44	2:170548771	0.303	-20.22	-2.209	1987	51	enet	0.36	3.2e-129	2.6164	0.00889
All_epilepsy	PsychENCODE	SPATA31C1	9	90529408	90538572	0.1519	9:90583010	-3.73	9:90547099	0.0736	-10.23	-2.26124	1639	20	enet	0.098	9.7e-32	2.61571	0.0089
All_epilepsy	PsychENCODE	PHACTR4	1	28696114	28826881	0.18617	1:28741990	-3.36	1:28691532	0.233	-17.81	-2.821	1423	62	enet	0.27	2.3e-93	2.61246	0.00899
All_epilepsy	PsychENCODE	OBFC1	10	105642300	105677963	0.12352	10:106021333	3.01	10:105648686	0.0357	8.26	-1.978	1050	1050	bslmm	0.065	2.1e-21	-2.61	0.00901
All_epilepsy	PsychENCODE	AC009506.1	2	160471807	160473593	0.04453	2:160112434	3.32	2:160433142	0.00212	5.28	-1.173	1794	1794	bslmm	0.014	1.3e-05	-2.61057	0.00904
All_epilepsy	PsychENCODE	RPS6KA4	11	64126620	64139687	0.01659	11:64318347	-4.05	11:64136592	0.00236	3.66	2.61	856	1	top1	0.0024	0.042	2.61	0.009054
All_epilepsy	PsychENCODE	RP11-304L19.5	16	2204798	2205359	0.0302	16:2037894	-4	16:2083358	-0.000697	3.33	1.0591	1185	1185	bslmm	0.0031	0.023	2.60879	0.00909
All_epilepsy	PsychENCODE	TNKS2-AS1	10	93542596	93558048	0.20159	10:94009161	3.21	10:93572418	0.155	14.69	2.174	943	943	bslmm	0.16	1.6e-51	2.61	0.00912
All_epilepsy	PsychENCODE	KLHL41	2	170366212	170382772	0.12838	2:170603399	-3.44	2:170359943	0.0947	11.34	-1.776	1746	1746	bslmm	0.099	4.7e-32	-2.60508	0.00919
All_epilepsy	PsychENCODE	PABPC4	1	40026488	40042462	0.05818	1:39922923	-3.98	1:40060025	0.0219	-6.34	3.071	1354	1354	bslmm	0.027	1.4e-09	-2.60406	0.00921
All_epilepsy	PsychENCODE	LSM1	8	38020839	38034248	0.06512	8:38191353	3.78	8:38020408	0.096	-11.33	2.60245	782	1	top1	0.096	5.1e-31	-2.60245	0.00926
All_epilepsy	PsychENCODE	ZNF417	19	58411664	58427978	0.36195	19:58546347	3.56	19:58361334	0.0565	9.69	-2.5999	1409	1409	bslmm	0.14	5.1e-46	-2.6008	0.0093
All_epilepsy	PsychENCODE	ARNTL2	12	27485787	27576241	0.12626	12:27729079	-4.23	12:27512574	0.0129	-6.01	-0.973	1767	1767	bslmm	0.066	1.8e-21	-2.60072	0.009303
All_epilepsy	PsychENCODE	DDHD2	8	38082736	38133076	0.06119	8:37885145	3.5	8:38102123	0.0865	11.48	2.497	905	4	lasso	0.095	1.3e-30	2.6	0.00932
All_epilepsy	PsychENCODE	RP11-274B21.1	7	128171752	128269512	0.29206	7:128184163	4.08	7:128311134	0.375	22.33	-1.998	1776	72	enet	0.45	1.5e-172	-2.59929	0.00934
All_epilepsy	PsychENCODE	KCNA1	12	5019071	5040527	0.03194	12:4742837	-3.24	12:5105213	0.0141	-5.26	-2.183	1182	1182	bslmm	0.016	2.7e-06	2.5993	0.009341
All_epilepsy	PsychENCODE	ZNF337-AS1	20	25604681	25658710	0.05792	20:25839745	3.62	20:25601368	0.0152	-5.54	1.883	1206	1206	bslmm	0.02	1.4e-07	-2.59853	0.00936
All_epilepsy	PsychENCODE	RPL13P5	12	6982553	6993905	0.22284	12:6910466	-4.28	12:6993653	0.139	13.6	2.6027	1076	1076	bslmm	0.16	4.9e-52	2.59791	0.009379
All_epilepsy	PsychENCODE	TSPAN13	7	16793160	16824161	0.27554	7:16970675	-4.09	7:16835333	0.0894	10.99	-1.408	1631	26	enet	0.14	8.7e-45	-2.59788	0.00938
All_epilepsy	PsychENCODE	APBB2	4	40812044	41218731	0.23321	4:40733490	3.69	4:41140771	0.00861	6.06	1.139	2123	2123	bslmm	0.1	3.3e-33	-2.59747	0.00939
All_epilepsy	PsychENCODE	HAUS2	15	42841008	42862192	0.04185	15:42684041	-2.99	15:42752254	0.00246	-4.36	2.567	813	8	lasso	0.0048	0.007	-2.59621	0.009426
All_epilepsy	PsychENCODE	RPS26	12	56435637	56438116	0.26293	12:56059947	-4.28	12:56473808	0.219	17.05	-2.632	643	4	lasso	0.25	1.9e-83	-2.59595	0.009433
All_epilepsy	PsychENCODE	AKT3	1	243651535	244014381	0.03983	1:243812680	3.47	1:244024703	0.0165	5.6	2.593	1031	1	top1	0.016	1.7e-06	2.593	0.00951
All_epilepsy	PsychENCODE	LINC00925	15	89904810	89939471	0.08963	15:89702298	5.34	15:89921239	0.0296	-6.38	2.593	1372	1	top1	0.03	1.9e-10	-2.593	0.009514
All_epilepsy	PsychENCODE	CDPF1	22	46639908	46646576	0.07089	22:46663017	2.93	22:46646063	0.0238	-6.4	1.803	1614	1614	bslmm	0.037	8.8e-13	-2.5919	0.00954
All_epilepsy	PsychENCODE	CHST3	10	73724123	73773322	0.23057	10:73284762	-2.98	10:73741959	0.188	15.82	-2.595	1191	5	lasso	0.2	1.1e-65	-2.59	0.00956
All_epilepsy	PsychENCODE	CABIN1	22	24407642	24574596	0.17558	22:24074919	3.96	22:24249486	0.0475	-8.41	2.414	1431	77	enet	0.073	1.1e-23	-2.5911	0.00957
All_epilepsy	PsychENCODE	MYL6P4	7	141511605	141512057	0.02989	7:141543711	2.94	7:141492217	0.0225	-5.88	2.591	733	1	top1	0.022	2.6e-08	-2.591	0.00957
All_epilepsy	PsychENCODE	NINL	20	25433341	25566153	0.36931	20:24981662	-3.26	20:25544014	0.127	13.41	-2.006	1408	76	enet	0.21	6.1e-69	-2.59075	0.00958
All_epilepsy	PsychENCODE	POT1-AS1	7	124569927	124819369	0.04662	7:124330336	-4.01	7:124781250	-0.00062	4.11	0.18	2088	2088	bslmm	0.0073	0.0011	2.58912	0.00962
All_epilepsy	PsychENCODE	PRSS37	7	141536086	141541287	0.06955	7:141188506	3.22	7:141492217	0.115	-12.84	2.591	689	5	lasso	0.12	2.1e-39	-2.58841	0.00964
All_epilepsy	PsychENCODE	LSS	21	47608055	47648738	0.45239	21:47813015	-3.51	21:47643442	0.139	13.62	-2.167	1897	1897	bslmm	0.2	1.3e-67	-2.588	0.00965
All_epilepsy	PsychENCODE	TMTC1	12	29653773	29937692	0.19393	12:29921735	-3.08	12:30179512	0.0155	6.23	0.415	2589	46	enet	0.082	1.1e-26	2.58741	0.00967
All_epilepsy	PsychENCODE	AC007620.3	3	179114749	179116979	0.11174	3:179352402	3.16	3:179084861	0.0666	-9.47	2.5853	1190	1	top1	0.067	9.1e-22	-2.5853	0.009729
All_epilepsy	PsychENCODE	SLC12A6	15	34525460	34630261	0.03043	15:34763616	3.77	15:34549198	0.0079	-4.42	2.584	1655	1	lasso	0.015	6.4e-06	-2.584	0.009766
All_epilepsy	PsychENCODE	MUC1	1	155158300	155162707	0.04342	1:154824973	-3.65	1:155186742	0.00716	5.04	-2.18197	567	567	bslmm	0.011	9.2e-05	-2.57886	0.00991
All_epilepsy	PsychENCODE	ZMAT2	5	140078265	140086248	0.07927	5:140228164	3.61	5:140092043	0.11	12.28	-2.767	824	13	lasso	0.12	2.7e-40	-2.5765	0.00998
All_epilepsy	PsychENCODE	RP11-60I3.5	9	102648608	102668883	0.0593	9:103167977	-4.26	9:102655408	0.0269	-6.17	-2.576	756	1	top1	0.027	1.2e-09	2.576	0.01
All_epilepsy	PsychENCODE	RP11-867G23.1	11	66032248	66033137	0.02445	11:65854561	3.94	11:66151649	-0.000725	-3.53	2.83269	835	3	enet	0.00012	0.28	-2.5738	0.010058
All_epilepsy	PsychENCODE	NANS	9	100819021	100845357	0.1077	9:100575283	3.33	9:100816626	0.0509	8.58	-1.829	1441	1441	bslmm	0.052	2.2e-17	-2.57405	0.0101
All_epilepsy	PsychENCODE	RP11-245J9.6	3	64005184	64005601	0.04334	3:63954649	-3.49	3:63977875	0.00844	-4.68	-2.844	1133	1133	bslmm	0.016	2.7e-06	2.57181	0.010117
All_epilepsy	PsychENCODE	WDR66	12	122355768	122441833	0.10497	12:122767995	-4.07	12:122352637	0.0331	6.96	2.266	1280	7	lasso	0.052	3.3e-17	2.56843	0.010216
All_epilepsy	PsychENCODE	CDKN2B	9	22002902	22009362	0.0578	9:21609431	3.78	9:22056295	0.0292	-6.95	2.35432	1188	5	lasso	0.033	1.3e-11	-2.56423	0.0103
All_epilepsy	PsychENCODE	AC073869.2	2	132109787	132110812	0.26494	2:132048386	-4.22	2:132097473	0.241	-17.99	-2.7458	1263	1263	bslmm	0.25	1.8e-85	2.56636	0.0103
All_epilepsy	PsychENCODE	SLC20A2	8	42273993	42397069	0.0404	8:42184642	2.99	8:42369929	0.0342	-7.05	-2.561	1141	1	top1	0.034	7.8e-12	2.561	0.0104
All_epilepsy	PsychENCODE	KRT18P33	2	65893829	65894871	0.09364	2:66240551	-3.88	2:65668452	0.028	6.3	-1.953	1499	12	lasso	0.043	1.7e-14	-2.56292	0.0104
All_epilepsy	PsychENCODE	CTC-421K24.1	17	35814273	35815033	0.01293	17:35850225	-3.48	17:35751207	0.00162	-3.79	2.56145	762	1	top1	0.0016	0.076	-2.56145	0.0104
All_epilepsy	PsychENCODE	TYMP	22	50964181	50968485	0.01196	22:50511538	-3.76	22:50974100	1.69e-05	-3.94	2.557	1426	1	top1	1.7e-05	0.31	-2.557	0.01056
All_epilepsy	PsychENCODE	IPO7	11	9406169	9469673	0.04805	11:9391467	-3.75	11:9475446	0.0203	6.6	2.55525	1571	1	top1	0.02	1.2e-07	2.5552	0.010611
All_epilepsy	PsychENCODE	HPS4	22	26839389	26879803	0.25393	22:27152491	-4.19	22:26843916	0.132	-13.42	-2.072	1500	16	lasso	0.22	1.4e-74	2.5545	0.01063
All_epilepsy	PsychENCODE	CTD-2630F21.1	19	36980551	36981942	0.12492	19:36505841	3.51	19:36986638	0.0864	-11.06	2.601	1360	1360	bslmm	0.093	4.1e-30	-2.55445	0.01064
All_epilepsy	PsychENCODE	WDR54	2	74648805	74652882	0.01993	2:74231321	4.12	2:74643688	0.00191	-3.73	1.228	735	735	blup	0.0045	0.0082	-2.55075	0.0107
All_epilepsy	PsychENCODE	PCDHB12	5	140588269	140591696	0.05614	5:140747306	4.3	5:140567445	0.00338	-4.22	1.2764	1055	1055	bslmm	0.01	0.00016	-2.5539	0.0107
All_epilepsy	PsychENCODE	RP11-318C24.2	1	175873898	175889649	0.0283	1:175837673	3.49	1:176083411	0.00424	-4.38	1.647	1250	1250	blup	0.012	3e-05	-2.55198	0.0107
All_epilepsy	PsychENCODE	RP11-96K19.2	1	111486089	111495470	0.08489	1:111373877	-2.8	1:111410775	0.0524	8.57	-2.434	1549	20	enet	0.061	5.8e-20	-2.55381	0.0107
All_epilepsy	PsychENCODE	NFKBIB	19	39390340	39399533	0.20071	19:39529774	-3.68	19:39427860	0.0766	10.48	-1.9426	1659	26	enet	0.098	9.1e-32	-2.54935	0.01079
All_epilepsy	PsychENCODE	HDAC2	6	114254192	114332472	0.07516	6:114271094	-3.32	6:114259259	0.0466	8.03	2.549	1294	1	top1	0.047	1.3e-15	2.549	0.010803
All_epilepsy	PsychENCODE	RP11-519G16.2	15	45462542	45492156	0.04171	15:45294289	3.07	15:45809613	-0.000562	-3.81	1.77472	1205	1205	bslmm	0.0061	0.0026	-2.5487	0.010813
All_epilepsy	PsychENCODE	TNIP3	4	122052563	122148621	0.08445	4:122099535	2.52	4:122214326	0.0294	6.39	-1.5444	2393	8	lasso	0.037	1.1e-12	-2.54612	0.0109
All_epilepsy	PsychENCODE	FGF7	15	49715293	49780972	0.02292	15:49269843	3.39	15:49507078	0.00559	4.76	-2.543	1451	1	top1	0.0056	0.0038	-2.543	0.010991
All_epilepsy	PsychENCODE	TICAM2	5	114914339	114961876	0.07032	5:114451545	-3.94	5:114937759	0.014	-6.92	-2.005	1665	3	lasso	0.035	5.1e-12	2.5438	0.011
All_epilepsy	PsychENCODE	DUS2	16	68021649	68113223	0.16096	16:67986712	-3.14	16:68194647	0.0976	-11.62	-2.4663	913	10	lasso	0.12	1.4e-37	2.54043	0.0111
All_epilepsy	PsychENCODE	EIF4EBP3	5	139927251	139929163	0.0361	5:140228164	3.61	5:139955371	0.0281	6.47	-2.538	737	1	top1	0.028	5.2e-10	-2.538	0.0111
All_epilepsy	PsychENCODE	AC005154.7	7	30562759	30564151	0.22125	7:30237167	-3.16	7:30626748	0.0832	11.39	-1.249	1139	1139	bslmm	0.13	1.2e-43	-2.54069	0.0111
All_epilepsy	PsychENCODE	RP11-214C8.2	17	62073431	62077259	0.06276	17:62560654	3.9	17:62070358	0.0259	6.02	-2.538	787	1	top1	0.026	2.4e-09	-2.538	0.0111
All_epilepsy	PsychENCODE	FEM1B	15	68570141	68588203	0.07032	15:68201829	4.01	15:68573757	0.0213	-5.76	-3.052	1247	1247	bslmm	0.035	4.4e-12	2.53652	0.011196
All_epilepsy	PsychENCODE	TMEM231	16	75572015	75590184	0.17281	16:76066428	3.74	16:75609434	0.0821	10.92	1.881	1667	15	enet	0.12	6e-40	2.53753	0.0112
All_epilepsy	PsychENCODE	RP11-708J19.1	3	47420579	47422489	0.0203	3:47599380	3.61	3:47442863	0.0118	-5.58	2.157	551	551	blup	0.012	3.3e-05	-2.53447	0.011262
All_epilepsy	PsychENCODE	FBXL21	5	135266006	135287280	0.04529	5:135013545	-3	5:135309732	-0.000242	-4.19	-1.155	1642	1642	blup	0.0072	0.0012	2.5346	0.0113
All_epilepsy	PsychENCODE	AC079922.3	2	113399409	113403267	0.3916	2:113661360	-5.27	2:113415956	0.36	21.75	2.37	1043	1043	bslmm	0.38	2.3e-139	2.53473	0.0113
All_epilepsy	PsychENCODE	GBE1	3	81538850	81811312	0.11984	3:81261091	-3.43	3:81721892	0.0101	-5.6	1.414	1367	1367	blup	0.025	3.2e-09	-2.53219	0.011335
All_epilepsy	PsychENCODE	SLC35G5	8	11188397	11189717	0.02506	8:11494527	3.73	8:11336467	-0.000736	-4.01	0.803	1746	1746	bslmm	0.002	0.057	-2.53152	0.0114
All_epilepsy	PsychENCODE	SYNDIG1L	14	74872596	74892805	0.30049	14:75007385	3.3	14:74887598	0.112	-12.83	2.265	1351	44	enet	0.18	1.9e-60	-2.52915	0.01143
All_epilepsy	PsychENCODE	RP11-536K7.3	10	5976233	5987863	0.03946	10:6226248	-3.95	10:5973350	0.0148	-5.45	-2.529	1644	1	top1	0.015	5.4e-06	2.53	0.01144
All_epilepsy	PsychENCODE	UNC79	14	93799565	94174222	0.03891	14:93950437	-3.71	14:93713984	-0.000385	3.66	0.687	2111	2111	bslmm	0.0065	0.002	2.52787	0.01148
All_epilepsy	PsychENCODE	AF131217.1	21	29811667	30047170	0.39564	21:30519702	-4.48	21:29938478	0.257	18.57	0.465	2253	79	enet	0.36	5.6e-131	2.5262	0.0115
All_epilepsy	PsychENCODE	RP11-111J6.2	2	18728652	18729470	0.02527	2:18720589	-3.46	2:18733341	0.006	-4.02	-2.2343	1715	3	lasso	0.007	0.0014	2.52681	0.0115
All_epilepsy	PsychENCODE	PIF1	15	65107831	65117867	0.21087	15:65548991	3.06	15:65149682	0.0441	-7.84	0.555	1162	1162	bslmm	0.15	1.5e-49	2.52655	0.011519
All_epilepsy	PsychENCODE	STARD10	11	72465774	72504726	0.16296	11:72807469	3.42	11:72499035	0.118	12.56	2.502	1042	40	enet	0.14	8.6e-46	2.5249	0.011572
All_epilepsy	PsychENCODE	DDX23	12	49223547	49246625	0.10795	12:49123407	-3.07	12:49243216	0.05	-8.23	2.32	1253	1253	bslmm	0.063	1.5e-20	-2.52358	0.011617
All_epilepsy	PsychENCODE	MGEA5	10	103544200	103578696	0.028	10:103674102	5.47	10:103992418	0.013	-4.81	2.522	822	1	top1	0.013	2e-05	-2.52	0.01167
All_epilepsy	PsychENCODE	SCYL3	1	169818772	169863408	0.0375	1:170046290	-3.87	1:169756215	0.0259	-6.35	-2.651	1862	3	lasso	0.032	2.5e-11	2.51961	0.0117
All_epilepsy	PsychENCODE	MKL1	22	40806285	41032706	0.06818	22:40865417	-3.44	22:40943032	0.0229	6.28	1.87	1086	4	lasso	0.029	2.5e-10	2.5212	0.0117
All_epilepsy	PsychENCODE	AC079776.2	2	130680435	130691890	0.18502	2:130928119	3.08	2:130695820	0.129	-13.39	-2.844	1177	24	enet	0.16	8.1e-51	2.52033	0.0117
All_epilepsy	PsychENCODE	PXMP2	12	133264192	133297276	0.15083	12:133699803	4.05	12:133298409	0.0446	8.09	-2.802	1177	1177	bslmm	0.087	3.6e-28	-2.52051	0.011718
All_epilepsy	PsychENCODE	NUBP2	16	1832902	1839192	0.07505	16:2037894	-4	16:1850177	0.0199	-7.63	-1.017	1731	1731	bslmm	0.05	1.5e-16	2.51859	0.0118
All_epilepsy	PsychENCODE	LINC00323	21	42513427	42520060	0.2635	21:42589384	-3.55	21:42520134	0.171	-16.02	-2.265	1590	34	enet	0.2	4.7e-65	2.5183	0.0118
All_epilepsy	PsychENCODE	TRMU	22	46726772	46753237	0.13742	22:46330193	-3.34	22:46727875	0.0183	6.03	1.904	1614	23	enet	0.038	5.4e-13	2.5178	0.01181
All_epilepsy	PsychENCODE	ACTR5	20	37377085	37400834	0.07846	20:37468834	-3.47	20:37413536	0.0379	-7.31	1.412	1223	6	lasso	0.046	2.4e-15	-2.51406	0.0119
All_epilepsy	PsychENCODE	RWDD2B	21	30376705	30391699	0.60323	21:30589840	-4.58	21:30386936	0.576	27.64	2.73	1489	63	enet	0.64	3.9e-297	2.5141	0.0119
All_epilepsy	PsychENCODE	SKINTL	1	48561764	48648100	0.0651	1:48982099	2.89	1:48721207	0.0145	5.53	1.916	1207	1207	blup	0.024	1.2e-08	2.5143	0.0119
All_epilepsy	PsychENCODE	FURIN	15	91411822	91426688	0.11284	15:91723744	-4.69	15:91428589	0.0593	9	2.45	1513	3	lasso	0.065	2.5e-21	2.51402	0.011936
All_epilepsy	PsychENCODE	TXN2	22	36863083	36878077	0.0582	22:36524884	3.47	22:36882194	0.0242	-6.75	1.913	1621	15	enet	0.031	5.3e-11	-2.5129	0.01197
All_epilepsy	PsychENCODE	C2CD2L	11	118972908	118989252	0.02032	11:118559426	4.03	11:119018023	0.000301	-3.9	-1.351	1192	1192	bslmm	0.0016	0.076	2.509	0.012109
All_epilepsy	PsychENCODE	SCLY	2	238969530	239008054	0.06655	2:238958501	3.32	2:238989295	0.0239	-7.06	-1.038	1939	1939	bslmm	0.038	5.3e-13	2.50511	0.0122
All_epilepsy	PsychENCODE	ZNF300P1	5	150310207	150325851	0.43631	5:150678658	-2.87	5:150294883	0.411	23.37	-2.025	1523	9	lasso	0.48	1.2e-188	-2.5065	0.0122
All_epilepsy	PsychENCODE	SFT2D3	2	128458597	128461385	0.01341	2:128350744	2.86	2:127995656	0.000209	3.39	1.81	1444	1444	bslmm	0.0014	0.091	2.50401	0.0123
All_epilepsy	PsychENCODE	RASSF1	3	50367219	50378411	0.0801	3:50186948	-3.66	3:50400081	0.00178	4.03	-2.833	756	756	blup	0.024	7.6e-09	-2.50287	0.012319
All_epilepsy	PsychENCODE	CENPV	17	16245848	16256970	0.37527	17:15868225	3.56	17:16246874	0.363	22	2.352	967	24	enet	0.38	3.9e-138	2.49926	0.0124
All_epilepsy	PsychENCODE	TEN1	17	73975301	73996667	0.24258	17:73876567	3.89	17:73996887	0.143	-13.98	1.84608	1358	37	enet	0.16	1.4e-52	-2.4993	0.0124
All_epilepsy	PsychENCODE	WDR6	3	49044495	49053386	0.18959	3:48764954	4.46	3:49013383	0.335	21.37	-2.747	512	18	lasso	0.39	1.5e-143	-2.49932	0.012443
All_epilepsy	PsychENCODE	DENR	12	123237321	123255611	0.14217	12:122767995	-3.59	12:123275030	0.0933	11.37	2.804	957	957	bslmm	0.11	1.6e-34	2.4987	0.012465
All_epilepsy	PsychENCODE	GSAP	7	76940068	77045717	0.60389	7:77056459	2.98	7:77045957	0.373	-22.34	-2.1535	1430	69	enet	0.44	5.7e-169	2.49659	0.0125
All_epilepsy	PsychENCODE	RP11-255C15.3	3	179058110	179059675	0.10151	3:179352402	3.26	3:179049398	0.0728	9.89	2.59	1198	1198	bslmm	0.077	3.8e-25	2.49729	0.012515
All_epilepsy	PsychENCODE	ADIRF	10	88727949	88743691	0.16563	10:89167473	-2.77	10:88707051	0.0623	9.2	-2.046	1276	19	enet	0.082	1.1e-26	-2.5	0.01253
All_epilepsy	PsychENCODE	U47924.30	12	7087683	7089103	0.03688	12:6910466	-3.43	12:7096437	0.0253	-6.45	2.3532	1012	1012	bslmm	0.029	3.6e-10	-2.49649	0.012543
All_epilepsy	PsychENCODE	CC2D2B	10	97733786	97792441	0.06492	10:98147079	2.8	10:97646260	0.0146	6.28	1.631	1650	19	enet	0.033	2e-11	2.5	0.01256
All_epilepsy	PsychENCODE	ATL2	2	38522022	38604427	0.09548	2:38596674	3.51	2:38553190	0.021	6.52	0.257	1656	1656	bslmm	0.03	1.4e-10	2.49478	0.0126
All_epilepsy	PsychENCODE	MAGI2	7	77646393	79082890	0.1463	7:78138925	4.62	7:78117474	0.0135	-6.66	-3.399	4090	4090	bslmm	0.019	3.1e-07	2.49515	0.0126
All_epilepsy	PsychENCODE	CMAHP	6	25081548	25166793	0.21613	6:25151421	-3.92	6:25078069	0.14128	12.7	-0.469	1998	23	enet	0.17	6.8e-54	-2.49296	0.01267
All_epilepsy	PsychENCODE	PDE8B	5	76506274	76725632	0.16087	5:76711437	3.94	5:76740605	0.0994	-11.66	1.476	1805	8	lasso	0.14	3.3e-46	-2.4933	0.0127
All_epilepsy	PsychENCODE	MCM3AP	21	47655047	47706211	0.26637	21:47813015	-3.51	21:47849377	0.0936	12.14	1.667	1848	53	enet	0.19	5.1e-62	2.4912	0.0127
All_epilepsy	PsychENCODE	KBTBD12	3	127634075	127706514	0.36726	3:127587356	-2.79	3:127634378	0.257	-18.53	1.849	1252	94	enet	0.3	1.8e-102	-2.49126	0.012729
All_epilepsy	PsychENCODE	ZNF135	19	58570607	58597677	0.24772	19:58546347	3.31	19:58589599	0.0745	-10.59	1.411	1297	1297	bslmm	0.14	1.1e-44	-2.48974	0.01278
All_epilepsy	PsychENCODE	MDFIC	7	114562209	114659256	0.09772	7:114650817	4.73	7:114634320	0.0117	-6.08	-0.161	1175	1175	bslmm	0.041	8.6e-14	2.48913	0.0128
All_epilepsy	PsychENCODE	PHF11	13	50069746	50103123	0.1159	13:49718168	-4.37	13:50064839	0.0582	9.05	-2.49	1366	1	top1	0.058	3.7e-19	-2.49	0.0128
All_epilepsy	PsychENCODE	VSTM2A	7	54610018	54638773	0.29808	7:54666253	4.37	7:54709290	0.159	14.56	-0.284	2597	7	lasso	0.17	5.2e-54	2.49067	0.0128
All_epilepsy	PsychENCODE	DKFZP779J2370	15	100255908	100258029	0.18952	15:100210053	-3.18	15:100273617	0.12	12.62	1.72907	1861	11	enet	0.15	3.6e-47	2.48764	0.012859
All_epilepsy	PsychENCODE	UNC50	2	99225042	99234978	0.02345	2:99595490	3.33	2:99227812	0.0114	-5.75	-2.671	1250	3	lasso	0.013	2.2e-05	2.48457	0.013
All_epilepsy	PsychENCODE	PDLIM5	4	95373037	95589377	0.27072	4:95017940	3.4	4:95580281	0.221	17.49	-2.378	1742	9	lasso	0.26	6.2e-90	-2.48091	0.0131
All_epilepsy	PsychENCODE	ZBTB20-AS4	3	114819270	114821908	0.0164	3:115164877	5.03	3:114566032	0.00296	3.82	-4.129	927	927	bslmm	0.0073	0.0011	-2.48105	0.0131
All_epilepsy	PsychENCODE	ZNF143	11	9481866	9550071	0.05643	11:9391467	-3.75	11:9491331	0.0337	-7.22	2.4806	1600	1	top1	0.034	1.1e-11	-2.4806	0.013116
All_epilepsy	PsychENCODE	ATP6V1D	14	67761088	67826982	0.05314	14:67962929	-3.04	14:67689283	0.0236	6.42	1.793	1712	31	enet	0.038	4.5e-13	2.47966	0.01315
All_epilepsy	PsychENCODE	CPSF6	12	69633317	69668138	0.02554	12:69583415	-3.04	12:69669851	0.0149	5	-2.478	1654	1	top1	0.015	5e-06	-2.478	0.013212
All_epilepsy	PsychENCODE	AC004158.3	16	72459847	72463072	0.11693	16:72447253	-3.22	16:72382501	0.0971	11.37	-2.218	1057	4	lasso	0.097	2.2e-31	-2.47544	0.0133
All_epilepsy	PsychENCODE	RP11-51J9.5	8	30013346	30013748	0.02057	8:30061029	3.48	8:29975855	0.00414	4.12	2.476	1359	1	top1	0.0041	0.011	2.476	0.0133
All_epilepsy	PsychENCODE	ATN1	12	7033626	7051484	0.01559	12:6910466	-4.06	12:7023866	0.0023	-3.51	2.4754	1052	1	top1	0.0023	0.045	-2.47539	0.013309
All_epilepsy	PsychENCODE	TFPI	2	188328957	188430487	0.08969	2:188742669	-4.29	2:188325273	0.00734	5.67	-2.309	1519	19	enet	0.035	4.3e-12	-2.47422	0.0134
All_epilepsy	PsychENCODE	NUAK2	1	205271187	205290883	0.02044	1:205254971	-4.09	1:205309382	0.00949	-4.46	2.47	1467	1	top1	0.0095	0.00023	-2.47	0.0135
All_epilepsy	PsychENCODE	RFESD	5	94982458	95020477	0.05167	5:94500377	4.22	5:94975245	0.0112	-5.56	2.345	1058	1058	bslmm	0.014	7.6e-06	-2.4713	0.0135
All_epilepsy	PsychENCODE	LOXL1	15	74218330	74244478	0.04072	15:74214554	3.01	15:74223646	0.0108	5.51	1.47	1200	6	lasso	0.019	2.5e-07	2.47016	0.013505
All_epilepsy	PsychENCODE	SYN2	3	12045876	12232900	0.10581	3:11919651	4.68	3:12236565	0.0355	-8.1	-1.526	1727	21	enet	0.068	3.7e-22	2.47004	0.01351
All_epilepsy	PsychENCODE	SMARCA4	19	11071598	11176071	0.03994	19:10724002	-3.74	19:11106790	0.00218	-4.72	-0.993	1601	1601	blup	0.011	9.9e-05	2.46938	0.01353
All_epilepsy	PsychENCODE	TMEM64	8	91634223	91803860	0.01601	8:91452544	3.68	8:91740592	-0.000564	3.53	-1.059	1351	1351	blup	0.002	0.055	-2.46663	0.0136
All_epilepsy	PsychENCODE	RP11-748H22.1	11	101455026	101465887	0.04596	11:101124187	-4.33	11:101408145	0.0126	6.09	-2.585	1860	1860	bslmm	0.028	5.7e-10	-2.4673	0.013613
All_epilepsy	PsychENCODE	RBM27	5	145583113	145718814	0.03826	5:145369479	4.05	5:145591765	0.00331	4.35	1.8145	1519	1519	bslmm	0.0098	0.00019	2.4639	0.0137
All_epilepsy	PsychENCODE	PSMB2	1	36067185	36107445	0.01968	1:35672756	4.13	1:36258190	0.00528	4.13	2.466	506	1	top1	0.0053	0.0047	2.466	0.0137
All_epilepsy	PsychENCODE	MGAT4C	12	86372516	87232681	0.07763	12:87656847	-4.01	12:86332272	0.0468	-8	-1.947	3315	3315	bslmm	0.06	1.4e-19	2.46433	0.013727
All_epilepsy	PsychENCODE	TTC8	14	89290497	89344335	0.03787	14:89660691	3.44	14:89243035	2.01e-05	-4.04	-2.253	1217	1217	bslmm	0.0067	0.0017	2.46251	0.0138
All_epilepsy	PsychENCODE	PCP4	21	41239243	41301322	0.18683	21:41054156	-5.92	21:41243617	0.083	-10.6	1.707	1995	44	enet	0.12	3.8e-38	-2.4616	0.0138
All_epilepsy	PsychENCODE	RNF4	4	2463947	2627047	0.12141	4:2742497	3.45	4:2519177	0.0464	8.84	-1.579	1731	16	enet	0.082	1.8e-26	-2.4609	0.0139
All_epilepsy	PsychENCODE	AC004448.5	17	19342456	19364308	0.03259	17:19357732	-3.9	17:19365611	0.0254	6.62	2.466	698	3	lasso	0.026	3e-09	2.46047	0.0139
All_epilepsy	PsychENCODE	CHD6	20	40030741	40247133	0.0177	20:39991171	2.79	20:40181092	-0.000758	-4.1	1.956	1517	1517	blup	0.0041	0.011	-2.45853	0.014
All_epilepsy	PsychENCODE	OR9A3P	7	141562660	141563537	0.0421	7:141188506	3.3	7:141497070	0.0559	-9.24	2.582	671	671	blup	0.057	7.7e-19	-2.45681	0.014
All_epilepsy	PsychENCODE	CHN1	2	175664091	175870097	0.07044	2:175166636	-4.05	2:175682355	0.0409	7.58	-2.4552	1268	1	top1	0.041	6.9e-14	-2.45521	0.0141
All_epilepsy	PsychENCODE	GIMAP4	7	150264365	150271041	0.0451	7:150197715	4.06	7:150248139	0.0306	-7.08	2.4551	1487	1	top1	0.031	9e-11	-2.45515	0.0141
All_epilepsy	PsychENCODE	AD000671.6	19	36230153	36236333	0.05961	19:36016350	-3.46	19:36231646	0.00699	-4.59	-3.008	1349	4	lasso	0.012	5e-05	2.45381	0.01414
All_epilepsy	PsychENCODE	SLC12A2	5	127419458	127525380	0.11365	5:127557568	3.48	5:127453720	0.0249	7.24	1.658	1358	23	enet	0.056	1.4e-18	2.4521	0.0142
All_epilepsy	PsychENCODE	LAMTOR1	11	71796941	71814433	0.01695	11:71958952	-2.55	11:72183953	0.00348	4.71	-0.136234	1575	4	lasso	0.01	0.00016	-2.4521	0.014201
All_epilepsy	PsychENCODE	SNX1	15	64386322	64438289	0.12953	15:64668870	2.85	15:64900258	0.00612	5.46	-2.353	1310	4	lasso	0.031	5.3e-11	-2.45012	0.014281
All_epilepsy	PsychENCODE	SKAP2	7	26706681	27034858	0.24849	7:26694926	3.85	7:26900356	0.0611	-11.81	2.867	1846	40	enet	0.19	1.5e-62	-2.44769	0.0144
All_epilepsy	PsychENCODE	SGK2	20	42187608	42216877	0.05641	20:42347776	-3.98	20:42225923	0.00611	5.29	-2.417	1383	2	lasso	0.021	5.8e-08	-2.44784	0.0144
All_epilepsy	PsychENCODE	CRIM1	2	36583069	36778278	0.11977	2:36828694	-4.3	2:36773868	0.0538	-8.53	-3.062	1840	1840	bslmm	0.08	7.3e-26	2.44607	0.0144
All_epilepsy	PsychENCODE	LRP8	1	53711217	53793742	0.2014	1:53756465	-4.29	1:53736249	0.0791	-10.46	1.079	1591	3	lasso	0.12	1.3e-37	-2.44753	0.0144
All_epilepsy	PsychENCODE	RFTN2	2	198432948	198540769	0.08876	2:198183203	-2.9	2:198558024	0.0158	5.36	1.526	970	970	bslmm	0.027	1.5e-09	2.44675	0.0144
All_epilepsy	PsychENCODE	RP11-353K11.1	2	97477976	97479394	0.01879	2:97698480	3.39	2:97385585	-0.000215	-3.3	2.745	481	481	bslmm	0.0032	0.022	-2.44601	0.0144
All_epilepsy	PsychENCODE	RMND1	6	151725989	151773259	0.18621	6:151914121	-3.59	6:151717655	0.0622	9.91	-2.41463	1815	1815	bslmm	0.11	1.1e-35	-2.44632	0.014432
All_epilepsy	PsychENCODE	CTD-2555O16.4	14	64907087	64908956	0.03082	14:64869154	-3.79	14:64889809	0.00805	4.32	2.302	1336	1336	bslmm	0.0098	0.00018	2.44555	0.01446
All_epilepsy	PsychENCODE	CCDC110	4	186366336	186392913	0.50143	4:186869745	-4.06	4:186387714	0.0994	12.59	-1.7532	1705	1705	bslmm	0.24	1.2e-79	-2.44463	0.0145
All_epilepsy	PsychENCODE	LBH	2	30454397	30546596	0.15909	2:30507906	3.14	2:30507246	0.0388	-7.91	2.717	1582	1582	bslmm	0.074	5e-24	-2.44369	0.0145
All_epilepsy	PsychENCODE	RP11-755F10.1	11	66012311	66013710	0.06102	11:65854561	3.94	11:66025679	0.0413	7.84	2.44405	845	1	top1	0.041	5.5e-14	2.444	0.014524
All_epilepsy	PsychENCODE	QRICH2	17	74270130	74303761	0.36529	17:74156623	-3.25	17:74285242	0.286	-19.45	1.976	1390	44	enet	0.34	2.7e-120	-2.44167	0.0146
All_epilepsy	PsychENCODE	C17orf78	17	35732928	35749662	0.03488	17:35850225	-3.48	17:35760056	-0.000741	-4.28	-3.42684	842	842	blup	0.01	0.00012	2.44283	0.0146
All_epilepsy	PsychENCODE	MATN3	2	20191872	20212455	0.06924	2:20682839	3.23	2:20202474	0.00976	-5.36	-1.46	1660	1660	bslmm	0.013	1.7e-05	2.43879	0.0147
All_epilepsy	PsychENCODE	ALAD	9	116148597	116163613	0.3681	9:115902419	-3.53	9:116163707	0.164	-9.62	1.83887	1562	16	lasso	0.24	4.1e-81	-2.4395	0.0147
All_epilepsy	PsychENCODE	DNAAF2	14	50091892	50101948	0.03725	14:50237817	3.15	14:50114360	0.0284	-6.7	2.4387	1049	1	top1	0.028	4.3e-10	-2.4387	0.01474
All_epilepsy	PsychENCODE	GLB1L2	11	134201768	134248235	0.03408	11:134720154	3.12	11:134201864	0.0417	7.59	-2.43847	1874	1	top1	0.042	3.9e-14	-2.4385	0.01475
All_epilepsy	PsychENCODE	RAB1B	11	66036004	66044963	0.06672	11:65854561	3.94	11:66039032	0.0378	-7.57	2.438	836	1	top1	0.038	6.2e-13	-2.438	0.014769
All_epilepsy	PsychENCODE	RP11-274H2.5	3	145777372	145779466	0.10614	3:146039838	3.19	3:145801890	0.115	-12.45	2.438	1873	1	top1	0.12	2.9e-37	-2.438	0.014769
All_epilepsy	PsychENCODE	RP11-482M8.3	16	87634132	87635796	0.03591	16:87571889	-4.21	16:87562714	0.000165	3.79	-0.2543	2162	2162	bslmm	0.0098	0.00019	-2.43661	0.0148
All_epilepsy	PsychENCODE	FAM96A	15	64364758	64386217	0.02977	15:64668870	2.97	15:64370583	0.021	-5.9	2.43532	1278	1	top1	0.021	7.1e-08	-2.43532	0.014879
All_epilepsy	PsychENCODE	NAB1	2	191511472	191557492	0.03822	2:191591533	4.56	2:191464730	0.00031	-3.73	-1.801	1222	11	enet	0.0054	0.0043	2.43438	0.0149
All_epilepsy	PsychENCODE	CCDC92	12	124403207	124457378	0.063	12:124458448	3.47	12:124447346	0.0254	-6.62	-1.197	1580	1580	blup	0.029	3.8e-10	2.43293	0.014977
All_epilepsy	PsychENCODE	GTF3A	13	27998681	28009958	0.2089	13:28018313	3.78	13:27997305	0.0995	-12.69	-2.511	1908	23	enet	0.14	1.1e-45	2.43282	0.015
All_epilepsy	PsychENCODE	INSM1	20	20348765	20351590	0.13968	20:19863431	3.14	20:20402721	0.0494	8.44	1.69	1250	35	enet	0.082	1.4e-26	2.43331	0.015
All_epilepsy	PsychENCODE	STK39	2	168810530	169104651	0.06544	2:168855717	-3.66	2:168987593	0.0308	6.57	2.698	1839	4	lasso	0.035	5.4e-12	2.43164	0.015
All_epilepsy	PsychENCODE	RP11-700J17.1	4	44695963	44696403	0.01843	4:44462871	3.68	4:44802166	0.0032	4.2	-2.433	2121	1	top1	0.0032	0.022	-2.433	0.015
All_epilepsy	PsychENCODE	AKAP3	12	4724674	4758213	0.34834	12:4765271	2.92	12:4756017	0.245	-17.37	2.619	1150	1150	bslmm	0.3	1.3e-103	-2.4314	0.015041
All_epilepsy	PsychENCODE	AC016629.3	19	59105263	59110722	0.03291	19:58810770	-3.14	19:59028585	0.0206	-5.76	2.431	633	1	top1	0.021	1e-07	-2.431	0.01506
All_epilepsy	PsychENCODE	AMY2B	1	104096437	104122156	0.56267	1:104333722	3.07	1:104097685	0.0822	-10.5	1.33821	1018	1018	bslmm	0.2	1.3e-65	-2.42558	0.0153
All_epilepsy	PsychENCODE	POU6F2	7	39017598	39532694	0.06227	7:39429482	-3.82	7:39179210	0.0129	5.7	2.66	2261	9	lasso	0.027	9.9e-10	2.42306	0.0154
All_epilepsy	PsychENCODE	DGCR11	22	19033675	19035888	0.08729	22:18896605	-3.33	22:19083153	0.0531	8.74	2.444	1199	11	lasso	0.06	9.6e-20	2.42	0.01552
All_epilepsy	PsychENCODE	TRAPPC3	1	36602173	36615098	0.0191	1:36161576	3.26	1:36608402	0.00634	-3.92	2.419	832	1	top1	0.0063	0.0022	-2.419	0.0156
All_epilepsy	PsychENCODE	DAW1	2	228735770	228789060	0.49978	2:229042369	-3.34	2:228751815	0.112	12.53	-0.27	2067	32	enet	0.29	1.4e-98	2.41866	0.0156
All_epilepsy	PsychENCODE	KIAA0754	1	39876151	39882154	0.01341	1:39922923	-4.07	1:39626642	0.00113	3.5	2.146	1415	1415	bslmm	0.0048	0.0067	2.41923	0.0156
All_epilepsy	PsychENCODE	TXNDC9	2	99935445	99957165	0.03564	2:99923088	3.29	2:100001994	0.00647	5.2	-2.018	1175	13	enet	0.019	3.9e-07	-2.41565	0.0157
All_epilepsy	PsychENCODE	STX17	9	102668915	102732618	0.0116	9:103167977	-4.26	9:103061366	-0.000537	3.33	2.148	809	2	lasso	0.00085	0.15	2.41641	0.0157
All_epilepsy	PsychENCODE	MVB12B	9	129089128	129269320	0.0739	9:128807782	-3.9	9:129214713	0.0187	-6.91	-2.766	1461	1461	bslmm	0.047	1.2e-15	2.41546	0.0157
All_epilepsy	PsychENCODE	NPIPB7	16	28467693	28481868	0.10627	16:28752826	4.15	16:28534038	0.158	-15.25	-2.1269	651	7	lasso	0.18	2.4e-60	2.41671	0.0157
All_epilepsy	PsychENCODE	AARSD1	17	41102543	41116515	0.1768	17:41070516	4.13	17:41157387	0.0392	4.97	-1.459	805	805	bslmm	0.058	3.5e-19	-2.41622	0.0157
All_epilepsy	PsychENCODE	CCDC136	7	128430811	128462186	0.04469	7:128184163	4.08	7:128009225	-0.000754	3.66	-0.3478	1694	1694	blup	0.0036	0.017	-2.41119	0.0159
All_epilepsy	PsychENCODE	RP11-1079K10.3	17	47438527	47447360	0.03184	17:46977123	-4.12	17:47323380	-0.000741	3.78	-2.146	1043	1043	bslmm	0.0032	0.022	-2.41109	0.0159
All_epilepsy	PsychENCODE	ACP5	19	11685475	11689823	0.05277	19:11775886	-3.57	19:11701670	0.0225	5.91	2.4105	1417	1	top1	0.022	2.6e-08	2.41054	0.01593
All_epilepsy	PsychENCODE	TEX26	13	31506840	31549639	0.3808	13:31595493	-3.3	13:31541549	0.16	-14.69	-2.792	1379	1379	bslmm	0.26	1.8e-89	2.40993	0.016
All_epilepsy	PsychENCODE	CDC42SE2	5	130581186	130734140	0.1683	5:130906856	2.89	5:130672958	0.041	-7.56	1.901	858	858	bslmm	0.076	8.4e-25	-2.4045	0.0162
All_epilepsy	PsychENCODE	MFSD6	2	191273081	191373931	0.14477	2:191567225	5.43	2:191462133	0.0248	7.97	0.047	1309	1309	bslmm	0.082	1e-26	2.40046	0.0164
All_epilepsy	PsychENCODE	ZSWIM5	1	45482071	45771881	0.07569	1:46182192	3.87	1:45571417	0.0384	8.47	-3.679	1373	1373	blup	0.052	2.7e-17	-2.40014	0.0164
All_epilepsy	PsychENCODE	RP11-690D19.3	11	102921416	102926528	0.06695	11:102777331	-2.98	11:102949802	0.0166	5.45	0.653	2180	21	enet	0.026	3e-09	2.3985	0.016464
All_epilepsy	PsychENCODE	TMEM167A	5	82348665	82373682	0.21169	5:82253701	3.55	5:82357321	0.195	-16.35	-2.502	1241	7	lasso	0.21	5.8e-71	2.3986	0.0165
All_epilepsy	PsychENCODE	GPR137	11	64037534	64056972	0.07546	11:64021821	-4.02	11:64066999	0.0167	-5.04	-3.407	880	880	blup	0.021	9.2e-08	2.3975	0.016506
All_epilepsy	PsychENCODE	RASGEF1A	10	43689983	43762367	0.04468	10:43929159	3.68	10:43739003	0.0124	-6.24	-1.629	2205	4	lasso	0.02	1.1e-07	2.4	0.01653
All_epilepsy	PsychENCODE	CAB39L	13	49882786	50018262	0.5704	13:49718168	-4.5	13:49918175	0.275	-19.12	1.024	1573	69	enet	0.45	1.9e-173	-2.39495	0.0166
All_epilepsy	PsychENCODE	CDK5RAP3	17	46045176	46059140	0.18087	17:45933580	-3.96	17:46063174	0.15	-14.35	1.682	1291	5	lasso	0.2	2.1e-66	-2.39636	0.0166
All_epilepsy	PsychENCODE	UBQLN1	9	86274878	86323118	0.1112	9:86570075	-5.61	9:86293927	0.0409	8.03	1.482	1503	1503	bslmm	0.069	1.7e-22	2.39569	0.0166
All_epilepsy	PsychENCODE	VPS45	1	150039369	150117505	0.0486	1:149972740	-3.56	1:150011362	0.0358	7.3	-2.46724	894	7	lasso	0.036	2e-12	-2.39266	0.0167
All_epilepsy	PsychENCODE	BRCA2	13	32889611	32973805	0.049	13:32761969	3.06	13:32892760	0.023	-6.69	2.394	1260	1	top1	0.023	1.9e-08	-2.394	0.0167
All_epilepsy	PsychENCODE	SMIM19	8	42396298	42409603	0.28723	8:42556631	3.07	8:42423190	0.43	23.84	2.477	1081	17	lasso	0.45	8.4e-175	2.39276	0.0167
All_epilepsy	PsychENCODE	TMCC3	12	94960900	95044338	0.05564	12:94972573	-3.14	12:94936687	0.00566	4.86	-1.112	1936	1936	bslmm	0.016	2.6e-06	-2.39252	0.016733
All_epilepsy	PsychENCODE	RP11-474G23.3	2	68480002	68480980	0.04153	2:68105838	-3.82	2:68499651	0.000163	3.5	1.852	1618	1618	bslmm	0.0053	0.0048	2.39123	0.0168
All_epilepsy	PsychENCODE	RP11-521O16.1	2	127781828	127783299	0.05604	2:127436920	-3.51	2:127792149	0.0174	5.82	1.475	1658	4	lasso	0.052	2.8e-17	2.38989	0.0169
All_epilepsy	PsychENCODE	DPP8	15	65734801	65810042	0.05599	15:66167174	3.51	15:65837277	0.0262	-6.64	1.864	1211	6	lasso	0.029	3.8e-10	-2.38357	0.017146
All_epilepsy	PsychENCODE	MSRB3	12	65672423	65882024	0.06245	12:65732788	3.93	12:65878510	0.0194	-6.65	2.361	970	10	enet	0.043	1.3e-14	-2.38298	0.017173
All_epilepsy	PsychENCODE	SRP9	1	225965531	225978168	0.03604	1:226101158	-4.14	1:225957807	0.00445	-4.69	-3.097	1349	1349	blup	0.0089	0.00035	2.38254	0.0172
All_epilepsy	PsychENCODE	CLEC5A	7	141627157	141646807	0.05448	7:141188506	3.17	7:141526913	0.0431	-8.56	2.694	611	7	lasso	0.057	1.2e-18	-2.3817	0.0172
All_epilepsy	PsychENCODE	RP11-212P7.2	7	128164070	128171123	0.14736	7:128184163	4.08	7:128232887	0.269	-19.08	-1.889	1554	73	enet	0.29	4.3e-99	2.38148	0.0172
All_epilepsy	PsychENCODE	LINC00173	12	116971227	116974323	0.06842	12:116863086	-3.62	12:116992892	0.0274	-6.38	2.381	1376	1	top1	0.027	8.6e-10	-2.381	0.017266
All_epilepsy	PsychENCODE	ASCC1	10	73856278	73976892	0.21949	10:74163277	3.03	10:73902875	0.0543	-9.5	1.112	1180	1180	bslmm	0.11	9.7e-36	-2.38	0.01728
All_epilepsy	PsychENCODE	IFT88	13	21140585	21265503	0.2688	13:21027330	-3.61	13:21201270	0.281	19.49	2.391	1922	46	enet	0.34	4.6e-122	2.38091	0.0173
All_epilepsy	PsychENCODE	ALS2CR12	2	202152994	202222121	0.0767	2:202053848	4.33	2:202193463	0.0184	6.56	1.513	1128	1128	blup	0.043	2.2e-14	2.37938	0.0173
All_epilepsy	PsychENCODE	U1	1	17197440	17200587	0.32744	1:17596275	-3.95	1:16697960	0.00788	7.73	-0.04611	1214	1214	blup	0.092	8.7e-30	2.38061	0.0173
All_epilepsy	PsychENCODE	SLC35B3	6	8413301	8435794	0.20205	6:7931817	3.54	6:8430840	0.0406	-8.92	1.904	1810	38	enet	0.1	1.3e-32	-2.37968	0.017328
All_epilepsy	PsychENCODE	NOL3	16	67204057	67209643	0.05421	16:67019934	-3.17	16:67347740	0.00562	4.54	2.375	625	1	top1	0.0056	0.0037	2.375	0.0175
All_epilepsy	PsychENCODE	CTC-228N24.3	5	127276118	127418864	0.17614	5:127557568	3.48	5:127416919	0.0629	9.16	2.636	1295	1295	blup	0.086	8.2e-28	2.3768	0.0175
All_epilepsy	PsychENCODE	RP11-152P17.2	8	106792474	107072752	0.02542	8:106883301	-3.1	8:107089255	0.00152	4.12	1.239	1597	1597	blup	0.0068	0.0015	2.37624	0.0175
All_epilepsy	PsychENCODE	AF131215.2	8	10965298	10967236	0.05189	8:10822415	3.77	8:11433780	0.0216	7.21	2.196	1712	8	lasso	0.03	1.4e-10	2.37331	0.0176
All_epilepsy	PsychENCODE	KHDC3L	6	74072400	74073894	0.05554	6:74084336	-3.66	6:73982326	0.0192	6.11	-2.014	1571	6	enet	0.022	2.7e-08	-2.37345	0.017623
All_epilepsy	PsychENCODE	TAS2R64P	12	11229368	11231770	0.27557	12:11355324	-2.7	12:11295734	0.51	-26.25	2.3679	1561	74	enet	0.52	1.9e-214	-2.37028	0.017775
All_epilepsy	PsychENCODE	AHCTF1	1	247002400	247095280	0.06131	1:247202453	-3.43	1:247126156	0.0135	-5.03	0.747	2081	12	enet	0.016	2.4e-06	-2.37046	0.0178
All_epilepsy	PsychENCODE	RP11-120K9.2	15	50849798	50852697	0.01641	15:51186215	-3.64	15:51096663	-0.000687	-3.36	-0.80182	1694	1694	bslmm	0.0013	0.096	2.36968	0.017804
All_epilepsy	PsychENCODE	SLC25A45	11	65142663	65151172	0.02092	11:64838833	3.57	11:65161328	0.00766	4.28	-0.548	884	884	bslmm	0.01	0.00015	-2.3695	0.017813
All_epilepsy	PsychENCODE	NBEAL2	3	47021173	47051193	0.10083	3:46641719	3.24	3:47097985	0.047	-8.58	-1.7407	958	7	lasso	0.068	2.5e-22	2.36946	0.017814
All_epilepsy	PsychENCODE	ZSWIM7	17	15879874	15903031	0.58286	17:15986887	4.74	17:15879303	0.608	28.33	2.489	1028	27	enet	0.63	4.1e-285	2.36705	0.0179
All_epilepsy	PsychENCODE	DNAJC27	2	25166505	25194963	0.21977	2:25161386	-3.77	2:25164309	0.187	-15.81	-2.199	1238	33	enet	0.23	4.9e-78	2.3646	0.018
All_epilepsy	PsychENCODE	COL5A2	2	189896622	190044605	0.18857	2:189621981	3.96	2:190223570	0.159	14.58	2.237	1544	54	enet	0.19	3.5e-62	2.36621	0.018
All_epilepsy	PsychENCODE	RP11-473E2.4	9	137419028	137437090	0.0289	9:137155098	3.27	9:137422382	0.0104	-4.28	-2.366	1818	1	top1	0.01	0.00012	2.366	0.018
All_epilepsy	PsychENCODE	PAFAH1B2	11	117014983	117047610	0.20278	11:117134152	2.95	11:117025357	0.121	12.72	1.641	1835	10	lasso	0.14	2.2e-46	2.3644	0.018059
All_epilepsy	PsychENCODE	GPR137C	14	53019866	53104431	0.03974	14:53417839	3.37	14:53073928	0.0144	-5.67	-2.364	1638	1	top1	0.014	7.1e-06	2.364	0.01808
All_epilepsy	PsychENCODE	POGLUT1	3	119187785	119213555	0.33256	3:119111049	-3.53	3:119196437	0.275	19.09	-1.811	1440	1440	bslmm	0.3	8.8e-105	-2.36365	0.018096
All_epilepsy	PsychENCODE	NUCB2	11	17229700	17371521	0.18	11:17497010	-3.53	11:17346078	0.145	-14	2.362	1413	1	top1	0.14	5.3e-47	-2.362	0.018177
All_epilepsy	PsychENCODE	C2orf43	2	20883788	21022882	0.6732	2:20933502	3.36	2:20883561	0.462	-24.74	2.338	1611	35	enet	0.54	4.7e-226	-2.3617	0.0182
All_epilepsy	PsychENCODE	SLC31A1	9	115983808	116028674	0.2285	9:115902419	-3.57	9:116025982	0.178	-15.45	2.26363	1680	18	enet	0.2	7.6e-68	-2.36205	0.0182
All_epilepsy	PsychENCODE	AC004448.2	17	19322348	19327670	0.02107	17:18828406	-4.21	17:19347793	0.0088	4.85	2.362	721	1	top1	0.0088	0.00037	2.362	0.0182
All_epilepsy	PsychENCODE	RP11-820I16.1	18	11910633	11914343	0.0728	18:11566312	2.68	18:11940059	0.048515	8.8	-2.428	1956	7	lasso	0.051	5.9e-17	-2.36076	0.018238
All_epilepsy	PsychENCODE	SLCO2A1	3	133651540	133771028	0.16119	3:133749798	3.13	3:133743445	0.0202	7.04	2.668	1420	1420	bslmm	0.062	1.8e-20	2.35971	0.018289
All_epilepsy	PsychENCODE	PIGU	20	33148346	33264910	0.01666	20:33138063	-3.49	20:33378448	0.0104	-4.92	2.121	872	6	enet	0.013	1.8e-05	-2.35964	0.0183
All_epilepsy	PsychENCODE	ENPP7P12	8	12063268	12063898	0.09231	8:11596163	2.95	8:11882913	0.0144	-6.04	-1.40386	946	946	blup	0.035	3.6e-12	2.35944	0.0183
All_epilepsy	PsychENCODE	POLK	5	74807581	74896969	0.03627	5:74979552	2.64	5:74503199	0.000296	4.44	1.127	1461	1461	blup	0.0085	0.00047	2.3573	0.0184
All_epilepsy	PsychENCODE	ITGA1	5	52083730	52255040	0.10126	5:52208599	-3.83	5:52073352	0.0386	-7.34	-1.059	1796	29	enet	0.061	7.1e-20	2.3579	0.0184
All_epilepsy	PsychENCODE	RP11-894P9.1	14	104148699	104150352	0.01491	14:104620706	3.54	14:103781710	-0.000638	-3.31	-0.563	1733	1733	bslmm	-0.00036	0.47	2.35665	0.01844
All_epilepsy	PsychENCODE	CECR2	22	17840837	18037850	0.04408	22:18100818	-3.46	22:17998503	0.00636	-4.43	-2.134	2127	2127	bslmm	0.0085	0.00046	2.3556	0.01849
All_epilepsy	PsychENCODE	SOSTDC1	7	16501106	16570205	0.29909	7:16970675	-4.32	7:16296098	0.0998	13.16	0.636	1776	37	enet	0.2	1.5e-67	2.3547	0.0185
All_epilepsy	PsychENCODE	CAP2	6	17393447	17558023	0.26246	6:17581916	-3.69	6:17559354	0.209	16.84	-2.832	1773	29	enet	0.22	2.9e-74	-2.35406	0.01857
All_epilepsy	PsychENCODE	RP11-87C12.5	12	122445340	122457920	0.02506	12:122767995	-4.49	12:122296084	0.00031	3.6	2.589	1225	1225	bslmm	0.0054	0.0042	2.35401	0.018572
All_epilepsy	PsychENCODE	GNAZ	22	23412540	23467224	0.29842	22:23730871	-3.2	22:23456696	0.0949	11.63	-1.788	1239	9	lasso	0.21	1.8e-68	-2.3539	0.01858
All_epilepsy	PsychENCODE	LRPPRC	2	44113647	44223144	0.32555	2:44110948	3.25	2:44143756	0.22	17.95	-1.32	1716	54	enet	0.32	1.5e-114	-2.35278	0.0186
All_epilepsy	PsychENCODE	RP4-730K3.3	1	114241506	114242253	0.04644	1:114082898	3.42	1:114170752	0.0141	-5.21	-0.38166	971	24	enet	0.017	1.3e-06	2.35312	0.0186
All_epilepsy	PsychENCODE	RP11-274H2.3	3	145784131	145786972	0.03651	3:146039838	3.3	3:145835742	0.0234	7.1	-1.971	1873	1873	bslmm	0.024	6.9e-09	-2.35263	0.018641
All_epilepsy	PsychENCODE	NME8	7	37888199	37940003	0.05368	7:38392282	4.01	7:37712502	0.0128	-4.86	1.077	1842	1842	bslmm	0.016	1.8e-06	-2.34924	0.0188
All_epilepsy	PsychENCODE	CCDC71	3	49199968	49203754	0.02953	3:48764954	4.34	3:49229457	0.0101	5.24	-1.262	567	567	blup	0.016	1.8e-06	-2.34848	0.01885
All_epilepsy	PsychENCODE	FAM135B	8	139142266	139509065	0.07314	8:139540459	3.6	8:139153385	0.0164	-5.62	2.409	2085	5	lasso	0.024	8.8e-09	-2.34736	0.0189
All_epilepsy	PsychENCODE	COPS2	15	49398268	49447858	0.03284	15:49671710	3.25	15:49441568	0.0323	-6.7	2.553	1276	4	lasso	0.042	4.5e-14	-2.34565	0.018994
All_epilepsy	PsychENCODE	C1orf85	1	156259880	156265463	0.0518	1:155819018	3.27	1:156285995	0.0513	-8.47	2.346	850	1	top1	0.051	4.8e-17	-2.346	0.019
All_epilepsy	PsychENCODE	CKMT2-AS1	5	80499903	80597379	0.54364	5:80470658	-3.02	5:80555786	0.355	21.67	2.09	1276	40	enet	0.55	7.1e-234	2.3457	0.019
All_epilepsy	PsychENCODE	LOX	5	121398890	121413980	0.09032	5:120905570	-3.39	5:121417851	0.0392	7.38	2.343	1199	1	top1	0.039	2.2e-13	2.343	0.0191
All_epilepsy	PsychENCODE	LINC00152	2	87754887	87906324	0.01419	2:88300459	-2.94	2:88296990	0.00883	4.08	-2.3434	170	1	top1	0.0088	0.00037	-2.3434	0.0191
All_epilepsy	PsychENCODE	GNL2	1	38032417	38061536	0.05807	1:37690640	3.13	1:38058693	0.0409	8	2.129	1307	3	lasso	0.042	3.8e-14	2.34146	0.0192
All_epilepsy	PsychENCODE	CLSPN	1	36185819	36235568	0.01532	1:35696078	3.87	1:36491795	-0.00011	3.27	-0.39315	487	487	bslmm	0.00067	0.17	-2.33986	0.0193
All_epilepsy	PsychENCODE	CTD-2303H24.2	17	18414535	18455019	0.52036	17:18591287	4.01	17:18477409	0.415	-23.44	-1.97406	820	38	enet	0.47	4.2e-186	2.33657	0.0195
All_epilepsy	PsychENCODE	YIF1A	11	66052051	66056641	0.07717	11:65854561	3.94	11:65980550	0.0456	-8.2	2.305	829	4	lasso	0.054	5.1e-18	-2.3355	0.019515
All_epilepsy	PsychENCODE	DDX21	10	70715884	70744829	0.02394	10:70622543	3.97	10:70722939	0.00677	4.42	2.335	1840	3	enet	0.0078	0.00078	2.33	0.01958
All_epilepsy	PsychENCODE	TMEM192	4	165995574	166129701	0.13131	4:165697405	-3.33	4:166013355	0.0731	-10.01	-2.334	2407	1	lasso	0.074	4.1e-24	2.334	0.0196
All_epilepsy	PsychENCODE	FAM26F	6	116782533	116784934	0.29914	6:116719565	-3.83	6:116831810	0.0599	9.64	0.37	1325	59	enet	0.2	1.5e-67	2.33374	0.01961
All_epilepsy	PsychENCODE	AKAP7	6	131456806	131604675	0.10989	6:131406461	2.92	6:131426405	0.0485	8.26	1.654	1684	28	enet	0.08	8.7e-26	2.33343	0.019626
All_epilepsy	PsychENCODE	REXO2	11	114310108	114321001	0.03976	11:113961926	-3.51	11:114345633	-0.000642	-4.17	-2.418	1200	1200	blup	0.01	0.00016	2.3332	0.019637
All_epilepsy	PsychENCODE	RP11-831F12.3	14	50144087	50144611	0.02346	14:50027646	3.18	14:49781991	0.000636	4.16	-0.763	1066	1066	bslmm	0.0061	0.0025	-2.33212	0.01969
All_epilepsy	PsychENCODE	RP11-849F2.7	17	8271956	8286505	0.25456	17:8206863	5.6	17:8272206	0.223	-17.26	1.934	1286	8	lasso	0.22	4.8e-75	-2.33277	0.0197
All_epilepsy	PsychENCODE	TXNDC16	14	52897308	53019240	0.32871	14:53160404	-3.41	14:53054817	0.102	-12.02	-2.735	1775	46	enet	0.22	2.1e-72	2.33146	0.01973
All_epilepsy	PsychENCODE	AC009120.5	16	74347235	74349532	0.02305	16:74239553	-3.14	16:74370147	0.0137	-4.46	-2.331	1133	1	top1	0.014	1.1e-05	2.331	0.0198
All_epilepsy	PsychENCODE	CTC-471C19.1	5	6019142	6022396	0.18117	5:6109641	-5.14	5:6286985	0.0422	-7.63	1.4209	1845	49	enet	0.1	9e-34	-2.3297	0.0198
All_epilepsy	PsychENCODE	NELFCD	20	57556263	57570188	0.19192	20:57586953	4.12	20:57618141	0.0859	-12.1	-2.1261	1053	1053	bslmm	0.15	2.2e-48	2.32825	0.0199
All_epilepsy	PsychENCODE	TM2D3	15	102161847	102192594	0.12095	15:102080760	4.14	15:102193344	0.135	13.73	-2.328	1119	1	top1	0.14	1e-43	-2.328	0.019912
All_epilepsy	PsychENCODE	NUP107	12	69080514	69136785	0.21474	12:68592241	3.12	12:69080770	0.151	-14.25	2.3234	1393	14	lasso	0.19	4.9e-61	-2.32645	0.019995
All_epilepsy	PsychENCODE	WDFY1	2	224720433	224810104	0.09895	2:225303045	3.3	2:224679265	0.055	-9.21	-1.977	1689	1689	blup	0.058	5.6e-19	2.3265	0.02
All_epilepsy	PsychENCODE	CDIP1	16	4560676	4588829	0.09121	16:4705703	3.53	16:4530597	0.0635	9.44	-1.005	1525	10	enet	0.064	4.9e-21	-2.32665	0.02
All_epilepsy	PsychENCODE	AC007131.1	2	59444843	59506535	0.04434	2:59798141	3.06	2:59485685	0.00699	4.48	0.965	1158	1158	blup	0.016	2.9e-06	2.32647	0.02
All_epilepsy	PsychENCODE	MAPK6	15	52244303	52358462	0.15201	15:52124138	-3.46	15:52369728	0.0202	-6.04	-2.56781	1423	10	lasso	0.049	1.9e-16	2.32537	0.020052
All_epilepsy	PsychENCODE	MYCBPAP	17	48585745	48608862	0.1627	17:48692881	2.97	17:48568230	0.101	-10.07	-0.008	1192	4	lasso	0.13	1.9e-41	-2.32498	0.0201
All_epilepsy	PsychENCODE	ESD	13	47345391	47371367	0.2849	13:47856917	-4.29	13:47371408	0.137	13.73	2.772	1292	1292	bslmm	0.17	1.1e-56	2.32527	0.0201
All_epilepsy	PsychENCODE	AC159540.14	2	98140412	98141439	0.355	2:98612266	-3.28	2:98182451	0.511	26.11	-2.04	494	62	enet	0.54	2.8e-223	-2.32352	0.0202
All_epilepsy	PsychENCODE	LRRC56	11	537527	554916	0.20758	11:569591	-2.77	11:527759	0.123	-12.95	-2.028	1493	1493	blup	0.17	4.5e-54	2.3212	0.020277
All_epilepsy	PsychENCODE	RP11-388M20.9	16	31237281	31238481	0.15252	16:31359330	-2.8	16:31216779	0.114	-12.36	2.5518	746	746	bslmm	0.12	1.8e-38	-2.32095	0.0203
All_epilepsy	PsychENCODE	TRAF4	17	27071002	27077974	0.11006	17:26637267	3.16	17:27099061	0.0621	9.22	-2.668	738	738	bslmm	0.065	2.5e-21	-2.31819	0.0204
All_epilepsy	PsychENCODE	DUSP18	22	31048038	31063877	0.10133	22:31049360	-4.03	22:31061152	0.0349	7.08	-2.696	1437	4	lasso	0.04	1.5e-13	-2.3182	0.02044
All_epilepsy	PsychENCODE	TPST2	22	26921458	26992681	0.10281	22:27152491	-4.47	22:26957284	0.0376	7.64	1.733	1590	6	lasso	0.039	3.7e-13	2.3172	0.02049
All_epilepsy	PsychENCODE	OR2T33	1	248436073	248437138	0.0956	1:247946412	3.73	1:248109028	0.00122	4.27	2.413	1427	1427	bslmm	0.025	5.4e-09	2.31663	0.0205
All_epilepsy	PsychENCODE	LINC00959	10	131864638	131909081	0.19734	10:131517257	-3.07	10:131864304	0.0346	8.58	1.73143	2020	2020	bslmm	0.062	2.3e-20	2.32	0.02057
All_epilepsy	PsychENCODE	SDCCAG8	1	243419320	243663394	0.10184	1:243812680	3.47	1:243575469	0.0331	-7.73	1.883	1094	5	lasso	0.051	4.6e-17	-2.31601	0.0206
All_epilepsy	PsychENCODE	ABHD2	15	89630690	89745591	0.03284	15:89702298	5.34	15:89755962	0.0037	4.8	2.373	1444	1444	bslmm	0.0072	0.0012	2.31509	0.020608
All_epilepsy	PsychENCODE	ZNF165	6	28048753	28057341	0.04889	6:28405935	-3.46	6:28020814	0.021565	-6.14	-1.5103	629	13	enet	0.038	5.3e-13	2.31393	0.02067
All_epilepsy	PsychENCODE	CDADC1	13	49822047	49867618	0.0357	13:49718168	-4.59	13:49856198	0.0309	-6.64	2.313	1362	1	top1	0.031	7.4e-11	-2.313	0.0207
All_epilepsy	PsychENCODE	CAMLG	5	134074191	134087847	0.47881	5:133840929	-4.09	5:134077442	0.506	25.85	-2.28	854	854	bslmm	0.52	7.8e-210	-2.3127	0.0207
All_epilepsy	PsychENCODE	AC018892.9	2	97746835	97748986	0.02251	2:97698480	3.67	2:97624097	0.00273	4.09	-0.682	392	392	blup	0.0078	0.00076	-2.31354	0.0207
All_epilepsy	PsychENCODE	LARS2	3	45429998	45590913	0.63007	3:45715769	3.27	3:45561203	0.51	-25.99	-2.078	1776	33	enet	0.56	4.5e-237	2.31334	0.020704
All_epilepsy	PsychENCODE	MINA	3	97660662	97691301	0.28997	3:97629554	3.16	3:97672312	0.196	-16.36	-2.471	1701	30	enet	0.22	2.6e-72	2.31301	0.020722
All_epilepsy	PsychENCODE	TM9SF4	20	30697309	30755061	0.01752	20:30203965	3.38	20:30984330	0.00169	-3.78	-1.154	902	902	bslmm	0.0028	0.03	2.31121	0.0208
All_epilepsy	PsychENCODE	TXN	9	113006091	113018920	0.1666	9:113225217	2.95	9:113023522	0.0984	-11.5	-2.158	1554	6	lasso	0.14	1.4e-45	2.31168	0.0208
All_epilepsy	PsychENCODE	TUBE1	6	112391980	112408732	0.0879	6:112367218	-3.39	6:112378384	0.0924	-11.27	-2.3101	1153	1	top1	0.092	7.2e-30	2.3101	0.020883
All_epilepsy	PsychENCODE	RBM43	2	152104454	152118393	0.14333	2:152356361	4.67	2:152176259	0.0784	10.99	2.312	1447	6	lasso	0.089	6.6e-29	2.31027	0.0209
All_epilepsy	PsychENCODE	GPR27	3	71803201	71805647	0.21673	3:72296748	-3.24	3:71814431	0.0982	11.44	2.8377	1298	1298	bslmm	0.15	3.4e-48	2.30935	0.020924
All_epilepsy	PsychENCODE	RIOK2	5	96496571	96518964	0.46768	5:96506797	3.52	5:96515474	0.218	16.83	-1.859	1944	9	lasso	0.23	1e-76	-2.3062	0.0211
All_epilepsy	PsychENCODE	AC159540.1	2	98081083	98099107	0.21073	2:98485416	-3.02	2:98163810	0.25	18.36	-2.1793	512	12	lasso	0.29	9.1e-102	-2.30676	0.0211
All_epilepsy	PsychENCODE	RP11-138H8.6	15	71141222	71142109	0.0402	15:71355058	-3.48	15:71156024	0.0103	4.27	2.20743	1009	1009	blup	0.014	1.3e-05	2.30411	0.021217
All_epilepsy	PsychENCODE	SPSB2	12	6980099	6998522	0.27463	12:6910466	-4.27	12:6982347	0.241	18.05	2.3547	1084	1084	bslmm	0.29	7.7e-100	2.30374	0.021238
All_epilepsy	PsychENCODE	MCM9	6	119134605	119256327	0.24595	6:119157786	3.54	6:119133482	0.0517	9.64	-0.40874	1962	12	lasso	0.16	4e-53	-2.30187	0.021342
All_epilepsy	PsychENCODE	UBE2D4	7	43966037	43995735	0.04339	7:43985603	-2.72	7:43942989	0.00687	5.01	-2.301	1284	1	top1	0.0069	0.0015	-2.301	0.0214
All_epilepsy	PsychENCODE	DLEC1	3	38080696	38165516	0.07528	3:38088681	-3.59	3:38117207	0.052	-8.43	-2.3	1188	1	top1	0.052	3e-17	2.3	0.021448
All_epilepsy	PsychENCODE	PCDHGB1	5	140729828	140892546	0.03346	5:140747306	3.9	5:140739261	0.00658	5.02	-0.556	1366	1366	bslmm	0.016	3e-06	-2.2994	0.0215
All_epilepsy	PsychENCODE	HNRNPH1P1	6	160133833	160135017	0.01983	6:160139603	-2.9	6:160193049	0.0122	-5.1	-2.298	1565	1	top1	0.012	3.5e-05	2.298	0.021562
All_epilepsy	PsychENCODE	CACHD1	1	64936428	65158741	0.22751	1:64936160	3.96	1:64974206	0.05	-8.77	-2.782	1410	17	enet	0.097	2.2e-31	2.29668	0.0216
All_epilepsy	PsychENCODE	SH3RF3	2	109745804	110262207	0.04303	2:109916837	-3.02	2:110251684	0.0102	5.27	0.8812	1626	18	enet	0.027	1.6e-09	2.29669	0.0216
All_epilepsy	PsychENCODE	ARHGAP42	11	100558384	100862668	0.10358	11:100522270	3.98	11:100595013	0.0523	8.96	2.536	2233	2233	bslmm	0.067	8.2e-22	2.2971	0.021614
All_epilepsy	PsychENCODE	BSN-AS2	3	49586739	49591799	0.11781	3:49221518	3.59	3:49476806	0.0455	-8.09	2.561	647	22	enet	0.07	8.2e-23	-2.29533	0.021714
All_epilepsy	PsychENCODE	U47924.31	12	7052671	7053767	0.03703	12:6910466	-3.62	12:7044056	0.0349	7.01	2.2949	1029	1	top1	0.035	4.5e-12	2.2949	0.021739
All_epilepsy	PsychENCODE	TPM4	19	16177831	16213813	0.03812	19:16217453	-3.06	19:16188599	-7.2e-06	3.95	0.4701	2216	41	enet	0.012	3.5e-05	2.2924	0.02188
All_epilepsy	PsychENCODE	ACACA	17	35441923	35766909	0.12394	17:35850225	-3.48	17:35760056	0.0527	-8.45	-3.40939	1298	32	enet	0.077	5.4e-25	2.292	0.0219
All_epilepsy	PsychENCODE	DSCC1	8	120846216	120868250	0.57794	8:121107657	3.52	8:120870188	0.636	-28.99	-2.217	1708	1708	bslmm	0.64	2.5e-294	2.292	0.0219
All_epilepsy	PsychENCODE	RP11-1016B18.1	12	98107190	98155637	0.07741	12:98168658	-3.77	12:98187530	0.0253	6.91	-3.409	1339	7	lasso	0.04	9.6e-14	-2.29198	0.021907
All_epilepsy	PsychENCODE	MRPS14	1	174979925	174992561	0.09441	1:175109500	-4.06	1:174991442	0.0682	9.94	-2.226	1343	9	lasso	0.08	5.5e-26	-2.28853	0.0221
All_epilepsy	PsychENCODE	NECAP2	1	16767167	16786573	0.03449	1:16308036	3.51	1:16706075	0.00686	-5.19	-2.289	1060	2	lasso	0.011	5.6e-05	2.28893	0.0221
All_epilepsy	PsychENCODE	CACYBP	1	174968300	174980851	0.05865	1:175109500	-4.06	1:174977407	0.0208	-6.42	1.964	1351	4	lasso	0.025	4.6e-09	-2.28733	0.0222
All_epilepsy	PsychENCODE	SERAC1	6	158530536	158589312	0.54343	6:159011438	-3.51	6:158533165	0.158	15.17	1.23757	1940	17	lasso	0.37	6.4e-137	2.28548	0.022285
All_epilepsy	PsychENCODE	AC135178.1	17	8261731	8263538	0.32075	17:8206863	5.7	17:8272206	0.254	-18.39	1.934	1273	5	lasso	0.26	5.7e-88	-2.28564	0.0223
All_epilepsy	PsychENCODE	SLC8A3	14	70510934	70655787	0.22113	14:70718864	-3.27	14:70602093	0.0302	-6.28	2.858	1921	1921	bslmm	0.084	3.5e-27	-2.28502	0.02231
All_epilepsy	PsychENCODE	ZBTB20	3	114056941	114866118	0.01953	3:115164877	5.07	3:114575252	-0.00069	3.58	-1.483	1606	1606	bslmm	0.00022	0.26	-2.28495	0.022316
All_epilepsy	PsychENCODE	KIAA1429	8	95499921	95565757	0.12136	8:95015902	-4.51	8:95547119	0.102	-11.76	-2.252	1837	2	lasso	0.1	2.4e-33	2.28414	0.0224
All_epilepsy	PsychENCODE	LRRC10B	11	61276272	61278482	0.03938	11:61601872	-4.08	11:61270594	0.00483	-5.03	0.749	860	19	enet	0.015	5e-06	-2.2833	0.022411
All_epilepsy	PsychENCODE	SPATA20	17	48620419	48633213	0.73795	17:48692881	2.89	17:48625223	0.475	-25.07	1.792	1147	9	lasso	0.68	0	-2.28154	0.0225
All_epilepsy	PsychENCODE	TBKBP1	17	45771447	45789416	0.02825	17:46118595	-3.62	17:45771037	0.00323	4.36	1.958	1358	1358	bslmm	0.0069	0.0015	2.28245	0.0225
All_epilepsy	PsychENCODE	CYTH1	17	76670130	76778379	0.06567	17:76628383	3.95	17:76699587	0.0236	4.42	2.27995	1955	1	top1	0.024	1.2e-08	2.27995	0.0226
All_epilepsy	PsychENCODE	POMC	2	25383722	25391772	0.52261	2:25161386	-3.77	2:25384705	0.239	17.8	1.895	1056	13	lasso	0.35	4.3e-125	2.28046	0.0226
All_epilepsy	PsychENCODE	RP11-275H4.1	3	181138846	181160274	0.41972	3:180723785	-3.67	3:181160258	0.522	-26.29	-2.366	926	64	enet	0.53	2.2e-218	2.27982	0.022619
All_epilepsy	PsychENCODE	SMARCC1	3	47626762	47823596	0.01242	3:47403907	-3.83	3:47770380	0.00906	3.8	2.279	608	1	top1	0.0091	0.00031	2.279	0.022667
All_epilepsy	PsychENCODE	HIST1H2BI	6	26273144	26273622	0.03515	6:26324149	-2.75	6:26268987	0.024401	6.64	-2.279	863	1	top1	0.024	6.9e-09	-2.279	0.02267
All_epilepsy	PsychENCODE	SETD5-AS1	3	9391373	9440263	0.1493	3:9015289	3.08	3:9429742	0.0961	-11.57	-2.546	1325	15	enet	0.11	1.8e-35	2.27886	0.022675
All_epilepsy	PsychENCODE	AZGP1	7	99564343	99573780	0.10032	7:99083738	-2.32	7:99525421	0.0215	6.99	2.1415	712	7	lasso	0.057	7.2e-19	2.27825	0.0227
All_epilepsy	PsychENCODE	CR1	1	207669492	207813992	0.38636	1:207899682	4.66	1:207786828	0.152	14.9	2.611	1330	40	enet	0.24	2.5e-81	2.27623	0.0228
All_epilepsy	PsychENCODE	MAST1	19	12944765	12985765	0.03873	19:13086006	4.23	19:12957114	0.00808	-5.43	-2.276	1304	1	top1	0.0081	0.00063	2.276	0.02285
All_epilepsy	PsychENCODE	JADE1	4	129730779	129796379	0.09637	4:129682659	-3.04	4:129759735	0.031	-6.83	-2.275	1481	1	top1	0.031	6.8e-11	2.275	0.0229
All_epilepsy	PsychENCODE	NCOA6	20	33284722	33413452	0.09299	20:33848456	-5.07	20:33357945	0.0868	-10.91	2.272	935	1	top1	0.087	4.6e-28	-2.272	0.0231
All_epilepsy	PsychENCODE	RP11-181B18.1	1	70479665	70496905	0.05839	1:70265523	3.05	1:70532235	0.0216	-6.49	1.085	1263	1263	bslmm	0.03	1.2e-10	-2.27103	0.0231
All_epilepsy	PsychENCODE	NRXN2	11	64373646	64490660	0.04353	11:64021821	-4.02	11:64471986	0.0128	-4.6	-2.271	974	1	top1	0.013	2.3e-05	2.271	0.023147
All_epilepsy	PsychENCODE	PDE7B	6	136172834	136516712	0.10422	6:136086756	2.87	6:136350260	0.0311	-7.07	0.761	999	999	blup	0.033	1.3e-11	-2.27059	0.023172
All_epilepsy	PsychENCODE	GPR6	6	110299514	110301921	0.12916	6:110611317	-2.81	6:110229590	0.00693	-6.74	-2.417	1407	16	enet	0.054	9.2e-18	2.27036	0.023185
All_epilepsy	PsychENCODE	TMEM38B	9	108456825	108538893	0.1014	9:108133731	3.2	9:108459960	0.0293	6.73	1.738	1307	1307	bslmm	0.034	1.1e-11	2.27041	0.0232
All_epilepsy	PsychENCODE	RGS2	1	192778169	192781403	0.02394	1:192687559	4.44	1:192568554	-0.000668	-3.88	-0.852	1216	1216	blup	0.0064	0.0021	2.26938	0.0232
All_epilepsy	PsychENCODE	SLC9A5	16	67271586	67306093	0.0336	16:67023527	3.76	16:67404374	-0.000266	4.42	-1.3716	616	616	bslmm	0.0054	0.0043	-2.27065	0.0232
All_epilepsy	PsychENCODE	CTB-175P5.1	19	23563119	23563678	0.0122	19:23941806	3.15	19:23766802	-0.000754	-3.38	-2.61	1657	1657	bslmm	0.00057	0.19	2.26731	0.02337
All_epilepsy	PsychENCODE	FGFR1	8	38268656	38326352	0.12085	8:37885145	3.35	8:38327630	0.0324	6.96	-1.175	1031	1031	blup	0.053	1.7e-17	-2.26719	0.0234
All_epilepsy	PsychENCODE	CPLX1	4	778745	819986	0.03793	4:296930	4.95	4:785443	0.00294	-4.44	1.314	2005	2005	bslmm	0.01	0.00013	-2.26686	0.0234
All_epilepsy	PsychENCODE	CYB5R1	1	202930997	202936408	0.13365	1:203039049	-3.95	1:202921631	0.0462	-9.38	-1.508	1121	23	enet	0.077	3.8e-25	2.2656	0.0235
All_epilepsy	PsychENCODE	ATP5J2	7	99046098	99063954	0.07172	7:99452829	3.01	7:99427995	0.000719	-4.53	-1.63	908	908	bslmm	0.015	4.8e-06	2.26469	0.0235
All_epilepsy	PsychENCODE	IFT52	20	42219571	42275936	0.18973	20:42347776	-3.98	20:42228968	0.134	-13.36	-1.143	1440	19	lasso	0.17	9.7e-57	2.26429	0.0236
All_epilepsy	PsychENCODE	TLK1	2	171847333	172087824	0.02111	2:172039299	3.99	2:171859437	0.00116	-4.33	2.147	1720	1720	blup	0.0034	0.019	-2.26279	0.0236
All_epilepsy	PsychENCODE	KIAA1524	3	108268716	108308491	0.02151	3:108643063	-3.2	3:108339920	0.000979	-3.69	-1.1293	1576	1576	bslmm	0.0011	0.11	2.26227	0.023681
All_epilepsy	PsychENCODE	PSME4	2	54091204	54197977	0.10388	2:53958320	-4.87	2:54101957	0.048	-8.73	-2.472	1744	10	lasso	0.056	1.9e-18	2.26191	0.0237
All_epilepsy	PsychENCODE	RP4-800G7.2	7	148982372	148994403	0.37769	7:149126391	4.27	7:148972554	0.253	-18.39	-1.787	1512	15	lasso	0.29	6.9e-102	2.2617	0.0237
All_epilepsy	PsychENCODE	C11orf96	11	43946892	43965888	0.0339	11:43930001	-3.1	11:43985064	0.0171	5.98	-2.2607	1437	1	top1	0.017	1.1e-06	-2.2607	0.023778
All_epilepsy	PsychENCODE	RNF138	18	29671818	29711524	0.2555	18:29568200	3.14	18:29702087	0.218706	17.07	1.98	1364	7	lasso	0.23	3.2e-78	2.26056	0.023786
All_epilepsy	PsychENCODE	DNAH9	17	11501748	11873065	0.20982	17:12142282	-4.07	17:11755391	0.0649	10.88	-2.707	1778	34	enet	0.097	2.7e-31	-2.25945	0.0239
All_epilepsy	PsychENCODE	USP36	17	76783463	76837523	0.17669	17:76628383	4.7	17:76794774	0.107	-12.52	2.018	1761	7	lasso	0.13	4.2e-41	-2.25813	0.0239
All_epilepsy	PsychENCODE	GPR75-ASB3	2	53759810	54087170	0.09563	2:53958320	-4.94	2:54023322	0.0334	-7.97	-3.105	2249	21	enet	0.07	7.9e-23	2.25801	0.0239
All_epilepsy	PsychENCODE	KIAA1324L	7	86506222	86689015	0.05808	7:86042130	3.44	7:86606081	0.000484	-4.05	-0.341	1606	1606	bslmm	0.013	2.2e-05	2.25799	0.0239
All_epilepsy	PsychENCODE	DCLK2	4	150999426	151178609	0.13613	4:150975181	-3.32	4:151070434	0.0492	-9.09	2.056	1308	9	lasso	0.072	1.7e-23	-2.25901	0.0239
All_epilepsy	PsychENCODE	CCNI2	5	132083137	132089856	0.04058	5:132573003	-3.19	5:132007420	0.000872	-3.8	-1.1147	1020	1020	bslmm	0.0054	0.0044	2.2571	0.024
All_epilepsy	PsychENCODE	KLHL2P1	4	120255484	120299388	0.04859	4:120203209	3.32	4:120276345	0.0227	-5.65	2.257	1918	1	top1	0.023	2.3e-08	-2.257	0.024
All_epilepsy	PsychENCODE	ERF	19	42751724	42759309	0.02638	19:43202679	-3.24	19:43244219	-0.000718	3.49	-2.113	540	540	blup	0.0055	0.004	-2.25688	0.02402
All_epilepsy	PsychENCODE	SLC35E4	22	31031639	31065003	0.0285	22:31049360	-4.02	22:31124062	-0.000652	-3.53	-0.378	1467	1467	bslmm	0.0025	0.038	2.2555	0.0241
All_epilepsy	PsychENCODE	SNN	16	11762270	11773015	0.06408	16:11802479	3.02	16:11769355	0.0283	-6.75	2.2562	1976	1	top1	0.028	4.6e-10	-2.2562	0.0241
All_epilepsy	PsychENCODE	AMT	3	49454211	49460186	0.05393	3:49002772	3.91	3:49466871	0.088	-11.19	-2.069	581	2	lasso	0.09	3.6e-29	2.25072	0.024403
All_epilepsy	PsychENCODE	AC119673.1	1	205682497	205684153	0.0483	1:205254971	-4.09	1:205679213	0.0339	-6.84	-2.249	1121	1	top1	0.034	9.1e-12	2.249	0.0245
All_epilepsy	PsychENCODE	SLC25A5P1	22	42397073	42397970	0.03651	22:42621228	2.76	22:42390093	0.0157	6.28	1.367	1195	17	enet	0.033	1.8e-11	2.2488	0.02453
All_epilepsy	PsychENCODE	KANSL3	2	97258907	97308524	0.01937	2:97797667	3.63	2:97219710	0.00809	4.12	-2.2471	557	1	top1	0.0081	0.00062	-2.24708	0.0246
All_epilepsy	PsychENCODE	IL18R1	2	102927989	103015218	0.39682	2:103200629	-4.68	2:102921783	0.459	-24.79	-1.953	1360	27	enet	0.47	1.1e-182	2.24735	0.0246
All_epilepsy	PsychENCODE	TPT1-AS1	13	45915480	45965872	0.621	13:45426229	3.13	13:45953363	0.0437	-8.56	1.03	1161	1161	bslmm	0.25	7.9e-86	-2.24783	0.0246
All_epilepsy	PsychENCODE	SAMD9	7	92728829	92747336	0.10609	7:93002516	4.1	7:92735954	0.0162	5.4	2.577	1021	1021	blup	0.028	5.2e-10	2.24678	0.0247
All_epilepsy	PsychENCODE	RP1-74M1.3	1	23243175	23247993	0.03964	1:23740708	-4.93	1:22923859	0.000565	-4.25	-1.49297	960	960	blup	0.0048	0.0066	2.24529	0.0247
All_epilepsy	PsychENCODE	MFSD9	2	103332299	103353347	0.04516	2:103200629	-4.47	2:103351779	0.0152	5.99	-1.989	1173	1173	bslmm	0.025	3.4e-09	-2.24303	0.0249
All_epilepsy	PsychENCODE	ZNF181	19	35225060	35233777	0.39013	19:35103029	3.1	19:35246250	0.308	-20.15	1.335	1584	4	lasso	0.36	4.3e-131	-2.24267	0.02492
All_epilepsy	PsychENCODE	SLC2A3P4	8	87515820	87517290	0.02694	8:87590231	-4.06	8:87495254	0.0221	5.78	-2.241	1684	1	top1	0.022	3.3e-08	-2.241	0.025
All_epilepsy	PsychENCODE	GPR133	12	131438452	131626014	0.22394	12:131014242	-3.18	12:131528903	0.0207	6.18	1.082	2438	2438	bslmm	0.12	6.9e-38	2.23832	0.0252
All_epilepsy	PsychENCODE	RP11-305L7.6	9	93881344	93945044	0.0403	9:93856488	3.15	9:93915096	0.00627	5.83	-2.305	1878	1878	bslmm	0.018	8.2e-07	-2.2384	0.0252
All_epilepsy	PsychENCODE	DNHD1	11	6518490	6614988	0.07797	11:6718634	3.91	11:6537725	0.0255	-6.09	0.777	1651	20	enet	0.032	2.5e-11	-2.2379	0.025226
All_epilepsy	PsychENCODE	LRP12	8	105501459	105601252	0.19319	8:105151169	3.61	8:105713227	0.0749	-11.33	-2.56334	1675	1675	bslmm	0.14	2.1e-46	2.23695	0.0253
All_epilepsy	PsychENCODE	ZKSCAN3	6	28317691	28336947	0.29799	6:28405935	-3.46	6:28326490	0.276859	-19.17	-2.142	546	95	enet	0.33	6.6e-117	2.23681	0.0253
All_epilepsy	PsychENCODE	ENTPD6	20	25176329	25207365	0.43531	20:25203312	3.28	20:25189254	0.0574	9.38	-1.022	1757	64	enet	0.14	4e-44	2.23733	0.0253
All_epilepsy	PsychENCODE	ARHGAP20	11	110447766	110583912	0.05811	11:110566273	3.97	11:110386513	0.00044	3.44	-0.455	1528	1528	bslmm	0.005	0.0059	-2.2367	0.025304
All_epilepsy	PsychENCODE	NUP133	1	229577045	229644103	0.02811	1:229583530	-3.63	1:229670091	0.0137	-5.34	-2.236	1089	1	top1	0.014	1.2e-05	2.236	0.0254
All_epilepsy	PsychENCODE	KIAA0368	9	114122972	114247025	0.0906	9:113645443	-3.38	9:114165612	0.0331	7.72	-1.50042	1959	4	lasso	0.051	5.1e-17	-2.23511	0.0254
All_epilepsy	PsychENCODE	CTD-2006C1.6	19	11759179	11763692	0.08354	19:11775886	-3.57	19:11736636	0.0288	6.66	2.072	1329	7	lasso	0.032	3.9e-11	2.23516	0.02541
All_epilepsy	PsychENCODE	GCN1L1	12	120565007	120632513	0.05652	12:120590445	-4.74	12:120588852	0.0323	-7.24	1.6772	1368	22	enet	0.033	1.6e-11	-2.23501	0.025417
All_epilepsy	PsychENCODE	PLAC9	10	81891438	81905115	0.26505	10:81895970	3.19	10:81902767	0.117	-12.54	2.042	2015	16	lasso	0.19	9.9e-63	-2.23	0.02547
All_epilepsy	PsychENCODE	RP11-505E24.2	15	101590937	101626271	0.11669	15:102080760	3.84	15:101624258	0.0743	9.98	-2.234	1522	1	top1	0.074	3.8e-24	-2.234	0.025483
All_epilepsy	PsychENCODE	DGKH	13	42614176	42830714	0.067	13:42653898	-4.18	13:42738621	0.0241	6.06	2.204	1776	1776	blup	0.029	2.6e-10	2.2316	0.0256
All_epilepsy	PsychENCODE	DPM2	9	130697378	130700763	0.2069	9:130282354	3.63	9:130700727	0.251	18.45	2.226	1013	4	lasso	0.27	1.5e-92	2.23134	0.0257
All_epilepsy	PsychENCODE	DKK3	11	11984653	12031316	0.1896	11:12074651	3.4	11:11877655	0.0474	-8.6	-0.03789	1577	1577	bslmm	0.14	4.7e-45	-2.2297	0.025766
All_epilepsy	PsychENCODE	LMTK3	19	48988528	49016446	0.02169	19:49241448	4.49	19:48565641	-0.000106	-3.09	2.2297	1814	1	top1	-0.00011	0.35	-2.2297	0.02577
All_epilepsy	PsychENCODE	KIAA2013	1	11979648	11986485	0.02377	1:11895475	2.73	1:12440983	0.000266	-2.94	0.35655	1432	1432	bslmm	0.0044	0.0087	2.22934	0.0258
All_epilepsy	PsychENCODE	RP1-179N16.6	6	36114475	36164982	0.28112	6:36156518	-2.82	6:36156518	0.141	13.71	-2.824	1473	1473	bslmm	0.19	4.4e-62	-2.22813	0.025872
All_epilepsy	PsychENCODE	IFIT1	10	91152303	91163745	0.12357	10:91116790	-3.71	10:91171972	0.0592	-9	2.035	1766	9	lasso	0.064	6.7e-21	-2.23	0.02589
All_epilepsy	PsychENCODE	RALBP1	18	9475007	9538114	0.1318	18:9628013	3.63	18:9455116	0.037112	-7.56	0.736	1754	1754	blup	0.072	2.3e-23	-2.22782	0.025893
All_epilepsy	PsychENCODE	RIF1	2	152266397	152364527	0.18067	2:152356361	4.67	2:152279283	0.127	-13.13	-2.684	1498	16	enet	0.16	6.5e-52	2.22751	0.0259
All_epilepsy	PsychENCODE	CCNG1	5	162864575	162873157	0.05269	5:162552431	3.66	5:162794730	0.0231	6.55	2.226	1689	1	top1	0.023	1.7e-08	2.226	0.026
All_epilepsy	PsychENCODE	NDUFV2	18	9102628	9134343	0.0938	18:9532706	3.15	18:9173575	0.055801	8.76	2.359	1824	1824	bslmm	0.063	9e-21	2.22395	0.026152
All_epilepsy	PsychENCODE	PITPNB	22	28247657	28316122	0.08617	22:28263972	3.18	22:28339350	0.0201	5.66	1.203	1245	22	enet	0.029	2.6e-10	2.2232	0.0262
All_epilepsy	PsychENCODE	SUN2	22	39130730	39190148	0.10549	22:39190096	3.79	22:39135454	0.0419	7.58	-2.38	1377	3	lasso	0.05	9.3e-17	-2.2226	0.02624
All_epilepsy	PsychENCODE	TMEM216	11	61159159	61166335	0.10867	11:61601872	-4.08	11:61231177	0.0838	10.66	-2.22	871	1	top1	0.084	3.8e-27	-2.22	0.026419
All_epilepsy	PsychENCODE	TGFBRAP1	2	105880871	105946491	0.07056	2:105952528	-3.66	2:105888839	0.0589	9.41	0.936	1818	1818	bslmm	0.059	1.5e-19	2.21923	0.0265
All_epilepsy	PsychENCODE	CTD-2020K17.4	17	43322553	43326203	0.06028	17:43277652	3.21	17:43317574	0.0352	-6.93	-2.21865	732	1	top1	0.035	3.7e-12	2.21865	0.0265
All_epilepsy	PsychENCODE	CDH11	16	64977656	65160015	0.04655	16:65309173	-3.11	16:65073046	0.00548	-4.35	-0.246	1787	1787	bslmm	0.012	5e-05	-2.21749	0.0266
All_epilepsy	PsychENCODE	LSM10	1	36856839	36863493	0.05279	1:37023223	3.09	1:36804704	0.000187	-4.43	0.40731	939	939	blup	0.017	1.7e-06	2.21789	0.0266
All_epilepsy	PsychENCODE	AP000662.9	11	57485516	57486002	0.01809	11:57209488	-3.2	11:57525883	0.00283	-4.11	2.216	1129	1	top1	0.0028	0.029	-2.216	0.026692
All_epilepsy	PsychENCODE	KCNH5	14	63173287	63568755	0.17166	14:62963577	3.4	14:63012636	0.00483	5.49	1.052	1768	1768	blup	0.079	1.3e-25	2.21593	0.0267
All_epilepsy	PsychENCODE	CNOT2	12	70636774	70748773	0.04353	12:71236244	-3.14	12:70645867	0.00321	-4.33	1.951	2033	2033	bslmm	0.0097	0.00019	-2.21576	0.026708
All_epilepsy	PsychENCODE	ENKUR	10	25270908	25305089	0.17165	10:25341821	-3.22	10:25329786	0.0342	7	0.003	1584	1584	bslmm	0.059	1.4e-19	2.21	0.02681
All_epilepsy	PsychENCODE	KCTD10	12	109886461	109915349	0.21831	12:109802872	2.94	12:110019883	0.0682	-9.55	1.539	1615	14	lasso	0.12	1.4e-38	-2.21371	0.026849
All_epilepsy	PsychENCODE	UNC5CL	6	40994772	41006928	0.02192	6:40765955	3.48	6:41020360	0.00708	4.42	-2.213	1537	1	top1	0.0071	0.0013	-2.213	0.026898
All_epilepsy	PsychENCODE	ZSCAN23	6	28399707	28411279	0.23288	6:28405935	-3.46	6:28412929	0.240395	18.22	-2.5	489	49	enet	0.32	1.1e-112	-2.21291	0.0269
All_epilepsy	PsychENCODE	BARD1	2	215590370	215674428	0.35496	2:215343020	-3.89	2:215673937	0.255	-18.9	1.641	1464	50	enet	0.36	2.7e-128	-2.21178	0.027
All_epilepsy	PsychENCODE	NBL1	1	19967048	19984945	0.44882	1:20478061	2.88	1:19973370	0.126	-13.41	-2.273	1700	50	enet	0.3	5.8e-106	2.21104	0.027
All_epilepsy	PsychENCODE	SHMT1	17	18231187	18266856	0.18805	17:18725527	-3.89	17:18272448	0.118	13.01	-2.19407	732	23	enet	0.16	1.6e-52	-2.21161	0.027
All_epilepsy	PsychENCODE	YIPF7	4	44624086	44680573	0.11311	4:44462871	3.87	4:44642453	0.0961	11.58	-2.456	2229	12	enet	0.11	2.2e-35	-2.21198	0.027
All_epilepsy	PsychENCODE	KRBA2	17	8271955	8280029	0.37414	17:8206863	5.66	17:8272206	0.318	-20.45	1.934	1278	4	lasso	0.32	2.4e-112	-2.21189	0.027
All_epilepsy	PsychENCODE	TEX2	17	62224587	62340661	0.04625	17:61728192	4.1	17:62344415	0.0125	-4.35	-1.83646	772	772	bslmm	0.016	3.1e-06	2.21031	0.0271
All_epilepsy	PsychENCODE	PYDC1	16	31227283	31228680	0.06765	16:31359330	-2.8	16:31223876	0.028	6.91	2.172	737	17	enet	0.039	2.4e-13	2.20986	0.0271
All_epilepsy	PsychENCODE	PIP4K2C	12	57984957	57997198	0.08197	12:58004288	3.17	12:57990135	0.056	8.75	2.209	824	1	top1	0.056	1.7e-18	2.209	0.027175
All_epilepsy	PsychENCODE	USP32P2	17	18414576	18429244	0.48361	17:18591287	4.01	17:18477409	0.376	-22.34	-1.97406	820	37	enet	0.42	1.2e-158	2.209	0.0272
All_epilepsy	PsychENCODE	CCR5	3	46411633	46417697	0.0632	3:46641719	3.24	3:46411840	0.0293	-6.7	1.8542	1687	1687	bslmm	0.031	5e-11	-2.20631	0.027363
All_epilepsy	PsychENCODE	LARP6	15	71123863	71146498	0.0975	15:71355058	-3.48	15:71157831	0.1	11.8	2.20619	1035	1	top1	0.1	2.2e-32	2.20619	0.027371
All_epilepsy	PsychENCODE	EIF2S1	14	67826714	67853233	0.04813	14:67962929	-3.04	14:67384908	0.029	-6.89	1.903	1635	8	lasso	0.031	6.2e-11	-2.20601	0.02738
All_epilepsy	PsychENCODE	SH2D3C	9	130500596	130541020	0.0188	9:130446836	4.01	9:130718497	0.0037	-4.12	2.20605	1028	1	top1	0.0037	0.015	-2.20605	0.0274
All_epilepsy	PsychENCODE	INTS10	8	19674651	19709594	0.21618	8:19574298	3.49	8:19690038	0.0931	-12.51	-1.397	1668	14	lasso	0.17	2.1e-56	2.20287	0.0276
All_epilepsy	PsychENCODE	TOMM40	19	45393826	45406946	0.04909	19:45758438	3.62	19:45405062	0.0122	-5.03	3.157	1583	12	enet	0.016	2.5e-06	-2.20236	0.02764
All_epilepsy	PsychENCODE	RP11-714L20.1	4	138466885	138524584	0.14803	4:138394651	-2.91	4:138467657	0.0247	7.36	-2.382	2233	2233	bslmm	0.073	1e-23	-2.20162	0.0277
All_epilepsy	PsychENCODE	PRRX1	1	170631869	170708560	0.47725	1:170190776	3.16	1:170600737	0.215	-15.08	-1.629	1751	58	enet	0.32	8e-115	2.20049	0.0278
All_epilepsy	PsychENCODE	RPUSD4	11	126071993	126081587	0.20856	11:126179719	-3.63	11:126209791	0.00165	4.45	0.089	1555	1555	bslmm	0.053	1.4e-17	2.1993	0.027859
All_epilepsy	PsychENCODE	DMXL2	15	51739908	51915030	0.06664	15:51413089	-3.9	15:51824560	0.0402	7.63	1.81	1437	7	lasso	0.041	6e-14	2.19676	0.028038
All_epilepsy	PsychENCODE	MAPK9	5	179660143	179719099	0.18421	5:179490127	3.74	5:179665201	0.0846	-11.25	2.019	1856	6	lasso	0.11	5e-34	-2.1953	0.0281
All_epilepsy	PsychENCODE	IGSF21	1	18434240	18704977	0.08376	1:18668657	-2.92	1:18252243	0.0139	-6.32	-1.864	1881	1881	bslmm	0.047	1.2e-15	2.19622	0.0281
All_epilepsy	PsychENCODE	WDR75	2	190306159	190340291	0.11509	2:190246966	-3.64	2:190307587	0.043	-7.71	-2.56	1261	1261	bslmm	0.061	3.6e-20	2.1925	0.0283
All_epilepsy	PsychENCODE	RP11-179G5.1	1	160236130	160237015	0.02919	1:160245300	-3.47	1:160093942	-0.000596	-3.46	-1.048	1162	1162	blup	0.0069	0.0015	2.19255	0.0283
All_epilepsy	PsychENCODE	AC064875.2	2	13106910	13147138	0.04011	2:12801788	3.62	2:13224892	0.015	5.69	2.1987	1726	33	enet	0.027	1.1e-09	2.19254	0.0283
All_epilepsy	PsychENCODE	RP11-345J13.1	2	11242268	11243123	0.20411	2:10975279	-3.92	2:11279403	0.0792	7.89	-0.6149	1703	7	lasso	0.098	1e-31	2.19279	0.0283
All_epilepsy	PsychENCODE	AC016757.3	2	239133193	239140318	0.24974	2:239410842	-3.67	2:239162734	0.0264	8.77	-2.519	1919	52	enet	0.14	1.3e-45	-2.19212	0.0284
All_epilepsy	PsychENCODE	TLL1	4	166794410	167025047	0.1251	4:166846620	3.53	4:166783815	0.0231	-6.54	-1.818	2343	2343	bslmm	0.056	2.2e-18	2.19073	0.0285
All_epilepsy	PsychENCODE	C12orf39	12	21679241	21690311	0.51876	12:21250122	2.79	12:21754970	0.151	-14.22	0.6671	1365	56	enet	0.35	8.8e-128	-2.19027	0.028504
All_epilepsy	PsychENCODE	FOXN3-AS2	14	90042560	90043821	0.02433	14:89915641	-3.83	14:89713213	0.00955	4.46	-2.19	1288	1	top1	0.0095	0.00022	-2.19	0.02852
All_epilepsy	PsychENCODE	WBP1	2	74685456	74688018	0.04766	2:74231321	4.12	2:74643688	0.00599	-5.4	1.228	737	737	blup	0.017	9.1e-07	-2.18861	0.0286
All_epilepsy	PsychENCODE	MCRS1	12	49950327	49961936	0.03179	12:49675392	2.89	12:49948500	0.0234	-5.84	-2.188	1005	1	top1	0.023	1.3e-08	2.188	0.02867
All_epilepsy	PsychENCODE	IFIT5	10	91174343	91180758	0.42451	10:91116790	-3.71	10:91160092	0.233	-18.06	2.66	1747	39	enet	0.33	1.6e-115	-2.19	0.02868
All_epilepsy	PsychENCODE	RLBP1	15	89753100	89764982	0.2997	15:89702298	5.34	15:89763603	0.217	16.98	-1.819	1256	54	enet	0.28	1.8e-97	-2.18767	0.028693
All_epilepsy	PsychENCODE	E2F5	8	86089460	86129387	0.02314	8:86012671	3.06	8:86114678	0.00621	-4.74	-1.555	1014	12	enet	0.013	2.2e-05	2.18755	0.0287
All_epilepsy	PsychENCODE	ARRDC1	9	140500106	140509812	0.0817	9:140566527	-3.75	9:140504508	0.00913	4.24	2.187	518	1	top1	0.0091	0.0003	2.187	0.0287
All_epilepsy	PsychENCODE	PLGLB2	2	88047606	88058312	0.02486	2:88296820	-2.72	2:88496184	0.0015	-3.85	-0.598	284	284	bslmm	0.0031	0.025	2.18554	0.0288
All_epilepsy	PsychENCODE	NOS2P3	17	20339650	20350557	0.17637	17:19964676	-2.71	17:20137134	0.154	-14.61	1.494	865	47	enet	0.22	6.9e-74	-2.18593	0.0288
All_epilepsy	PsychENCODE	TERF2	16	69389464	69442474	0.03599	16:69081871	-3.09	16:69364030	0.00701	-5.44	-2.309	1189	1189	blup	0.011	5.9e-05	2.18456	0.0289
All_epilepsy	PsychENCODE	AIMP2	7	6048876	6063465	0.07013	7:6377033	3.78	7:6043057	0.0243	-6.34	0.612	1938	1938	blup	0.033	1.5e-11	-2.18388	0.029
All_epilepsy	PsychENCODE	ZNF410	14	74353320	74399214	0.03378	14:74265871	3.28	14:74472226	0.00452	-4.91	-1.191	1715	1715	bslmm	0.013	1.6e-05	2.18289	0.02904
All_epilepsy	PsychENCODE	SLC22A9	11	63137261	63177766	0.04166	11:62732352	-3.33	11:63063488	0.0202	-5.76	1.727	1192	1192	blup	0.021	8.3e-08	-2.1807	0.029202
All_epilepsy	PsychENCODE	CAMSAP2	1	200708686	200829832	0.0648	1:200499321	-3.36	1:200705510	0.0389	7.38	2.295	1699	4	lasso	0.043	1.7e-14	2.17962	0.0293
All_epilepsy	PsychENCODE	KLHDC10	7	129710350	129775560	0.14425	7:129450163	3.32	7:129775824	0.0323	7.31	1.411	1481	25	enet	0.079	1.7e-25	2.17903	0.0293
All_epilepsy	PsychENCODE	DENND2C	1	115125469	115213043	0.08238	1:114638368	3	1:115101412	0.0371	7.11	-1.68266	1441	1441	bslmm	0.048	5.4e-16	-2.17968	0.0293
All_epilepsy	PsychENCODE	DPP3	11	66247484	66277130	0.04912	11:65854561	3.94	11:66427502	0.0142	-3.02	1.40271	788	788	bslmm	0.017	8.8e-07	-2.1792	0.029316
All_epilepsy	PsychENCODE	AC074391.1	2	65663845	66311773	0.11374	2:65195854	-3.07	2:65674492	0.0756	10.45	-2.07	2263	17	enet	0.098	8.6e-32	-2.17643	0.0295
All_epilepsy	PsychENCODE	ADC	1	33546705	33586131	0.21227	1:33646479	-2.61	1:33539876	0.0408	9.3	1.96177	1007	48	enet	0.13	4.1e-41	2.17532	0.0296
All_epilepsy	PsychENCODE	ZNF131	5	43065278	43192123	0.15559	5:43276286	3.64	5:43187022	0.096	-11.45	1.849	1714	1714	blup	0.14	2.4e-45	-2.176	0.0296
All_epilepsy	PsychENCODE	PPP3R1	2	68405989	68483369	0.04639	2:68105838	-3.75	2:68462678	0.016	-5.98	-1.636	1783	1783	bslmm	0.019	3.7e-07	2.17551	0.0296
All_epilepsy	PsychENCODE	C17orf80	17	71228372	71245091	0.10494	17:71317983	3.4	17:71178842	0.0428	7.33	-1.075	1544	20	enet	0.056	2.1e-18	-2.17367	0.0297
All_epilepsy	PsychENCODE	EIF3EP1	6	74001685	74003000	0.2632	6:74084336	-3.66	6:73994597	0.174	16.56	-1.663	1523	48	enet	0.26	7.3e-90	-2.17354	0.02974
All_epilepsy	PsychENCODE	ADCY2	5	7396321	7830194	0.07576	5:8148799	-3.97	5:7789175	0.0193	-5.56	-0.286	2514	2514	bslmm	0.037	7.7e-13	2.1721	0.0298
All_epilepsy	PsychENCODE	GINS1	20	25388363	25433264	0.02939	20:25839745	3.28	20:25363591	2.32e-05	4.76	-2.5887	1463	1463	bslmm	0.013	1.7e-05	-2.17333	0.0298
All_epilepsy	PsychENCODE	EMP1	12	13349650	13369708	0.05009	12:13375068	3.18	12:13352179	0.0305	7.01	2.311	1319	1319	bslmm	0.034	8e-12	2.17155	0.02989
All_epilepsy	PsychENCODE	ZNF641	12	48733791	48745197	0.1019	12:48302860	-3.45	12:48702065	0.0815	10.72	2.464	1671	19	lasso	0.11	6.8e-35	2.17018	0.029993
All_epilepsy	PsychENCODE	RP11-248J23.6	10	97709725	97744785	0.05493	10:98147079	2.8	10:97470019	0.0221	5.96	1.48	1617	1617	blup	0.027	1.3e-09	2.17	0.03007
All_epilepsy	PsychENCODE	SEMA6A	5	115779312	115910630	0.09297	5:115728834	-3.09	5:115794943	0.0374	-7.94	-1.331	2229	2229	bslmm	0.043	2e-14	2.1682	0.0301
All_epilepsy	PsychENCODE	RP11-267M23.4	8	95565950	95581973	0.05697	8:95146461	-3.15	8:95570050	0.0446	8.73	-2.169	1778	1	top1	0.045	5.4e-15	-2.169	0.0301
All_epilepsy	PsychENCODE	TAS2R43	12	11243886	11244912	0.2427	12:11355324	-2.83	12:11295734	0.406	-23.18	2.3585	1527	34	enet	0.44	4.2e-167	-2.16771	0.030181
All_epilepsy	PsychENCODE	ADCK3	1	227085237	227175246	0.33561	1:226943488	-4.39	1:227177061	0.254	-18.47	-0.998	2052	19	lasso	0.28	2.3e-95	2.16776	0.0302
All_epilepsy	PsychENCODE	RP11-195F19.9	9	34665662	34681295	0.1964	9:34637990	-2.5	9:34677538	0.0871	-11.62	-1.65258	1085	5	lasso	0.11	3.9e-36	2.16551	0.0303
All_epilepsy	PsychENCODE	EDEM2	20	33703167	33865928	0.08014	20:33848456	-5.07	20:33733078	0.0614	-9.55	-2.165	1186	1	top1	0.061	3.8e-20	2.165	0.0304
All_epilepsy	PsychENCODE	RP11-1094M14.11	17	33895139	33901811	0.12755	17:34318565	-3.54	17:33898337	0.0205	6.26	-1.806	1514	1514	bslmm	0.042	4.5e-14	-2.16457	0.0304
All_epilepsy	PsychENCODE	POP5	12	121016567	121019201	0.16366	12:120590445	-4.74	12:120922892	0.0929	11.83	-2.411	1570	15	lasso	0.12	1.4e-39	-2.16441	0.030433
All_epilepsy	PsychENCODE	PDIA4	7	148700154	148725733	0.18593	7:149126391	5.09	7:148725700	0.15	14.24	2.24	1399	7	lasso	0.16	3.5e-51	2.16385	0.0305
All_epilepsy	PsychENCODE	AC107021.1	3	145782358	145784156	0.03731	3:146039838	3.2	3:145810408	0.0219	6.05	-1.899	1871	3	lasso	0.022	3.1e-08	-2.16247	0.030582
All_epilepsy	PsychENCODE	SST	3	187386694	187388187	0.03144	3:187797299	4.22	3:187445426	-0.000425	-3.27	-0.8853	1442	1442	bslmm	0.0038	0.015	-2.16233	0.030593
All_epilepsy	PsychENCODE	PLA2G4B	15	42120283	42140345	0.06514	15:41875360	-3.66	15:41965542	0.0529	8.47	2.162	1284	1	top1	0.053	1.5e-17	2.162	0.030618
All_epilepsy	PsychENCODE	LRRC38	1	13801445	13840543	0.13422	1:13894377	-4.23	1:13793033	0.00243	-5.27	-0.5759	1117	1117	blup	0.041	6.4e-14	-2.16128	0.0307
All_epilepsy	PsychENCODE	GBP2	1	89571815	89616139	0.02845	1:89620569	-2.54	1:89574609	0.0139	5.63	-1.998	1503	9	enet	0.02	1.1e-07	-2.15967	0.0308
All_epilepsy	PsychENCODE	MAPK7	17	19281034	19286857	0.01964	17:18828406	-3.83	17:19263424	0.00123	-3.48	1.82413	765	765	bslmm	0.0049	0.0065	-2.16023	0.0308
All_epilepsy	PsychENCODE	KCTD20	6	36410544	36458920	0.1635	6:36156518	-2.82	6:36418237	0.131	-13.31	-2.037	1612	10	lasso	0.15	1.6e-47	2.15901	0.030849
All_epilepsy	PsychENCODE	CHRM5	15	34260921	34357291	0.56052	15:34763616	3.29	15:34276738	0.286	19.46	1.077	1706	15	lasso	0.48	1.6e-189	2.15896	0.030853
All_epilepsy	PsychENCODE	STYX	14	53196898	53241716	0.06763	14:53417839	3.9	14:53201906	0.0453	-8	2.157	1364	1	top1	0.045	3.2e-15	-2.157	0.03101
All_epilepsy	PsychENCODE	PMF1	1	156182784	156212874	0.01975	1:155819018	3.29	1:156159721	-0.000368	3.53	0.219	821	7	enet	0.005	0.0057	-2.15457	0.0312
All_epilepsy	PsychENCODE	PP13439	3	171509580	171527714	0.02608	3:171943971	3.17	3:171514075	0.0123	4.59	-2.153	1339	1	top1	0.012	3.2e-05	-2.153	0.031319
All_epilepsy	PsychENCODE	CNTN4-AS1	3	3080717	3102829	0.05007	3:3563931	-3.68	3:2644835	0.0131	-4.83	1.605	1895	1895	bslmm	0.017	1.6e-06	-2.15258	0.031352
All_epilepsy	PsychENCODE	CYB5A	18	71920530	71959251	0.2102	18:71638225	3.52	18:71941625	0.222308	17.95	-2.199	1555	24	enet	0.26	4.2e-88	-2.15252	0.031357
All_epilepsy	PsychENCODE	RNF216	7	5659678	5821370	0.1169	7:6224371	3.59	7:5680593	0.0482	8.73	-2.533	2291	8	lasso	0.074	3.7e-24	-2.15142	0.0314
All_epilepsy	PsychENCODE	PAIP2B	2	71409869	71454213	0.07511	2:71114291	2.88	2:71521191	0.0186	7.26	1.797	1827	9	lasso	0.057	9.5e-19	2.15229	0.0314
All_epilepsy	PsychENCODE	MBL1P	10	81664654	81710092	0.05892	10:81319483	-3.47	10:81686763	0.0282	6.43	2.152	2334	1	top1	0.028	4.9e-10	2.15	0.0314
All_epilepsy	PsychENCODE	LRRN2	1	204586298	204654861	0.03289	1:205099612	-3.94	1:204767832	0.00034	-3.98	2.368	1374	1374	bslmm	0.0065	0.0019	-2.15122	0.0315
All_epilepsy	PsychENCODE	ZNF250	8	146076632	146127553	0.01721	8:146194415	3.69	8:146060866	0.00342	-3.98	-1.189	538	6	enet	0.01	0.00013	2.15061	0.0315
All_epilepsy	PsychENCODE	FMN1	15	33057747	33486897	0.11166	15:32945748	3.92	15:33436933	0.0227	-5.96	1.937	1978	1978	bslmm	0.032	3.2e-11	-2.14974	0.031576
All_epilepsy	PsychENCODE	ICOSLG	21	45642874	45660849	0.06835	21:45658474	3.91	21:45646010	0.0161	-5.48	-0.778	1624	4	lasso	0.041	6e-14	2.1495	0.0316
All_epilepsy	PsychENCODE	TTPAL	20	43104526	43123244	0.15075	20:43523764	-3.07	20:43121714	0.0605	-10.61	-1.394	1129	8	lasso	0.095	9.1e-31	2.14848	0.0317
All_epilepsy	PsychENCODE	MARVELD3	16	71660064	71676017	0.06204	16:72034653	-3.12	16:71659879	0.0405	8.63	-1.49	1161	8	lasso	0.073	1.2e-23	-2.14774	0.0317
All_epilepsy	PsychENCODE	CTSK	1	150768684	150780799	0.10746	1:150625186	-3.12	1:150672241	0.0475	-8.9	2.038	1197	1197	blup	0.076	1.4e-24	-2.14578	0.0319
All_epilepsy	PsychENCODE	FBXO41	2	73481810	73511559	0.05563	2:73404070	2.68	2:73470497	0.00401	4.78	0.59	978	16	enet	0.016	2.1e-06	2.14547	0.0319
All_epilepsy	PsychENCODE	RP11-255C15.4	3	179055910	179056371	0.06486	3:179352402	3.3	3:179067237	0.0312	7.02	2.64	1203	8	lasso	0.039	2e-13	2.14406	0.032028
All_epilepsy	PsychENCODE	EHD2	19	48216600	48246391	0.03712	19:48314258	-4.18	19:48258551	0.0333	6.74	2.144	1779	1	top1	0.033	1.4e-11	2.144	0.03203
All_epilepsy	PsychENCODE	SPEN	1	16174359	16266955	0.03759	1:16714984	-3.29	1:16167974	-0.000716	-3.82	2.925	1691	1691	bslmm	0.0061	0.0027	-2.14204	0.0322
All_epilepsy	PsychENCODE	GPR85	7	112718386	112727833	0.06478	7:113177945	3.79	7:112991257	0.0179	5.12	2.142	1208	1	top1	0.018	6.2e-07	2.142	0.0322
All_epilepsy	PsychENCODE	FAM106A	17	18427880	18430160	0.31865	17:18591287	4.07	17:18477409	0.18	-15.5	-1.96566	814	27	enet	0.2	2.8e-66	2.14233	0.0322
All_epilepsy	PsychENCODE	ANXA2P3	10	66585329	66586336	0.14194	10:66381499	2.97	10:66450484	0.0252	6.91	-1.115	1732	65	enet	0.043	2e-14	-2.14	0.03232
All_epilepsy	PsychENCODE	ANO7	2	242127924	242164792	0.20875	2:242637785	3.01	2:242157087	0.164	14.77	1.774	1696	20	enet	0.21	4.8e-70	2.13902	0.0324
All_epilepsy	PsychENCODE	VPS37A	8	17104080	17159936	0.27664	8:16880942	-3.94	8:17147145	0.126	-13.96	-1.707	2344	36	enet	0.23	1.3e-75	2.13882	0.0325
All_epilepsy	PsychENCODE	SNAPC1	14	62229075	62263146	0.09484	14:61856135	-3.2	14:62236240	0.0434	-7.76	2.798	1239	1239	bslmm	0.068	4.3e-22	-2.13787	0.03253
All_epilepsy	PsychENCODE	ADCK1	14	78266426	78401355	0.154	14:78152286	-4.02	14:78242114	0.0695	-10.22	1.386	1964	58	enet	0.12	2.5e-37	-2.1371	0.03259
All_epilepsy	PsychENCODE	WDR55	5	140044261	140053709	0.04412	5:140228164	3.61	5:140087029	0.0325	6.66	-2.1365	819	1	top1	0.032	2.5e-11	-2.1365	0.0326
All_epilepsy	PsychENCODE	RP11-58H15.1	4	144345906	144347166	0.05583	4:144173089	3.31	4:144405898	0.000666	-4.64	1.071	1459	1459	bslmm	0.0031	0.024	-2.13646	0.0326
All_epilepsy	PsychENCODE	NTPCR	1	233086351	233119628	0.84314	1:233084290	-2.85	1:233105001	0.517	26.17	2.30954	1714	61	enet	0.6	8.6e-266	2.13578	0.0327
All_epilepsy	PsychENCODE	RPL37A	2	217362912	217443903	0.08957	2:217021602	3.37	2:217379495	0.0532	-8.5	-2.1352	1570	1	top1	0.053	1.3e-17	2.13518	0.0327
All_epilepsy	PsychENCODE	RP11-368P15.3	14	53503473	53504969	0.0185	14:53417839	3.93	14:53605211	0.000855	-3.03	-1.175	1348	1348	bslmm	0.0058	0.0033	2.13465	0.03279
All_epilepsy	PsychENCODE	RP11-321N4.5	6	86267696	86324952	0.01931	6:85901596	2.72	6:86119089	0.00755	-3.88	-2.134	1607	1	top1	0.0076	0.00091	2.134	0.032843
All_epilepsy	PsychENCODE	RP11-77K12.7	16	75562430	75579326	0.02281	16:76066428	3.99	16:75568079	0.00815	4.82	2.133	1665	1	top1	0.0081	0.0006	2.133	0.0329
All_epilepsy	PsychENCODE	CTD-2124B8.2	5	37286551	37287079	0.01416	5:37780665	-2.52	5:37341502	0.0118	-4.29	2.132	969	1	top1	0.012	4.4e-05	-2.132	0.033
All_epilepsy	PsychENCODE	ARAP1	11	72396114	72504644	0.04559	11:72807469	3.45	11:72441495	0.0107	-5.38	-1.068	1108	4	lasso	0.012	3.4e-05	2.1304	0.033136
All_epilepsy	PsychENCODE	LINC01141	1	20687072	20757727	0.07204	1:20426545	-3.81	1:20705336	0.0172	6.18	-1.817	1482	6	lasso	0.033	2.1e-11	-2.12924	0.0332
All_epilepsy	PsychENCODE	RP11-26J3.1	8	80681607	80783994	0.0521	8:80746301	3.38	8:80722793	0.00617	4.82	0.8533	1429	16	enet	0.02	1.3e-07	2.12883	0.0333
All_epilepsy	PsychENCODE	NTAN1P2	8	87493983	87495231	0.02237	8:87590231	-4	8:87477800	0.0159	5.02	-2.129	1681	1	top1	0.016	2.6e-06	-2.129	0.0333
All_epilepsy	PsychENCODE	CEACAM1	19	43011456	43065386	0.03039	19:43202679	-3.24	19:43183974	0.000684	-3.71	-1.1432	568	568	blup	0.0047	0.0071	2.12816	0.03332
All_epilepsy	PsychENCODE	MAP1LC3A	20	33134658	33148149	0.20773	20:33138063	-3.51	20:33138870	0.287	19.61	-2.19	700	10	lasso	0.34	6.1e-120	-2.12692	0.0334
All_epilepsy	PsychENCODE	WEE2-AS1	7	141404138	141438146	0.26286	7:141543711	2.94	7:141439390	0.359	21.95	2.4283	844	54	enet	0.42	3.4e-158	2.12736	0.0334
All_epilepsy	PsychENCODE	CTC-457L16.2	17	19044330	19047002	0.03323	17:19357732	-3.96	17:19253613	0.0223	-4.83	2.127	717	1	top1	0.022	3e-08	-2.127	0.0334
All_epilepsy	PsychENCODE	PARP8	5	49961733	50142356	0.07877	5:50590167	3.6	5:49893157	0.052	8.71	-1.999	1702	1702	bslmm	0.058	3e-19	-2.1263	0.0335
All_epilepsy	PsychENCODE	RP11-332J15.4	5	6779571	6780111	0.0246	5:6784693	4.18	5:6705968	0.00312	3.35	-2.1258	1796	1	top1	0.0031	0.024	-2.1258	0.0335
All_epilepsy	PsychENCODE	SERPINB9	6	2887500	2903514	0.27287	6:2535907	-4.05	6:2903580	0.094209	11.39	0.0761	1762	28	enet	0.11	9.7e-36	2.125	0.03359
All_epilepsy	PsychENCODE	AC006111.1	16	3725411	3727060	0.01819	16:3993154	-3.16	16:3530752	0.00125	4.01	0.419	1339	1339	bslmm	0.0021	0.054	2.12438	0.0336
All_epilepsy	PsychENCODE	TRPV2	17	16318856	16340317	0.74082	17:15868225	3.59	17:16309454	0.454	-24.49	-1.251	1143	13	lasso	0.55	3e-231	2.12479	0.0336
All_epilepsy	PsychENCODE	RPL27	17	41150290	41154976	0.11515	17:40696915	4.12	17:41134334	0.0302	4.66	-1.735	797	797	bslmm	0.034	7.4e-12	-2.12312	0.0337
All_epilepsy	PsychENCODE	POGZ	1	151375200	151431941	0.05901	1:151603433	-3.39	1:151423038	0.0203	5.46	2.124	919	1	top1	0.02	1.2e-07	2.124	0.0337
All_epilepsy	PsychENCODE	UBA3	3	69103881	69129559	0.08725	3:69170238	-3.33	3:69150576	0.00627	-4.72	1.2425	1478	1478	bslmm	0.011	6.3e-05	-2.12316	0.03374
All_epilepsy	PsychENCODE	RP11-742D12.2	18	44336450	44340307	0.0734	18:44161358	3.6	18:44337725	0.039045	-8.06	0.606	1364	29	enet	0.047	1.4e-15	-2.12309	0.033746
All_epilepsy	PsychENCODE	CTSB	8	11700033	11726957	0.27094	8:11494527	4.2	8:11699279	0.122	-14.34	1.729	1533	31	enet	0.28	2e-96	-2.12289	0.0338
All_epilepsy	PsychENCODE	KAZN	1	14925200	15444539	0.0411	1:15170767	-5.67	1:14652365	-3.41e-05	-3.42	-0.64664	2676	2676	bslmm	0.0022	0.05	2.12285	0.0338
All_epilepsy	PsychENCODE	TAX1BP1	7	27778950	27884183	0.06718	7:27736991	-3.71	7:27802160	0.0401	-7.41	-2.12	1532	1	top1	0.04	1.2e-13	2.12	0.034
All_epilepsy	PsychENCODE	CASQ2	1	116242628	116311402	0.0923	1:116300140	-3.37	1:116317501	0.0266	-6.63	-1.81897	1560	1560	bslmm	0.04	1.1e-13	2.11983	0.034
All_epilepsy	PsychENCODE	RP11-509J21.2	9	3647335	3648338	0.0928	9:3907402	3.58	9:3513965	0.0259	-6.09	-2.17558	1198	15	enet	0.042	3.9e-14	2.11946	0.0341
All_epilepsy	PsychENCODE	BATF2	11	64755415	64764517	0.01595	11:64838833	3.62	11:64628612	-0.000697	-3.69	1.259	782	782	blup	0.0013	0.098	-2.1178	0.034196
All_epilepsy	PsychENCODE	FADS1	11	61567099	61596790	0.30013	11:61601872	-4.08	11:61575158	0.238	-17.98	-1.931	1167	24	enet	0.26	7.1e-87	2.1177	0.0342
All_epilepsy	PsychENCODE	NEURL3	2	97163383	97173846	0.0152	2:97221719	3.11	2:97097291	0.0113	4.14	-2.1179	543	1	top1	0.011	6.5e-05	-2.11792	0.0342
All_epilepsy	PsychENCODE	GCSHP5	1	168025139	168025660	0.03112	1:167845866	3.25	1:167986465	0.0141	-5.46	2.118	1264	1	top1	0.014	9.1e-06	-2.118	0.0342
All_epilepsy	PsychENCODE	RN7SL566P	19	39859793	39860086	0.02307	19:39607092	-3.32	19:39394481	-0.000567	3.48	-1.1667	1612	1612	bslmm	0.00045	0.21	-2.11697	0.03426
All_epilepsy	PsychENCODE	FARSB	2	223435255	223521056	0.12478	2:223590400	2.73	2:223442306	0.0599	9.17	1.281	1722	25	enet	0.085	1.6e-27	2.11502	0.0344
All_epilepsy	PsychENCODE	AP1G1	16	71762913	71843104	0.09123	16:72034653	-3.12	16:71728312	0.0852	11.31	-1.461	1266	4	lasso	0.096	5.7e-31	-2.11513	0.0344
All_epilepsy	PsychENCODE	ABCB8	7	150725510	150744869	0.34432	7:150994093	-3.66	7:150725972	0.118	-13.82	-2.219	1578	36	enet	0.17	3.8e-57	2.1132	0.0346
All_epilepsy	PsychENCODE	ERI1	8	8859657	8974256	0.11227	8:9387035	3.89	8:8860992	0.09	10.97	-1.35	2469	3	lasso	0.092	1.3e-29	-2.11104	0.0348
All_epilepsy	PsychENCODE	SPG20	13	36875775	36944317	0.0245	13:36486305	3.27	13:36873957	0.00244	-3.9	-0.298	1428	1428	bslmm	0.0081	0.00063	2.11057	0.0348
All_epilepsy	PsychENCODE	ARL1	12	101786898	101801598	0.18432	12:102226681	3.13	12:101813882	0.0596	-10.18	-2.1445	1598	6	lasso	0.14	9.2e-45	2.11054	0.034812
All_epilepsy	PsychENCODE	RP1-63G5.5	22	37735624	37823480	0.11239	22:38058732	-3.44	22:37758272	0.0628	9.33	-1.3965	1420	35	enet	0.085	1.2e-27	-2.1101	0.03485
All_epilepsy	PsychENCODE	POT1	7	124462440	124570037	0.14276	7:124330336	-4.01	7:124486658	0.156	-14.44	-1.621	1990	7	lasso	0.18	1.8e-59	2.10928	0.0349
All_epilepsy	PsychENCODE	GPR113	2	26531041	26569685	0.01775	2:26182016	3.19	2:26617209	0.0126	4.71	-2.11	1172	1	top1	0.013	2.6e-05	-2.11	0.0349
All_epilepsy	PsychENCODE	SEMA4G	10	102729275	102745628	0.02534	10:102998714	-2.76	10:102652802	-0.000758	4.13	-0.051	1107	1107	blup	0.0073	0.0011	2.11	0.03502
All_epilepsy	PsychENCODE	EIF4HP2	22	31298206	31298768	0.03045	22:31029658	-3.23	22:31355992	0.021	5.51	2.4205	1433	3	lasso	0.022	5e-08	2.107	0.03511
All_epilepsy	PsychENCODE	FRMD5	15	44162962	44487450	0.01868	15:44333344	3.1	15:44013177	0.000176	-3.39	1.37144	751	751	blup	0.0025	0.038	-2.10624	0.035184
All_epilepsy	PsychENCODE	CDX1	5	149546358	149564120	0.06348	5:149957156	-2.68	5:149551052	0.0287	6.76	2.047	1149	3	lasso	0.031	7.9e-11	2.1051	0.0353
All_epilepsy	PsychENCODE	TRIM24	7	138145079	138274738	0.08018	7:138307254	3.06	7:138171279	0.0385	-8.27	-2.4	1851	7	enet	0.046	1.6e-15	2.10452	0.0353
All_epilepsy	PsychENCODE	BMPR1B	4	95679119	96079599	0.15693	4:96517458	3.85	4:95916919	0.103	12.2	1.8799	2104	22	enet	0.11	5e-37	2.1048	0.0353
All_epilepsy	PsychENCODE	POU5F2	5	93070508	93077343	0.01289	5:93348041	-3.29	5:93095186	0.000187	-2.94	1.895	553	553	blup	0.0027	0.032	-2.1044	0.0353
All_epilepsy	PsychENCODE	SEMA5B	3	122628041	122747452	0.308	3:122275556	-3.78	3:122613326	0.167	9.77	0.343	1502	1502	bslmm	0.18	6.1e-59	-2.1047	0.035317
All_epilepsy	PsychENCODE	OAT	10	126085872	126107545	0.11771	10:125946137	3.15	10:126100850	0.0403	-8.09	-2.802	1658	1658	bslmm	0.05	9.4e-17	2.1	0.03533
All_epilepsy	PsychENCODE	PPP3CC	8	22298332	22398652	0.21494	8:22896057	3.04	8:22314730	0.146	-14.56	-1.856	1277	1277	bslmm	0.17	4.1e-56	2.10432	0.0354
All_epilepsy	PsychENCODE	SLC13A5	17	6588032	6616886	0.08835	17:7042281	-3.55	17:6656726	0.031	6.67	-2.104	1680	1	top1	0.031	7e-11	-2.104	0.0354
All_epilepsy	PsychENCODE	TPPP3	16	67423712	67427438	0.15331	16:67023527	3.39	16:67347740	0.0194	-6.7	2.375	534	534	blup	0.058	3.7e-19	-2.10407	0.0354
All_epilepsy	PsychENCODE	CTIF	18	46065417	46389588	0.1252	18:46503311	3.93	18:46155395	0.025139	-6.03	1.547	1730	36	enet	0.054	6.7e-18	-2.1035	0.035422
All_epilepsy	PsychENCODE	SLC29A3	10	73079015	73123142	0.25971	10:73135158	3.36	10:73113246	0.0231	-7.37	-1.245	1641	1641	bslmm	0.12	8.7e-38	2.1	0.03545
All_epilepsy	PsychENCODE	BCO2	11	112046190	112095422	0.50262	11:112251676	-3.21	11:112070174	0.426	-23.71	2.198	1033	38	enet	0.45	3e-174	-2.1029	0.035474
All_epilepsy	PsychENCODE	RP11-23P13.4	15	42117297	42120134	0.01998	15:41875360	-3.66	15:41840226	0.000729	4.11	-1.28505	1234	7	enet	0.0027	0.033	-2.10257	0.035503
All_epilepsy	PsychENCODE	ALDH1L2	12	105413568	105478355	0.16449	12:105253759	-3.71	12:105516874	0.0759	10.56	1.998	1663	28	enet	0.14	1.5e-46	2.1022	0.035536
All_epilepsy	PsychENCODE	EFTUD1P1	15	84748920	84795356	0.08003	15:84412827	-2.8	15:84942304	0.0797	10.88	2.251	1129	1129	bslmm	0.083	7.3e-27	2.10149	0.035598
All_epilepsy	PsychENCODE	IMMP2L	7	110303110	111202573	0.03503	7:109822812	3.75	7:111118514	0.00442	-5.25	0.2079	1963	1963	blup	0.0068	0.0016	-2.10202	0.0356
All_epilepsy	PsychENCODE	AGO1	1	36335409	36395211	0.01432	1:36161576	3.26	1:36406547	0.000715	3.63	2.758	595	595	bslmm	0.006	0.0027	2.10035	0.0357
All_epilepsy	PsychENCODE	MAPK1	22	22108789	22221970	0.05879	22:22329101	-4.14	22:22656699	0.00431	-4.14	0.3689	1429	1429	bslmm	0.016	1.9e-06	-2.1002	0.03571
All_epilepsy	PsychENCODE	CCDC109B	4	110481361	110609874	0.10071	4:110037117	2.95	4:110560850	0.0328	7.39	-0.983	1305	30	enet	0.037	8.5e-13	-2.09906	0.0358
All_epilepsy	PsychENCODE	CTC-459I6.1	5	80243516	80256726	0.14598	5:80470658	-3.02	5:80254693	0.102	-11.8	-2.225	1366	1366	bslmm	0.1	1.7e-33	2.0983	0.0359
All_epilepsy	PsychENCODE	RP11-191L17.1	2	48667182	48667736	0.05665	2:48772665	-3.6	2:48544993	0.0202	-5.91	-2.39	1583	1583	blup	0.028	6.5e-10	2.09823	0.0359
All_epilepsy	PsychENCODE	LINC00242	6	170188886	170198921	0.07022	6:170214473	2.83	6:170201201	0.0235	5.9	-1.091	1667	1667	bslmm	0.028	5.4e-10	-2.09782	0.035921
All_epilepsy	PsychENCODE	GPX1	3	49394609	49396033	0.10213	3:49002772	3.98	3:49368317	0.127	13.81	-2.155	597	13	lasso	0.18	3.1e-60	-2.09719	0.035977
All_epilepsy	PsychENCODE	ISM2	14	77940740	77965210	0.04835	14:77591353	4.38	14:77985352	-0.000241	-4.62	-0.116	1891	1891	blup	0.005	0.006	-2.09707	0.03599
All_epilepsy	PsychENCODE	ADAMTS18	16	77281710	77469011	0.55726	16:77337420	-4.39	16:77391077	0.53	26.47	2.008	2572	2572	bslmm	0.53	2.6e-219	2.09745	0.036
All_epilepsy	PsychENCODE	TMEM155	4	122680088	122686582	0.14104	4:122880576	-3.39	4:122674147	0.0709	7.97	-1.8085	1873	6	lasso	0.078	3.1e-25	-2.09689	0.036
All_epilepsy	PsychENCODE	RP11-390F4.3	9	6716548	6727438	0.0751	9:6319760	-2.77	9:6718909	0.0366	7.69	1.415	1895	5	lasso	0.044	9.3e-15	2.09681	0.036
All_epilepsy	PsychENCODE	RP11-332H18.4	17	59470817	59488916	0.09131	17:59866227	3.17	17:59476415	0.0547	8.76	2.09682	633	1	top1	0.055	4.5e-18	2.09682	0.036
All_epilepsy	PsychENCODE	ICA1L	2	203640690	203736708	0.08065	2:203610830	-4.1	2:203693914	0.105	-12.17	-1.213	927	927	bslmm	0.11	2.2e-34	2.09625	0.0361
All_epilepsy	PsychENCODE	TRIM72	16	31225342	31236510	0.14823	16:31359330	-2.8	16:31216779	0.113	-12.69	2.5526	746	22	enet	0.12	2.9e-38	-2.09634	0.0361
All_epilepsy	PsychENCODE	MYCL	1	40361098	40367928	0.01941	1:39922923	-4.08	1:40379981	0.000216	-3.65	1.62626	1316	1316	blup	0.0027	0.032	2.09426	0.0362
All_epilepsy	PsychENCODE	FABP3	1	31838472	31849697	0.04449	1:31805564	3.13	1:31761703	0.0428	-8.4	1.181	1237	6	lasso	0.058	3.2e-19	-2.09496	0.0362
All_epilepsy	PsychENCODE	ATAD1	10	89511269	89601100	0.16133	10:90095356	4.39	10:89555284	0.254	-18.42	2.066	989	8	lasso	0.26	4.8e-87	-2.09	0.03622
All_epilepsy	PsychENCODE	SLC22A10	11	62905339	63137190	0.06298	11:62465706	-3.36	11:62961887	0.0149	-5.38	1.949	1335	1335	bslmm	0.031	5.3e-11	-2.0937	0.03629
All_epilepsy	PsychENCODE	SNX11	17	46180719	46200436	0.06507	17:46118595	-3.62	17:46178674	0.0364	-7.72	1.443	1311	7	lasso	0.053	1.9e-17	-2.09391	0.0363
All_epilepsy	PsychENCODE	NCAPG	4	17812525	17846485	0.01508	4:17778937	-2.79	4:17827549	0.00718	3.94	-2.094	1482	1	top1	0.0072	0.0012	-2.094	0.0363
All_epilepsy	PsychENCODE	BTBD3	20	11871371	11907257	0.14237	20:12259660	-3.05	20:11973270	0.0307	-6.57	1.283	1613	1613	bslmm	0.043	1.2e-14	-2.09316	0.0363
All_epilepsy	PsychENCODE	STAT1	2	191829084	191885686	0.19799	2:191591533	4.56	2:191885670	0.094	-8.27	1.839	1002	3	lasso	0.11	8e-36	-2.09216	0.0364
All_epilepsy	PsychENCODE	FAM71D	14	67656110	67695267	0.02211	14:67962929	-3.04	14:67888358	0.00215	-4.16	0.66097	1686	1686	bslmm	0.0039	0.014	-2.09233	0.03641
All_epilepsy	PsychENCODE	CPNE8	12	39040624	39301232	0.12987	12:39790370	-4.22	12:38806894	0.0323	6.67	-2.826	1789	9	lasso	0.051	5.9e-17	-2.0919	0.036447
All_epilepsy	PsychENCODE	GSDMC	8	130760442	130799134	0.04931	8:130991979	4.5	8:130762180	0.0201	-5.68	1.5	1483	1483	bslmm	0.043	2e-14	-2.09183	0.0365
All_epilepsy	PsychENCODE	KCTD7	7	66093868	66276446	0.02175	7:66514647	4.54	7:65662767	0.00281	-4.63	-1.768	2288	7	enet	0.0061	0.0025	2.08952	0.0367
All_epilepsy	PsychENCODE	SDC1	2	20400558	20425194	0.02948	2:20085848	-3.18	2:20793849	0.000112	-3.55	-1.694	1535	1535	bslmm	0.00064	0.17	2.08807	0.0368
All_epilepsy	PsychENCODE	INHBA-AS1	7	41733514	41818986	0.03896	7:41375747	-4.05	7:41762712	0.0139	-5.54	-2.088	1424	1	top1	0.014	1e-05	2.088	0.0368
All_epilepsy	PsychENCODE	KNG1	3	186435065	186461743	0.43073	3:186706735	3.22	3:186433822	0.463	-24.73	2.101	1375	21	enet	0.47	6.1e-187	-2.08754	0.03684
All_epilepsy	PsychENCODE	CEBPG	19	33864236	33873592	0.02465	19:34204742	-5.06	19:33926012	0.00143	-3.97	-2.259	1974	4	lasso	0.0015	0.083	2.08735	0.03686
All_epilepsy	PsychENCODE	POLDIP2	17	26673659	26684545	0.13198	17:26750880	3.09	17:26644308	0.0926	-11.51	2.291	554	4	lasso	0.098	1.1e-31	-2.08638	0.0369
All_epilepsy	PsychENCODE	AC009120.6	16	74339100	74369244	0.04497	16:73994311	3.33	16:74311453	0.0141	-5.59	-0.933	1186	1186	blup	0.015	5.8e-06	2.08732	0.0369
All_epilepsy	PsychENCODE	ATG2B	14	96747595	96830207	0.02958	14:97065443	4.22	14:96814992	0.000146	3.74	2.085	1717	1	top1	0.00015	0.27	2.085	0.03707
All_epilepsy	PsychENCODE	ADORA2B	17	15848231	15879060	0.14132	17:15986887	4.99	17:15879303	0.205	16.64	2.489	1030	21	enet	0.23	1.4e-75	2.0847	0.0371
All_epilepsy	PsychENCODE	ZNF667	19	56950694	56989434	0.1747	19:56863459	3.35	19:56988957	0.126	-13	1.378	1789	6	lasso	0.17	7.1e-57	-2.08417	0.03714
All_epilepsy	PsychENCODE	ERICH1	8	564746	688106	0.23679	8:1179962	-3.61	8:660944	0.11	-12.44	-2.217	2213	4	lasso	0.22	1.2e-71	2.08274	0.0373
All_epilepsy	PsychENCODE	RNF10	12	120971283	121015397	0.03955	12:121154962	4.78	12:120893057	0.0071	4.69	0.991	1593	1593	bslmm	0.01	0.00012	2.08223	0.037321
All_epilepsy	PsychENCODE	KLHL35	11	75133438	75141674	0.07105	11:75288152	-2.67	11:75141630	0.0276	-6.17	-2.082	1060	1	top1	0.028	7.3e-10	2.082	0.037342
All_epilepsy	PsychENCODE	SFRP1	8	41119481	41167016	0.17766	8:40785107	-2.83	8:41360008	0.0612	-10.14	-1.714	1880	31	enet	0.12	5.9e-40	2.08154	0.0374
All_epilepsy	PsychENCODE	RP11-78I14.1	2	36740398	36740875	0.03178	2:36828694	-4.44	2:36769028	0.0123	-4.91	2.078	1396	2	lasso	0.014	8.1e-06	-2.08089	0.0374
All_epilepsy	PsychENCODE	GS1-251I9.4	8	92072137	92082417	0.05847	8:92207958	3.49	8:92078352	0.0319	6.75	2.244	936	936	bslmm	0.042	3.1e-14	2.07974	0.0375
All_epilepsy	PsychENCODE	UBE4B	1	10092890	10241297	0.04324	1:10436195	3.08	1:9994243	0.00619	-3.81	2.078	1300	1	top1	0.0062	0.0024	-2.078	0.0377
All_epilepsy	PsychENCODE	EHF	11	34642640	34682604	0.04958	11:34898739	-3.51	11:34874780	0.0264	6.65	-3.384	1749	25	enet	0.046	2.8e-15	-2.0776	0.037751
All_epilepsy	PsychENCODE	EXOSC9	4	122722472	122738176	0.05661	4:122880576	-3.42	4:122776933	-0.000358	-3.37	1.701	1832	1832	bslmm	0.0019	0.06	-2.07685	0.0378
All_epilepsy	PsychENCODE	SLC25A46	5	110073837	110100857	0.0788	5:110537930	3.11	5:109802219	0.00271	-4.77	0.878	1069	1069	bslmm	0.01	0.00014	2.0772	0.0378
All_epilepsy	PsychENCODE	RP4-635E18.8	1	11089716	11090585	0.08693	1:10844444	-3.42	1:11075511	0.00338	4.98	1.42973	1279	1279	bslmm	0.039	2.3e-13	-2.07669	0.0378
All_epilepsy	PsychENCODE	CTNND1	11	57520715	57587018	0.08399	11:57209488	-3.2	11:57644334	0.0341	-5.9	-2.07607	1329	1	top1	0.034	8.1e-12	2.0761	0.037888
All_epilepsy	PsychENCODE	VPS37B	12	123349882	123380991	0.13709	12:123263329	2.93	12:123317099	0.0989	11.81	2.334	1069	1069	bslmm	0.11	1.1e-34	2.07593	0.0379
All_epilepsy	PsychENCODE	RP4-742J24.2	20	11890052	11899325	0.03433	20:12259660	-3.07	20:11951715	0.00193	4.84	-2.738	1562	22	enet	0.011	9.4e-05	-2.07555	0.0379
All_epilepsy	PsychENCODE	RP11-446E9.1	8	56962597	56963766	0.14296	8:57061419	-4.3	8:56970274	0.16	-14.87	-2.269	1647	6	lasso	0.16	1.6e-52	2.07326	0.0381
All_epilepsy	PsychENCODE	PIGZ	3	196673214	196695931	0.23806	3:197087009	3.72	3:196680730	0.0403	8.44	1.107	1561	4	lasso	0.13	3.8e-43	2.0737	0.038107
All_epilepsy	PsychENCODE	GAS8	16	90086037	90111383	0.44006	16:89922735	3.37	16:90094501	0.0678	-11.68	1.803	1195	48	enet	0.28	7.1e-96	-2.07323	0.0382
All_epilepsy	PsychENCODE	KRT8P4	8	90424850	90427300	0.09427	8:90825909	3.46	8:90742781	0.0398	-7.53	-1.373	1342	5	lasso	0.046	1.7e-15	2.07261	0.0382
All_epilepsy	PsychENCODE	MYT1	20	62783144	62873604	0.0247	20:62617655	-3.37	20:62460490	-0.000532	3.09	0.1781	948	948	bslmm	0.0041	0.011	2.07124	0.0383
All_epilepsy	PsychENCODE	MT1JP	16	56669651	56670998	0.0366	16:57163701	3.6	16:56554976	-0.000724	-3.71	2.1107	1475	1475	bslmm	0.001	0.13	-2.07179	0.0383
All_epilepsy	PsychENCODE	RP11-571M6.17	12	58197621	58198198	0.08427	12:58082431	3.1	12:58142854	0.0439	-7.91	-1.569	943	943	bslmm	0.048	6.3e-16	2.07143	0.038319
All_epilepsy	PsychENCODE	ZRANB2-AS2	1	71547007	71955652	0.02372	1:72371651	3.17	1:71652859	-0.000735	3.35	0.15	1487	1487	bslmm	0.00026	0.25	2.07046	0.0384
All_epilepsy	PsychENCODE	RP11-627G23.1	11	134306367	134375555	0.57952	11:134720154	3.58	11:134329063	0.486	25.35	1.83	2084	2084	bslmm	0.52	1.2e-211	2.0704	0.038412
All_epilepsy	PsychENCODE	RP11-435F13.2	1	241161751	241162094	0.031	1:240741931	4.32	1:241064348	0.000383	3.7	-1.208	1456	8	enet	0.0023	0.044	-2.06965	0.0385
All_epilepsy	PsychENCODE	HDAC7	12	48176505	48226915	0.02817	12:48302860	-3.67	12:48185192	-0.000655	-3.59	0.1673	1958	1958	bslmm	0.0051	0.0054	2.06816	0.038625
All_epilepsy	PsychENCODE	RP11-75L1.2	12	9847980	9848823	0.09268	12:9488679	3.34	12:9866399	0.0252	5.99	1.46	1481	1481	blup	0.029	2e-10	2.06811	0.038629
All_epilepsy	PsychENCODE	SDHAF1	19	36486090	36487220	0.06129	19:36522027	3.82	19:36489125	0.0355	-7.19	-0.867	1234	1234	bslmm	0.057	7.7e-19	2.0679	0.03865
All_epilepsy	PsychENCODE	RP11-69E11.4	1	39987952	40011859	0.10549	1:39922923	-3.98	1:40020020	0.0463	-9.44	-0.72204	1390	10	lasso	0.1	8.4e-33	2.06647	0.0388
All_epilepsy	PsychENCODE	RP11-137H2.6	10	82194765	82196869	0.3069	10:82506583	-3.18	10:82151594	0.0976	-12.12	1.539	2082	2082	bslmm	0.21	2.8e-69	-2.07	0.03881
All_epilepsy	PsychENCODE	RAB4B	19	41284121	41302847	0.13938	19:41444189	-3.21	19:41298419	0.0964	-11.69	-2.055	1541	2	lasso	0.098	1.3e-31	2.06611	0.03882
All_epilepsy	PsychENCODE	P2RX2	12	133195366	133198972	0.16471	12:133038610	-4.06	12:133205655	0.136	-14.78	1.523	1039	1039	bslmm	0.18	8.1e-59	-2.06575	0.038852
All_epilepsy	PsychENCODE	C8orf44	8	67579850	67597799	0.08468	8:67643970	2.7	8:67558037	0.0141	5.47	1.529	993	993	bslmm	0.024	7.7e-09	2.06566	0.0389
All_epilepsy	PsychENCODE	FBXO7	22	32870663	32894818	0.62476	22:32676112	4.08	22:32882414	0.517	26.21	-1.95	1942	9	lasso	0.54	5.8e-226	-2.0633	0.03908
All_epilepsy	PsychENCODE	RP11-272L13.4	1	98321131	98322381	0.014	1:97998734	-3.4	1:98326447	-0.000735	-3.56	1.25	1111	1111	bslmm	0.0016	0.076	-2.06289	0.0391
All_epilepsy	PsychENCODE	RP11-416N2.4	10	105368376	105369807	0.05752	10:105588404	-2.87	10:105345327	0.0153	6.07	-1.96	1072	17	enet	0.022	4.2e-08	-2.06	0.03916
All_epilepsy	PsychENCODE	ANXA9	1	150954493	150968110	0.21975	1:150625186	-3.16	1:150472831	0.0913	11.82	1.68725	970	970	bslmm	0.099	5.6e-32	2.06238	0.0392
All_epilepsy	PsychENCODE	SCN5A	3	38589548	38691164	0.16844	3:39180651	3.52	3:38700742	0.0275	7.36	0.336	1379	1379	bslmm	0.094	2.5e-30	2.06153	0.039252
All_epilepsy	PsychENCODE	ULK4P2	15	30864941	30892918	0.07716	15:30913254	2.28	15:30963685	0.014	5.28	-0.703	579	4	lasso	0.017	1.1e-06	-2.06138	0.039267
All_epilepsy	PsychENCODE	ZNF728	19	23158270	23185978	0.14699	19:23647475	2.95	19:23130113	0.0731	-10.26	-1.625	2171	55	enet	0.1	3.2e-33	2.06012	0.03939
All_epilepsy	PsychENCODE	LGALS3	14	55590828	55612126	0.10875	14:55292540	-2.74	14:55630603	0.0506	-8.37	-2.06	1558	1	top1	0.051	7.9e-17	2.06	0.0394
All_epilepsy	PsychENCODE	RBPJ	4	26165077	26436541	0.05617	4:26342142	4.03	4:26312506	0.0304	7.24	1.797	1348	6	lasso	0.036	2.5e-12	2.05899	0.0395
All_epilepsy	PsychENCODE	AJ009632.3	21	16866251	16868443	0.02369	21:16945811	-4.12	21:16647065	-0.000698	-3.65	1.5065	1060	1060	bslmm	0.002	0.057	-2.0576	0.0396
All_epilepsy	PsychENCODE	RP11-182J1.14	15	84944427	84950601	0.09323	15:84686061	-2.65	15:85114268	0.141	13.67	2.122	1127	4	lasso	0.15	3.5e-47	2.05708	0.039678
All_epilepsy	PsychENCODE	GAP43	3	115342171	115440337	0.04105	3:115148392	4.67	3:115226299	0.0216	5.69	2.057	1287	1	top1	0.022	5e-08	2.057	0.039686
All_epilepsy	PsychENCODE	RHOBTB1	10	62629196	62761198	0.33528	10:63134130	-3.81	10:62625795	0.158	10.47	-1.01171	1574	9	lasso	0.21	1.1e-69	-2.06	0.03969
All_epilepsy	PsychENCODE	LINC00426	13	30914407	30951282	0.1296	13:30895193	-4.31	13:30947156	0.0441	-8.6	1.13	1615	30	enet	0.066	1e-21	-2.0573	0.0397
All_epilepsy	PsychENCODE	UBE3B	12	109915207	109974507	0.09977	12:109918211	-2.98	12:109860597	0.0474	-8.18	2.089	1686	11	lasso	0.077	6.2e-25	-2.05576	0.039805
All_epilepsy	PsychENCODE	GSDMD	8	144635377	144645232	0.21346	8:144203581	2.4	8:144625439	0.155	-15.28	2.008	1285	34	enet	0.22	2.7e-72	-2.0546	0.0399
All_epilepsy	PsychENCODE	PDLIM7	5	176910395	176924607	0.03612	5:177039844	-3.39	5:176915669	0.0126	4.83	-0.6782	976	976	bslmm	0.014	9e-06	-2.0551	0.0399
All_epilepsy	PsychENCODE	ZNF783	7	148959262	148994393	0.11934	7:149126391	4.27	7:148972554	0.0449	-7.87	-1.787	1539	1539	bslmm	0.062	3.2e-20	2.05453	0.0399
All_epilepsy	PsychENCODE	LRRC69	8	92114060	92231464	0.07121	8:92207958	3.37	8:92105702	0.0578	9.04	2.177	964	964	bslmm	0.062	3e-20	2.05524	0.0399
All_epilepsy	PsychENCODE	PRTFDC1	10	25137536	25241533	0.2631	10:25327493	3.18	10:25132023	0.0665	-9.47	0.492	1707	21	enet	0.11	1.1e-34	-2.05	0.03994
All_epilepsy	PsychENCODE	RAP1GAP	1	21922708	21995801	0.02189	1:21495574	-4.11	1:21816200	-0.000698	-3.09	-1.44	1861	1861	bslmm	0.001	0.12	2.05331	0.04
All_epilepsy	PsychENCODE	RAP1B	12	69004619	69054372	0.04318	12:68592241	3.12	12:69007578	0.00101	-3.96	-1.41	1353	1353	bslmm	0.0074	0.0011	2.05342	0.040031
All_epilepsy	PsychENCODE	RP11-665C16.6	14	55729485	55738793	0.11289	14:56210660	3.32	14:55738596	0.119	-13.21	-2.112	1601	5	lasso	0.14	4.8e-45	2.05334	0.04004
All_epilepsy	PsychENCODE	TMEM80	11	695428	705028	0.46415	11:807593	2.82	11:677200	0.314	-20.53	2.127	1756	38	enet	0.47	3.9e-182	-2.0531	0.040064
All_epilepsy	PsychENCODE	NAP1L1	12	76438670	76478813	0.07388	12:76661181	4.24	12:76460933	0.0238	5.73	1.358	1308	8	lasso	0.033	1.6e-11	2.05248	0.040123
All_epilepsy	PsychENCODE	LMAN1	18	56995055	57027194	0.0379	18:57481966	3.17	18:57048870	0.020606	5.25	2.052	1773	1	top1	0.021	9.6e-08	2.052	0.04017
All_epilepsy	PsychENCODE	CCDC62	12	123258874	123312075	0.07011	12:122767995	-3.64	12:123263329	0.0425	-7.6	2.929	1029	14	enet	0.054	9.1e-18	-2.05104	0.040263
All_epilepsy	PsychENCODE	DYNLL1	12	120907653	120936296	0.11729	12:120590445	-4.74	12:120925795	0.0828	-10.5	-2.05	1523	1	top1	0.083	8.2e-27	2.05	0.040364
All_epilepsy	PsychENCODE	POFUT2	21	46683843	46707813	0.05997	21:47119506	4.36	21:46728605	0.00451	-4.9	3.4768	1745	35	enet	0.021	6.1e-08	-2.0495	0.0404
All_epilepsy	PsychENCODE	NME1	17	49230897	49239789	0.42127	17:48771560	-2.84	17:49226331	0.301	19.99	-1.935	1309	28	enet	0.36	9.7e-130	-2.04997	0.0404
All_epilepsy	PsychENCODE	IDH1	2	209100951	209130798	0.1506	2:209390248	3.2	2:209107789	0.0333	7.06	2.068	1277	8	lasso	0.077	4e-25	2.04813	0.0405
All_epilepsy	PsychENCODE	C1orf123	1	53679771	53686289	0.286	1:53756465	-4.29	1:53682106	0.179	-15.9	1.49596	1552	6	lasso	0.23	4.6e-76	-2.04831	0.0405
All_epilepsy	PsychENCODE	AF131215.5	8	10983980	10987745	0.0175	8:10822415	3.76	8:11455262	0.00867	4.59	2.04853	1702	1	top1	0.0087	0.00041	2.04853	0.0405
All_epilepsy	PsychENCODE	M6PR	12	9092959	9102551	0.2038	12:8912761	3.41	12:9097795	0.173	15.46	2.393	1302	1302	bslmm	0.19	3.6e-62	2.04765	0.040594
All_epilepsy	PsychENCODE	AC138951.1	5	21493692	21494062	0.0327	5:21448685	-3.13	5:21475478	0.00286	4.29	-1.6098	1136	26	enet	0.014	1.1e-05	-2.0477	0.0406
All_epilepsy	PsychENCODE	RP11-1396O13.2	4	9564791	9565570	0.01232	4:9993636	3.85	4:9621799	-0.000173	-3.76	-1.0301	1321	1321	bslmm	0.0016	0.078	2.04758	0.0406
All_epilepsy	PsychENCODE	PGS1	17	76374721	76421195	0.22015	17:76112752	3.86	17:76397176	0.078	12.13	1.137	1771	1771	bslmm	0.21	2.3e-69	2.04691	0.0407
All_epilepsy	PsychENCODE	RP11-382D8.5	1	235524468	235525855	0.01943	1:235734311	-2.29	1:235506853	0.0126	-5.23	-1.868	1192	1192	blup	0.013	1.9e-05	2.04628	0.0407
All_epilepsy	PsychENCODE	VRK2	2	58134786	58387055	0.06397	2:58138651	6.85	2:58138843	0.0121	4.74	-2.624	1477	6	lasso	0.023	1.5e-08	2.04524	0.0408
All_epilepsy	PsychENCODE	RAD21-AS1	8	117886663	117889107	0.03486	8:118083976	-3.11	8:117910340	0.0124	-4.76	2.046	1136	1	top1	0.012	3e-05	-2.046	0.0408
All_epilepsy	PsychENCODE	CD53	1	111415775	111442550	0.27428	1:111373877	-2.8	1:111406363	0.247	18.21	-2.30311	1587	45	enet	0.29	6.5e-100	-2.04233	0.0411
All_epilepsy	PsychENCODE	ADH1B	4	100226121	100242558	0.06333	4:100297591	-3.92	4:100293679	0.00187	-5.26	1.07	1916	1916	bslmm	0.028	7.5e-10	-2.04245	0.0411
All_epilepsy	PsychENCODE	NOM1	7	156742417	156765876	0.4356	7:156710957	3.08	7:156765455	0.49	25.51	2.0702	2142	41	enet	0.5	3.2e-202	2.04115	0.0412
All_epilepsy	PsychENCODE	CCM2	7	45039074	45116068	0.14293	7:44812607	3.16	7:45103481	0.119	-12.65	2.08	1777	23	enet	0.12	2.2e-40	-2.04047	0.0413
All_epilepsy	PsychENCODE	AC005013.5	7	28997283	28998961	0.07314	7:28533002	3.86	7:28996220	0.0605	-9.21	1.903	1341	7	enet	0.064	8.1e-21	-2.04056	0.0413
All_epilepsy	PsychENCODE	MED10	5	6371994	6378707	0.03225	5:6109641	-5.14	5:6342130	0.0045	-4.16	2.0444	1833	1833	blup	0.0091	0.0003	-2.039	0.0415
All_epilepsy	PsychENCODE	MAP3K7	6	91223292	91296764	0.27178	6:91543277	3.13	6:91304259	0.182	-15.57	1.711	1284	44	enet	0.21	1.4e-71	-2.03763	0.041587
All_epilepsy	PsychENCODE	ASB4	7	95107756	95169544	0.10759	7:94972055	-3.82	7:95015586	0.0138	6.29	2.806	1279	1279	bslmm	0.052	2.3e-17	2.03779	0.0416
All_epilepsy	PsychENCODE	LINC00202-1	10	27220135	27230930	0.56463	10:27015761	3.36	10:27254715	0.158	14.51	1.504	2142	67	enet	0.3	1e-103	2.04	0.04173
All_epilepsy	PsychENCODE	TRAPPC9	8	140742586	141468678	0.15983	8:140888555	4.53	8:141430831	0.0592	-9.27	0.669	2332	20	enet	0.11	1.7e-34	-2.03521	0.0418
All_epilepsy	PsychENCODE	KCNG3	2	42669157	42721237	0.04963	2:42276284	-3.62	2:42813247	0.00024	4.97	-0.6841	1526	1526	blup	0.014	1.2e-05	-2.03531	0.0418
All_epilepsy	PsychENCODE	OTUD7A	15	31775329	32162992	0.10554	15:31960183	-3.72	15:32142710	0.0518	9.65	1.759	1546	1546	bslmm	0.068	3.7e-22	2.03533	0.041817
All_epilepsy	PsychENCODE	SHQ1	3	72798428	72911065	0.04519	3:72322897	3.22	3:72893137	0.0206	-5.47	2.035	1412	1	top1	0.021	9.9e-08	-2.035	0.041851
All_epilepsy	PsychENCODE	TMEM126B	11	85339629	85347580	0.09517	11:84840688	3.75	11:85260927	0.0556	-8.65	2.034	1346	1	top1	0.056	2.2e-18	-2.034	0.041952
All_epilepsy	PsychENCODE	S100A8	1	153362508	153363664	0.01194	1:153318816	-3.22	1:153471297	-0.000758	-3.44	-1.986	1139	1139	bslmm	0.0029	0.029	2.03361	0.042
All_epilepsy	PsychENCODE	EPB41	1	29213603	29446553	0.04466	1:28735707	-3.42	1:29208859	0.0122	-4.81	2.034	1468	1	top1	0.012	3.5e-05	-2.034	0.042
All_epilepsy	PsychENCODE	B3GALT2	1	193148175	193155784	0.01909	1:192942034	3.33	1:193427087	-5.71e-05	-4.18	-0.197	1425	1425	blup	0.0013	0.098	2.03392	0.042
All_epilepsy	PsychENCODE	RP11-472B18.1	4	39481875	39483525	0.14648	4:39075253	-3.91	4:39473072	0.0786	-10.28	-1.799	1480	1480	bslmm	0.094	1.7e-30	2.03355	0.042
All_epilepsy	PsychENCODE	RP11-274B21.4	7	128292895	128293719	0.03259	7:128184163	4.08	7:128313715	0.0374	7.32	-2.034	1650	1	top1	0.037	7.9e-13	-2.034	0.042
All_epilepsy	PsychENCODE	MINK1	17	4736683	4801356	0.03667	17:4908721	-4.28	17:4980987	0.000656	-3.24	1.15021	1665	1665	bslmm	0.0046	0.0078	2.03259	0.0421
All_epilepsy	PsychENCODE	RP11-46H11.3	12	133488056	133489173	0.06778	12:133699803	4.05	12:133452069	0.0332	7.23	-1.4394	1197	1197	blup	0.036	1.7e-12	-2.03243	0.04211
All_epilepsy	PsychENCODE	RFC1	4	39289076	39367995	0.02679	4:39144445	-4.14	4:39283071	-0.000211	-3.64	-0.4087	1656	1656	bslmm	0.0077	0.0008	2.03036	0.0423
All_epilepsy	PsychENCODE	ZNF398	7	148823508	148880116	0.07188	7:149126391	5.02	7:148870411	0.0381	7.81	2.031	1522	1	top1	0.038	5e-13	2.031	0.0423
All_epilepsy	PsychENCODE	C1orf198	1	230972865	231005335	0.05772	1:230671693	-3.97	1:231009651	0.00213	-4.48	1.7	1677	16	enet	0.015	4.5e-06	-2.02928	0.0424
All_epilepsy	PsychENCODE	HYI	1	43916824	43919660	0.49595	1:44376165	3.79	1:43793214	0.143	13.83	2.71	1171	52	enet	0.24	1.7e-79	2.02889	0.0425
All_epilepsy	PsychENCODE	C7orf73	7	135347244	135378166	0.24436	7:135833575	4.57	7:135357476	0.181	-15.81	1.421	1680	1680	bslmm	0.24	2.6e-79	-2.02833	0.0425
All_epilepsy	PsychENCODE	RP11-617D20.1	4	38614322	38666504	0.21615	4:38180269	4.46	4:38629653	0.129	-13.06	-1.516	1826	1826	bslmm	0.16	4.8e-52	2.02672	0.0427
All_epilepsy	PsychENCODE	ANKRD9	14	102973179	102976136	0.06099	14:103003413	-3.67	14:102920291	0.0259	7.18	2.006	1320	3	lasso	0.042	4.5e-14	2.02642	0.04272
All_epilepsy	PsychENCODE	WWP1	8	87354967	87490649	0.04619	8:87590231	-3.99	8:87418960	0.0122	5.9	-1.994	1770	4	lasso	0.015	3.6e-06	-2.02614	0.0428
All_epilepsy	PsychENCODE	RP13-262C2.3	15	84839930	84841946	0.02702	15:84686061	-2.86	15:85078143	0.00388	-4.93	1.839	1104	1104	bslmm	0.015	4.3e-06	-2.02486	0.042882
All_epilepsy	PsychENCODE	PTK2	8	141667999	142012315	0.05854	8:141433563	-4.38	8:141654658	0.0461	-8.17	-2.024	1880	1	top1	0.046	1.9e-15	2.024	0.043
All_epilepsy	PsychENCODE	CTD-2619J13.14	19	58915605	58919851	0.08254	19:58654527	3.14	19:58931557	0.0524	8.51	1.653	901	10	enet	0.064	6e-21	2.02366	0.04301
All_epilepsy	PsychENCODE	RRP15	1	218458629	218511325	0.63615	1:218729155	3.39	1:218496066	0.423	23.65	2.29	1879	46	enet	0.47	2.4e-182	2.02264	0.0431
All_epilepsy	PsychENCODE	NPM2	8	21881636	21894408	0.14458	8:21562681	-3.83	8:21876939	0.0418	-8.54	0.37292	1220	1220	bslmm	0.064	6.5e-21	-2.02236	0.0431
All_epilepsy	PsychENCODE	FAM151B	5	79783788	79838382	0.02691	5:79536752	-3.24	5:79834138	0.0117	5.02	2.022	1653	1	top1	0.012	4.7e-05	2.022	0.0432
All_epilepsy	PsychENCODE	MSI2	17	55333212	55762046	0.03725	17:56260051	-3.93	17:55751732	0.0018	4.7	-1.667	1689	3	lasso	0.0084	0.0005	-2.0215	0.0432
All_epilepsy	PsychENCODE	CSPG4P10	15	83128128	83145983	0.02244	15:83575729	2.66	15:83623154	0.000171	-3.99	1.012	523	523	blup	0.0038	0.014	2.02145	0.043233
All_epilepsy	PsychENCODE	RN7SL695P	18	48633124	48633416	0.0202	18:48666626	-2.82	18:48669436	-0.000756	3.74	1.614	1125	1125	blup	0.0032	0.021	2.02129	0.04325
All_epilepsy	PsychENCODE	TANGO6	16	68877507	69119083	0.05867	16:68442028	-3.32	16:68901772	0.00407	-4.6	-2.002	1552	3	lasso	0.018	6.9e-07	2.02049	0.0433
All_epilepsy	PsychENCODE	AC005618.6	5	140705777	140708924	0.06795	5:140747306	4.11	5:140721939	0.0234	-6.65	-1.636	1116	1116	bslmm	0.051	7.2e-17	-2.0205	0.0433
All_epilepsy	PsychENCODE	PON1	7	94926988	95025673	0.02811	7:94972055	-3.89	7:94999037	0.0192	5.2	2.02	1319	1	top1	0.019	2.5e-07	2.02	0.0434
All_epilepsy	PsychENCODE	IKZF3	17	37921198	38020441	0.02504	17:38370461	-3.61	17:37946125	0.00139	-3.71	1.075	1131	1131	bslmm	0.0095	0.00022	-2.01952	0.0434
All_epilepsy	PsychENCODE	ANKRD39	2	97502348	97523832	0.00963	2:97698480	3.83	2:97067074	-0.000694	-2.91	1.9998	477	477	bslmm	0.0042	0.01	-2.0194	0.0434
All_epilepsy	PsychENCODE	CDON	11	125825691	125933230	0.56384	11:125383369	4.51	11:125845952	0.445	24.25	-1.659	1753	33	enet	0.47	1.7e-182	-2.0195	0.043436
All_epilepsy	PsychENCODE	CDKL1	14	50796310	50883179	0.24893	14:51380399	-3.58	14:50786841	0.175	-15.93	-1.10919	1355	1355	blup	0.2	2.2e-67	2.01736	0.04366
All_epilepsy	PsychENCODE	ERMARD	6	170151718	170181680	0.11609	6:170269289	2.83	6:170135728	0.0731	-10.24	-1.198	1687	34	enet	0.081	2.4e-26	2.01712	0.043683
All_epilepsy	PsychENCODE	CYP17A1	10	104590288	104597290	0.0309	10:104124605	3.26	10:104571436	0.0361	6.97	-2.017	1239	1	top1	0.036	2.1e-12	-2.02	0.0437
All_epilepsy	PsychENCODE	RNF149	2	101887681	101925163	0.19804	2:102353129	-3.47	2:101917459	0.168	15	1.935	1459	34	enet	0.19	1.3e-61	2.0171	0.0437
All_epilepsy	PsychENCODE	OLFM2	19	9964394	10047228	0.1977	19:9990729	-4.22	19:10102567	0.0627	9.26	-2.19	1671	1671	bslmm	0.093	5.2e-30	-2.01643	0.04375
All_epilepsy	PsychENCODE	HEATR3	16	50099852	50140298	0.24484	16:50043512	-4.93	16:50111074	0.245	-18.35	-2.179	1284	39	enet	0.3	8.3e-106	2.01554	0.0438
All_epilepsy	PsychENCODE	TUB	11	8040791	8127659	0.11588	11:8135246	-3.16	11:8171569	0.0343	-7.99	2.092	2008	4	lasso	0.045	2.9e-15	-2.0154	0.04386
All_epilepsy	PsychENCODE	SBNO1	12	123773656	123849390	0.02525	12:123276924	2.81	12:123753372	-0.00063	-3.61	0.348	1396	1396	blup	0.0058	0.0033	-2.01539	0.043864
All_epilepsy	PsychENCODE	CCDC28A	6	139094657	139114456	0.14966	6:139530657	-3.05	6:139104107	0.00961	7.32	-2.916	1645	37	enet	0.062	2.5e-20	-2.01535	0.043868
All_epilepsy	PsychENCODE	FTCD	21	47556176	47575481	0.53195	21:47813015	-3.51	21:47589168	0.19	-15.93	-0.751	1900	56	enet	0.39	4.6e-144	2.0155	0.0439
All_epilepsy	PsychENCODE	GPATCH4	1	156564279	156571288	0.16085	1:156199267	2.83	1:156572930	0.119	-12.88	2.172	1118	1118	bslmm	0.12	1e-38	-2.01477	0.0439
All_epilepsy	PsychENCODE	C14orf166	14	52456193	52471420	0.36454	14:52964368	-3.09	14:52463697	0.28	-19.4	-1.98588	1884	1884	bslmm	0.28	4.6e-97	2.01328	0.04409
All_epilepsy	PsychENCODE	HBEGF	5	139712428	139726216	0.09769	5:140029780	-3.38	5:139726292	0.0557	-8.87	-2.012	740	1	top1	0.056	2.2e-18	2.012	0.0442
All_epilepsy	PsychENCODE	FZD1	7	90893783	90898123	0.07531	7:90921482	-3.99	7:91194523	0.0226	-6.41	2.285	1185	1185	bslmm	0.026	2.2e-09	-2.01249	0.0442
All_epilepsy	PsychENCODE	TIGD1	2	233412779	233415226	0.25687	2:233472575	3.12	2:233414660	0.151	14.2	-1.9946	1529	4	lasso	0.15	2.6e-49	-2.0124	0.0442
All_epilepsy	PsychENCODE	GCAT	22	38203912	38213183	0.04849	22:38656193	4.16	22:38226287	-0.000746	-3.44	0.93	1176	1176	bslmm	0.0032	0.023	-2.0097	0.04446
All_epilepsy	PsychENCODE	SPTB	14	65213002	65346601	0.14249	14:64869154	-3.79	14:65300330	0.0249	-7.75	-1.3563	1661	1661	blup	0.059	1.5e-19	2.00949	0.04449
All_epilepsy	PsychENCODE	FMNL3	12	50031724	50101948	0.07054	12:49675392	4.34	12:50116651	0.0502	-9.15	-1.805	1063	1063	blup	0.06	7.4e-20	2.00885	0.044553
All_epilepsy	PsychENCODE	RPP38	10	15139179	15181817	0.0726	10:15454004	-3.94	10:15141845	0.0232	6.75	-2.13	1889	1889	bslmm	0.034	1e-11	-2.01	0.0446
All_epilepsy	PsychENCODE	ERVH48-1	21	44336913	44345756	0.05787	21:44586671	-3.25	21:44333169	0.039	-7.52	2.0084	1985	1	top1	0.039	2.6e-13	-2.0084	0.0446
All_epilepsy	PsychENCODE	RPL34-AS1	4	109459346	109541616	0.19965	4:109561375	3.75	4:109556050	0.147	-14.16	-2.126	1605	1605	bslmm	0.15	1.2e-47	2.00879	0.0446
All_epilepsy	PsychENCODE	NMNAT2	1	183217372	183387737	0.15292	1:182778654	2.97	1:183215272	0.0134	-5.26	0.10233	1721	40	enet	0.047	1.1e-15	2.00781	0.0447
All_epilepsy	PsychENCODE	PLCB2	15	40570377	40600136	0.04601	15:40252102	4.21	15:40582499	0.0026	4.43	-0.97722	1112	1112	bslmm	0.012	5e-05	-2.00745	0.044702
All_epilepsy	PsychENCODE	MUC4	3	195473636	195539148	0.12347	3:195454132	3.38	3:195342573	0.0449	8.44	-1.598	1620	1620	bslmm	0.077	6.8e-25	-2.00633	0.044821
All_epilepsy	PsychENCODE	RP11-152F13.3	15	82765134	82798350	0.4267	15:82271544	-3.63	15:82565049	0.161	14.04	1.237	542	73	enet	0.37	7.3e-137	2.00569	0.04489
All_epilepsy	PsychENCODE	KCNA3	1	111214310	111217655	0.02874	1:110783307	-2.97	1:111209920	0.0143	-5.05	2.0054	1387	1	top1	0.014	8.1e-06	-2.0054	0.0449
All_epilepsy	PsychENCODE	TMSB10	2	85132749	85133795	0.06399	2:84795712	3.16	2:85102054	0.0115	-5	0.366	1385	1385	bslmm	0.043	1.5e-14	-2.00501	0.045
All_epilepsy	PsychENCODE	KCNH2	7	150642049	150675403	0.03679	7:150197715	4.92	7:150662112	-0.000552	4.03	-2.687	1631	1631	bslmm	-0.00012	0.36	-2.00502	0.045
All_epilepsy	PsychENCODE	FZD10	12	130647004	130650285	0.03888	12:130307226	-4.2	12:130555104	0.00127	-4.09	-1.83	1716	1716	bslmm	0.0072	0.0012	2.00453	0.045014
All_epilepsy	PsychENCODE	MAP7	6	136663875	136871957	0.02174	6:137225843	-3.18	6:136719820	0.000463	-3.38	-2.00431	875	1	top1	0.00046	0.2	2.00431	0.045037
All_epilepsy	PsychENCODE	RRAS2	11	14299472	14386052	0.04496	11:13968000	-3.42	11:14273308	0.0171	-5.72	1.2817	1059	4	lasso	0.021	6.8e-08	-2.0041	0.045064
All_epilepsy	PsychENCODE	LINC00933	15	85113880	85123406	0.03782	15:84686061	-2.79	15:84816354	0.0267	6.64	2.00346	1180	1	top1	0.027	1.4e-09	2.00346	0.045128
All_epilepsy	PsychENCODE	ZFP3	17	4981543	4999669	0.05858	17:4908721	-4.28	17:4970015	7.81e-06	3.94	0.23	1657	10	enet	0.0019	0.059	2.00324	0.0452
All_epilepsy	PsychENCODE	TMEM106C	12	48357352	48362661	0.27452	12:48302860	-3.44	12:48353626	0.0942	-11.58	1.34	1743	8	lasso	0.17	7.2e-55	-2.00185	0.045301
All_epilepsy	PsychENCODE	FJX1	11	35639735	35642419	0.08982	11:35592219	3.48	11:35617551	0.0254	-6.33	1.42572	1240	1240	bslmm	0.039	2.1e-13	-2.0016	0.045332
All_epilepsy	PsychENCODE	PTCHD3P1	10	29698331	29776674	0.17807	10:30000243	3.59	10:29678038	0.138	13.25	1.804	2244	4	lasso	0.18	1.5e-59	2	0.04547
All_epilepsy	PsychENCODE	PTPN13	4	87515468	87736324	0.15751	4:88217021	3.6	4:87741604	0.165	-15.46	-1.569	1818	67	enet	0.2	1.4e-66	2.00016	0.0455
All_epilepsy	PsychENCODE	RPL9	4	39455744	39460568	0.76229	4:39075253	-3.97	4:39449824	0.663	29.6	1.849	1481	15	lasso	0.7	0	1.99939	0.0456
All_epilepsy	PsychENCODE	HEXIM2	17	43238067	43247407	0.04728	17:43277652	3.22	17:43244700	0.0123	4.63	1.99699	794	1	top1	0.012	3.2e-05	1.99699	0.0458
All_epilepsy	PsychENCODE	ATF4P3	17	74221832	74222887	0.02546	17:73876567	3.31	17:74220911	0.0076	-4.79	1.997	1397	1	top1	0.0076	0.00088	-1.997	0.0458
All_epilepsy	PsychENCODE	RP13-890H12.2	17	43246172	43248951	0.03367	17:43277652	3.22	17:43244700	0.0208	-6.27	1.99701	792	1	top1	0.021	8.3e-08	-1.99701	0.0458
All_epilepsy	PsychENCODE	RP11-567C2.1	12	90501516	90506556	0.05589	12:90470152	-3.81	12:90337007	0.00575	-5.01	-1.034	1025	1025	bslmm	0.014	7.4e-06	1.99552	0.045986
All_epilepsy	PsychENCODE	RP11-216P16.2	12	121438289	121439071	0.03091	12:121154962	3.99	12:121433844	0.00416	4.59	1.349	1866	26	enet	0.011	0.0001	1.99544	0.045995
All_epilepsy	PsychENCODE	RP11-103G8.2	3	150421351	150437933	0.0304	3:150633252	-4.79	3:150436676	0.0153	-5.36	-1.798	1169	2	lasso	0.018	5.3e-07	1.99344	0.046213
All_epilepsy	PsychENCODE	RP11-184A2.3	10	3793259	3805418	0.18238	10:3322625	-3.16	10:3799730	0.0948	-11.46	1.919	1668	1668	bslmm	0.1	8.9e-33	-1.99	0.04622
All_epilepsy	PsychENCODE	RELN	7	103112231	103629963	0.0238	7:104048046	-3.67	7:104014391	0.000586	-3.81	2.596	2449	2449	bslmm	0.0015	0.087	-1.99232	0.0463
All_epilepsy	PsychENCODE	SPATA5	4	123844229	124240605	0.09487	4:124001065	-3.82	4:123850576	0.0656	9.58	1.678	2221	4	lasso	0.073	8.5e-24	1.99142	0.0464
All_epilepsy	PsychENCODE	PCDHA9	5	140227048	140391929	0.61232	5:140747306	4.03	5:140265874	0.328	-21.77	0.6206	1018	20	enet	0.5	1.3e-201	1.9914	0.0464
All_epilepsy	PsychENCODE	COL6A3	2	238232646	238323018	0.03616	2:238544726	3.2	2:238697898	0.0002	3.73	1.9909	1765	1	top1	0.0002	0.26	1.99093	0.0465
All_epilepsy	PsychENCODE	SLC25A29	14	100757448	100772884	0.03404	14:100745590	2.89	14:100763369	0.0241	5.84	1.79904	1269	3	lasso	0.027	1.1e-09	1.99023	0.04657
All_epilepsy	PsychENCODE	RP11-1167A19.6	11	65751150	65751802	0.01793	11:65854561	3.94	11:65742838	0.000358	-4.01	-1.99	892	1	lasso	0.0095	0.00023	1.99	0.046591
All_epilepsy	PsychENCODE	TNRC6A	16	24741016	24838953	0.03651	16:24824248	-3.56	16:24716895	0.00318	-4.48	1.215	1717	1717	blup	0.0057	0.0035	-1.98979	0.0466
All_epilepsy	PsychENCODE	PRRC2C	1	171454651	171562650	0.02058	1:171451621	2.95	1:171472390	0.0111	4.88	1.95	1794	3	lasso	0.011	6.2e-05	1.98984	0.0466
All_epilepsy	PsychENCODE	ZNF345	19	37341263	37403931	0.05207	19:37704586	4.1	19:37622512	0.00937	5.27	-1.309	1402	15	enet	0.018	5e-07	-1.98916	0.04668
All_epilepsy	PsychENCODE	C2orf44	2	24252210	24272445	0.07049	2:24200787	-4	2:24482238	0.0327	-6.65	1.7044	1574	3	lasso	0.037	9.2e-13	-1.98773	0.0468
All_epilepsy	PsychENCODE	NOP16	5	175810949	175815976	0.1082	5:175325327	3.82	5:175815787	0.0567	8.96	1.987	838	1	top1	0.057	1e-18	1.987	0.0469
All_epilepsy	PsychENCODE	TDRD5	1	179560748	179660407	0.64675	1:179488965	3.66	1:179560718	0.543	26.8	2.212	2163	16	lasso	0.57	4.3e-246	1.98733	0.0469
All_epilepsy	PsychENCODE	DDX18	2	118572226	118589955	0.29305	2:118857526	-3.17	2:118528072	0.0527	9.59	0.167	1559	14	lasso	0.14	8.1e-45	1.98627	0.047
All_epilepsy	PsychENCODE	PNPLA8	7	108110866	108210110	0.03661	7:107624119	-2.85	7:108025160	-4.36e-05	4.3	0.646	1466	1466	blup	0.0092	0.00029	1.98645	0.047
All_epilepsy	PsychENCODE	COX5B	2	98262503	98264846	0.04804	2:98612266	-3.28	2:98168912	0.021	-5.88	-2.535	542	542	bslmm	0.022	2.7e-08	1.98586	0.047
All_epilepsy	PsychENCODE	ARID3C	9	34621376	34628104	0.3531	9:34637990	-2.5	9:34607874	0.218	17.04	-2.087	1071	20	enet	0.22	3.3e-75	-1.98612	0.047
All_epilepsy	PsychENCODE	IGFALS	16	1840414	1844972	0.08364	16:2037894	-4	16:1902105	0.031	-7.32	-1.328	1727	1727	bslmm	0.037	9e-13	1.9853	0.0471
All_epilepsy	PsychENCODE	NEBL	10	21068902	21463116	0.02089	10:20847778	-3.46	10:21081001	0.000163	4.12	-1.48	1881	1881	bslmm	0.0012	0.11	-1.98	0.04716
All_epilepsy	PsychENCODE	ANGEL1	14	77253588	77292589	0.22459	14:77422866	4.09	14:77264528	0.1	12	-1.972	1597	19	enet	0.15	1.6e-48	-1.98447	0.0472
All_epilepsy	PsychENCODE	CTAGE6	7	143452182	143454789	0.2031	7:143751086	3.86	7:143433873	0.0608	-5.46	-0.1131	761	761	bslmm	0.072	1.7e-23	-1.98386	0.0473
All_epilepsy	PsychENCODE	LINC00924	15	95976324	96051076	0.09932	15:95787873	3.55	15:96017407	0.0133	-5.99	1.309	1232	20	enet	0.04	9.4e-14	-1.98242	0.047432
All_epilepsy	PsychENCODE	CDK2AP1	12	123745528	123756881	0.06513	12:124189763	3.02	12:123633424	0.014	-6.47	-1.242	1292	11	lasso	0.044	7.9e-15	1.98144	0.047542
All_epilepsy	PsychENCODE	MSH2	2	47630108	47789450	0.22122	2:47131256	-3.3	2:47630213	0.0997	11.7	-2.057	1843	38	enet	0.11	1.8e-35	-1.98044	0.0477
All_epilepsy	PsychENCODE	CYP11A1	15	74630100	74660081	0.03319	15:75063573	3.21	15:74659182	0.00248	3.92	1.621	1028	1028	bslmm	0.0052	0.0049	1.98001	0.047703
All_epilepsy	PsychENCODE	STOX1	10	70587298	70655188	0.15199	10:70622543	3.97	10:70474361	0.0853	11.43	1.242	1811	1811	blup	0.13	1.1e-42	1.98	0.04772
All_epilepsy	PsychENCODE	ZNF725P	19	23675230	23695458	0.24213	19:23651067	3.34	19:23854683	0.0772	-10.42	-2.072	1791	52	enet	0.11	4.3e-37	1.97988	0.04772
All_epilepsy	PsychENCODE	ARL5A	2	152645498	152685006	0.09842	2:152356361	4.67	2:152622603	0.023	6.87	0.228	1226	1226	bslmm	0.041	5.1e-14	1.9789	0.0478
All_epilepsy	PsychENCODE	CTD-2015H6.3	5	79778112	79783882	0.11003	5:79536752	-3.54	5:79808092	0.0429	7.67	-2.1829	1571	1571	bslmm	0.073	7.6e-24	-1.9787	0.0478
All_epilepsy	PsychENCODE	CTB-113D17.1	7	29019583	29052983	0.40179	7:28533002	3.86	7:28999425	0.188	-16.77	1.8378	1374	16	lasso	0.41	2e-155	-1.97877	0.0478
All_epilepsy	PsychENCODE	RP11-127H5.1	8	105602961	106431488	0.04839	8:106471400	3.54	8:105719404	0.0337	-6.82	-1.97795	2439	1	top1	0.034	1.1e-11	1.97795	0.0479
All_epilepsy	PsychENCODE	RPS5	19	58897767	58906173	0.17386	19:58546347	3.03	19:58903466	0.109	-12.2	-1.977	921	1	top1	0.11	4e-35	1.977	0.04804
All_epilepsy	PsychENCODE	FEN1	11	61560109	61564716	0.02463	11:61601872	-4.08	11:61567753	-0.000272	3.77	-1.842	1097	1097	blup	0.0039	0.013	-1.9761	0.048145
All_epilepsy	PsychENCODE	CCDC37	3	126113782	126155399	0.05073	3:126030683	2.98	3:126106796	0.029	6.64	2.156	1831	14	enet	0.032	3e-11	1.97472	0.0483
All_epilepsy	PsychENCODE	CUEDC2	10	104183002	104192418	0.03606	10:103743133	5.32	10:104150999	0.00944	-5.06	-2.62	1011	6	enet	0.011	0.00011	1.97	0.04834
All_epilepsy	PsychENCODE	RTKN2	10	63942794	64028466	0.18681	10:63614754	-4.2	10:64140525	0.0831	-10.9	1.614	1425	69	enet	0.17	2.5e-55	-1.97	0.04843
All_epilepsy	PsychENCODE	BHLHA15	7	97840739	97842291	0.1828	7:97846435	3.26	7:97790991	0.136	13.45	2.053	1845	8	lasso	0.18	8.9e-59	1.97331	0.0485
All_epilepsy	PsychENCODE	USP45	6	99880190	99969604	0.31244	6:99892779	-3.29	6:99912329	0.153	-14.39	-2.124	1624	20	lasso	0.21	1.9e-68	1.97242	0.048562
All_epilepsy	PsychENCODE	PCDHGB7	5	140797427	140892546	0.03137	5:140747306	3.9	5:140821329	0.00857	4.48	-0.85	1308	15	enet	0.016	3.2e-06	-1.972	0.0486
All_epilepsy	PsychENCODE	GABRA6	5	160974069	161129599	0.11511	5:161507183	3.68	5:160978373	0.0452	7.89	2.399	1671	25	enet	0.05	1.3e-16	1.9715	0.0487
All_epilepsy	PsychENCODE	FAHD2P1	12	71065698	71066636	0.04606	12:71236244	-3.14	12:71061101	0.0211	-5.73	1.897	1668	17	enet	0.027	1.4e-09	-1.97036	0.048797
All_epilepsy	PsychENCODE	NCAN	19	19322782	19363042	0.03128	19:19203923	2.62	19:19318465	0.0185	-5.61	1.97	1125	1	top1	0.019	4e-07	-1.97	0.04884
All_epilepsy	PsychENCODE	RTCB	22	32783569	32808242	0.10627	22:32831443	4	22:32732454	0.0345	-4.7	0.2043	1970	1970	bslmm	0.047	1.3e-15	-1.9698	0.04886
All_epilepsy	PsychENCODE	SND1	7	127292234	127732661	0.09096	7:128193037	4.34	7:127292004	0.0628	-9.29	-2.035	1864	6	lasso	0.066	1.5e-21	1.96948	0.0489
All_epilepsy	PsychENCODE	RP11-95O2.1	18	34814082	34816205	0.0131	18:34721300	-3.76	18:35131247	0.000977	-3.7	-1.003	893	893	bslmm	0.0011	0.12	1.96863	0.048996
All_epilepsy	PsychENCODE	PENK	8	57349233	57359293	0.31271	8:56994860	4.31	8:57431464	0.0602	10	0.861	1581	87	enet	0.19	6.9e-64	1.96856	0.049
All_epilepsy	PsychENCODE	C12orf79	12	92378756	92536690	0.02312	12:92511021	-4.26	12:92459052	-0.000743	3.13	0.408	1643	1643	bslmm	0.0029	0.027	1.96788	0.049082
All_epilepsy	PsychENCODE	EFHC1	6	52285106	52387892	0.14339	6:52212416	3.6	6:52371547	0.0547	9.17	-1.923	1713	31	enet	0.094	3.2e-30	-1.96742	0.049135
All_epilepsy	PsychENCODE	HIST1H4F	6	26240561	26240976	0.31754	6:26324149	-2.75	6:26254160	0.264548	18.73	-1.936	914	20	enet	0.29	3.4e-101	-1.96612	0.04928
All_epilepsy	PsychENCODE	EZH2	7	148504475	148581413	0.04999	7:149064403	4.11	7:148538622	0.0107	4.75	0.939	1701	1701	bslmm	0.017	1.3e-06	-1.96629	0.0493
All_epilepsy	PsychENCODE	DPY19L4	8	95731931	95806064	0.22153	8:95581491	-3.84	8:95723541	0.0749	-10.2	-1.432	1957	15	lasso	0.12	2.1e-37	1.9664	0.0493
All_epilepsy	PsychENCODE	RP11-328N19.1	4	44018878	44024080	0.13943	4:44379674	3.92	4:44035761	0.0377	7.62	-1.125	1556	1556	bslmm	0.065	3.5e-21	-1.96562	0.0493
All_epilepsy	PsychENCODE	CDC42EP2	11	65082289	65089900	0.02079	11:64809133	-3.53	11:65036835	-0.00061	3.28	-2.752	895	895	bslmm	0.0026	0.036	-1.966	0.049304
All_epilepsy	PsychENCODE	ZNF571-AS1	19	38039816	38078249	0.11142	19:37541675	-2.85	19:38061706	0.00969	-5.74	0.096	1152	24	enet	0.039	2.6e-13	-1.96529	0.04938
All_epilepsy	PsychENCODE	PMS2P4	7	66752528	66767894	0.06492	7:66514647	4.54	7:66736143	0.0291	-7.12	1.775	2518	2518	bslmm	0.04	9.7e-14	-1.96504	0.0494
All_epilepsy	PsychENCODE	SNX18P7	9	33576378	33577012	0.1873	9:33130510	-2.74	9:33525569	0.0934	11.62	-2.08434	1630	11	enet	0.11	4.9e-34	-1.96424	0.0495
All_epilepsy	PsychENCODE	RP11-38M8.1	7	134101042	134117205	0.12857	7:134325922	3.39	7:134116944	0.101	11.65	-1.937	1669	4	lasso	0.1	2.7e-33	-1.96366	0.0496
All_epilepsy	PsychENCODE	GAPDHP42	6	70455763	70456743	0.07284	6:70805536	3.56	6:70388352	0.0587	9.3	-1.852	1635	1635	blup	0.063	1.1e-20	-1.9624	0.049715
All_epilepsy	PsychENCODE	FAM107B	10	14560556	14816896	0.25039	10:14747908	3.48	10:14590010	0.0724	11.56	1.812	2243	18	enet	0.17	9.8e-57	1.96	0.04973
All_epilepsy	PsychENCODE	LANCL2	7	55433141	55501435	0.14527	7:55826234	2.58	7:55471365	0.0262	-7.77	-1.232	1930	1930	bslmm	0.055	4.2e-18	1.96137	0.0498
All_epilepsy	PsychENCODE	PSMB4	1	151372010	151374420	0.07609	1:151603433	-3.44	1:151374545	0.0403	7.52	1.905	827	5	lasso	0.041	7.2e-14	1.96197	0.0498
All_epilepsy	PsychENCODE	ATG14	14	55833110	55878576	0.10755	14:56361738	-3.17	14:55823422	0.047	-8.02	-1.901	1735	4	lasso	0.076	1.3e-24	1.96132	0.04984
All_epilepsy	PsychENCODE	ECHDC1	6	127609855	127664754	0.09048	6:127737282	-4.23	6:127718058	0.036	7.07	2.519	1282	1282	blup	0.037	1e-12	1.96046	0.049942
All_epilepsy	PsychENCODE	RERE	1	8412457	8877702	0.08956	1:8246934	-3.65	1:8468278	0.0576	9.07	-1.96	1864	1	top1	0.058	5.7e-19	-1.96	0.05
All_epilepsy	PsychENCODE	MPZL1	1	167690429	167761156	0.18964	1:167845866	3.25	1:167755382	0.0601	10.02	-2.328	1286	31	enet	0.11	4.6e-37	-1.95975	0.05
All_epilepsy	PsychENCODE	CTB-13F3.1	7	107582561	107583185	0.02236	7:107633171	-3.09	7:107582323	0.0126	4.36	1.96	1160	1	top1	0.013	2.6e-05	1.96	0.05
All_epilepsy	PsychENCODE	CENPW	6	126661320	126670021	0.04248	6:127119045	-2.29	6:126815604	0.0411	-7.97	1.922	544	544	bslmm	0.043	1.2e-14	-1.95927	0.050081
All_epilepsy	PsychENCODE	FAM69C	18	72102963	72125179	0.1589	18:71638225	3.35	18:72124182	0.071698	-10.01	-2.06362	1477	7	lasso	0.092	9.1e-30	1.95873	0.050144
All_epilepsy	PsychENCODE	WDR48	3	39093489	39138155	0.0464	3:39171360	4.1	3:38947271	0.0166	-5.07	1.9583	1594	1	top1	0.017	1.6e-06	-1.95832	0.050192
All_epilepsy	PsychENCODE	MYO7B	2	128293378	128395304	0.03844	2:127857334	-3.04	2:127984917	-0.000695	4.12	1.509	1735	1735	blup	0.006	0.0028	1.95566	0.0505
All_epilepsy	PsychENCODE	GLDN	15	51633826	51700210	0.48665	15:51413089	-3.65	15:51618307	0.0873	-7.15	-1.501	1377	1377	bslmm	0.17	1.5e-54	1.95526	0.050553
All_epilepsy	PsychENCODE	CADM3	1	159141399	159173103	0.03954	1:158996371	-3.74	1:159229537	-0.00026	4.55	2.364	1577	14	enet	0.016	2.8e-06	1.9545	0.0506
All_epilepsy	PsychENCODE	RP11-157P1.5	20	60928051	60931536	0.08415	20:61327230	-3.48	20:60931224	0.0149	6.56	-0.1342	1688	11	enet	0.031	7.1e-11	-1.95521	0.0506
All_epilepsy	PsychENCODE	RP11-541N10.3	10	105637132	105639519	0.08772	10:106021333	3.01	10:105650598	0.067	-9.78	1.954	1017	1	top1	0.067	6.7e-22	-1.95	0.0507
All_epilepsy	PsychENCODE	CASQ1	1	160160285	160171676	0.63194	1:160245300	-3.55	1:160163816	0.486	-25.49	1.675	1168	47	enet	0.55	8.2e-229	-1.95302	0.0508
All_epilepsy	PsychENCODE	LINC00298	2	8062556	8418214	0.05634	2:8648540	-3.5	2:8069080	0.0317	6.91	1.711	1723	8	enet	0.034	1.2e-11	1.95343	0.0508
All_epilepsy	PsychENCODE	LINC00940	12	2038368	2045740	0.07674	12:1605898	3.55	12:2043365	0.0506	5.68	-1.4993	1417	5	lasso	0.057	6.8e-19	-1.95291	0.050831
All_epilepsy	PsychENCODE	SNX6	14	35030300	35099389	0.18024	14:35528801	4.12	14:35102061	0.102	-12.21	-1.023	1980	10	lasso	0.13	1.1e-42	1.95282	0.05084
All_epilepsy	PsychENCODE	SMC4	3	160117062	160152750	0.02319	3:160268021	3.36	3:160141665	-0.000663	4.09	1.7244	1325	1325	bslmm	0.005	0.0059	1.95259	0.050868
All_epilepsy	PsychENCODE	AL049840.1	14	104177607	104179149	0.04358	14:104620706	3.72	14:104116321	0.0261	6.62	1.952	1731	1	top1	0.026	2.2e-09	1.952	0.05094
All_epilepsy	PsychENCODE	SEC13P1	3	33075355	33076302	0.13751	3:33281713	3.11	3:33087348	0.102	11.91	1.911	1586	2	enet	0.1	7.6e-34	1.94993	0.051185
All_epilepsy	PsychENCODE	COX5A	15	75212132	75230509	0.02336	15:75634198	-3.72	15:75237885	0.0103	4.71	1.799	868	5	enet	0.011	7.5e-05	1.94918	0.051274
All_epilepsy	PsychENCODE	TNFAIP6	2	152214106	152236560	0.2126	2:152356361	4.67	2:152176259	0.112	12.49	2.312	1437	42	enet	0.16	1.2e-50	1.94922	0.0513
All_epilepsy	PsychENCODE	AP000438.4	11	63033308	63033728	0.01483	11:62732352	-3.29	11:63036867	0.00706	4.33	1.822	1141	2	lasso	0.0085	0.00047	1.9473	0.051494
All_epilepsy	PsychENCODE	PPM1K	4	89178772	89205921	0.13159	4:88900547	3.31	4:89210605	0.0705	-10.03	1.98	1399	27	enet	0.083	5.4e-27	-1.9456	0.0517
All_epilepsy	PsychENCODE	STIM1	11	3875757	4114439	0.14603	11:4543236	-3.48	11:3876457	0.0612	-9.23	0.994818	2387	10	lasso	0.089	6.5e-29	-1.945	0.051779
All_epilepsy	PsychENCODE	FGF14	13	102372134	103054124	0.0688	13:102164811	3.25	13:102381301	0.0504	-8.34	1.944	2350	1	lasso	0.053	1.8e-17	-1.944	0.0519
All_epilepsy	PsychENCODE	GRIK3	1	37261128	37499730	0.03285	1:37570064	3.1	1:37118819	-0.000736	-3.27	-0.043	1545	1545	bslmm	0.004	0.013	1.94377	0.0519
All_epilepsy	PsychENCODE	RP11-195F19.5	9	34664160	34666109	0.0226	9:34637990	-2.5	9:34967814	-0.000417	3.18	0.505	1075	1075	bslmm	2.5e-05	0.31	1.94345	0.052
All_epilepsy	PsychENCODE	IFNA12P	9	21403080	21403650	0.012	9:21405421	4.67	9:21623338	0.000935	-3.54	-0.876	1467	1467	bslmm	0.0019	0.059	1.94335	0.052
All_epilepsy	PsychENCODE	ETAA1	2	67624451	67637677	0.23633	2:67452797	-4.77	2:67628649	0.191	16.62	2.057	1697	29	enet	0.25	1.3e-83	1.94271	0.0521
All_epilepsy	PsychENCODE	ZNF146	19	36705504	36729676	0.07971	19:36208558	4.48	19:36734659	0.023	7.4	-2.141	1218	1218	bslmm	0.046	2e-15	-1.94219	0.05211
All_epilepsy	PsychENCODE	TAOK3	12	118587606	118810750	0.03991	12:118416945	-3.69	12:118849509	0.0122	-5.07	2.596	1918	3	lasso	0.015	5.1e-06	-1.94185	0.052155
All_epilepsy	PsychENCODE	RAB18	10	27793197	27831143	0.07459	10:28123930	3.72	10:27784097	0.0188	5.86	0.777035	1940	1940	bslmm	0.025	4e-09	1.94	0.05217
All_epilepsy	PsychENCODE	USP20	9	132596977	132644107	0.0759	9:132406433	3.49	9:132617649	0.0263	6.44	-1.874	1853	1853	bslmm	0.042	4e-14	-1.94139	0.0522
All_epilepsy	PsychENCODE	MRPL24	1	156707095	156711382	0.3175	1:156665530	2.97	1:156716689	0.218	-17.38	-2.26	1193	32	enet	0.24	1.4e-82	1.94165	0.0522
All_epilepsy	PsychENCODE	RP5-894A10.6	7	141362722	141363646	0.20598	7:141373099	-2.98	7:141280073	0.0365	-8.72	1.923	870	870	bslmm	0.12	1.3e-38	-1.94182	0.0522
All_epilepsy	PsychENCODE	MICAL1	6	109765265	109787171	0.18463	6:109524795	-2.98	6:109773946	0.128	-13.34	-0.573	1534	26	enet	0.16	7.4e-54	1.94115	0.052241
All_epilepsy	PsychENCODE	PPT1	1	40538379	40563375	0.12033	1:40287279	-3.95	1:40545964	0.075	10.77	2.226	1483	13	enet	0.093	3.3e-30	1.94061	0.0523
All_epilepsy	PsychENCODE	EIF2B5	3	183852826	184402546	0.07218	3:183766963	-3.6	3:183881234	0.0202	-6.88	-1.535	2231	7	lasso	0.034	8.1e-12	1.9404	0.052331
All_epilepsy	PsychENCODE	ARL13B	3	93698983	93774512	0.01395	3:93978536	-3.35	3:94103891	0.00671	4.01	-1.94	800	1	top1	0.0067	0.0017	-1.94	0.05238
All_epilepsy	PsychENCODE	RBP7	1	10057264	10076078	0.12825	1:10436195	3.08	1:9994243	0.0183	-6.61	2.078	1126	1126	blup	0.049	3.1e-16	-1.93911	0.0525
All_epilepsy	PsychENCODE	ZNF252P-AS1	8	146228197	146231432	0.02335	8:146194415	3.69	8:146204204	0.00162	4.02	3.15	504	504	bslmm	0.0062	0.0024	1.93892	0.0525
All_epilepsy	PsychENCODE	TJP2	9	71736209	71870124	0.0237	9:71471381	4.26	9:71843505	-0.000541	-3.36	0.4929	1553	1553	bslmm	-7e-05	0.34	-1.93794	0.0526
All_epilepsy	PsychENCODE	CYP17A1-AS1	10	104592478	104594273	0.03644	10:104124605	3.26	10:104572081	0.0329	7.48	-1.983	1232	4	lasso	0.039	2e-13	-1.94	0.05267
All_epilepsy	PsychENCODE	AC097461.4	2	223782105	223784081	0.03273	2:224043967	2.92	2:223748191	0.0178	5.13	1.937	1771	1	top1	0.018	6.6e-07	1.937	0.0527
All_epilepsy	PsychENCODE	TMEM244	6	130152389	130182692	0.17372	6:130110303	-3.07	6:130161948	0.12	-13.94	1.58584	1679	7	lasso	0.18	2.3e-59	-1.93708	0.052736
All_epilepsy	PsychENCODE	ACOT2	14	74034324	74042357	0.56529	14:74501536	-4.57	14:74032122	0.191	-16.01	1.76116	1583	102	enet	0.28	7.6e-96	-1.93664	0.05279
All_epilepsy	PsychENCODE	NDUFAF4	6	97337189	97345757	0.50303	6:96920382	2.38	6:97333386	0.496	25.55	1.747	1571	34	enet	0.5	3.2e-200	1.93596	0.052872
All_epilepsy	PsychENCODE	AC011290.5	7	39608975	39609797	0.01149	7:39429482	-3.82	7:39490622	0.000128	3.29	1.936	1269	2	lasso	0.0022	0.046	1.93597	0.0529
All_epilepsy	PsychENCODE	COPZ1	12	54694986	54745633	0.0433	12:54601828	-3.15	12:54748342	0.0266	-6.82	-1.9348	1191	1	top1	0.027	1.5e-09	1.93482	0.053013
All_epilepsy	PsychENCODE	PRELID2	5	144851362	145214932	0.06563	5:145157429	3.81	5:144966252	0.00246	4.78	-2.2547	1725	1725	bslmm	0.024	8.9e-09	-1.9334	0.0532
All_epilepsy	PsychENCODE	LINC00622	1	120140325	120141894	0.13464	1:120066875	3.04	1:120123990	0.0104	-5.88	-0.34928	1002	1002	bslmm	0.049	1.7e-16	1.9329	0.0532
All_epilepsy	PsychENCODE	RNF157	17	74138534	74236454	0.12838	17:73876567	3.44	17:74239595	0.0499	-9.11	1.148	1442	1442	bslmm	0.078	2.3e-25	-1.93215	0.0533
All_epilepsy	PsychENCODE	RP11-25K19.1	8	60031599	60033905	0.04105	8:60350731	-2.9	8:60042010	0.00923	4.2	-1.93	1249	1	top1	0.0092	0.00028	-1.93	0.0536
All_epilepsy	PsychENCODE	CES4A	16	67022492	67043661	0.05028	16:67019934	-3.35	16:67094490	0.0117	-3.38	1.93	707	1	top1	0.012	4.9e-05	-1.93	0.0536
All_epilepsy	PsychENCODE	RP11-571M6.15	12	58166811	58180829	0.02953	12:58082431	2.94	12:58199436	0.0098	-4.76	-1.1075	942	8	enet	0.011	9.8e-05	1.9295	0.053669
All_epilepsy	PsychENCODE	SLC25A3	12	98987369	98995946	0.06997	12:99142197	3.59	12:98999398	0.0235	7.68	1.513	1200	25	enet	0.044	1e-14	1.92938	0.053683
All_epilepsy	PsychENCODE	AP3B2	15	83328033	83378666	0.20257	15:83858629	2.67	15:83384069	0.136	13.11	-1.429	713	15	enet	0.14	1.1e-45	-1.92937	0.053684
All_epilepsy	PsychENCODE	PSMB1	6	170844205	170862429	0.16598	6:170351593	2.75	6:170909796	0.117	-11.59	1.929	1000	1	top1	0.12	1.3e-37	-1.929	0.053731
All_epilepsy	PsychENCODE	TAF2	8	120743015	120845103	0.19834	8:121107657	3.87	8:120857455	0.0868	12.34	1.788	1779	5	lasso	0.16	1.8e-50	1.92871	0.0538
All_epilepsy	PsychENCODE	C20orf112	20	31030862	31172876	0.02467	20:31669812	3.95	20:30812173	0.00643	4.65	-1.177	1271	1271	blup	0.011	6e-05	-1.92786	0.0539
All_epilepsy	PsychENCODE	CTD-2145A24.3	17	18713269	18714253	0.05108	17:18892656	-4.21	17:18716055	0.0209	5.79	1.928	577	1	top1	0.021	7.7e-08	1.928	0.0539
All_epilepsy	PsychENCODE	PRSS53	16	31094746	31100949	0.0277	16:31359330	-2.8	16:31081460	0.00435	-3.82	1.068	620	620	bslmm	0.0083	0.00055	-1.92673	0.054
All_epilepsy	PsychENCODE	RAVER2	1	65210778	65298915	0.24808	1:65569370	-3.28	1:65301490	0.133	-13.3	2.041	1240	38	enet	0.15	1.3e-47	-1.92653	0.054
All_epilepsy	PsychENCODE	ERVFRD-1	6	11102722	11111965	0.02771	6:10958010	3.05	6:11199962	0.000866	-4.04	-2.002	1558	2	lasso	0.0079	0.00069	1.9267	0.054017
All_epilepsy	PsychENCODE	RP11-809C18.3	10	674578	677195	0.33359	10:543008	3.92	10:679126	0.204	-16.46	1.508	1213	1213	bslmm	0.25	3.7e-83	-1.93	0.05408
All_epilepsy	PsychENCODE	TMED7-TICAM2	5	114914339	114961858	0.03039	5:114451545	-3.94	5:114841286	0.000128	3.8	-1.259	1664	1664	bslmm	0.0025	0.037	-1.926	0.0541
All_epilepsy	PsychENCODE	CACNA2D1	7	81575760	82073114	0.07359	7:81186884	-3.19	7:82157214	0.051	5.51	-1.925	2076	1	top1	0.051	5.7e-17	-1.925	0.0542
All_epilepsy	PsychENCODE	GRSF1	4	71681499	71705662	0.11674	4:71487848	-3.68	4:71807349	0.011	-5.25	2.3852	1559	44	enet	0.049	1.7e-16	-1.92455	0.0543
All_epilepsy	PsychENCODE	KIF21A	12	39687030	39837192	0.05022	12:39395140	-3.5	12:39765262	0.0247	6.1	-1.3	1347	1347	bslmm	0.028	4.9e-10	-1.92405	0.054348
All_epilepsy	PsychENCODE	CCDC138	2	109403213	109501933	0.06235	2:109916837	-3.21	2:109462168	0.0346	6.91	1.924	1693	1	top1	0.035	5.6e-12	1.924	0.0544
All_epilepsy	PsychENCODE	YY1	14	100704635	100749129	0.05701	14:100745590	3.06	14:100701919	-0.000137	-4.02	1.65279	1312	1312	bslmm	0.0073	0.0011	-1.92322	0.05445
All_epilepsy	PsychENCODE	CTD-2012J19.3	5	1594741	1611582	0.03793	5:1239010	4.21	5:1597926	0.0127	-5.15	1.742	2123	8	lasso	0.018	6.3e-07	-1.9226	0.0545
All_epilepsy	PsychENCODE	NCBP2	3	196662273	196669468	0.28128	3:197087009	3.72	3:196665864	0.166	12.62	1.811	1522	3	lasso	0.21	2.5e-71	1.92221	0.054579
All_epilepsy	PsychENCODE	FZD3	8	28351729	28431775	0.08876	8:27995722	3.27	8:28416238	0.106	12.45	1.893	999	13	lasso	0.12	2.3e-38	1.92186	0.0546
All_epilepsy	PsychENCODE	TMEM161B	5	87485450	87565293	0.03478	5:88061256	3.71	5:87504285	0.0166	-5.75	-1.148	1115	6	lasso	0.019	2.5e-07	1.9217	0.0546
All_epilepsy	PsychENCODE	ERBB2	17	37844167	37886679	0.02093	17:38370461	-3.77	17:37838301	0.0031	4.26	-0.989	1091	1091	bslmm	0.0073	0.0011	-1.92158	0.0547
All_epilepsy	PsychENCODE	TMOD2	15	52043758	52108565	0.04292	15:52124138	-3.47	15:52081781	0.0351	-7.47	-1.921	1292	1	top1	0.035	4e-12	1.921	0.054732
All_epilepsy	PsychENCODE	ABI1	10	27035522	27150016	0.08194	10:27015761	3.36	10:27107044	0.0478	-8.04	1.919	2317	1	top1	0.048	5.7e-16	-1.92	0.05498
All_epilepsy	PsychENCODE	SEMA3D	7	84624869	84816171	0.09946	7:84262084	3.21	7:84784053	0.0286	-7.15	-1.74	1427	9	lasso	0.029	2.2e-10	1.91912	0.055
All_epilepsy	PsychENCODE	NFATC4	14	24834879	24848810	0.10354	14:24660323	3.25	14:24824353	0.056	-8.48	-0.518	1315	18	enet	0.061	6e-20	1.91866	0.05503
All_epilepsy	PsychENCODE	GOLIM4	3	167726465	167813763	0.07541	3:167831168	-3.85	3:167692281	0.0208	5.19	0.198	1161	1161	bslmm	0.033	1.6e-11	-1.91824	0.055081
All_epilepsy	PsychENCODE	UIMC1	5	176332006	176449634	0.14887	5:176813419	-2.85	5:176425281	0.119	-12.62	-2.015	1311	15	enet	0.12	7.9e-40	1.9177	0.0551
All_epilepsy	PsychENCODE	PTGER4	5	40679600	40693837	0.05854	5:41069602	-3.29	5:40198446	0.0175	-6.04	-0.896	1658	1658	blup	0.031	9.1e-11	1.9175	0.0552
All_epilepsy	PsychENCODE	TDG	12	104359582	104382652	0.06112	12:104052338	-3.62	12:104380594	0.000346	4.92	-0.026	1738	1738	bslmm	0.018	5e-07	-1.91651	0.0553
All_epilepsy	PsychENCODE	HMGB1P31	2	54278471	54278897	0.09333	2:53958320	-4.71	2:54222185	0.0493	9.38	-1.533	1452	18	enet	0.067	8.3e-22	-1.91653	0.0553
All_epilepsy	PsychENCODE	DSTNP2	12	6993846	6994950	0.12669	12:6910466	-4.28	12:6987172	0.0717	9.99	2.444	1062	1062	bslmm	0.076	1.3e-24	1.91433	0.055578
All_epilepsy	PsychENCODE	TSSC1	2	3192696	3381653	0.02931	2:3449755	3.35	2:3248860	0.00369	-4.85	-1.913	2099	1	top1	0.0037	0.015	1.913	0.0557
All_epilepsy	PsychENCODE	ANKRD31	5	74364100	74532703	0.08166	5:74683306	-2.76	5:74426319	0.079	-10.47	1.937	1400	6	lasso	0.089	6.3e-29	-1.9133	0.0557
All_epilepsy	PsychENCODE	RP11-337A23.3	9	26955778	26956293	0.0204	9:26840484	-3.06	9:26852026	0.0019	-4.23	0.974	1759	5	enet	0.0053	0.0046	-1.9136	0.0557
All_epilepsy	PsychENCODE	CARD8	19	48684027	48759203	0.30512	19:49241448	4.45	19:48706139	0.146	-13.22	0.646	1932	57	enet	0.25	5.5e-85	-1.91306	0.05574
All_epilepsy	PsychENCODE	KIAA1467	12	13197218	13295455	0.30995	12:13001057	3.3	12:13239496	0.17	-14.77	0.584	1363	3	lasso	0.22	3.6e-72	-1.91235	0.055831
All_epilepsy	PsychENCODE	BEST3	12	70037140	70093256	0.10239	12:70459020	-2.97	12:70081621	0.0593	-9.1	-1.729	1888	1888	bslmm	0.071	4.1e-23	1.91127	0.055971
All_epilepsy	PsychENCODE	SEPHS1	10	13359424	13390297	0.11462	10:13278139	3.57	10:13389006	0.0921	-11.36	-1.911	1834	1	top1	0.092	9e-30	1.91	0.056
All_epilepsy	PsychENCODE	SLC25A11	17	4840425	4843546	0.07425	17:4908721	-4.28	17:4866299	0.0632	9.76	1.91	1570	1	top1	0.063	1e-20	1.91	0.0561
All_epilepsy	PsychENCODE	CREB3L2	7	137559725	137686813	0.11594	7:137449306	3.74	7:137631984	0.00831	6.65	-1.312	1467	15	enet	0.043	2.2e-14	-1.91039	0.0561
All_epilepsy	PsychENCODE	NCEH1	3	172348039	172429008	0.13862	3:172356274	-3.26	3:172355454	0.0291	-7.46	-2.072	1500	1500	bslmm	0.069	1.4e-22	1.91011	0.05612
All_epilepsy	PsychENCODE	ZNF192P2	6	28155828	28157210	0.26553	6:28405935	-3.46	6:28324397	0.210802	-15.58	-2.068	619	44	enet	0.26	3e-88	1.90939	0.05621
All_epilepsy	PsychENCODE	GS1-304P7.1	1	186549647	186550323	0.03532	1:186931504	-2.81	1:186300877	0.00922	-5.95	-2.203	1305	1305	bslmm	0.024	9.8e-09	1.90846	0.0563
All_epilepsy	PsychENCODE	PCDHGA3	5	140723601	140892546	0.07043	5:140228164	4.01	5:140990108	0.0221	6.87	-2.271	1369	1369	bslmm	0.046	2.6e-15	-1.9078	0.0564
All_epilepsy	PsychENCODE	SERPINI1	3	167453031	167543356	0.04127	3:167844242	-3.71	3:167452991	0.0067	4.57	1.907	1310	1	top1	0.0067	0.0017	1.90701	0.056519
All_epilepsy	PsychENCODE	RP11-613D13.5	11	43851259	43902276	0.02496	11:44026149	2.86	11:43472231	-4.93e-06	-3.88	-2.0649	1415	1415	blup	0.0019	0.06	-1.9066	0.056567
All_epilepsy	PsychENCODE	KNCN	1	47011316	47017199	0.09704	1:47457851	3.62	1:47016512	0.0613	9.18	1.906	1147	1	top1	0.061	4e-20	1.906	0.0567
All_epilepsy	PsychENCODE	ANKDD1B	5	74907284	74967671	0.0485	5:74957690	2.62	5:74967708	0.0292	5.61	1.905	1453	1	top1	0.029	2.5e-10	1.905	0.0568
All_epilepsy	PsychENCODE	CLASP2	3	33537737	33759848	0.06044	3:33281713	3.11	3:33771700	0.0275	-6.2	1.1505	1717	1717	bslmm	0.03	1.1e-10	-1.90467	0.056823
All_epilepsy	PsychENCODE	DPCD	10	103330317	103369425	0.02744	10:103674102	5.47	10:103401616	0.0108	-5.04	1.904	1004	1	top1	0.011	9.2e-05	-1.9	0.05691
All_epilepsy	PsychENCODE	RP3-525N10.2	6	69339854	69344919	0.07525	6:69123452	3.03	6:69474173	0.0115	-5.95	-0.897	2193	2193	bslmm	0.024	8.6e-09	1.90352	0.056973
All_epilepsy	PsychENCODE	ASAP1	8	131064353	131455906	0.06622	8:130991979	4.34	8:131084728	0.0386	7.7	-1.86184	2344	10	lasso	0.041	7e-14	-1.90368	0.057
All_epilepsy	PsychENCODE	EBNA1BP2	1	43629846	43736607	0.13009	1:43138858	3.47	1:43633919	0.0874	10.82	-1.658	1271	5	lasso	0.094	2.6e-30	-1.90274	0.0571
All_epilepsy	PsychENCODE	CLTA	9	36190853	36304778	0.0296	9:36747147	3.5	9:36207549	-0.000593	-3.49	-0.104	1231	1231	blup	0.0059	0.0031	-1.90212	0.0572
All_epilepsy	PsychENCODE	PLXNA4	7	131808091	132333447	0.09169	7:132188397	-3.52	7:131816775	0.0127	-5.19	-0.636	1936	1936	bslmm	0.018	4.4e-07	1.90205	0.0572
All_epilepsy	PsychENCODE	CDK5RAP2	9	123151147	123342448	0.1994	9:123399509	3.41	9:123342609	0.152	-14.39	1.535	901	901	bslmm	0.17	6.7e-54	-1.90023	0.0574
All_epilepsy	PsychENCODE	C7orf55	7	139024203	139031065	0.06824	7:139433480	-2.71	7:139061846	0.0103	-5.51	-0.206	982	982	blup	0.027	1.4e-09	1.90039	0.0574
All_epilepsy	PsychENCODE	OIP5-AS1	15	41576188	41601901	0.1525	15:41875360	-3.66	15:41588762	0.049	8.36	1.929	1160	20	enet	0.092	1e-29	1.89993	0.057443
All_epilepsy	PsychENCODE	BLNK	10	97951458	98031344	0.08855	10:97739507	-2.87	10:98019113	0.0246	-6.12	-1.29439	1499	1499	bslmm	0.036	2.9e-12	1.9	0.05747
All_epilepsy	PsychENCODE	RIPK2	8	90769975	90803291	0.02671	8:90825909	4.6	8:90780341	0.0135	-5.28	-1.969	1226	10	enet	0.015	6.5e-06	1.89935	0.0575
All_epilepsy	PsychENCODE	EHD1	11	64619114	64655768	0.0851	11:64318347	-3.73	11:64633248	0.0293	7.5	0.390694	833	833	bslmm	0.054	8.4e-18	1.8994	0.057512
All_epilepsy	PsychENCODE	B4GALT5	20	48249482	48330415	0.0276	20:48695881	2.94	20:48213552	-0.000494	-4.2	-1.3769	1546	26	enet	0.0017	0.073	1.89839	0.0576
All_epilepsy	PsychENCODE	RP11-366M4.11	4	165889739	165891154	0.14868	4:165718084	-3.19	4:165892964	0.0667	9.46	-0.464	2074	9	lasso	0.11	1.3e-34	-1.89786	0.0577
All_epilepsy	PsychENCODE	SLC5A4	22	32614465	32651328	0.26897	22:32676112	4.12	22:32754230	0.183	15.71	-0.907	1968	32	enet	0.27	6.8e-91	-1.8979	0.05771
All_epilepsy	PsychENCODE	GIMAP1	7	150413645	150421372	0.04337	7:150197715	4.28	7:150412715	0.0226	-6.39	2.561	1567	4	lasso	0.023	1.7e-08	-1.8975	0.0578
All_epilepsy	PsychENCODE	RP6-109B7.3	22	46449585	46453090	0.04455	22:46663017	2.95	22:46421145	0.00434	-4.82	-1.7676	1388	1388	bslmm	0.0053	0.0045	1.896	0.05796
All_epilepsy	PsychENCODE	SDK2	17	71330523	71640228	0.05743	17:71317983	3.4	17:71640678	0.0123	4.88	-1.11752	1967	36	enet	0.018	5.5e-07	-1.89547	0.058
All_epilepsy	PsychENCODE	ZNF155	19	44472014	44502477	0.40608	19:44276626	-2.81	19:44339079	0.0409	-10.19	-0.525	1498	79	enet	0.3	2.3e-103	1.89523	0.05806
All_epilepsy	PsychENCODE	ENO1-AS1	1	8938894	8939953	0.01813	1:9153629	2.69	1:8925112	-0.000147	-3.7	2.188	1187	1187	blup	0.0004	0.22	-1.89525	0.0581
All_epilepsy	PsychENCODE	SCARA5	8	27727399	27850244	0.09853	8:27995722	3.27	8:27855813	0.0299	7.15	-1.38739	1701	1701	bslmm	0.045	3.9e-15	-1.89443	0.0582
All_epilepsy	PsychENCODE	TAS2R31	12	11182986	11184006	0.21118	12:11355324	-2.66	12:11295734	0.298	-20.16	2.3394	1682	14	lasso	0.36	4.7e-131	-1.89347	0.058296
All_epilepsy	PsychENCODE	PPOX	1	161136200	161147803	0.09703	1:160639369	3.35	1:161126186	0.0563	-9.38	-1.864	1321	15	enet	0.071	5.2e-23	1.8937	0.0583
All_epilepsy	PsychENCODE	RAB4A	1	229406822	229441641	0.04248	1:229612100	-3.65	1:229378889	0.00272	4.19	1.278	1262	1262	bslmm	0.0067	0.0017	1.89376	0.0583
All_epilepsy	PsychENCODE	C12orf43	12	121440225	121454305	0.32549	12:121154962	3.99	12:121447519	0.161	-14.72	0.86	1874	46	enet	0.21	3.3e-71	-1.89308	0.058348
All_epilepsy	PsychENCODE	MIR497HG	17	6919137	6922978	0.02791	17:6689650	3.25	17:6907989	0.000162	-4.26	1.893	1363	1	top1	0.00016	0.27	-1.893	0.0584
All_epilepsy	PsychENCODE	GLS	2	191745553	191830278	0.03642	2:191591533	4.56	2:191735234	0.000147	-4.35	-1.5939	1056	1056	bslmm	0.0047	0.0074	1.89014	0.0587
All_epilepsy	PsychENCODE	RP11-81A22.5	17	4704454	4710308	0.13738	17:4908721	-4.28	17:4699248	0.102	-11.85	1.78137	1523	6	lasso	0.11	3.1e-35	-1.89068	0.0587
All_epilepsy	PsychENCODE	SH2D5	1	21046225	21059330	0.18817	1:21505932	-3.86	1:21061611	0.0385	-8.03	-0.1937	1331	43	enet	0.14	8.6e-45	-1.88966	0.0588
All_epilepsy	PsychENCODE	SLC25A21-AS1	14	37641093	37643016	0.08296	14:37208178	-2.8	14:37626106	0.0665	-10.51	1.453	1135	37	enet	0.078	1.9e-25	-1.88912	0.05888
All_epilepsy	PsychENCODE	C12orf23	12	107349497	107372556	0.05414	12:106858811	3.47	12:107323422	0.0407	-7.56	1.889	1180	1	top1	0.041	8.2e-14	-1.889	0.058892
All_epilepsy	PsychENCODE	TLK2P1	17	32363700	32366891	0.05133	17:32366836	-4.17	17:32398411	-0.000504	-4.19	2.044	1513	1513	blup	0.014	1.1e-05	-1.88917	0.0589
All_epilepsy	PsychENCODE	MOV10L1	22	50528308	50600119	0.21568	22:50828067	3.85	22:50510805	0.0909	-11.54	-1.5856	2036	2036	bslmm	0.12	2.2e-38	1.8883	0.05899
All_epilepsy	PsychENCODE	GBP1	1	89518002	89531043	0.03554	1:89408338	-2.84	1:89473772	0.00462	-4.24	1.888	1484	1	top1	0.0046	0.0077	-1.888	0.059
All_epilepsy	PsychENCODE	TSPAN1	1	46640745	46651630	0.02309	1:46174888	3.29	1:46671538	0.0046	-4.36	-1.84	1114	14	enet	0.011	7.2e-05	1.88857	0.059
All_epilepsy	PsychENCODE	EOGT	3	69024365	69063112	0.23634	3:69170238	-3.46	3:69036991	0.123	13.18	-2.108	1507	5	lasso	0.15	6.5e-48	-1.88802	0.059024
All_epilepsy	PsychENCODE	TRMT61A	14	103995521	104003410	0.14201	14:104087773	3.49	14:104001517	0.142	-13.82	-1.243	1708	5	lasso	0.15	7e-50	1.88775	0.05906
All_epilepsy	PsychENCODE	DTNB	2	25600067	25896503	0.07118	2:26064598	-3.87	2:25854213	0.0208	-6.07	-1.307	1370	1370	bslmm	0.026	3.1e-09	1.8873	0.0591
All_epilepsy	PsychENCODE	RP11-531A21.3	5	5395491	5396070	0.04365	5:5414259	3.12	5:5783355	-0.000674	3.51	-1.252	1842	1842	blup	0.0059	0.003	-1.8877	0.0591
All_epilepsy	PsychENCODE	ZNF552	19	58315209	58326281	0.04514	19:58546347	4.25	19:58309296	0.0271	6.11	-1.887	1451	1	top1	0.027	1.1e-09	-1.887	0.05916
All_epilepsy	PsychENCODE	AC072062.1	2	215674953	215827998	0.17485	2:215343020	-3.55	2:215674371	0.195	-16.09	1.886	1515	1	top1	0.19	2.7e-64	-1.886	0.0593
All_epilepsy	PsychENCODE	CTD-2037K23.2	5	77638189	77656331	0.1445	5:77656078	-2.88	5:77656078	0.0613	10.47	-2.885	1257	18	enet	0.092	1.2e-29	-1.886	0.0593
All_epilepsy	PsychENCODE	XKR6	8	10753555	11058875	0.02608	8:10822415	3.81	8:11130977	0.00363	4.61	1.516	2288	2288	blup	0.0042	0.01	1.88549	0.0594
All_epilepsy	PsychENCODE	RP11-545A16.3	1	179555840	179558310	0.22423	1:179488965	3.66	1:179560718	0.188	15.89	2.212	1993	8	lasso	0.21	3.9e-68	1.88545	0.0594
All_epilepsy	PsychENCODE	FAM117B	2	203499901	203634480	0.05155	2:203610830	-4.1	2:203726502	0.0206	-6.34	-1.262	1014	1014	blup	0.031	9.7e-11	1.88435	0.0595
All_epilepsy	PsychENCODE	SEC14L1P1	11	43919006	43921186	0.05351	11:43930001	-3.15	11:43906535	0.0204	5.4	-1.285	1381	28	enet	0.022	3.6e-08	-1.8843	0.059522
All_epilepsy	PsychENCODE	TMEM191A	22	21055220	21058894	0.01465	22:20956441	2.79	22:21051983	0.00992	4.32	1.883	1084	1	top1	0.0099	0.00017	1.883	0.0597
All_epilepsy	PsychENCODE	CTD-2514C3.1	20	25999468	26001320	0.04741	20:25839745	2.99	20:25864219	0.0427	-7.98	-2.2618	688	688	blup	0.045	4.4e-15	1.88213	0.0598
All_epilepsy	PsychENCODE	ZSCAN30	18	32831032	32870196	0.0741	18:33083231	2.85	18:32850647	0.022128	6.86	0.672	1146	1146	bslmm	0.046	1.4e-15	1.882	0.059836
All_epilepsy	PsychENCODE	GTF2B	1	89318615	89357627	0.02461	1:89132120	2.94	1:89710413	0.00012	-3.64	1.04436	1444	1444	bslmm	0.005	0.006	1.88133	0.0599
All_epilepsy	PsychENCODE	PNPT1	2	55861400	55921045	0.06841	2:56307342	3.1	2:55834597	0.00393	-5.1	1.773	1739	30	enet	0.026	1.7e-09	-1.88134	0.0599
All_epilepsy	PsychENCODE	WDR16	17	9479944	9546776	0.04473	17:10012956	-3.23	17:9560663	0.0152	-4.44	-1.88168	1657	1	top1	0.015	4.2e-06	1.88168	0.0599
All_epilepsy	PsychENCODE	KLC1	14	104028233	104167888	0.10194	14:104015250	3.44	14:104102777	0.0459	8.11	1.881	1968	1	top1	0.046	2.2e-15	1.881	0.05997
All_epilepsy	PsychENCODE	RASGRP1	15	38780304	38857776	0.09298	15:38718579	-3.29	15:38969545	0.0255	-5.75	1.88	1408	1	top1	0.026	3.2e-09	-1.88	0.060108
All_epilepsy	PsychENCODE	TMX3	18	66340925	66382535	0.12	18:66059046	3.27	18:66401249	0.042542	-7.79	-1.4862	1481	1481	bslmm	0.05	1.2e-16	1.87999	0.06011
All_epilepsy	PsychENCODE	ISCA2P1	22	27040853	27041300	0.03074	22:27152491	-4.48	22:26548342	-0.000417	-3.28	1.8789	1534	2	lasso	0.0084	0.00051	-1.8789	0.06025
All_epilepsy	PsychENCODE	TAGAP	6	159455500	159466184	0.04247	6:159471362	-3.13	6:159433377	0.0273	-6.18	-1.878	2014	1	top1	0.027	9.5e-10	1.878	0.060381
All_epilepsy	PsychENCODE	GPR180	13	95254157	95286899	0.1723	13:95520368	-3.41	13:95253920	0.169	-15.01	2.068	1480	5	lasso	0.18	2.2e-60	-1.87819	0.0604
All_epilepsy	PsychENCODE	GABARAPL1	12	10365057	10375727	0.10816	12:10348421	-3.56	12:10443257	0.0634	-9.49	1.5187	1725	1725	bslmm	0.071	3e-23	-1.87756	0.060441
All_epilepsy	PsychENCODE	IFIT2	10	91061712	91069033	0.05629	10:91116790	-3.72	10:91109633	0.0112	5.41	1.683	1695	1695	bslmm	0.013	2e-05	1.88	0.06046
All_epilepsy	PsychENCODE	CRIPT	2	46843555	46852881	0.28885	2:47131256	-3.3	2:46868319	0.272	19.14	-2.076	1739	6	lasso	0.31	4.2e-109	-1.87734	0.0605
All_epilepsy	PsychENCODE	RP11-21G15.1	18	10724617	10728537	0.1165	18:10726143	-3.27	18:10726143	0.047899	8.62	-3.26676	1740	4	lasso	0.071	3.1e-23	-1.87711	0.060503
All_epilepsy	PsychENCODE	HAUS6	9	19053141	19103117	0.052	9:18883839	-3.31	9:19016306	0.0102	-4.76	1.026	1748	21	enet	0.022	3.4e-08	-1.87626	0.0606
All_epilepsy	PsychENCODE	CIAO1	2	96931870	96939087	0.02504	2:97087087	-3.62	2:97298949	0.0157	5.47	-2.2075	468	4	lasso	0.016	2.2e-06	-1.8758	0.0607
All_epilepsy	PsychENCODE	CTD-2286N8.2	18	76877207	76877920	0.0151	18:76833278	3.31	18:76836757	-0.000751	3.39	1.00577	1956	1956	bslmm	0.0042	0.011	1.87522	0.060763
All_epilepsy	PsychENCODE	CLCN6	1	11866207	11903201	0.07425	1:12307807	3.98	1:11898238	0.0175	-6.54	-0.608	1503	15	enet	0.035	4.8e-12	1.87488	0.0608
All_epilepsy	PsychENCODE	GALNT2	1	230193536	230417870	0.14844	1:230671693	-3.97	1:230419925	0.0382	-7.96	2.62	1737	7	lasso	0.051	4.5e-17	-1.87525	0.0608
All_epilepsy	PsychENCODE	DIRAS2	9	93372114	93405386	0.117	9:93515534	-3.11	9:93024589	0.0074	-4.84	-2.329	1900	32	enet	0.04	1.8e-13	1.87516	0.0608
All_epilepsy	PsychENCODE	TTN-AS1	2	179385910	179639402	0.03478	2:179352450	-3.55	2:179386240	0.0325	-7.2	-1.875	1462	1	top1	0.033	2.4e-11	1.875	0.0608
All_epilepsy	PsychENCODE	EEF1E1	6	8073593	8102811	0.10457	6:7579156	-4.22	6:8112345	0.0533	9	1.984	1871	8	enet	0.069	1.7e-22	1.87469	0.060836
All_epilepsy	PsychENCODE	CPOX	3	98239976	98312567	0.06515	3:98681312	3.3	3:98288080	0.000343	4.52	-0.604	2367	37	enet	0.021	7.9e-08	1.87451	0.06086
All_epilepsy	PsychENCODE	RP11-307E17.8	9	97094758	97123230	0.1867	9:97254750	3.48	9:97198792	0.108	-12.49	-0.678	1636	1636	bslmm	0.16	1.5e-52	1.87438	0.0609
All_epilepsy	PsychENCODE	MEIG1	10	15001438	15030049	0.03204	10:14631823	-3.33	10:15018723	0.00747	-4.95	-1.51954	1884	1884	bslmm	0.011	6.9e-05	1.87	0.06093
All_epilepsy	PsychENCODE	GJB2	13	20761609	20767037	0.2163	13:21027330	-3.61	13:21056301	0.0287	-7.82	-0.085	1665	1665	blup	0.081	4.1e-26	1.87329	0.061
All_epilepsy	PsychENCODE	RP11-556K13.1	1	102251892	102254059	0.03187	1:101878395	-2.51	1:101841198	-0.000448	3.92	-0.925	1978	1978	bslmm	0.0038	0.014	1.87293	0.0611
All_epilepsy	PsychENCODE	RP11-250B2.5	6	81176675	81178797	0.17184	6:81416219	3.16	6:81057671	0.0377	-8.68	1.714	2082	5	lasso	0.093	4.1e-30	-1.87248	0.06114
All_epilepsy	PsychENCODE	CTA-293F17.1	7	20367922	20371370	0.18124	7:20538382	3.25	7:20396807	0.108	-12.24	1.7659	1670	2	lasso	0.12	2.4e-37	-1.87201	0.0612
All_epilepsy	PsychENCODE	ZBTB45	19	59024897	59050278	0.02743	19:58810770	-3.3	19:59013196	0.00489	-4.6	1.871	742	1	top1	0.0049	0.0063	-1.871	0.06135
All_epilepsy	PsychENCODE	ADAMTS7P1	15	82590891	82626963	0.27975	15:82271544	-3.67	15:82581805	0.251	-16.91	0.928	607	31	enet	0.29	1.4e-98	-1.86946	0.061559
All_epilepsy	PsychENCODE	AC135050.5	16	31076816	31080567	0.01649	16:31359330	-2.8	16:31131121	-0.000722	3.52	-0.779	586	586	bslmm	0.002	0.058	-1.86867	0.0617
All_epilepsy	PsychENCODE	ACCS	11	44087475	44105772	0.53832	11:44348456	-3.19	11:44078247	0.196	16.74	0.798	1500	87	enet	0.41	7.2e-155	1.8684	0.061702
All_epilepsy	PsychENCODE	GALR1	18	74962505	74980858	0.1129	18:74741456	-3.35	18:74961675	0.00828	6.46	-0.001	2164	2164	blup	0.043	1.5e-14	1.86794	0.061771
All_epilepsy	PsychENCODE	RNF152	18	59475296	59561480	0.0855	18:59292504	4.79	18:59531163	0.006072	-5.61	-1.551	1836	1836	blup	0.024	1.1e-08	1.86688	0.061918
All_epilepsy	PsychENCODE	AP001468.1	21	47612391	47613673	0.16407	21:47813015	-3.51	21:47643442	0.0985	11.54	-2.167	1895	3	lasso	0.13	1e-40	-1.8659	0.0621
All_epilepsy	PsychENCODE	TRIM16L	17	18601311	18639431	0.29903	17:18591287	4.19	17:18598568	0.114	-13.21	1.294	656	656	bslmm	0.2	1.1e-66	-1.86393	0.0623
All_epilepsy	PsychENCODE	SAMD11P1	17	2516578	2517238	0.0242	17:2708897	4.25	17:2742899	0.00228	-3.32	-1.86434	1419	1	top1	0.0023	0.045	1.86434	0.0623
All_epilepsy	PsychENCODE	RPL6P7	3	155375549	155376401	0.01577	3:155813701	3.63	3:155258894	-0.000212	3.88	1.864	1507	1	lasso	-0.00019	0.39	1.864	0.062322
All_epilepsy	PsychENCODE	EDEM3	1	184659365	184724047	0.19536	1:184267119	-3.74	1:184715417	0.139	-13.79	1.51306	1035	18	enet	0.17	1.2e-55	-1.86356	0.0624
All_epilepsy	PsychENCODE	SLAIN2	4	48343339	48428229	0.09258	4:48379224	2.86	4:48362577	0.0633	-9.65	2.044	1233	5	lasso	0.063	9.4e-21	-1.86281	0.0625
All_epilepsy	PsychENCODE	NPC2	14	74942895	74960880	0.08837	14:75007385	3.3	14:74948103	0.00228	5.02	1.143	1289	1289	blup	0.022	2.9e-08	-1.86237	0.06255
All_epilepsy	PsychENCODE	C16orf96	16	4606491	4650715	0.03585	16:4705703	3.43	16:4605561	0.00846	-4.72	-1.862	1588	1	top1	0.0085	0.00048	1.862	0.0626
All_epilepsy	PsychENCODE	CDK9	9	130547958	130553066	0.1218	9:130902773	3.93	9:130557608	0.0645	9.96	2.001	1028	2	lasso	0.074	5.6e-24	1.86151	0.0627
All_epilepsy	PsychENCODE	WNT10B	12	49359123	49365546	0.25256	12:49102287	-2.8	12:49345674	0.199	-16.34	-1.63	1157	37	enet	0.24	1.5e-80	1.86129	0.062703
All_epilepsy	PsychENCODE	FAM189A1	15	29412457	29862927	0.06393	15:30320177	-3.71	15:29413378	-0.000736	3.92	0.66135	1621	1621	blup	0.0057	0.0034	-1.86082	0.06277
All_epilepsy	PsychENCODE	CIT	12	120123595	120315095	0.03312	12:120590445	-4.74	12:120209011	0.00191	-4.22	-1.737	1417	1417	blup	0.0058	0.0032	1.86037	0.062833
All_epilepsy	PsychENCODE	STEAP1B	7	22459063	22672544	0.27046	7:22758035	5.3	7:22537451	0.143	13.83	-0.6311	1944	1944	bslmm	0.19	4.8e-63	-1.85995	0.0629
All_epilepsy	PsychENCODE	PPM1F	22	22273793	22307209	0.10784	22:22329101	-4.14	22:22289031	0.0888	-10.9	-1.8596	1513	1	top1	0.089	1e-28	1.8596	0.06294
All_epilepsy	PsychENCODE	ZNF226	19	44669226	44682534	0.024	19:44207790	2.86	19:44817316	0.00123	-3.58	-2.311	1492	1492	bslmm	0.0031	0.024	1.85906	0.06302
All_epilepsy	PsychENCODE	FAM184A	6	119280928	119470552	0.40213	6:118936032	3.66	6:119419769	0.298	19.89	-2.128	2025	45	enet	0.32	7e-111	-1.85872	0.063066
All_epilepsy	PsychENCODE	CCDC6	10	61548521	61666414	0.15585	10:61295107	-3.51	10:61597231	0.0673	9.88	-1.8	1787	12	lasso	0.11	1.4e-35	-1.86	0.06333
All_epilepsy	PsychENCODE	GHRLOS	3	10327438	10335133	0.42725	3:10255891	3.19	3:10323781	0.251	18.25	-1.526	1414	1414	bslmm	0.31	1.9e-107	-1.85674	0.063348
All_epilepsy	PsychENCODE	SCIMP	17	5112256	5138155	0.05811	17:4908721	-4.28	17:5032168	0.0173	-5.93	-0.74	1790	1790	bslmm	0.025	4.7e-09	1.85654	0.0634
All_epilepsy	PsychENCODE	RP11-83J16.3	15	35141338	35142596	0.02007	15:34658419	3.42	15:35130482	0.00212	-4.48	1.834	1117	2	lasso	0.011	9.6e-05	-1.85523	0.063563
All_epilepsy	PsychENCODE	C20orf194	20	3229951	3388272	0.2228	20:3165965	-3.38	20:3237547	0.179	16.78	-2.594	1740	50	enet	0.3	4.8e-103	-1.85411	0.0637
All_epilepsy	PsychENCODE	EPB41L4A	5	111478138	111755013	0.26038	5:111847345	-3.57	5:111861833	0.0877	-11.14	1.546	2158	71	enet	0.2	6.5e-66	-1.854	0.0637
All_epilepsy	PsychENCODE	EFNB2	13	107142079	107187462	0.0334	13:107662388	-2.83	13:107151422	-0.000722	3.37	2.553	1290	1290	bslmm	0.0057	0.0036	1.85314	0.0639
All_epilepsy	PsychENCODE	CTC-329D1.3	5	139728069	139737379	0.00845	5:140029780	-3.38	5:140131786	-0.000628	-3.3	-0.686	739	739	blup	0.002	0.056	1.8526	0.0639
All_epilepsy	PsychENCODE	DYDC2	10	82104501	82127829	0.21322	10:81895970	3.19	10:82089250	0.158	-14.55	1.897	2168	12	lasso	0.16	5.7e-52	-1.85	0.06392
All_epilepsy	PsychENCODE	ZNF253	19	19976695	20005483	0.27673	19:20070815	-3.88	19:20038967	0.16	-14.95	1.958	1293	1293	bslmm	0.19	8.1e-64	-1.85265	0.06393
All_epilepsy	PsychENCODE	CYSLTR2	13	49280951	49283498	0.0254	13:49587678	-4.17	13:49305328	-0.000651	-3.65	-2.283	928	928	bslmm	0.0012	0.11	1.85197	0.064
All_epilepsy	PsychENCODE	RP11-221N13.3	12	65996649	66006777	0.0226	12:65732788	3.93	12:65964463	0.0137	-4.53	-1.852	805	1	top1	0.014	1.2e-05	1.852	0.064026
All_epilepsy	PsychENCODE	TOR1A	9	132575223	132586413	0.2391	9:132406433	3.47	9:132583929	0.214	-17.05	2.238	1883	35	enet	0.25	5.2e-86	-1.85106	0.0642
All_epilepsy	PsychENCODE	IARS	9	94972489	95056038	0.1611	9:95233333	2.99	9:95062651	0.0648	-8.28	0.781	1801	1801	bslmm	0.094	2.9e-30	1.85085	0.0642
All_epilepsy	PsychENCODE	C11orf95	11	63527364	63536113	0.01909	11:64021821	-4.02	11:63549083	0.00139	-4.1	0.576	976	976	blup	0.0048	0.0069	-1.85	0.064316
All_epilepsy	PsychENCODE	FAM69A	1	93307724	93427057	0.11341	1:93278769	4.2	1:93343282	0.137	13.64	3.162	1124	17	enet	0.17	2.1e-56	1.8491	0.0644
All_epilepsy	PsychENCODE	KCNIP1	5	169780491	170163636	0.10452	5:170334667	-5.48	5:169990599	0.0375	5.06	1.689	1882	1882	bslmm	0.07	1.1e-22	1.8497	0.0644
All_epilepsy	PsychENCODE	RP11-30K9.6	15	59060271	59063173	0.0689	15:58881788	3.59	15:59104413	0.054	8.9	0.57377	1267	11	enet	0.069	1.7e-22	1.84936	0.064406
All_epilepsy	PsychENCODE	SCN7A	2	167260083	167350757	0.16664	2:166940799	-6.93	2:167314301	0.11	-12.17	1.864	1723	8	lasso	0.12	2.1e-37	-1.84866	0.0645
All_epilepsy	PsychENCODE	RNF20	9	104296133	104325622	0.0337	9:104633758	-3.84	9:104331142	0.00417	-3.76	-1.26	1716	1716	bslmm	0.008	0.00066	1.84858	0.0645
All_epilepsy	PsychENCODE	IL17RC	3	9958758	9975314	0.21272	3:10255891	3.19	3:9955183	0.122	-13.03	-1.593	1330	42	enet	0.17	1.6e-54	1.84801	0.064601
All_epilepsy	PsychENCODE	PRKAB1	12	120105558	120119435	0.04701	12:120590445	-4.74	12:120099521	0.0365	-7.22	1.848	1250	1	top1	0.036	1.5e-12	-1.848	0.064602
All_epilepsy	PsychENCODE	MED28	4	17616254	17635728	0.32884	4:17850286	-2.79	4:17558829	0.0216	6.01	-1.547	1517	1517	bslmm	0.16	5.3e-51	-1.84715	0.0647
All_epilepsy	PsychENCODE	WDR60	7	158649269	158749438	0.24448	7:158462936	-4.31	7:158660923	0.204	-16.66	-1.7183	1624	28	enet	0.22	3e-72	1.84574	0.0649
All_epilepsy	PsychENCODE	GLRB	4	157997209	158093242	0.35898	4:158406774	-4.35	4:158105065	0.188	-16.09	1.5586	1619	37	enet	0.21	1.8e-70	-1.84494	0.065
All_epilepsy	PsychENCODE	SPIRE2	16	89884587	89937727	0.14382	16:89512115	3.44	16:89885161	0.0607	-9.2	1.87	1395	10	lasso	0.098	1e-31	-1.84501	0.065
All_epilepsy	PsychENCODE	LINC01125	2	98280680	98319527	0.07174	2:98612266	-3.28	2:98300389	0.0206	5.59	0.8776	569	569	bslmm	0.027	9.4e-10	1.84532	0.065
All_epilepsy	PsychENCODE	MFAP1P1	13	31115780	31117034	0.0348	13:30712000	5	13:30720106	-0.000683	-3.48	-0.6174	1362	1362	bslmm	0.0012	0.1	1.84524	0.065
All_epilepsy	PsychENCODE	NCBP2-AS2	3	196669494	196670411	0.21241	3:197087009	3.72	3:196665864	0.192	15.99	1.811	1522	1522	bslmm	0.2	2.7e-65	1.84522	0.065006
All_epilepsy	PsychENCODE	PITPNM3	17	6354584	6459814	0.12274	17:6069070	3.31	17:6438976	0.0624	9.48	1.45535	1736	23	enet	0.094	1.9e-30	1.8445	0.0651
All_epilepsy	PsychENCODE	HSPB7	1	16340523	16346089	0.13877	1:16714984	-3.29	1:16344494	0.117	13.33	-1.619	1559	7	lasso	0.12	5.1e-40	-1.84434	0.0651
All_epilepsy	PsychENCODE	NPFFR1	10	72007085	72043432	0.04663	10:71925368	3.4	10:72047150	0.000377	4.19	-0.102	1844	1844	bslmm	0.0073	0.0011	-1.84	0.06543
All_epilepsy	PsychENCODE	RP11-35G9.3	18	55297534	55405276	0.0533	18:55095166	3.73	18:55240708	0.001023	4.83	0.831	1827	1827	blup	0.0097	0.0002	1.84215	0.065454
All_epilepsy	PsychENCODE	ASAP2	2	9346894	9545812	0.09439	2:9178804	-2.97	2:9432423	0.0423	-8.36	-1.804	1582	6	lasso	0.054	5.2e-18	1.84184	0.0655
All_epilepsy	PsychENCODE	TMEM173	5	138855119	138862520	0.05099	5:138402192	2.84	5:138866431	0.0293	-6.82	1.842	646	1	top1	0.029	2.3e-10	-1.842	0.0655
All_epilepsy	PsychENCODE	POLR2J4	7	44053161	44058769	0.07365	7:44204920	-3.25	7:44027520	0.0509	8.91	-1.8436	1234	5	lasso	0.057	6.7e-19	-1.84161	0.0655
All_epilepsy	PsychENCODE	MPRIP	17	16945859	17120993	0.11238	17:16965385	3.25	17:17071862	0.0453	8.45	1.428	1550	1550	bslmm	0.073	6.7e-24	1.84081	0.0656
All_epilepsy	PsychENCODE	SEC62	3	169684423	169716161	0.07918	3:169576972	2.54	3:169722395	0.00338	4.8	0.833	1331	1331	bslmm	0.017	1.4e-06	1.84074	0.06566
All_epilepsy	PsychENCODE	RPSAP41	6	74000126	74000985	0.09058	6:74084336	-3.66	6:74014976	0.0472	9.26	-1.546	1523	1523	bslmm	0.071	3.1e-23	-1.84014	0.065747
All_epilepsy	PsychENCODE	AC096649.2	2	176032632	176033250	0.0137	2:175543979	-3.75	2:176472601	-0.000673	3.59	-0.162	1206	1206	bslmm	3.3e-06	0.32	1.84006	0.0658
All_epilepsy	PsychENCODE	RP11-471B22.2	14	90868867	90871579	0.02612	14:90608284	-3.87	14:91187575	0.00704	-4.21	-1.839	1589	1	top1	0.007	0.0013	1.839	0.06592
All_epilepsy	PsychENCODE	GLTP	12	110288748	110318293	0.10669	12:109802872	2.94	12:110290073	0.0511	9.3	2.138	1682	5	lasso	0.064	5.5e-21	1.83894	0.065924
All_epilepsy	PsychENCODE	TYK2	19	10461209	10491352	0.05917	19:10195324	-4.43	19:10553618	0.0102	6.13	-2.06	1444	1444	blup	0.022	4.5e-08	-1.83842	0.066
All_epilepsy	PsychENCODE	RN7SL600P	1	150541449	150541745	0.00949	1:150130835	-3.39	1:150813678	-0.000645	3.16	0.44981	1186	1186	bslmm	0.0027	0.032	1.83839	0.066
All_epilepsy	PsychENCODE	PTGS1	9	125132824	125157982	0.1308	9:125558695	3.7	9:125158762	0.0252	-5.14	-1.0747	1476	17	enet	0.027	1.3e-09	-1.83802	0.0661
All_epilepsy	PsychENCODE	NIPAL4	5	156887027	156901725	0.01779	5:157352557	3.57	5:156934307	0.0067	4.63	1.838	1940	2	lasso	0.0074	0.001	1.8379	0.0661
All_epilepsy	PsychENCODE	CCSAP	1	229456758	229479041	0.09817	1:229583530	-3.63	1:229437482	0.024	6.24	-1.837	1212	1	top1	0.024	8.9e-09	-1.837	0.0662
All_epilepsy	PsychENCODE	PGBD1	6	28249314	28270326	0.1382	6:28405935	-3.46	6:28259533	0.064712	-9.8	-1.109	572	31	enet	0.094	2.6e-30	1.83687	0.06623
All_epilepsy	PsychENCODE	ZNF529	19	37025676	37096178	0.13347	19:37293426	3.52	19:37237338	0.0976	-11.38	2.515	1544	26	enet	0.12	2.4e-37	-1.83689	0.06623
All_epilepsy	PsychENCODE	RP11-517P14.2	10	43916186	43917548	0.39306	10:44046744	3.35	10:43888938	0.257	-18.46	1.277	2085	2085	bslmm	0.31	1.9e-107	-1.84	0.06635
All_epilepsy	PsychENCODE	AC007966.1	2	186584601	186605206	0.28987	2:186874605	3.52	2:186587819	0.334	20.89	1.034	1545	1545	bslmm	0.34	7.1e-122	1.83496	0.0665
All_epilepsy	PsychENCODE	FOSL2	2	28615315	28640179	0.02817	2:28696702	4.36	2:28314922	0.000346	4.38	1.517	1248	1248	bslmm	0.0022	0.049	1.83374	0.0667
All_epilepsy	PsychENCODE	RP11-259O2.1	5	1933977	1959290	0.07151	5:1943264	-3.19	5:2070541	-0.000747	3.91	0.471	2320	2320	blup	0.021	1e-07	1.8334	0.0667
All_epilepsy	PsychENCODE	C10orf118	10	115880621	115933979	0.07063	10:115681239	3.85	10:115889872	0.0209	-7.48	1.459	1355	4	lasso	0.042	3.6e-14	-1.83	0.06674
All_epilepsy	PsychENCODE	ZNF763	19	12035890	12091196	0.17241	19:11775886	-3.57	19:12070845	0.0621	-11.04	1.488	1417	1417	bslmm	0.1	1.1e-33	-1.83339	0.06675
All_epilepsy	PsychENCODE	IFT57	3	107879659	107941417	0.08723	3:107699360	3.29	3:107916058	0.125	13.03	1.7	1257	1257	blup	0.13	9.4e-43	1.83331	0.066756
All_epilepsy	PsychENCODE	CD33	19	51728320	51747115	0.06345	19:51293955	3.49	19:51722582	0.0148	5.37	0.926	1695	1695	bslmm	0.02	1.1e-07	1.83323	0.06677
All_epilepsy	PsychENCODE	C3orf17	3	112721287	112738708	0.07204	3:112497225	-3.27	3:112717725	0.0433	7.81	0.527	1798	1798	bslmm	0.046	2e-15	1.83269	0.066848
All_epilepsy	PsychENCODE	PHLPP2	16	71671738	71758604	0.17515	16:72034653	-3.12	16:71662208	0.206	16.69	-1.7559	1254	42	enet	0.22	2.7e-74	-1.83035	0.0672
All_epilepsy	PsychENCODE	OXCT2P1	1	39980628	39982162	0.46349	1:39922923	-3.96	1:40001813	0.172	-15.14	-1.79446	1361	65	enet	0.28	1.1e-95	1.83008	0.0672
All_epilepsy	PsychENCODE	TSPAN9	12	3186521	3395730	0.23972	12:3176183	3.48	12:3189523	0.026	7.7	2.148	1800	13	lasso	0.13	1.9e-43	1.82975	0.067288
All_epilepsy	PsychENCODE	OCIAD1	4	48807229	48863834	0.03663	4:48433912	2.81	4:48795189	0.0251	5.97	-2.151	620	2	lasso	0.047	1e-15	-1.82964	0.0673
All_epilepsy	PsychENCODE	ATXN2	12	111890018	112037480	0.01268	12:112446493	-2.41	12:112332568	-0.000209	-2.53	-1.5427	622	622	blup	0.00015	0.27	1.82885	0.067422
All_epilepsy	PsychENCODE	DUSP26	8	33448856	33457624	0.07058	8:33230941	-3.99	8:33336206	0.0145	5.71	0.99	1528	27	enet	0.037	1.3e-12	1.82857	0.0675
All_epilepsy	PsychENCODE	PDPN	1	13909960	13944452	0.31559	1:13894377	-4.14	1:13908031	0.0774	-10.93	-0.079	1337	50	enet	0.17	2e-56	-1.8283	0.0675
All_epilepsy	PsychENCODE	FAM120AOS	9	96208776	96215874	0.0639	9:96341357	3.39	9:96392439	0.0131	-4.99	-0.467	1903	25	enet	0.023	1.3e-08	1.82745	0.0676
All_epilepsy	PsychENCODE	KBTBD7	13	41763969	41768702	0.1947	13:42157710	4.63	13:41754280	0.0328	8.02	-1.876	1390	15	enet	0.051	5.5e-17	-1.82652	0.0678
All_epilepsy	PsychENCODE	PRPF4B	6	4021501	4065217	0.03108	6:4471662	-2.89	6:4021887	0.00645	5.47	-0.70284	1755	1755	bslmm	0.0089	0.00034	-1.82633	0.067801
All_epilepsy	PsychENCODE	CLMN	14	95648277	95786243	0.06012	14:95741093	-3.3	14:95861513	-0.000324	-4.2	1.223	2109	16	enet	0.011	7.8e-05	-1.82591	0.06786
All_epilepsy	PsychENCODE	PAPL	19	39574553	39602133	0.22099	19:39529774	-3.46	19:39542734	0.0841	11.52	2.075	1640	13	lasso	0.19	5.2e-61	1.82563	0.06791
All_epilepsy	PsychENCODE	CARD11	7	2945775	3083579	0.05844	7:3301644	-3.89	7:3171664	0.00321	4.72	-1.059	2543	22	enet	0.017	9.1e-07	-1.82479	0.068
All_epilepsy	PsychENCODE	PDZD8	10	119040000	119134978	0.08532	10:118935713	3.5	10:119089183	0.0491	-8.41	-1.601	1164	39	enet	0.059	2.9e-19	1.82	0.06803
All_epilepsy	PsychENCODE	OPCML-IT1	11	133229924	133235975	0.05634	11:133066712	2.82	11:133242264	0.00138	-3.86	-0.063	1181	1181	bslmm	0.0036	0.017	-1.8238	0.06818
All_epilepsy	PsychENCODE	RP4-814D15.2	7	156985062	156985526	0.0427	7:157478946	3.49	7:156782681	0.00276	4.3	-0.555	2105	2105	bslmm	0.01	0.00012	-1.82353	0.0682
All_epilepsy	PsychENCODE	CRYGD	2	208986331	208989225	0.0457	2:209390248	3.2	2:208977135	0.0197	5.24	-0.898	1285	8	lasso	0.027	8.7e-10	-1.8229	0.0683
All_epilepsy	PsychENCODE	REV3L	6	111620234	111804918	0.23047	6:111962358	3.2	6:111742249	0.111	12.6	-1.03	1785	35	enet	0.18	2.1e-60	-1.82225	0.068418
All_epilepsy	PsychENCODE	C10orf76	10	103605356	103815950	0.01866	10:103674102	5.47	10:103643602	3.63e-06	3.29	-0.994	988	988	bslmm	0.0045	0.0086	-1.82	0.06845
All_epilepsy	PsychENCODE	STAMBP	2	74056086	74100786	0.09723	2:74231321	4.12	2:74078915	0.00922	4.91	0.615	997	997	bslmm	0.036	3e-12	-1.82141	0.0685
All_epilepsy	PsychENCODE	AE000661.37	14	22849083	22951948	0.02728	14:23088954	4.63	14:22389466	0.00105	-3.66	1.399	2156	2156	bslmm	0.009	0.00032	-1.82108	0.0686
All_epilepsy	PsychENCODE	GS1-304P7.3	1	186490905	186491436	0.03598	1:186931504	-2.81	1:186473197	0.0222	-6.37	-1.02	1281	1281	blup	0.024	1.1e-08	1.821	0.0686
All_epilepsy	PsychENCODE	PIWIL4	11	94277006	94354587	0.19737	11:94384581	-2.86	11:94325702	0.0202	6.88	1.853	1573	1573	bslmm	0.083	9.7e-27	1.8205	0.068677
All_epilepsy	PsychENCODE	NFKBIA	14	35870717	35873955	0.04985	14:35701560	4.58	14:35863871	0.000989	-4.36	0.52259	1346	1346	blup	0.0062	0.0024	1.81926	0.06887
All_epilepsy	PsychENCODE	ADAMTSL3	15	84322838	84708594	0.16551	15:84412827	-2.72	15:84300654	0.0573	8.8	-1.009	1341	30	enet	0.097	3.2e-31	-1.81912	0.068893
All_epilepsy	PsychENCODE	EPDR1	7	37723446	37991543	0.48244	7:38392335	3.89	7:37966201	0.119	12.62	-0.209	2170	84	enet	0.32	6.4e-112	1.81906	0.0689
All_epilepsy	PsychENCODE	GDPD1	17	57297828	57353328	0.06291	17:57114241	3.48	17:57355355	0.0289	6.78	-1.468	886	4	lasso	0.032	3.1e-11	-1.81904	0.0689
All_epilepsy	PsychENCODE	RP4-803J11.2	1	229455150	229458834	0.09487	1:229583530	-3.63	1:229461315	0.042	-8.46	-1.73	1204	5	lasso	0.062	2.1e-20	1.81879	0.0689
All_epilepsy	PsychENCODE	TSC22D2	3	150126122	150184218	0.04134	3:149763994	-4.33	3:150096655	0.0237	-5.75	-0.901	1320	13	enet	0.026	2e-09	1.81854	0.068982
All_epilepsy	PsychENCODE	SLC27A5	19	58990879	59023780	0.12353	19:58654527	3.2	19:58999821	0.0133	6.91	2.061	817	817	bslmm	0.069	1.3e-22	1.81792	0.06908
All_epilepsy	PsychENCODE	PREPL	2	44543420	44589001	0.03819	2:45060570	-4.29	2:44530965	0.0236	-6.01	-0.264	1472	1	lasso	0.024	1.1e-08	1.818	0.0691
All_epilepsy	PsychENCODE	STC1	8	23699428	23712320	0.02674	8:23514186	3.19	8:23609261	-0.000742	-3.29	1.601	1728	1728	blup	0.0033	0.021	-1.81748	0.0691
All_epilepsy	PsychENCODE	WBP1L	10	104503727	104576021	0.01941	10:104124605	3.26	10:104508202	0.014	5.16	-1.6	1276	3	lasso	0.014	9.5e-06	-1.82	0.06916
All_epilepsy	PsychENCODE	TRIP4	15	64679947	64747502	0.11824	15:64465170	3.18	15:64711986	0.0936	12.4	1.799	1277	11	lasso	0.15	4.6e-48	1.81727	0.069176
All_epilepsy	PsychENCODE	KPNB1	17	45726842	45762871	0.06496	17:46118595	-3.62	17:45468296	0.0459	8.4	1.935	1362	1362	blup	0.047	1.2e-15	1.81679	0.0692
All_epilepsy	PsychENCODE	KDM1A	1	23345941	23410182	0.07724	1:23740708	-4.93	1:23384836	0.047	-8.2	-1.351	1061	1061	bslmm	0.048	3.8e-16	1.81658	0.0693
All_epilepsy	PsychENCODE	FAT4	4	126237554	126414087	0.12133	4:126234931	3.62	4:126252288	0.0309	-8.32	-0.873	1892	19	enet	0.047	1.3e-15	1.81668	0.0693
All_epilepsy	PsychENCODE	PHIP	6	79645584	79787953	0.05577	6:80030666	2.91	6:79759488	0.0204	6.7	-1.367	1844	10	lasso	0.035	3.4e-12	-1.81591	0.069384
All_epilepsy	PsychENCODE	UQCRH	1	46769303	46782448	0.25436	1:47196218	3.42	1:46780007	0.195	-16.1	-1.86	1119	1119	bslmm	0.2	1.2e-64	1.81563	0.0694
All_epilepsy	PsychENCODE	RP11-509E16.1	2	25380063	25382006	0.01938	2:25161386	-3.77	2:25343797	0.0103	-4.86	-1.627	1057	1057	blup	0.01	0.00013	1.81604	0.0694
All_epilepsy	PsychENCODE	EVL	14	100437786	100610573	0.03796	14:101110550	3.35	14:100017381	-7.15e-05	-4.04	-1.056	1528	1528	blup	0.0074	0.001	1.81565	0.06942
All_epilepsy	PsychENCODE	ZNF559	19	9434448	9461838	0.68524	19:9592892	4.16	19:9382057	0.253	-18.4	0.614	1782	22	lasso	0.42	5.7e-157	-1.81523	0.06949
All_epilepsy	PsychENCODE	FAM163A	1	179712298	179785333	0.41308	1:179488965	3.66	1:179739332	0.113	12.28	-0.989	2142	12	lasso	0.25	1.3e-86	-1.81513	0.0695
All_epilepsy	PsychENCODE	MEIOB	16	1883984	1934295	0.16805	16:2037894	-4	16:1904959	0.267	-18.92	1.278	1671	1671	bslmm	0.28	5.8e-96	-1.8142	0.0696
All_epilepsy	PsychENCODE	RP4-621B10.8	1	92654794	92656264	0.0937	1:93140664	3.6	1:92661902	0.0638	9.45	2.2338	1090	14	enet	0.092	9.1e-30	1.8146	0.0696
All_epilepsy	PsychENCODE	SCAF11	12	46312914	46385903	0.04811	12:45980957	-3.91	12:46413593	0.00304	4.4	2.048	1129	1129	bslmm	0.0093	0.00027	1.81415	0.069655
All_epilepsy	PsychENCODE	FCN1	9	137801431	137809809	0.0746	9:138207390	-3.14	9:137857863	0.0133	4.77	-1.813	1888	1	top1	0.013	1.6e-05	-1.813	0.0698
All_epilepsy	PsychENCODE	CDC7	1	91966408	91991321	0.4627	1:92165881	3.56	1:91983174	0.223	-17.22	-0.909	1691	71	enet	0.33	1.1e-118	1.81325	0.0698
All_epilepsy	PsychENCODE	CDK10	16	89747145	89762772	0.32207	16:89512115	3.99	16:89967514	0.129	-13.3	-1.8243	1643	39	enet	0.18	9.4e-61	1.81313	0.0698
All_epilepsy	PsychENCODE	RPS3	11	75110530	75133324	0.18065	11:75288152	-2.69	11:75118589	0.122	-12.86	1.813	1078	1	top1	0.12	1.7e-39	-1.813	0.069832
All_epilepsy	PsychENCODE	PTPRU	1	29563028	29653325	0.15923	1:29145020	-3.28	1:30100592	0.0633	-9.24	1.29789	1240	1240	bslmm	0.085	1.5e-27	-1.81177	0.07
All_epilepsy	PsychENCODE	LOXL4	10	100007447	100028007	0.02861	10:99764930	4.09	10:100118587	0.0151	-3.34	-1.81	1315	1	top1	0.015	4.5e-06	1.81	0.0703
All_epilepsy	PsychENCODE	ZNF365	10	64133951	64431771	0.15785	10:63688347	3.65	10:64169732	0.124	13.17	1.572	1784	41	enet	0.14	7.3e-45	1.81	0.07044
All_epilepsy	PsychENCODE	IQCJ	3	158680717	158984096	0.06733	3:158934952	3.41	3:158868404	0.0309	6.63	1.809	1497	1	top1	0.031	7.3e-11	1.809	0.070451
All_epilepsy	PsychENCODE	MRAS	3	138066539	138124375	0.03878	3:138207958	2.71	3:138281339	-0.000517	3.1	-0.7954	964	964	bslmm	0.0028	0.03	1.80874	0.070492
All_epilepsy	PsychENCODE	UBAP1	9	34179003	34252521	0.0179	9:34736504	-2.6	9:34352641	-0.000699	3.66	0.398	1483	1483	bslmm	0.0018	0.065	-1.80855	0.0705
All_epilepsy	PsychENCODE	SUMO3	21	46225532	46238694	0.07061	21:46728605	3.76	21:46340154	0.00719	-4.78	-0.1766	1728	1728	bslmm	0.019	3e-07	1.8085	0.0705
All_epilepsy	PsychENCODE	ALDH3A1	17	19641297	19652256	0.10981	17:19357732	-3.49	17:19657881	0.000373	-3.72	0.132	1040	1040	bslmm	0.029	2.7e-10	1.80795	0.0706
All_epilepsy	PsychENCODE	RP11-567L7.6	17	57508230	57604307	0.0731	17:57114241	3.48	17:57516386	0.0212	-5.96	1.808	864	1	top1	0.021	6.4e-08	-1.808	0.0706
All_epilepsy	PsychENCODE	IGF1R	15	99192200	99507759	0.03404	15:99485702	4.33	15:99522106	0.0134	5.45	-1.80783	2067	1	top1	0.013	1.5e-05	-1.80783	0.070632
All_epilepsy	PsychENCODE	ABCF3	3	183903811	183911800	0.05848	3:183766963	-3.6	3:183916089	0.0174	-6.04	2.212	1480	22	enet	0.038	7.1e-13	-1.80705	0.070755
All_epilepsy	PsychENCODE	RP3-462E2.5	12	112335140	112335710	0.02741	12:112445840	-3.25	12:112436195	0.0188	-6.42	-2.133	582	13	enet	0.023	1.4e-08	1.80679	0.070796
All_epilepsy	PsychENCODE	NANOGP5	9	102937460	102938336	0.0195	9:103167977	-4.26	9:102806266	0.00138	3.67	1.761	933	933	blup	0.0061	0.0027	-1.80439	0.0712
All_epilepsy	PsychENCODE	TSPAN31	12	58131796	58143994	0.05013	12:58004288	3.04	12:58142854	0.0165	-6.11	-1.569	897	897	bslmm	0.023	2.5e-08	1.80381	0.071262
All_epilepsy	PsychENCODE	HIST1H1D	6	26234440	26235216	0.16566	6:26324149	-2.75	6:26213868	0.122194	13.39	-1.427	929	8	enet	0.14	1.1e-46	-1.80309	0.07137
All_epilepsy	PsychENCODE	TGFBI	5	135364584	135399507	0.10245	5:135886008	3.33	5:135422598	0.0387	-7.73	-2.216	1600	23	enet	0.05	1e-16	1.8026	0.0715
All_epilepsy	PsychENCODE	GIMAP7	7	150211918	150218161	0.01052	7:150143207	-3.93	7:150349768	-0.000743	-3.49	-2.065	1463	1463	blup	0.0032	0.022	1.80243	0.0715
All_epilepsy	PsychENCODE	KIAA1456	8	12803151	12889012	0.20705	8:13147046	2.98	8:12829433	0.0429	8.65	1.743	1943	1943	bslmm	0.11	1.7e-36	1.80215	0.0715
All_epilepsy	PsychENCODE	CAV2	7	115927434	116148595	0.15332	7:116601864	-3.17	7:116198828	0.037	8.24	-1.581	1378	10	lasso	0.085	1.6e-27	-1.80173	0.0716
All_epilepsy	PsychENCODE	KLF9	9	72999503	73029540	0.0272	9:73243190	-3.64	9:72516859	-0.00071	-3.55	-0.398	1523	1523	bslmm	0.005	0.0058	1.80157	0.0716
All_epilepsy	PsychENCODE	ANXA11	10	81910645	81965328	0.34675	10:81895970	3.2	10:81926339	0.188	-15.83	0.801	2028	108	enet	0.25	8.8e-84	-1.8	0.07165
All_epilepsy	PsychENCODE	ACOT4	14	74058410	74063200	0.44515	14:74501536	-4.5	14:74058832	0.242	17.93	0.551	1585	42	enet	0.29	4.8e-99	1.80067	0.07175
All_epilepsy	PsychENCODE	SAMD9L	7	92759368	92777682	0.24579	7:93002516	4.1	7:92777742	0.207	-16.58	1.932	1038	7	lasso	0.21	2.8e-70	-1.80063	0.0718
All_epilepsy	PsychENCODE	SLC27A3	1	153746830	153752633	0.04538	1:153497360	-3.84	1:153748219	0.00477	-4.63	0.0183	833	833	blup	0.014	1e-05	-1.7996	0.0719
All_epilepsy	PsychENCODE	IPCEF1	6	154475631	154677926	0.19504	6:155145948	3.38	6:154493597	0.0434	-8.03	-0.727	2220	68	enet	0.074	3.3e-24	1.79951	0.071939
All_epilepsy	PsychENCODE	SNX18P13	21	15278281	15278809	0.21998	21:15445694	3.34	21:15352691	0.06	9.08	1.5686	1149	1149	bslmm	0.1	1.1e-33	1.7976	0.0722
All_epilepsy	PsychENCODE	VWA8	13	42140973	42535256	0.2937	13:42653898	-4.18	13:42505242	0.15	-14.15	1.951	1982	64	enet	0.25	1.6e-84	-1.79742	0.0723
All_epilepsy	PsychENCODE	FYN	6	111981535	112194655	0.09779	6:112367218	-3.25	6:112208030	0.0171	-6.23	0.48147	1422	1422	blup	0.043	1.9e-14	-1.79686	0.072358
All_epilepsy	PsychENCODE	SPARC	5	151040657	151066726	0.14805	5:151479134	-3.35	5:151034828	0.0471	-8.01	1.1697	1498	30	enet	0.052	2.4e-17	-1.7964	0.0724
All_epilepsy	PsychENCODE	ZNF839	14	102783714	102809044	0.12223	14:103229220	3.09	14:102830257	0.0629	-9.28	1.796	1445	1	top1	0.063	1.3e-20	-1.796	0.07249
All_epilepsy	PsychENCODE	MPI	15	75182346	75191798	0.32998	15:75634198	-3.79	15:75170082	0.214	-16.91	0.99892	877	35	enet	0.27	6.7e-93	-1.79502	0.07265
All_epilepsy	PsychENCODE	LINC00898	22	48016792	48027318	0.02425	22:47617855	3.57	22:48070205	0.00548	4.6	-1.485	1562	5	lasso	0.006	0.0028	-1.7944	0.07274
All_epilepsy	PsychENCODE	LYZ	12	69742121	69748014	0.12453	12:69583415	-3.09	12:69778914	0.108	-12.55	-1.937	1655	4	lasso	0.14	2e-44	1.79419	0.072783
All_epilepsy	PsychENCODE	EIF4E	4	99792835	99851788	0.05386	4:100297591	-3.92	4:99792426	0.0385	7.27	1.794	1776	1	top1	0.039	3.6e-13	1.794	0.0728
All_epilepsy	PsychENCODE	CHP2	16	23765948	23770272	0.06026	16:23734092	-3.97	16:23803884	0.0235	-6.26	-1.794	1425	1	top1	0.024	1.3e-08	1.794	0.0728
All_epilepsy	PsychENCODE	COL3A1	2	189839046	189877472	0.01824	2:189621981	4.05	2:189658955	0.000927	3.53	-1.745	1450	1450	bslmm	0.0035	0.017	-1.79383	0.0728
All_epilepsy	PsychENCODE	WIPF1	2	175424300	175547644	0.43697	2:175543979	-3.75	2:175438782	0.346	21.4	-1.6668	1198	27	enet	0.36	1.3e-131	-1.79292	0.073
All_epilepsy	PsychENCODE	RP11-305M3.2	7	129049954	129050211	0.01393	7:128712177	-3.48	7:128723327	-0.000435	3.48	-2.47	1529	1529	bslmm	0.0021	0.051	-1.79303	0.073
All_epilepsy	PsychENCODE	CTD-2248H3.1	5	80538149	80538418	0.04359	5:80220503	-3.06	5:80538484	0.0166	5.31	1.793	1178	1	top1	0.017	1.6e-06	1.793	0.073
All_epilepsy	PsychENCODE	CYP2D8P	22	42545877	42551007	0.05297	22:42621228	2.79	22:42546852	0.0334	7.47	-1.8892	1277	4	lasso	0.037	9.8e-13	-1.7917	0.07319
All_epilepsy	PsychENCODE	BTAF1	10	93683526	93790082	0.04793	10:94099299	3.15	10:93813267	0.0144	-5.51	-1.622	1127	4	lasso	0.019	2.9e-07	1.79	0.07329
All_epilepsy	PsychENCODE	ESRP1	8	95653302	95719694	0.17213	8:95592310	3.17	8:95693154	0.123	-13.49	-1.733	1841	25	enet	0.18	3e-58	1.79078	0.0733
All_epilepsy	PsychENCODE	ELAC1	18	48494361	48514491	0.0316	18:48070363	2.85	18:48394165	0.010819	4.99	-2.294	1180	1180	blup	0.015	5.5e-06	-1.79071	0.07334
All_epilepsy	PsychENCODE	OMD	9	95176527	95186743	0.0215	9:95568027	3.47	9:95516230	0.00338	-4.21	1.445	1641	1641	bslmm	0.0068	0.0016	-1.79034	0.0734
All_epilepsy	PsychENCODE	NHP2L1	22	42069934	42086508	0.02258	22:42170432	2.39	22:42041310	0.0123	-4.89	1.79	1109	1	top1	0.012	3.1e-05	-1.79	0.07345
All_epilepsy	PsychENCODE	ANKRD34B	5	79852574	79866307	0.06674	5:79610190	3.21	5:79828578	0.0286	-6.58	1.79	1639	1	top1	0.029	3.6e-10	-1.79	0.0735
All_epilepsy	PsychENCODE	ALDH2	12	112204691	112247782	0.10768	12:112603372	-3.13	12:112206685	0.151	-14.39	-1.789	622	1	top1	0.15	5.1e-49	1.789	0.073615
All_epilepsy	PsychENCODE	CDH24	14	23516271	23526747	0.02546	14:23496232	-3.49	14:23526728	0.0267	-6.13	1.67949	1322	1322	bslmm	0.032	4.3e-11	-1.78872	0.07366
All_epilepsy	PsychENCODE	WRB	21	40752170	40800454	0.05217	21:40663121	3.79	21:40761307	0.0404	7.74	1.788	1905	1	top1	0.04	9.9e-14	1.788	0.0738
All_epilepsy	PsychENCODE	NLRP9P	12	129497881	129501208	0.13232	12:129213809	-3.55	12:129487665	0.0342	-8.27	-1.085	1731	46	enet	0.09	3.1e-29	1.78736	0.07388
All_epilepsy	PsychENCODE	MEI1	22	42095503	42195460	0.29942	22:42170432	2.39	22:42186838	0.16	14.78	1.92	1185	40	enet	0.21	6.7e-71	1.7872	0.0739
All_epilepsy	PsychENCODE	JAK1	1	65298912	65432187	0.31661	1:65569370	-3.28	1:65308873	0.253	-18.72	1.515	1210	40	enet	0.3	1.1e-105	-1.78622	0.0741
All_epilepsy	PsychENCODE	RP4-564M11.2	1	77533605	77544167	0.02025	1:77863589	-3.39	1:77541863	-0.000554	3.66	-1.188	1523	1523	blup	0.00058	0.18	-1.78586	0.0741
All_epilepsy	PsychENCODE	LINC00222	6	109072857	109091145	0.03011	6:108747277	3.39	6:109000316	0.0142	-5.2	1.785	1221	1	top1	0.014	8.2e-06	-1.785	0.074261
All_epilepsy	PsychENCODE	NCKIPSD	3	48701364	48723797	0.38402	3:48764954	4.15	3:48744484	0.303	-20.1	-2.898	535	535	bslmm	0.31	1.1e-110	1.78396	0.07443
All_epilepsy	PsychENCODE	SOX21-AS1	13	95364970	95368500	0.0426	13:95390183	3.35	13:95277166	0.000163	4.48	-1.034	1501	1501	blup	0.0042	0.01	-1.78365	0.0745
All_epilepsy	PsychENCODE	CCER2	19	39399620	39402798	0.0407	19:39529774	-3.76	19:39427710	0.0152	5.51	-1.2615	1627	1627	bslmm	0.021	8.3e-08	-1.78318	0.07456
All_epilepsy	PsychENCODE	RP11-158M2.4	15	86293567	86296132	0.02676	15:86382756	-3.29	15:86284817	0.0112	5.1	-1.782	1941	1	top1	0.011	7.1e-05	-1.782	0.074749
All_epilepsy	PsychENCODE	CHMP2B	3	87276421	87304698	0.11524	3:87379612	-3.63	3:87305758	0.027	-6.72	1.863	1616	1616	bslmm	0.032	4.5e-11	-1.7815	0.074832
All_epilepsy	PsychENCODE	ULK1	12	132379196	132407712	0.02311	12:132103850	-3.41	12:132177961	0.00159	3.34	1.1258	1199	1199	bslmm	0.0016	0.075	1.78115	0.074887
All_epilepsy	PsychENCODE	PRKG1	10	52750945	54058110	0.37558	10:52285174	-3.76	10:52956048	0.214	16.93	2.3	3246	3246	bslmm	0.26	2.2e-89	1.78	0.07489
All_epilepsy	PsychENCODE	FBF1	17	73905655	73937221	0.06697	17:73876567	3.83	17:73888273	0.0311	7.55	1.592	1364	13	enet	0.061	4.4e-20	1.78088	0.0749
All_epilepsy	PsychENCODE	ZNF521	18	22641890	22932154	0.0453	18:22860759	3.28	18:22360818	0.001875	-4.4	1.446	1549	1549	bslmm	0.0086	0.00043	-1.78061	0.074977
All_epilepsy	PsychENCODE	MEIS1	2	66660584	66801001	0.20645	2:66255387	3.3	2:66768262	0.064	9.66	-1.2	1481	37	enet	0.097	3.3e-31	-1.7805	0.075
All_epilepsy	PsychENCODE	MRPL21	11	68658744	68671303	0.63328	11:68676600	-2.94	11:68653232	0.712	-30.68	-1.78	1324	1	top1	0.71	0	1.78	0.075076
All_epilepsy	PsychENCODE	PLSCR4	3	145910126	145968966	0.19946	3:146039838	3.26	3:145936726	0.125	13.04	-1.709	2139	2139	bslmm	0.13	9.6e-41	-1.77993	0.075087
All_epilepsy	PsychENCODE	RABL3	3	120405528	120461840	0.01901	3:120108556	-3.46	3:120507006	0.00121	3.88	1.3038	1820	1820	bslmm	0.0016	0.078	1.7799	0.075093
All_epilepsy	PsychENCODE	C1QBP	17	5336097	5352150	0.11857	17:4908721	-4.28	17:5334700	0.0256	7.37	-1.088	1908	1908	bslmm	0.051	6.1e-17	-1.77955	0.0751
All_epilepsy	PsychENCODE	ZNF284	19	44576297	44593766	0.06006	19:45082773	2.78	19:44578447	0.0272	-6.1	1.779	1468	1	top1	0.027	1e-09	-1.779	0.07524
All_epilepsy	PsychENCODE	GAS5	1	173833038	173838020	0.55406	1:174283997	2.99	1:173807157	0.0691	9.63	-2.518	824	59	enet	0.22	1.7e-73	-1.77862	0.0753
All_epilepsy	PsychENCODE	OAS3	12	113376157	113411054	0.10988	12:113485036	3.14	12:113363550	0.0719	-10.52	-1.835	1125	4	lasso	0.084	3.4e-27	1.77824	0.075364
All_epilepsy	PsychENCODE	CHRNE	17	4801069	4806369	0.1682	17:4908721	-4.28	17:4745499	0.135	13.67	1.685	1630	1630	bslmm	0.15	1.3e-47	1.77758	0.0755
All_epilepsy	PsychENCODE	FAM104A	17	71203492	71232892	0.02646	17:71322458	3.41	17:71451133	6.48e-06	-4.02	1.81943	1550	18	enet	0.0071	0.0013	-1.77718	0.0755
All_epilepsy	PsychENCODE	DZIP3	3	108308529	108413693	0.12147	3:108111253	-3.02	3:108360944	0.0317	-6.65	-0.681	1703	5	lasso	0.049	1.7e-16	1.77675	0.075609
All_epilepsy	PsychENCODE	CFH	1	196621008	196716634	0.10123	1:196763451	3.25	1:196386919	0.0464	-7.96	1.972	936	4	lasso	0.054	7.4e-18	-1.77602	0.0757
All_epilepsy	PsychENCODE	LPPR5	1	99355806	99470588	0.04945	1:99059684	-3.41	1:99358761	0.0309	-7.05	-1.798	1798	2	lasso	0.032	4.2e-11	1.77638	0.0757
All_epilepsy	PsychENCODE	C20orf203	20	31219428	31261743	0.22314	20:31650083	4.15	20:31274227	0.139	14.13	2.119	1240	6	lasso	0.16	1.6e-51	1.776	0.0757
All_epilepsy	PsychENCODE	DCHS2	4	155153399	155412930	0.31309	4:154856992	-4.14	4:155436887	0.0584	9.18	-1.339	1873	36	enet	0.14	1.2e-45	-1.77537	0.0758
All_epilepsy	PsychENCODE	GM2A	5	150591711	150650001	0.17072	5:150550488	2.96	5:150653172	0.0493	9.33	0.412	1621	8	lasso	0.11	6.7e-34	1.7749	0.0759
All_epilepsy	PsychENCODE	CTXN3	5	126984736	126994322	0.16765	5:127400136	3.9	5:127009900	0.0498	8.81	0.225	1291	69	enet	0.091	2.1e-29	1.7743	0.076
All_epilepsy	PsychENCODE	SMPD1	11	6411655	6416228	0.10355	11:6718634	3.91	11:6364674	0.00681	4.87	-0.587615	1518	30	enet	0.021	7.5e-08	-1.7742	0.076026
All_epilepsy	PsychENCODE	CREG2	2	101962013	102004057	0.20226	2:102429070	-3.94	2:101988553	0.0597	9.17	-1.8994	1406	1406	bslmm	0.093	4.5e-30	-1.77376	0.0761
All_epilepsy	PsychENCODE	C6orf1	6	34214157	34217247	0.04755	6:34156567	-4.33	6:34239473	0.00728	4.65	-2.439	1716	1716	bslmm	0.013	2.3e-05	-1.77338	0.076166
All_epilepsy	PsychENCODE	LY86-AS1	6	6346698	6623004	0.18954	6:6871506	4.62	6:6613862	0.0503	-8.15	0.55173	2260	27	enet	0.068	2.9e-22	-1.77297	0.076234
All_epilepsy	PsychENCODE	CYP1B1	2	38294116	38337044	0.10431	2:38188955	2.89	2:38400812	0.0158	-6.4	-1.182	1722	37	enet	0.058	3.3e-19	1.77279	0.0763
All_epilepsy	PsychENCODE	CEP76	18	12661832	12702776	0.0311	18:12233803	-2.6	18:12678783	0.011628	-5.06	-0.985	1637	8	lasso	0.014	8.9e-06	1.772	0.076394
All_epilepsy	PsychENCODE	METTL22	16	8715540	8740081	0.05623	16:8409574	3.61	16:8697344	0.0176	-5.65	-1.3808	2513	2513	bslmm	0.03	1.2e-10	-1.77113	0.0765
All_epilepsy	PsychENCODE	CXCL5	4	74861359	74864496	0.07154	4:75204436	-2.4	4:74864687	0.0379	7.29	1.77	1009	1	top1	0.038	5.9e-13	1.77	0.0767
All_epilepsy	PsychENCODE	C6orf106	6	34555065	34664636	0.3655	6:34190104	-4.04	6:34592090	0.292	19.88	-1.164	1699	50	enet	0.35	4.7e-125	-1.76997	0.076733
All_epilepsy	PsychENCODE	RSBN1	1	114304454	114355098	0.06217	1:113981046	3.57	1:114136037	0.0264	-7.31	-1.583	1056	18	enet	0.04	1.2e-13	1.76973	0.0768
All_epilepsy	PsychENCODE	DECR1	8	91013633	91064320	0.07181	8:90825909	4.11	8:91108548	0.0269	-6.1	1.393	1322	7	lasso	0.042	4e-14	-1.76967	0.0768
All_epilepsy	PsychENCODE	RP11-666A20.4	3	125626848	125629115	0.04669	3:125693229	3.29	3:125607169	0.016	6.06	1.5433	2428	2428	bslmm	0.023	2.2e-08	1.76935	0.076835
All_epilepsy	PsychENCODE	SLC41A3	3	125725198	125820404	0.15771	3:125693229	3.95	3:125749982	0.0776	10.26	1.599	2623	2623	bslmm	0.079	1.2e-25	1.76913	0.076873
All_epilepsy	PsychENCODE	RP11-30J20.1	8	137543041	137997178	0.04952	8:138286211	-3.45	8:137981050	0.000443	-4.15	-1.23896	2405	2405	bslmm	0.012	3.8e-05	1.76867	0.0769
All_epilepsy	PsychENCODE	CLEC1A	12	10222153	10264226	0.06312	12:10261138	3.63	12:10249098	0.0282	-6.53	-1.768	1859	1	top1	0.028	4.9e-10	1.768	0.077061
All_epilepsy	PsychENCODE	ACHE	7	100487615	100494594	0.02164	7:100550191	-3.02	7:100443454	-0.00038	3.77	1.768	1329	1	lasso	0.0093	0.00027	1.768	0.0771
All_epilepsy	PsychENCODE	DLD	7	107531415	107572175	0.20166	7:107633171	-3.06	7:107552741	0.164	14.8	1.834	1181	22	enet	0.19	8.4e-62	1.76763	0.0771
All_epilepsy	PsychENCODE	ARL4A	7	12726481	12730559	0.28528	7:12325706	-3.26	7:12732483	0.0729	-10.13	0.5424	2367	58	enet	0.12	3e-40	-1.76762	0.0771
All_epilepsy	PsychENCODE	TMEM177	2	120436743	120444083	0.05553	2:120587686	4.77	2:120439841	0.0168	6.45	-1.652	1243	14	enet	0.031	9.4e-11	-1.76798	0.0771
All_epilepsy	PsychENCODE	SPRYD4	12	56862301	56864763	0.09903	12:57290183	3.29	12:56891649	0.0305	7.45	1.631	823	19	enet	0.048	6.4e-16	1.76743	0.077157
All_epilepsy	PsychENCODE	FMO4	1	171283347	171311223	0.0327	1:171451621	2.95	1:171341836	0.00789	4.17	1.767	1899	1	top1	0.0079	0.00072	1.767	0.0772
All_epilepsy	PsychENCODE	POLR2C	16	57496299	57505922	0.06291	16:57651365	3.64	16:57472860	0.0391	7.56	-1.573	1533	1533	bslmm	0.04	9.4e-14	-1.76635	0.0773
All_epilepsy	PsychENCODE	PDC	1	186412698	186430254	0.02553	1:186849416	2.62	1:186287454	0.00472	4.66	-0.29771	1205	1205	bslmm	0.01	0.00011	1.76623	0.0774
All_epilepsy	PsychENCODE	HUNK	21	33245628	33416946	0.11838	21:33574838	3.67	21:33373511	0.0265	6.24	-2.15	1916	39	enet	0.051	4.2e-17	-1.7661	0.0774
All_epilepsy	PsychENCODE	RP11-661C3.2	17	71239232	71240845	0.0226	17:71322458	3.43	17:71216251	-0.000567	3.74	-1.963	1517	1517	bslmm	0.002	0.056	-1.76606	0.0774
All_epilepsy	PsychENCODE	SNAPC5	15	66782473	66790151	0.42083	15:66870567	3.01	15:66614405	0.316	-21.48	1.441	1650	9	lasso	0.45	1.3e-173	-1.7654	0.077496
All_epilepsy	PsychENCODE	RAB20	13	111175417	111214080	0.0357	13:111575585	-3.69	13:111489026	-0.000552	3.53	-0.954	1885	1885	bslmm	0.0027	0.034	-1.76522	0.0775
All_epilepsy	PsychENCODE	RP5-1165K10.2	7	43991509	44058750	0.18013	7:44204920	-3.14	7:44010922	0.126	12.94	1.757	1336	9	lasso	0.15	3e-48	1.76536	0.0775
All_epilepsy	PsychENCODE	LDLR	19	11200038	11244492	0.09217	19:11744192	-4.06	19:11237772	0.0191	5.61	0.745	1519	15	enet	0.053	1.3e-17	1.76516	0.07754
All_epilepsy	PsychENCODE	TRIP13	5	892758	919472	0.1136	5:1283755	-3.12	5:915704	0.1	11.66	1.7649	1683	1	top1	0.1	2e-32	1.7649	0.0776
All_epilepsy	PsychENCODE	HSD17B7	1	162760492	162782607	0.19372	1:162902848	3.13	1:162768367	0.0522	9.28	-2.08905	1498	1498	bslmm	0.11	5.8e-37	-1.76466	0.0776
All_epilepsy	PsychENCODE	AP000679.2	11	120039685	120042387	0.03861	11:119992828	3.59	11:120046224	0.0119	-4.47	1.734	1256	2	enet	0.013	1.8e-05	-1.7642	0.077695
All_epilepsy	PsychENCODE	KLHL25	15	86302554	86338261	0.03805	15:86386632	-3.38	15:86357471	0.0159	5.38	-1.764	1987	1	top1	0.016	2.5e-06	-1.764	0.077732
All_epilepsy	PsychENCODE	BCL2L13	22	18111621	18213388	0.21439	22:18555958	-3.3	22:18167859	0.175	-15.62	1.883	1916	37	enet	0.25	1.5e-84	-1.7634	0.07783
All_epilepsy	PsychENCODE	UBA6	4	68478370	68566897	0.03519	4:68134230	-4.39	4:68580698	0.0216	-5.81	1.763	1645	1	top1	0.022	4.8e-08	-1.763	0.0779
All_epilepsy	PsychENCODE	RBBP5	1	205055270	205091143	0.18486	1:205254971	-4.09	1:205070178	0.135	-14.27	2.399	1408	22	enet	0.21	2.3e-70	-1.76221	0.078
All_epilepsy	PsychENCODE	SLC20A1	2	113403434	113421404	0.1003	2:113661360	-5.29	2:113373443	0.0205	-6.9	2.67	1059	25	enet	0.043	1.9e-14	-1.76213	0.078
All_epilepsy	PsychENCODE	PRPF39	14	45553302	45585485	0.01124	14:45508911	-2.85	14:45443891	0.000574	-3.71	1.54	883	883	bslmm	0.0018	0.068	-1.76204	0.07806
All_epilepsy	PsychENCODE	SELT	3	150320662	150348222	0.09072	3:150633252	-4.11	3:150347833	0.0477	9.55	-1.185	1243	3	lasso	0.078	2.3e-25	-1.76148	0.078157
All_epilepsy	PsychENCODE	RHOT1	17	30469473	30580393	0.09454	17:30361629	-3.68	17:30467257	0.0334	-7.63	-2.031	1387	37	enet	0.039	2.2e-13	1.76129	0.0782
All_epilepsy	PsychENCODE	ZNF576	19	44100544	44105309	0.04065	19:43745206	-2.88	19:44120569	0.00924	4.82	0.17	1534	1	lasso	0.01	0.00011	1.761	0.07824
All_epilepsy	PsychENCODE	PARVB	22	44395091	44568829	0.35181	22:44504005	-4.21	22:44420498	0.131	-13.33	-0.3024	1937	13	lasso	0.19	1.6e-62	1.7608	0.07827
All_epilepsy	PsychENCODE	LRTM1	3	54952264	55001115	0.02924	3:54946182	3.15	3:54951708	-0.000253	3.86	-1.167	1309	1309	blup	0.0042	0.011	-1.76072	0.078285
All_epilepsy	PsychENCODE	TRPC4	13	38210773	38444562	0.035	13:38875639	-4.34	13:38221063	0.00843	-4.67	1.76	2232	1	top1	0.0084	0.00049	-1.76	0.0784
All_epilepsy	PsychENCODE	FBXW10	17	18647326	18682662	0.08372	17:18591287	4.13	17:18642481	0.0316	7.45	1.33072	634	7	lasso	0.057	7.9e-19	1.75989	0.0784
All_epilepsy	PsychENCODE	SNHG8	4	119199864	119200978	0.32432	4:118893454	2.95	4:119204466	0.205	16.53	1.661	1259	48	enet	0.27	1.5e-90	1.76024	0.0784
All_epilepsy	PsychENCODE	RP11-44N21.1	14	105559946	105565341	0.01957	14:105243220	3.53	14:105569170	0.00481	-4.54	1.76	1164	1	top1	0.0048	0.0067	-1.76	0.07841
All_epilepsy	PsychENCODE	MAST4-IT1	5	65958159	65958816	0.02079	5:65874250	-3.59	5:65947940	0.0123	5.11	1.3265	1370	3	lasso	0.015	4.8e-06	1.7595	0.0785
All_epilepsy	PsychENCODE	ABHD12	20	25275379	25371619	0.20402	20:25839745	3.34	20:25547767	0.232	17.55	-1.43	1646	18	lasso	0.25	2.1e-86	-1.75875	0.0786
All_epilepsy	PsychENCODE	ZNF100	19	21905568	21950430	0.63336	19:22195302	-3.73	19:21950402	0.547	26.94	1.6638	2371	39	enet	0.57	5.9e-242	1.75839	0.07868
All_epilepsy	PsychENCODE	PSMD9	12	122326637	122356203	0.02404	12:122767995	-3.77	12:122424907	0.00616	4.71	-1.758	1230	1	top1	0.0062	0.0025	-1.758	0.078748
All_epilepsy	PsychENCODE	TCP10L	21	33948862	33959683	0.07634	21:33574838	3.67	21:33949822	0.0633	-9.26	1.575	1284	9	lasso	0.065	2.2e-21	-1.7568	0.0789
All_epilepsy	PsychENCODE	FGFR1OP	6	167412670	167466201	0.04749	6:167589280	-3.34	6:167413729	0.00808	-5.35	1.96591	1976	1976	bslmm	0.014	1.2e-05	-1.75696	0.078925
All_epilepsy	PsychENCODE	CBFB	16	67063019	67134961	0.03695	16:67019934	-3.49	16:67039488	0.00722	-4.39	2.002	733	733	bslmm	0.01	0.00013	-1.75647	0.079
All_epilepsy	PsychENCODE	KIAA0226L	13	46916139	47012325	0.1144	13:47457919	3.48	13:46934957	0.064	-9.8	-1.623	1355	25	enet	0.083	7.3e-27	1.75628	0.079
All_epilepsy	PsychENCODE	AP2A2	11	924894	1012239	0.27853	11:1405725	3.34	11:999764	0.0813	-10.84	-1.222	2081	6	lasso	0.11	5e-35	1.7564	0.079022
All_epilepsy	PsychENCODE	APOLD1	12	12878851	12982909	0.03272	12:12681744	-4.21	12:13415915	0.00502	4.22	-1.635	1425	2	lasso	0.0078	0.00077	-1.75632	0.079033
All_epilepsy	PsychENCODE	GMPR	6	16238811	16295780	0.05417	6:16375889	4.11	6:16238116	0.0324	6.74	1.756	1512	1	top1	0.032	2.6e-11	1.756	0.079088
All_epilepsy	PsychENCODE	TPGS2	18	34359987	34409158	0.2841	18:34282805	3.78	18:34380417	0.144023	-13.93	-2.137	933	69	enet	0.25	2.3e-83	1.75524	0.079218
All_epilepsy	PsychENCODE	FAM162A	3	122103023	122131181	0.08597	3:122275556	-3.78	3:122117038	0.029	6.36	1.628	1432	1432	bslmm	0.034	6.8e-12	1.7548	0.079294
All_epilepsy	PsychENCODE	COQ6	14	74416629	74430373	0.05446	14:74265871	3.28	14:74540773	0.0207	6.45	0.77	1661	1661	bslmm	0.035	3.9e-12	1.75473	0.0793
All_epilepsy	PsychENCODE	GPR63	6	97242002	97285353	0.14843	6:96808596	-3.3	6:97284970	0.151	14.29	-1.316	1616	1616	bslmm	0.16	2.1e-51	-1.75469	0.079313
All_epilepsy	PsychENCODE	OSGEPL1-AS1	2	190627430	190630282	0.0539	2:191028617	-3.68	2:190597241	0.0238	-6.8	1.591	1227	9	lasso	0.03	1.6e-10	-1.75368	0.0795
All_epilepsy	PsychENCODE	RP11-65L3.4	2	179405852	179406526	0.01132	2:179216674	-3.57	2:179381323	0.00171	-3.76	-2.772	1062	1062	bslmm	0.0043	0.01	1.75384	0.0795
All_epilepsy	PsychENCODE	WBP2NL	22	42394729	42454460	0.27966	22:42621228	2.86	22:42388826	0.233	-17.7	-1.643	1303	30	enet	0.28	1e-96	1.7534	0.07954
All_epilepsy	PsychENCODE	VKORC1	16	31102163	31107301	0.05461	16:31359330	-2.8	16:31011821	0.00866	5.17	-0.844	631	25	enet	0.027	1.3e-09	-1.75181	0.0798
All_epilepsy	PsychENCODE	TOLLIP-AS1	11	1330999	1331937	0.08163	11:1219482	3.34	11:1316431	0.0319	-6.28	0.12876	2041	2041	bslmm	0.04	1.2e-13	-1.7517	0.079825
All_epilepsy	PsychENCODE	EFCAB13	17	45400656	45518678	0.46029	17:45460013	3.65	17:45374994	0.229	-17.42	2.154	1485	30	enet	0.33	3.2e-115	-1.75127	0.0799
All_epilepsy	PsychENCODE	DNAJB12	10	74092588	74114988	0.08744	10:74163277	3.6	10:74125582	0.0352	8.59	-1.173	915	9	lasso	0.078	3.5e-25	-1.75	0.07995
All_epilepsy	PsychENCODE	SNAP23	15	42783431	42837547	0.05295	15:42684041	-3.24	15:42817577	0.0206	-5.34	1.75	967	1	top1	0.021	9.6e-08	-1.75	0.080118
All_epilepsy	PsychENCODE	TUBG2	17	40811323	40819024	0.12188	17:40696915	4.12	17:40807155	0.114	12.47	-1.50392	704	7	lasso	0.12	5.3e-38	-1.7493	0.0802
All_epilepsy	PsychENCODE	C21orf119	21	33765439	33766254	0.11761	21:33574838	3.67	21:33768165	0.0905	-11.43	2.089	1364	1364	bslmm	0.11	3.1e-34	-1.7496	0.0802
All_epilepsy	PsychENCODE	CTB-43E15.3	5	173134617	173173214	0.08855	5:172681629	-3.91	5:173173266	0.0537	-8.69	-1.0297	1603	5	lasso	0.087	2.8e-28	1.7492	0.0803
All_epilepsy	PsychENCODE	LEO1	15	52230222	52264003	0.01821	15:52124138	-3.6	15:52043327	0.00326	3.45	-1.717	1283	2	lasso	0.019	2.4e-07	-1.74855	0.080368
All_epilepsy	PsychENCODE	SELM	22	31500758	31516055	0.12005	22:31029658	-3.23	22:31476288	0.0182	-7.69	-2.107	1423	7	lasso	0.046	2.8e-15	1.7483	0.0804
All_epilepsy	PsychENCODE	GAPDHP23	1	120004652	120005644	0.13711	1:120066875	3.04	1:119995063	0.0434	-8.86	-1.37	1182	25	enet	0.075	2.2e-24	1.74824	0.0804
All_epilepsy	PsychENCODE	GPR156	3	119883492	120003941	0.09477	3:120108556	-3.46	3:120030876	0.0476	8	-2.253	1499	33	enet	0.056	1.6e-18	-1.74747	0.080557
All_epilepsy	PsychENCODE	RTDR1	22	23401593	23487208	0.07305	22:23730848	-3.16	22:23472011	0.0396	-7.79	-1.747	1269	1	top1	0.04	1.7e-13	1.747	0.08064
All_epilepsy	PsychENCODE	ME2	18	48405419	48474691	0.1013	18:48061252	2.94	18:48462210	0.015448	6.53	-2.076	1245	1245	bslmm	0.051	4.6e-17	-1.74694	0.080648
All_epilepsy	PsychENCODE	SWAP70	11	9685624	9774538	0.34811	11:9391467	-3.75	11:9653778	0.169	-15	1.037	1821	38	enet	0.21	4e-70	-1.7464	0.080742
All_epilepsy	PsychENCODE	RP11-166D19.1	11	121899063	121987031	0.18723	11:122145363	-2.98	11:121951463	0.0693	10.11	-1.335	1163	6	lasso	0.11	6.6e-36	-1.7459	0.080829
All_epilepsy	PsychENCODE	ZNF7	8	146052849	146072894	0.06208	8:146194415	3.69	8:146019378	0.00315	4.68	-0.78	538	538	bslmm	0.0085	0.00046	1.74547	0.0809
All_epilepsy	PsychENCODE	IL6R	1	154377669	154441926	0.01857	1:154293675	-3.88	1:154475331	-0.000354	3.49	0.63	980	980	bslmm	0.003	0.026	1.74564	0.0809
All_epilepsy	PsychENCODE	CELF1	11	47487496	47587121	0.03234	11:47460901	2.88	11:47606483	0.0125	-5.27	1.745	974	1	top1	0.012	2.8e-05	-1.745	0.080985
All_epilepsy	PsychENCODE	KLF7	2	207938861	208031991	0.08049	2:208411303	-2.42	2:207937286	0.0205	-6.42	-1.2	1394	32	enet	0.057	9.9e-19	1.74443	0.0811
All_epilepsy	PsychENCODE	KLHL23	2	170550998	170633499	0.13493	2:170603399	-3.44	2:170603335	0.0328	-8.02	-2.907	2023	39	enet	0.087	5.5e-28	1.74424	0.0811
All_epilepsy	PsychENCODE	AXL	19	41725108	41767671	0.04851	19:42222835	3.15	19:41728435	-0.000499	-4.21	-2.7686	1600	1600	blup	0.0086	0.00042	-1.74336	0.08127
All_epilepsy	PsychENCODE	C16orf45	16	15528152	15718885	0.15823	16:16081870	-3.41	16:15595412	0.0319	-7.01	-0.709	1171	47	enet	0.049	2.1e-16	-1.74318	0.0813
All_epilepsy	PsychENCODE	RP11-365O16.6	1	224407315	224415745	0.06617	1:224423151	-2.56	1:224380549	0.000772	-5.04	1.148	1114	1114	blup	0.024	1.3e-08	-1.74329	0.0813
All_epilepsy	PsychENCODE	ZNF446	19	58985384	58992597	0.03231	19:58654527	3.19	19:58992220	0.0177	-5.12	1.743	820	1	top1	0.018	7.4e-07	-1.743	0.08133
All_epilepsy	PsychENCODE	CHST11	12	104849073	105155792	0.02387	12:105366320	-4.17	12:105319093	0.00557	4.04	1.989	2005	2	lasso	0.0072	0.0012	1.74271	0.081384
All_epilepsy	PsychENCODE	RP11-456J20.1	15	32057946	32060404	0.06356	15:31938582	3.59	15:32142710	0.0413	8.23	1.759	1142	8	lasso	0.052	3e-17	1.7425	0.081422
All_epilepsy	PsychENCODE	MTHFR	1	11845780	11866977	0.14352	1:12307807	3.87	1:11845222	0.102	8.79	1.587	1481	6	enet	0.11	1.6e-35	1.74198	0.0815
All_epilepsy	PsychENCODE	DCN	12	91539025	91576900	0.07779	12:91307660	-3.05	12:91662818	0.027	7.14	1.216	1377	8	lasso	0.059	2.2e-19	1.74111	0.081664
All_epilepsy	PsychENCODE	KPNA1	3	122140796	122233792	0.05723	3:122275556	-3.78	3:122218685	0.00645	5.49	0.7849	1499	1499	bslmm	0.026	1.9e-09	-1.74108	0.08167
All_epilepsy	PsychENCODE	DEPDC5	22	32149944	32303012	0.14651	22:32717930	-3.47	22:32153517	0.0802	-10.56	1.63	2143	17	lasso	0.091	2.5e-29	-1.741	0.08168
All_epilepsy	PsychENCODE	ST3GAL1P1	4	68582093	68583106	0.02346	4:68093884	-3.92	4:68490122	0.00355	4.2	0.205	1528	1528	blup	0.012	5.4e-05	-1.74118	0.0817
All_epilepsy	PsychENCODE	PTPRK	6	128289924	128841870	0.08178	6:127871028	-4.32	6:128974684	0.015	6.36	-2.477	1807	36	enet	0.039	2.5e-13	-1.74075	0.081728
All_epilepsy	PsychENCODE	HMGCL	1	24128375	24165110	0.20693	1:23740708	-4.93	1:24141011	0.131	13.82	1.003	1080	6	lasso	0.17	5.8e-56	1.74055	0.0818
All_epilepsy	PsychENCODE	SKP2	5	36152091	36184421	0.14164	5:36431851	3.71	5:36172115	0.0979	-11.48	1.698	1410	1410	bslmm	0.1	3.9e-32	-1.7402	0.0818
All_epilepsy	PsychENCODE	ANKRD13A	12	110436991	110477568	0.04012	12:110082115	-2.8	12:110323951	-0.000758	-4.15	-1.332	1583	1583	blup	0.0051	0.0056	1.73997	0.081863
All_epilepsy	PsychENCODE	GALNT12	9	101569981	101612363	0.0263	9:101301648	-3.83	9:101355949	0.00137	-4.01	0.361	1558	1558	bslmm	0.0025	0.037	-1.73906	0.082
All_epilepsy	PsychENCODE	CNRIP1	2	68511303	68547183	0.13561	2:68289497	-4.33	2:68643966	0.0213	-6.93	-2.73	1697	6	lasso	0.056	1.3e-18	1.73944	0.082
All_epilepsy	PsychENCODE	PDE6D	2	232597135	232650982	0.0468	2:232168899	-3.11	2:232713731	0.0289	-7.19	1.813	1453	4	lasso	0.039	3.5e-13	-1.73888	0.0821
All_epilepsy	PsychENCODE	C11orf73	11	86013253	86056969	0.05289	11:86363004	-3.26	11:86057542	0.0189	-4.35	-0.164	1678	1678	bslmm	0.028	7.8e-10	-1.7376	0.082276
All_epilepsy	PsychENCODE	PZP	12	9301436	9360966	0.01764	12:8912761	3.93	12:9752730	0.00208	-3.46	-1.737	1273	1	top1	0.0021	0.053	1.737	0.082387
All_epilepsy	PsychENCODE	NAGK	2	71291474	71306935	0.13506	2:71019044	-2.72	2:71276563	0.057	-9.7	-1.417	1953	8	lasso	0.068	2.5e-22	1.73719	0.0824
All_epilepsy	PsychENCODE	RP11-509J21.1	9	3526723	3671646	0.1199	9:4169614	3.78	9:3513965	0.013	-5.86	-2.23316	1470	1470	bslmm	0.052	2.1e-17	1.73683	0.0824
All_epilepsy	PsychENCODE	AC005592.1	5	142125165	142140563	0.07031	5:141811219	-4.14	5:141679758	0.000616	4.34	1.263	1183	1183	bslmm	0.02	1.4e-07	1.7372	0.0824
All_epilepsy	PsychENCODE	CORIN	4	47596015	47840123	0.05559	4:47490173	-2.84	4:47813732	0.0193	-6.01	-1.549	1819	10	enet	0.031	9.3e-11	1.7362	0.0825
All_epilepsy	PsychENCODE	TAS2R7	12	10954131	10955226	0.02068	12:10885625	2.98	12:10993671	0.00411	-4.5	-0.6337	1722	1722	bslmm	0.009	0.00033	1.73605	0.082556
All_epilepsy	PsychENCODE	BBS7	4	122745595	122791652	0.25614	4:122371949	-3.58	4:122724751	0.0988	12.66	-1.895	1808	10	lasso	0.23	2.6e-78	-1.73557	0.0826
All_epilepsy	PsychENCODE	BMS1	10	43278249	43330385	0.46382	10:43387244	-3.11	10:43310041	0.24	18.04	-1.534	2098	49	enet	0.32	1.1e-114	-1.73	0.08278
All_epilepsy	PsychENCODE	AQP4-AS1	18	24235706	24770662	0.5211	18:25243621	3.49	18:24510833	0.422993	23.68	1.491	1981	45	enet	0.47	7.2e-185	1.73476	0.082783
All_epilepsy	PsychENCODE	TRAFD1	12	112563305	112591407	0.00895	12:112445840	-3.42	12:112964652	-0.000376	2.98	-1.983	661	661	blup	0.00058	0.18	-1.73474	0.082787
All_epilepsy	PsychENCODE	CTSF	11	66330934	66336312	0.17419	11:65854561	3.94	11:66334556	0.0342	8.78	-1.469	695	695	bslmm	0.093	6.6e-30	-1.7345	0.082833
All_epilepsy	PsychENCODE	FLJ00104	16	87731749	87739290	0.11994	16:87571889	-4.21	16:87757491	0.0561	8.73	-1.323	2160	2160	bslmm	0.068	4.1e-22	-1.73417	0.0829
All_epilepsy	PsychENCODE	CTD-3074O7.12	11	66303369	66305407	0.22617	11:65854561	3.94	11:66196384	0.181	-16.12	-1.442	696	31	enet	0.27	1.4e-90	1.7332	0.083069
All_epilepsy	PsychENCODE	GGH	8	63927638	63951730	0.21705	8:63718887	3.55	8:63953804	0.203	16.39	2.042	1644	17	lasso	0.26	1.8e-88	1.7319	0.0833
All_epilepsy	PsychENCODE	LACC1	13	44453420	44468068	0.351	13:44442033	-4.68	13:44445421	0.174	-15.49	-1.384	1255	77	enet	0.35	1.6e-127	1.7316	0.0833
All_epilepsy	PsychENCODE	MTMR9LP	1	32697259	32707221	0.16329	1:33037688	2.75	1:32706126	0.13	13.35	-1.732	737	1	top1	0.13	4e-42	-1.732	0.0833
All_epilepsy	PsychENCODE	TBC1D14	4	6910969	7034845	0.04572	4:7465586	-3.85	4:6990374	-0.000688	-3.66	-1.116	2121	2121	bslmm	0.0038	0.015	1.73151	0.0834
All_epilepsy	PsychENCODE	CADM1	11	115039938	115375675	0.02049	11:115300265	-2.9	11:115853149	0.00509	-4.06	1.532	1428	5	lasso	0.007	0.0014	-1.7308	0.08349
All_epilepsy	PsychENCODE	TNC	9	117782806	117880536	0.1034	9:117368070	-3.24	9:117899311	0.0271	-7.55	0.532	1900	56	enet	0.075	3.1e-24	-1.73075	0.0835
All_epilepsy	PsychENCODE	SPICE1	3	113161565	113234034	0.11229	3:112943603	-2.99	3:113186329	0.0419	7.87	1.757	1496	1496	bslmm	0.058	3e-19	1.73072	0.083502
All_epilepsy	PsychENCODE	UBALD2	17	74261283	74267375	0.11979	17:73869856	-3.25	17:74273165	0.0743	-10.22	1.168	1370	1370	bslmm	0.087	4.6e-28	-1.73034	0.0836
All_epilepsy	PsychENCODE	AACSP1	5	178191862	178245436	0.17416	5:178522711	2.89	5:178251877	0.0587	-10.1	1.524	2215	60	enet	0.16	6e-52	-1.7301	0.0836
All_epilepsy	PsychENCODE	RP4-535B20.4	1	65469153	65469770	0.01929	1:65569370	-3.28	1:65485781	-0.00023	-4.11	-1.54	1036	1036	bslmm	0.00025	0.25	1.73022	0.0836
All_epilepsy	PsychENCODE	POLI	18	51795774	51847636	0.5108	18:51816801	2.51	18:51779019	0.287225	19.52	-1.647	1729	44	enet	0.37	2.7e-135	-1.73	0.083631
All_epilepsy	PsychENCODE	PKNOX2	11	125034583	125303285	0.06288	11:125383369	4.51	11:125295506	0.031	-7.17	-1.789	1838	7	lasso	0.036	2.4e-12	1.7291	0.083789
All_epilepsy	PsychENCODE	MED6	14	71047974	71067384	0.04963	14:70722375	-3.13	14:70761754	0.0046	-4.66	-0.462	1898	1898	bslmm	0.014	1.2e-05	-1.72891	0.08383
All_epilepsy	PsychENCODE	LIN28B	6	105404923	105531207	0.06906	6:105763003	3.62	6:105382137	0.0449	-8.64	1.933	1220	18	enet	0.061	3.7e-20	-1.72838	0.08392
All_epilepsy	PsychENCODE	SLC7A9	19	33321415	33360672	0.1681	19:33359832	3.71	19:33416747	0.168	-14.99	-2.944	2018	2018	bslmm	0.22	5.1e-73	1.72829	0.08394
All_epilepsy	PsychENCODE	KIDINS220	2	8865408	8977760	0.06554	2:9232267	-3.07	2:8962477	0.0213	-5.6	-2.1996	1316	1316	bslmm	0.024	7.3e-09	1.72804	0.084
All_epilepsy	PsychENCODE	DTX4	11	58938903	58976060	0.0465	11:58602318	3.6	11:59034323	0.0211	5.97	1.72775	1555	1	top1	0.021	6.8e-08	1.7278	0.084032
All_epilepsy	PsychENCODE	MDM1	12	68666223	68726161	0.16148	12:68389269	-3.68	12:68726303	0.0785	10.28	2.585	1305	3	lasso	0.093	6.8e-30	1.72731	0.084112
All_epilepsy	PsychENCODE	TCN2	22	31002825	31023265	0.27867	22:31049360	-3.98	22:31020341	0.113	-12.34	-1.993	1451	39	enet	0.16	2.5e-53	1.7254	0.08446
All_epilepsy	PsychENCODE	PNOC	8	28174503	28200872	0.04882	8:27939937	-3.77	8:28034511	4.93e-05	3.92	2.036	1310	1310	blup	0.013	2.3e-05	1.72526	0.0845
All_epilepsy	PsychENCODE	SGPP1	14	64150932	64194757	0.02665	14:64104216	4.39	14:64128237	0.00804	4.98	-1.66089	1320	15	enet	0.015	5e-06	-1.72464	0.08459
All_epilepsy	PsychENCODE	C20orf27	20	3734155	3749034	0.13082	20:4027401	-3.66	20:3719792	0.0232	-5.95	-0.621	1795	1795	bslmm	0.064	6e-21	1.72468	0.0846
All_epilepsy	PsychENCODE	GSTA1	6	52656462	52668708	0.39189	6:52413465	-3.34	6:52662887	0.51	26.08	-1.528	1629	36	enet	0.53	7.6e-218	-1.72409	0.084692
All_epilepsy	PsychENCODE	CHCHD3	7	132469629	132766848	0.02002	7:132188397	-3.4	7:132748398	0.00718	4.89	-1.724	1305	1	top1	0.0072	0.0012	-1.724	0.0847
All_epilepsy	PsychENCODE	TMEM178B	7	140774032	141180180	0.0154	7:140598031	-3.38	7:140707473	0.00284	-4.28	1.724	1225	1	top1	0.0028	0.029	-1.724	0.0847
All_epilepsy	PsychENCODE	NMD3	3	160822484	160971320	0.0645	3:160956925	3.28	3:160921793	0.0564	9.04	-1.095	1780	1780	blup	0.059	1.5e-19	-1.72366	0.08477
All_epilepsy	PsychENCODE	NFE2L2	2	178092323	178257425	0.03245	2:178473794	-3.47	2:178120312	0.00179	-4.07	1.137	1725	1725	blup	0.0049	0.0062	1.72376	0.0848
All_epilepsy	PsychENCODE	ARNT2	15	80696692	80890278	0.17017	15:80601310	-3.16	15:80735037	0.0562	8.76	-0.892	1633	33	enet	0.084	2.8e-27	-1.72314	0.084864
All_epilepsy	PsychENCODE	RP5-1109J22.1	1	46897801	46911193	0.05341	1:47299505	3.32	1:46879562	0.0426	8.07	1.915	1147	4	lasso	0.043	2e-14	1.72284	0.0849
All_epilepsy	PsychENCODE	RP11-475O6.1	1	84041459	84326706	0.06568	1:84025564	-3.07	1:84477529	0.0269	-7.86	-0.132	1407	1407	blup	0.054	9.2e-18	1.72319	0.0849
All_epilepsy	PsychENCODE	TEX14	17	56634039	56769416	0.10433	17:56260051	-3.93	17:56853025	0.0589	9.75	-1.49249	975	17	enet	0.093	4.2e-30	-1.72246	0.085
All_epilepsy	PsychENCODE	ROR2	9	94325373	94712444	0.2258	9:94263812	3.05	9:94648931	0.147	-14	-1.667	2445	24	enet	0.2	4.2e-66	1.72241	0.085
All_epilepsy	PsychENCODE	CASC2	10	119805790	119969663	0.23796	10:120371044	3.17	10:119777295	0.062	-10.52	-2.27382	1482	34	enet	0.14	1.9e-46	1.72	0.08504
All_epilepsy	PsychENCODE	PPP1R14B	11	64011956	64014413	0.07072	11:64021821	-4.02	11:64012910	0.0613	-9.14	1.722	875	1	top1	0.061	4e-20	-1.722	0.08507
All_epilepsy	PsychENCODE	CTD-3157E16.1	17	15691101	15691519	0.02792	17:16181246	4.73	17:15695569	0.012	-4.77	0.742	1008	1008	bslmm	0.012	3.3e-05	-1.72151	0.0852
All_epilepsy	PsychENCODE	ZNF780A	19	40575059	40596845	0.06371	19:41073709	3.19	19:40656914	0.0401	8.47	1.73	1351	6	enet	0.05	1.1e-16	1.72045	0.08535
All_epilepsy	PsychENCODE	PRPF19	11	60658202	60674060	0.04761	11:61017935	-2.26	11:60639934	0.0271	-6.67	1.739	1191	4	lasso	0.028	6.8e-10	-1.7196	0.085506
All_epilepsy	PsychENCODE	MACF1	1	39546988	39952849	0.02467	1:40287279	-3.95	1:39616282	0.00831	4.76	1.718	1895	1	top1	0.0083	0.00053	1.718	0.0858
All_epilepsy	PsychENCODE	RET	10	43572475	43625799	0.19536	10:43387244	-3.11	10:43568506	0.0475	-9.1	0.999	2069	2069	bslmm	0.079	9.4e-26	-1.72	0.08587
All_epilepsy	PsychENCODE	NACAD	7	45120037	45128513	0.03801	7:44812607	3.16	7:45144494	0.00924	5.1	2.3446	1701	1701	blup	0.014	1.2e-05	1.71745	0.0859
All_epilepsy	PsychENCODE	ALDH1L1-AS2	3	125898908	125929012	0.07853	3:125693229	3.28	3:125922932	0.00584	-5.42	-1.875	2385	29	enet	0.024	8e-09	1.71653	0.086065
All_epilepsy	PsychENCODE	TEK	9	27109139	27230173	0.1547	9:27552327	-3.19	9:27073650	0.0789	-11.02	-1.158	1947	25	enet	0.12	4.1e-38	1.71621	0.0861
All_epilepsy	PsychENCODE	ATP5F1P5	11	122831035	122831794	0.05585	11:122628031	-2.95	11:122753837	0.0345	-6.89	-1.716	1690	1	top1	0.035	6.1e-12	1.716	0.086162
All_epilepsy	PsychENCODE	ZNF33A	10	38299578	38354016	0.2581	10:38560538	2.97	10:38173372	0.0272	-6.82	-2.026	1801	1801	bslmm	0.069	1.7e-22	1.72	0.08622
All_epilepsy	PsychENCODE	LINC00982	1	2976179	2985001	0.06652	1:2722822	-3.11	1:2980277	0.0381	-8.2	1.829	1500	3	lasso	0.067	8e-22	-1.71466	0.0864
All_epilepsy	PsychENCODE	LINC00574	6	170190417	170202969	0.25103	6:170214473	2.86	6:170192187	0.119	-12.68	2.172	1672	38	enet	0.19	1.5e-63	-1.71453	0.086431
All_epilepsy	PsychENCODE	PMF1-BGLAP	1	156182773	156213123	0.16734	1:155819018	3.29	1:156224656	0.126	-12.99	-1.012	821	6	lasso	0.19	1.5e-61	1.71433	0.0865
All_epilepsy	PsychENCODE	C6orf57	6	71276620	71299272	0.42244	6:70805536	3.56	6:71298813	0.531	-26.52	1.672	1403	44	enet	0.56	9.8e-239	-1.71385	0.086557
All_epilepsy	PsychENCODE	CELSR1	22	46756731	46933067	0.19918	22:46394073	3.4	22:46764146	0.0676	9.59	1.5064	1905	1905	bslmm	0.092	7.6e-30	1.7135	0.08661
All_epilepsy	PsychENCODE	GPR126	6	142622991	142767403	0.07358	6:142603836	-2.63	6:142527142	0.0176	-6	1.221	1193	4	lasso	0.019	3.5e-07	-1.71329	0.086659
All_epilepsy	PsychENCODE	CHFR	12	133398773	133532890	0.0744	12:133699803	4.05	12:133388459	0.0314	-7.42	1.5163	1234	1234	blup	0.039	2.8e-13	-1.71297	0.086718
All_epilepsy	PsychENCODE	DEPDC7	11	33037410	33055128	0.05369	11:33088587	4.15	11:33067904	0.000558	-4.3	-1.666	1591	1591	blup	0.014	8.9e-06	1.7129	0.086723
All_epilepsy	PsychENCODE	RAB40C	16	639357	679272	0.08165	16:1035456	3.86	16:633843	0.0948	10.86	-0.979	1340	3	lasso	0.096	4.4e-31	-1.71238	0.0868
All_epilepsy	PsychENCODE	OGN	9	95146249	95166978	0.0845	9:95568027	3.49	9:95129359	0.045	8.16	1.712	1664	1	top1	0.045	4e-15	1.712	0.0869
All_epilepsy	PsychENCODE	LUZP1	1	23410516	23504301	0.19572	1:23740708	-4.93	1:23332460	0.113	14	-1.536	1088	9	lasso	0.21	4.7e-71	-1.71205	0.0869
All_epilepsy	PsychENCODE	GLYATL2	11	58601542	58671688	0.26242	11:58602318	3.6	11:58648445	0.0824	-10.48	2.315	1682	49	enet	0.15	3.4e-50	-1.7114	0.087012
All_epilepsy	PsychENCODE	SERPINB6	6	2948393	2972090	0.05212	6:2535907	-4.05	6:2977995	0.012521	-5.68	-1.423	1759	1759	bslmm	0.028	7.7e-10	1.7108	0.08712
All_epilepsy	PsychENCODE	RP11-314C16.1	6	8784411	8785678	0.04667	6:9244217	-3.53	6:8531769	0.0244	6.99	-0.838	1646	1646	blup	0.03	1.8e-10	-1.71072	0.087133
All_epilepsy	PsychENCODE	LGALS1	22	38071615	38075813	0.09197	22:38058732	-3.44	22:38066556	0.022	-6.5	-2.994	1194	1194	bslmm	0.034	7.6e-12	1.7105	0.08718
All_epilepsy	PsychENCODE	RPL23	17	37004118	37010096	0.0248	17:36798949	3.57	17:36631978	-0.000633	-3.33	0.15453	1047	1047	bslmm	0.00014	0.28	1.71018	0.0872
All_epilepsy	PsychENCODE	IRF2BP1	19	46386866	46389376	0.09536	19:46373700	-3.31	19:46393195	0.0353	7.45	-1.7125	1680	2	lasso	0.059	1.6e-19	-1.71034	0.0872
All_epilepsy	PsychENCODE	L3MBTL1	20	42136320	42179590	0.04404	20:42347776	-3.98	20:42183219	0.0169	-6.16	0.9138	1397	5	lasso	0.026	1.9e-09	-1.70961	0.0873
All_epilepsy	PsychENCODE	TENM4	11	78363876	79151992	0.03783	11:79478711	-4.3	11:78388807	-0.000182	-3.82	-0.941	2054	2054	bslmm	0.0032	0.022	-1.7096	0.087339
All_epilepsy	PsychENCODE	RP4-669P10.19	22	42528550	42529005	0.07522	22:42621228	2.78	22:42524696	0.0524	8.46	-1.709	1243	1	top1	0.052	2.2e-17	-1.709	0.08745
All_epilepsy	PsychENCODE	TTLL4	2	219575568	219620139	0.0324	2:219769956	-2.91	2:219641528	0.0298	6.56	-1.709	836	1	top1	0.03	1.6e-10	-1.709	0.0875
All_epilepsy	PsychENCODE	RCOR2	11	63678693	63684316	0.01487	11:64021821	-4.02	11:63219187	-2.62e-05	-3.36	0.95	907	907	blup	0.0033	0.021	-1.7084	0.087553
All_epilepsy	PsychENCODE	ASAH2B	10	52499078	52576255	0.33133	10:52664468	3.68	10:52487396	0.21	-16.69	-1.25103	1320	39	enet	0.27	7.8e-94	1.71	0.08757
All_epilepsy	PsychENCODE	AOX3P	2	201542956	201603504	0.0295	2:202026715	-3.83	2:201600184	0.011	-4.54	1.708	1031	1	top1	0.011	7.6e-05	-1.708	0.0876
All_epilepsy	PsychENCODE	MRVI1	11	10594638	10715535	0.38294	11:10388312	2.73	11:10730643	0.227	-17.69	1.598	1996	11	enet	0.25	6.2e-85	-1.7077	0.087693
All_epilepsy	PsychENCODE	RP11-343L5.2	5	82345195	82346783	0.17206	5:82253701	3.63	5:82370444	0.195	16.25	-1.538	1214	13	enet	0.2	1.2e-66	-1.7078	0.0877
All_epilepsy	PsychENCODE	HHIPL1	14	100111447	100146906	0.26846	14:99873598	3.33	14:100126328	0.0866	-11.29	-1.916	1317	55	enet	0.15	3.7e-49	1.70729	0.08777
All_epilepsy	PsychENCODE	RP11-932O9.7	15	30909201	30917976	0.04917	15:30913254	2.26	15:31144009	-0.000747	3.91	0.739	632	23	enet	0.0083	0.00055	1.70718	0.087788
All_epilepsy	PsychENCODE	MRPL44	2	224822121	224832431	0.12943	2:225209561	3.27	2:224818941	0.0593	-9.15	1.811	1576	6	lasso	0.067	8.2e-22	-1.70685	0.0878
All_epilepsy	PsychENCODE	RP11-408A13.3	9	14586767	14587324	0.0217	9:14292567	-4.36	9:14592890	0.0283	-6.73	-1.706	1328	1	top1	0.028	4.5e-10	1.706	0.088
All_epilepsy	PsychENCODE	ZNF639	3	179040779	179053323	0.2048	3:179352402	3.32	3:179058225	0.134	-13.53	-1.123	1260	54	enet	0.18	2.5e-57	1.70577	0.088051
All_epilepsy	PsychENCODE	RP11-557H15.4	6	134846452	134980974	0.06435	6:134382451	3.36	6:134877841	0.00162	3.69	1.772	1623	1623	blup	0.0037	0.015	1.7057	0.088064
All_epilepsy	PsychENCODE	EPT1	2	26531415	26618759	0.12154	2:26126793	3.23	2:26573265	0.0536	-8.87	2.485	1190	1190	bslmm	0.07	1e-22	-1.70528	0.0881
All_epilepsy	PsychENCODE	LIMD1	3	45596886	45727830	0.22909	3:45715769	3.27	3:45561063	0.0806	10.68	1.601	1813	1813	bslmm	0.13	2.1e-41	1.70532	0.088136
All_epilepsy	PsychENCODE	FBXO42	1	16573334	16678949	0.13495	1:16308036	3.6	1:16652219	0.121	-12.81	-1.973	1222	12	lasso	0.18	5.3e-58	1.7049	0.0882
All_epilepsy	PsychENCODE	PSMC5	17	61904512	61909379	0.06393	17:62112023	-3.41	17:61891384	0.0711	-9.78	-1.705	854	1	top1	0.071	3.6e-23	1.705	0.0882
All_epilepsy	PsychENCODE	KIAA1324	1	109656301	109749401	0.24919	1:109210310	-3.58	1:109728182	0.0808	-10.61	-2.0214	1276	73	enet	0.14	9.2e-44	1.7052	0.0882
All_epilepsy	PsychENCODE	KCNF1	2	11052063	11054350	0.04605	2:10974036	-3.91	2:10974303	4.57e-05	4.72	-3.9092	1836	1836	blup	0.008	0.00067	-1.70435	0.0883
All_epilepsy	PsychENCODE	TET1	10	70320413	70454239	0.04002	10:70611404	4.24	10:70337590	0.00415	4.86	-1.709	1984	2	lasso	0.008	0.00065	-1.7	0.08835
All_epilepsy	PsychENCODE	FAM53B	10	126307861	126432838	0.0624	10:126710654	4.16	10:126358073	0.026	6.07	1.704	1600	1	top1	0.026	2.3e-09	1.7	0.08838
All_epilepsy	PsychENCODE	SORBS3	8	22402499	22433301	0.0822	8:22896057	3.41	8:22405975	0.0548	8.73	-1.704	1217	1	top1	0.055	3.9e-18	-1.704	0.0884
All_epilepsy	PsychENCODE	DNASE1	16	3661729	3730144	0.1596	16:3993154	-3.16	16:3696234	0.0166	-7.89	-1.568	1406	7	lasso	0.061	4.4e-20	1.70394	0.0884
All_epilepsy	PsychENCODE	SUCLG2	3	67410884	67705038	0.36067	3:67308861	3.47	3:67419649	0.0909	11.07	-1.782	2073	76	enet	0.23	2.1e-76	-1.70304	0.08856
All_epilepsy	PsychENCODE	POMT1	9	134378289	134399193	0.1589	9:133949997	3.3	9:134388562	0.125	-12.98	1.703	1245	1	top1	0.13	1.6e-40	-1.703	0.0886
All_epilepsy	PsychENCODE	RASSF10	11	13030696	13032647	0.05554	11:13057181	3.86	11:13160801	0.00881	4.71	0.218	1381	16	enet	0.024	7.3e-09	-1.7022	0.088715
All_epilepsy	PsychENCODE	GPCPD1	20	5525085	5591672	0.06391	20:5698619	-4.03	20:5549630	0.0258	-6	-1.4156	1980	1980	bslmm	0.032	2.5e-11	1.70188	0.0888
All_epilepsy	PsychENCODE	NPPA	1	11905766	11908402	0.09924	1:12307807	4.01	1:11947310	0.0126	-6.31	-0.4098	1450	1450	bslmm	0.04	9.6e-14	1.70166	0.0888
All_epilepsy	PsychENCODE	OR2W3	1	248031277	248060449	0.53726	1:247946412	3.73	1:248050601	0.0912	-11.36	1.74208	2046	92	enet	0.31	1.3e-110	-1.70158	0.0888
All_epilepsy	PsychENCODE	RP11-142O6.1	17	29460200	29465536	0.01954	17:29950377	3.55	17:29530362	-0.000511	3.82	-0.037	1118	1118	blup	0.0012	0.11	-1.70171	0.0888
All_epilepsy	PsychENCODE	LMCD1-AS1	3	7994492	8653610	0.43133	3:8738699	-4.15	3:7994673	0.202	-16.41	-1.576	3017	9	lasso	0.32	6.8e-111	1.70133	0.088881
All_epilepsy	PsychENCODE	RP11-99J16__A.2	1	230846444	230931238	0.05555	1:230671693	-3.97	1:230945474	0.02	6.04	2.44055	1844	1844	bslmm	0.026	3.1e-09	1.70132	0.0889
All_epilepsy	PsychENCODE	ITGB5	3	124480795	124620265	0.04641	3:124668304	-4.85	3:124436480	0.0165	5.31	-1.0827	1780	18	enet	0.028	4.2e-10	-1.70062	0.089014
All_epilepsy	PsychENCODE	TPP1	11	6634000	6640692	0.03106	11:6718634	3.91	11:6627172	0.021	5.78	-1.686	1422	2	lasso	0.025	3.6e-09	-1.7005	0.089036
All_epilepsy	PsychENCODE	RP11-168O16.1	1	200993077	200997920	0.03768	1:201353825	-3.41	1:200997002	0.0378	-7.24	1.7	1597	1	top1	0.038	6.2e-13	-1.7	0.0891
All_epilepsy	PsychENCODE	RP11-431M7.3	4	36245738	36275842	0.03158	4:36513145	3.16	4:35853181	0.00928	-5.08	1.2506	2030	18	enet	0.026	2.1e-09	-1.70027	0.0891
All_epilepsy	PsychENCODE	CORT	1	10509776	10511959	0.03788	1:10939286	-3.41	1:10611403	0.00481	4.13	-1.117	1364	7	enet	0.014	9.4e-06	-1.69902	0.0893
All_epilepsy	PsychENCODE	ZFYVE21	14	104182067	104200005	0.05512	14:104620706	3.67	14:104221462	0.0326	-6.76	1.699	1748	1	top1	0.033	2.2e-11	-1.699	0.08932
All_epilepsy	PsychENCODE	RBM5	3	50126341	50156454	0.02248	3:50186948	-3.66	3:49972101	0.0052	-4.35	-0.163	687	687	bslmm	0.0077	0.00083	-1.69846	0.08942
All_epilepsy	PsychENCODE	RPL36AL	14	50085237	50087403	0.24882	14:50237817	3.14	14:50094430	0.252	-18.26	-0.326	1034	1034	bslmm	0.27	4.4e-93	-1.69838	0.08944
All_epilepsy	PsychENCODE	MTFP1	22	30821518	30825045	0.08483	22:31049360	-3.6	22:30848388	0.0231	7.39	-1.353	1410	6	lasso	0.05	9.7e-17	-1.6982	0.08948
All_epilepsy	PsychENCODE	ZNF230	19	44507100	44518078	0.0899	19:44276626	-2.74	19:44530791	0.0685	-10.01	1.585	1463	8	lasso	0.083	6.6e-27	-1.69802	0.0895
All_epilepsy	PsychENCODE	HHIP-AS1	4	145564074	145582509	0.03074	4:145226666	3.73	4:145312011	0.00746	-4.57	-1.004	885	885	bslmm	0.018	4.9e-07	1.69797	0.0895
All_epilepsy	PsychENCODE	ZNF433	19	12125547	12146556	0.01556	19:12635446	3.59	19:12519638	-0.000715	-3.5	1.9207	1412	1412	blup	0.00031	0.23	-1.69797	0.08951
All_epilepsy	PsychENCODE	TLCD1	17	27051366	27054953	0.01855	17:26637267	3.17	17:26977745	0.000725	4.18	-0.923	719	719	blup	0.0069	0.0015	-1.69722	0.0897
All_epilepsy	PsychENCODE	CYP2D6	22	42522501	42526908	0.20851	22:42621228	2.79	22:42508937	0.225	-17.51	1.6054	1242	17	enet	0.24	2.1e-80	-1.6967	0.08976
All_epilepsy	PsychENCODE	RP11-197N18.2	12	123459867	123467454	0.02345	12:123263329	2.93	12:123544878	0.000743	-4.45	-0.841	1067	1067	bslmm	0.0024	0.042	1.69635	0.08982
All_epilepsy	PsychENCODE	ZIC4	3	147103833	147124647	0.07873	3:146800857	-3.93	3:147102874	0.0666	9.52	-1.573	1385	7	lasso	0.079	9.8e-26	-1.69597	0.089891
All_epilepsy	PsychENCODE	MCL1	1	150547032	150552066	0.03923	1:150130835	-3.35	1:150930926	0.0012	3.54	1.97795	1204	1204	bslmm	0.0078	0.00078	1.69617	0.0899
All_epilepsy	PsychENCODE	KRCC1	2	88326724	88355248	0.02429	2:88296820	-2.74	2:88441206	-0.000239	3.72	-0.934	746	746	blup	0.002	0.055	-1.69594	0.0899
All_epilepsy	PsychENCODE	GS1-124K5.3	7	65956083	65958553	0.01484	7:66082888	2.61	7:66219179	0.0132	4.4	-1.6957	1619	1	top1	0.013	1.7e-05	-1.69573	0.0899
All_epilepsy	PsychENCODE	RP11-5P18.5	1	16332655	16333166	0.03916	1:16714984	-3.29	1:16183812	0.0185	-5.39	-1.69611	1578	1	top1	0.019	4.1e-07	1.69611	0.0899
All_epilepsy	PsychENCODE	BCAR3	1	94027347	94312706	0.10545	1:94081711	-3.66	1:94081024	0.0347	-7.97	1.905	1479	8	lasso	0.059	2.9e-19	-1.69556	0.09
All_epilepsy	PsychENCODE	PMS2CL	7	6749759	6793493	0.35885	7:7209251	4.4	7:6327701	0.0195	-6.47	0.6023	2187	2187	bslmm	0.081	3.3e-26	1.69524	0.09
All_epilepsy	PsychENCODE	PPA1	10	71962586	71993667	0.27122	10:71679594	3.51	10:71984752	0.197	16.4	-1.44	1846	9	lasso	0.22	4.1e-73	-1.7	0.09006
All_epilepsy	PsychENCODE	DPH6-AS1	15	35838396	36151202	0.17196	15:36243521	3.84	15:35960708	0.0452	8.5	1.343	1597	57	enet	0.054	9.7e-18	1.69454	0.090162
All_epilepsy	PsychENCODE	SDHCP2	10	93878421	93878921	0.01773	10:94099299	3.23	10:93827055	0.0164	-4.98	-1.694	1091	1	top1	0.016	1.8e-06	1.69	0.09027
All_epilepsy	PsychENCODE	CAPRIN1	11	34073230	34122703	0.02169	11:33755355	4.13	11:34107391	-0.000757	-3.25	0.112	1539	1539	bslmm	0.0018	0.065	1.6938	0.090296
All_epilepsy	PsychENCODE	CTA-445C9.14	22	26908503	26910534	0.38043	22:27152491	-4.57	22:26844540	0.165	-14.86	-1.293	1480	39	enet	0.26	2.2e-88	1.6935	0.09035
All_epilepsy	PsychENCODE	DMAP1	1	44679127	44686353	0.11308	1:44577967	2.76	1:44761550	0.106	11.95	1.653	1025	5	lasso	0.11	1.6e-34	1.69349	0.0904
All_epilepsy	PsychENCODE	ZMAT3	3	178735011	178790067	0.13554	3:178540006	3.15	3:178682814	0.0599	-9.07	-1.328	1472	39	enet	0.083	7.7e-27	1.69314	0.090428
All_epilepsy	PsychENCODE	ERCC6-PGBD3	10	50723247	50747584	0.03013	10:50625877	2.96	10:50691159	0.00798	4.69	-1.658	1322	2	lasso	0.011	9.4e-05	-1.69	0.09047
All_epilepsy	PsychENCODE	SMIM13	6	11094266	11138964	0.1002	6:10958010	3.11	6:11113793	0.0165	6.14	0.789	1602	1602	bslmm	0.037	1.1e-12	1.6928	0.090494
All_epilepsy	PsychENCODE	SGCG	13	23755091	23899304	0.0718	13:23861976	-3.68	13:23734630	0.00467	-5.07	-0.139	2715	2715	bslmm	0.028	6.7e-10	1.69267	0.0905
All_epilepsy	PsychENCODE	ANKRD18B	9	33524392	33573007	0.4471	9:33130510	-2.85	9:33525569	0.348	21.46	-2.07919	1710	1710	bslmm	0.39	4.3e-143	-1.69297	0.0905
All_epilepsy	PsychENCODE	ZNF3	7	99661656	99680171	0.04346	7:99943280	-2.3	7:99670105	0.0104	-5.85	-0.0726	724	4	lasso	0.022	4.9e-08	-1.69246	0.0906
All_epilepsy	PsychENCODE	NMRAL1	16	4511681	4545764	0.37962	16:4756438	-3.33	16:4526750	0.251	-19	1.434	1580	32	enet	0.39	2.6e-143	-1.69179	0.0907
All_epilepsy	PsychENCODE	WBP11	12	14939410	14956474	0.03988	12:14555600	3.43	12:14966342	0.034	-7.14	-1.505	1393	1393	bslmm	0.035	4.8e-12	1.6901	0.091008
All_epilepsy	PsychENCODE	ZNF132	19	58944181	58951589	0.26314	19:58654527	3.14	19:58932762	0.279	-18.99	1.584	871	4	lasso	0.33	4.2e-117	-1.68997	0.09103
All_epilepsy	PsychENCODE	FAM155A	13	107820883	108519083	0.348	13:107339753	4.37	13:107819097	0.194	16.29	-1.9705	2510	13	enet	0.21	1e-69	-1.68988	0.0911
All_epilepsy	PsychENCODE	GTF2H5	6	158589384	158620376	0.40107	6:158181048	3.38	6:158593580	0.298	-19.89	1.627	1897	26	enet	0.33	8.2e-119	-1.68942	0.091139
All_epilepsy	PsychENCODE	AC079341.1	4	122685740	122687962	0.0627	4:122880576	-3.38	4:122672473	0.0476	8.24	-1.689	1870	1	top1	0.048	6.5e-16	-1.689	0.0912
All_epilepsy	PsychENCODE	S100A1	1	153600402	153604513	0.02867	1:153318816	-3.22	1:153611426	0.00963	-5.5	-0.69674	932	932	blup	0.011	9.8e-05	1.68883	0.0913
All_epilepsy	PsychENCODE	ADAM10	15	58887403	59042177	0.10876	15:59449897	-3.52	15:58952807	0.0379	-7.7	1.722	1474	1474	bslmm	0.059	2.7e-19	-1.68814	0.091385
All_epilepsy	PsychENCODE	CYP4A11	1	47394849	47407156	0.03508	1:47457851	3.62	1:47531493	0.0195	6.62	0.831	1258	1258	blup	0.026	2.1e-09	1.68738	0.0915
All_epilepsy	PsychENCODE	CTD-2619J13.17	19	58939999	58942515	0.16732	19:58654527	3.14	19:58934528	0.126	-13.68	1.579	872	10	lasso	0.15	2.5e-50	-1.6871	0.09158
All_epilepsy	PsychENCODE	NUP205	7	135242667	135333505	0.116	7:135380692	-4.55	7:135260627	0.0487	8.3	-1.03	1756	1756	bslmm	0.077	7.4e-25	-1.68675	0.0917
All_epilepsy	PsychENCODE	TMC1	9	75136717	75451267	0.111	9:75114485	3.86	9:75220617	0.0531	-8.5	-2.291	1737	6	lasso	0.071	3.3e-23	1.68601	0.0918
All_epilepsy	PsychENCODE	AACS	12	125549925	125627873	0.07272	12:125076905	-3.87	12:125626190	0.0345	-6.96	-1.523	1795	1795	bslmm	0.038	5.6e-13	1.68543	0.091906
All_epilepsy	PsychENCODE	RNF24	20	3907956	3996229	0.15627	20:4027401	-3.73	20:3917696	0.127	12.99	-1.395	1724	7	lasso	0.15	1.5e-49	-1.68511	0.092
All_epilepsy	PsychENCODE	ABL2	1	179068462	179198819	0.24745	1:178940717	-3.94	1:179228396	0.0854	10.81	0.387	2118	42	enet	0.15	1.1e-49	-1.68512	0.092
All_epilepsy	PsychENCODE	PRMT3	11	20409076	20530840	0.0603	11:20008022	-3.39	11:20470142	0.0198	-5.8	0.986	1767	1767	bslmm	0.024	1.3e-08	-1.6848	0.092034
All_epilepsy	PsychENCODE	TTC32	2	20096404	20101747	0.36316	2:20324917	-3.37	2:20100988	0.34	21.55	1.406	1589	32	enet	0.36	5.7e-131	1.68426	0.0921
All_epilepsy	PsychENCODE	RP11-171I2.1	2	179588184	179591773	0.05116	2:179352450	-3.55	2:179578478	0.0262	-6.9	-0.845	1072	10	enet	0.04	1.1e-13	1.68436	0.0921
All_epilepsy	PsychENCODE	RRAGC	1	39303870	39325495	0.04788	1:39812518	3.04	1:39319038	0.0456	-7.93	-1.684	1280	1	top1	0.046	2.6e-15	1.684	0.0922
All_epilepsy	PsychENCODE	CTB-129O4.1	5	179720245	179722253	0.05753	5:179490127	3.74	5:179744455	0.0161	-5.75	1.317	1775	1775	bslmm	0.018	7.4e-07	-1.684	0.0922
All_epilepsy	PsychENCODE	MED13	17	60019966	60142643	0.06445	17:60172239	-3.85	17:59987778	0.0319	7.3	2.079	985	985	blup	0.046	1.9e-15	1.68347	0.0923
All_epilepsy	PsychENCODE	CTC-340A15.2	5	163723702	164598649	0.21053	5:163899570	-3.54	5:163632848	0.0462	8.66	-0.133	2683	8	lasso	0.17	3.1e-57	-1.6828	0.0924
All_epilepsy	PsychENCODE	TUBB3	16	89987800	90005169	0.01385	16:89922735	3.35	16:89992613	0.00848	-4.32	-1.683	1311	1	top1	0.0085	0.00047	1.68296	0.0924
All_epilepsy	PsychENCODE	RIPPLY2	6	84562985	84567234	0.02814	6:84432979	-4.61	6:84652337	0.0232	4.78	2.025	889	2	lasso	0.025	5.5e-09	1.68268	0.092437
All_epilepsy	PsychENCODE	RPN2	20	35806813	35870022	0.03494	20:35591800	2.77	20:35810346	0.0029	3.93	0.783	1084	1084	blup	0.012	4.1e-05	1.68197	0.0926
All_epilepsy	PsychENCODE	RBFOX2	22	36134783	36424473	0.04675	22:36524884	3.47	22:36232154	0.002	-4.05	-1.427	1872	1872	bslmm	0.009	0.00032	1.6818	0.09261
All_epilepsy	PsychENCODE	HEATR4	14	73945189	74025651	0.24223	14:74501536	-4.71	14:74054221	0.0462	-8.08	-2.355	1742	40	enet	0.096	6.9e-31	1.68143	0.09268
All_epilepsy	PsychENCODE	ASPM	1	197053258	197115824	0.02409	1:197604580	3.32	1:197016282	0.000926	4.15	-1.847	698	698	bslmm	0.0084	0.00051	-1.68134	0.0927
All_epilepsy	PsychENCODE	CCDC65	12	49297893	49325623	0.19039	12:49102287	-2.8	12:49313549	0.229	-17.44	-1.7662	1242	9	lasso	0.23	5.9e-79	1.67989	0.092979
All_epilepsy	PsychENCODE	SLC11A1	2	219246752	219261617	0.02257	2:218949681	2.51	2:219643036	0.000173	3.42	-1.684	875	4	lasso	0.001	0.12	-1.67997	0.093
All_epilepsy	PsychENCODE	CNTNAP1	17	40834631	40851832	0.05878	17:40696915	4.12	17:40793704	0.0328	6.96	-1.71669	724	5	lasso	0.037	1.3e-12	-1.67955	0.093
All_epilepsy	PsychENCODE	PRPF38A	1	52870236	52886511	0.1015	1:53302894	-3.23	1:52746501	0.0145	5.93	-0.921	917	21	enet	0.042	2.5e-14	-1.67993	0.093
All_epilepsy	PsychENCODE	SDCBP2	20	1290619	1309883	0.25352	20:999231	-3.24	20:1359238	0.106	11.43	-0.729	1486	39	enet	0.12	7.2e-40	1.67889	0.0932
All_epilepsy	PsychENCODE	PRKCA	17	64298754	64806861	0.17822	17:65291308	-3.06	17:64358247	0.00904	-5.34	0.847	2759	2759	bslmm	0.044	6.9e-15	-1.67829	0.0933
All_epilepsy	PsychENCODE	TTC38	22	46663858	46689905	0.46654	22:46330193	-2.97	22:46687220	0.298	20.07	1.804	1626	1626	bslmm	0.37	5.4e-134	1.6779	0.09336
All_epilepsy	PsychENCODE	CASZ1	1	10696661	10856707	0.15872	1:10939286	-3.43	1:10733079	0.0373	7.42	-1.775	1597	6	lasso	0.042	3.2e-14	-1.67697	0.0935
All_epilepsy	PsychENCODE	LINC01102	2	105049725	105137290	0.07446	2:104826025	-3.49	2:105101069	0.00368	4.3	-0.7554	1124	31	enet	0.015	6.3e-06	1.67732	0.0935
All_epilepsy	PsychENCODE	CTA-85E5.10	22	30404731	30476469	0.03936	22:30599570	-3.52	22:30590015	0.03	-6.64	1.677	1375	1	top1	0.03	1.4e-10	-1.677	0.09354
All_epilepsy	PsychENCODE	N4BP2L1	13	32974861	33002315	0.0882	13:32761969	3.12	13:32935406	0.0357	7.65	-1.565	1207	6	lasso	0.052	3.1e-17	-1.6769	0.0936
All_epilepsy	PsychENCODE	NFATC3	16	68118654	68263162	0.03357	16:67786611	-4.06	16:68281311	0.0074	-4.68	0.948	1074	1074	blup	0.0094	0.00024	-1.67626	0.0937
All_epilepsy	PsychENCODE	NOP56	20	2632791	2639039	0.25189	20:3054374	3.57	20:2645960	0.0903	12.24	-0.1808	1512	24	enet	0.2	2.7e-65	1.67631	0.0937
All_epilepsy	PsychENCODE	LTK	15	41795836	41806085	0.03161	15:41875360	-3.66	15:41803807	0.00136	-4.32	-0.87081	1212	1212	bslmm	0.0054	0.0044	1.67601	0.093737
All_epilepsy	PsychENCODE	RP11-662J14.2	14	40856762	40858344	0.03117	14:40359908	-3.51	14:40602788	0.0127	5.36	-1.676	2404	1	top1	0.013	2.5e-05	-1.676	0.09374
All_epilepsy	PsychENCODE	SUPV3L1	10	70939988	70968855	0.13841	10:70622543	3.97	10:70973925	0.0404	-8	2.031	1770	1770	bslmm	0.06	9.9e-20	-1.68	0.09377
All_epilepsy	PsychENCODE	PINK1	1	20959948	20978004	0.14133	1:21067051	-3.77	1:20976512	0.0526	8.44	2.241	1307	16	lasso	0.069	1.5e-22	1.67551	0.0938
All_epilepsy	PsychENCODE	LINC00174	7	65841031	65866325	0.01812	7:66082888	2.66	7:65904888	0.0144	5.34	-1.675	1620	1	top1	0.014	7.4e-06	-1.675	0.0939
All_epilepsy	PsychENCODE	RP11-61E11.2	12	105496250	105500957	0.15644	12:105515430	-3.84	12:105534573	0.0701	-10.95	-1.024	1568	8	lasso	0.15	3.5e-47	1.6748	0.093973
All_epilepsy	PsychENCODE	DGCR10	22	19010569	19011063	0.34519	22:19142990	-3.38	22:19008510	0.303	-20.07	1.2593	1198	29	enet	0.34	1.9e-119	-1.6743	0.09407
All_epilepsy	PsychENCODE	RP1-178F10.3	17	18227536	18229211	0.01445	17:18725527	-3.89	17:18215858	0.00497	4.33	-1.674	706	1	top1	0.005	0.0059	-1.674	0.0941
All_epilepsy	PsychENCODE	CSPG4P11	15	84855504	84866136	0.23219	15:84412827	-2.81	15:85116794	0.275	-19.2	2.153	1103	33	enet	0.32	1.5e-111	-1.6739	0.094151
All_epilepsy	PsychENCODE	FAM124B	2	225243415	225266802	0.06154	2:225018713	2.94	2:225306427	0.0255	6.99	0.585	1455	4	lasso	0.055	3.4e-18	1.6737	0.0942
All_epilepsy	PsychENCODE	SMNDC1	10	112050488	112064709	0.03866	10:112497546	-2.84	10:112070393	0.000449	4.36	-1.82	1242	1242	bslmm	0.0074	0.001	-1.67	0.09427
All_epilepsy	PsychENCODE	MTR	1	236958610	237067281	0.18488	1:237413873	-2.94	1:237024102	0.119	-13.12	1.736	1871	8	lasso	0.16	6e-51	-1.67336	0.0943
All_epilepsy	PsychENCODE	GSS	20	33516236	33543620	0.16222	20:33848456	-5.07	20:33520321	0.0751	-10.43	1.078	915	32	enet	0.1	6.3e-33	-1.67207	0.0945
All_epilepsy	PsychENCODE	COBL	7	51083909	51384515	0.06427	7:51573179	3.06	7:51098849	0.0291	-6.61	-2.131	1965	7	lasso	0.038	4e-13	1.67117	0.0947
All_epilepsy	PsychENCODE	ATE1-AS1	10	123687827	123711480	0.61461	10:124172991	-3	10:123622928	0.505	-16.62	1.4	1613	12	lasso	0.52	5.7e-210	-1.67	0.09474
All_epilepsy	PsychENCODE	TANC1	2	159825146	160089170	0.05085	2:159713019	-3.98	2:160097529	0.00465	5.83	-2.987	2226	2226	blup	0.021	9.7e-08	-1.67051	0.0948
All_epilepsy	PsychENCODE	C1orf227	1	213003483	213020991	0.02566	1:212762164	-4.41	1:213034718	0.00447	-4.84	1.4	1447	1447	blup	0.015	5e-06	-1.6704	0.0948
All_epilepsy	PsychENCODE	RSL24D1	15	55473004	55489265	0.19909	15:54979203	3.29	15:55479188	0.103	-11.78	-0.739	2028	7	lasso	0.15	1.4e-47	-1.67057	0.094807
All_epilepsy	PsychENCODE	GOSR2	17	45000483	45105003	0.07494	17:45146716	-3.11	17:45033071	0.075	-10.54	1.664	1123	9	enet	0.076	1e-24	-1.66989	0.0949
All_epilepsy	PsychENCODE	KIF3A	5	132028320	132073330	0.10453	5:132573003	-3.31	5:132127821	0.0347	-7.63	-1.69	1055	3	lasso	0.04	9.5e-14	1.6702	0.0949
All_epilepsy	PsychENCODE	COMMD5	8	146066427	146079121	0.16752	8:146194415	3.69	8:146079874	0.0654	9.78	2.187	538	538	blup	0.11	3.6e-34	1.67033	0.0949
All_epilepsy	PsychENCODE	SATB2-AS1	2	200322423	200341658	0.08688	2:200706838	2.72	2:200275209	0.00478	-3.85	-1.055	852	42	enet	0.027	1.3e-09	1.67024	0.0949
All_epilepsy	PsychENCODE	ARHGEF28	5	72921983	73237818	0.25478	5:73126169	-4.7	5:73028655	0.0512	-9.72	-0.9	1938	40	enet	0.14	1.2e-46	1.6697	0.095
All_epilepsy	PsychENCODE	RP11-484K9.4	3	112709294	112710000	0.03497	3:112497225	-3.27	3:112738625	0.0151	-5.31	-1.669	1728	1	top1	0.015	4.5e-06	1.669	0.095117
All_epilepsy	PsychENCODE	DCAF13P3	15	51236860	51238193	0.01069	15:51413089	-3.96	15:50836243	-0.00048	3.42	1.171	1523	1523	bslmm	0.00088	0.14	1.66858	0.095201
All_epilepsy	PsychENCODE	B3GAT2	6	71566382	71666741	0.22753	6:71203736	-2.81	6:71733920	0.0548	-8.95	1.602	1608	74	enet	0.061	4.9e-20	-1.66783	0.095349
All_epilepsy	PsychENCODE	PCNP	3	101292939	101313281	0.02923	3:101740348	3.85	3:101335471	0.00787	-5.41	1.1715	1406	1406	bslmm	0.013	2.2e-05	-1.66771	0.095372
All_epilepsy	PsychENCODE	MRS2	6	24403153	24425810	0.28122	6:23942635	4.28	6:24425447	0.196916	-16.2	1.258	1956	1956	bslmm	0.24	3.5e-80	-1.66669	0.09558
All_epilepsy	PsychENCODE	SIAH3	13	46354405	46425871	0.0445	13:46389527	-3.13	13:46353012	0.0627	8.06	0.926	1374	1374	bslmm	0.071	4.6e-23	-1.66679	0.0956
All_epilepsy	PsychENCODE	ADCY10P1	6	41068761	41108571	0.19634	6:41493446	3.87	6:41076392	0.203	16.46	-1.695	1476	1476	bslmm	0.22	5.5e-73	-1.6665	0.095615
All_epilepsy	PsychENCODE	RHOU	1	228870824	228882416	0.07607	1:229235299	3.21	1:228990057	0.0241	5.82	1.263	1255	1255	bslmm	0.032	3.5e-11	1.6659	0.0957
All_epilepsy	PsychENCODE	PLD4	14	105391153	105399574	0.05359	14:105243220	3.68	14:105408827	0.0232	5.86	1.66607	1410	1	top1	0.023	1.6e-08	1.66607	0.0957
All_epilepsy	PsychENCODE	HSP90AB1	6	44214824	44221620	0.05131	6:43756863	3.21	6:44210892	0.0202	5.39	1.665	1337	1	top1	0.02	1.3e-07	1.665	0.095913
All_epilepsy	PsychENCODE	KIAA1033	12	105501102	105562912	0.25324	12:105366320	-3.32	12:105521279	0.127	-13.25	0.65	1627	22	enet	0.19	2.4e-62	1.66481	0.095951
All_epilepsy	PsychENCODE	PPP1R9A	7	94536514	94925727	0.03551	7:94972055	-3.82	7:94906798	0.00997	5.09	0.855	1614	4	lasso	0.015	3.4e-06	1.66404	0.0961
All_epilepsy	PsychENCODE	MAPKAPK5-AS1	12	112277571	112280706	0.03707	12:112445840	-3.2	12:112261638	0.0153	-4.65	-2.0407	573	573	blup	0.016	2.5e-06	-1.66396	0.096121
All_epilepsy	PsychENCODE	NPM3	10	103541082	103543170	0.06196	10:103674102	5.47	10:103498216	0.0421	-7.76	-4.594	809	809	bslmm	0.047	1.4e-15	1.66	0.09615
All_epilepsy	PsychENCODE	WDR25	14	100842755	100996640	0.18233	14:100609888	2.84	14:100796401	0.0677	10.45	-1.781	1438	39	enet	0.11	1.5e-34	-1.66299	0.09631
All_epilepsy	PsychENCODE	UQCR10	22	30163358	30166402	0.01351	22:30599570	-3.52	22:30188741	0.00056	4.06	-1.1726	1159	10	enet	0.0041	0.011	-1.6629	0.09633
All_epilepsy	PsychENCODE	SNHG5	6	86370710	86388451	0.33462	6:85901596	2.72	6:86376586	0.283	-19.37	-1.389	1481	36	enet	0.29	7.5e-99	1.66206	0.0965
All_epilepsy	PsychENCODE	NFS1	20	34255977	34287281	0.10522	20:33848456	-5.07	20:34325671	0.034	7.08	-1.32	1082	7	lasso	0.034	7.7e-12	-1.66202	0.0965
All_epilepsy	PsychENCODE	SRSF9	12	120899471	120907596	0.1021	12:120590445	-4.74	12:120924343	0.0669	9.89	-0.693	1486	1486	bslmm	0.095	1.2e-30	-1.66161	0.096591
All_epilepsy	PsychENCODE	TNFAIP2	14	103589779	103603776	0.11849	14:104087773	3.98	14:103610912	0.0178	5.92	0.662	1526	25	enet	0.055	4.7e-18	1.66143	0.09663
All_epilepsy	PsychENCODE	TIMM9	14	58875212	58894332	0.0353	14:58822593	3.11	14:58822593	-0.000299	4.09	3.11384	1209	1209	blup	0.0027	0.032	1.66133	0.09665
All_epilepsy	PsychENCODE	STARD7	2	96850597	96874563	0.0727	2:97087087	-3.99	2:96821296	0.0072	-4.81	0.7633	468	468	bslmm	0.019	2.1e-07	-1.66126	0.0967
All_epilepsy	PsychENCODE	C6orf3	6	111921078	111923498	0.84045	6:111971519	-3.31	6:111929862	0.272	-18.96	0.842	1201	111	enet	0.58	3.1e-252	-1.66104	0.096705
All_epilepsy	PsychENCODE	ADAM22	7	87563458	87832204	0.08437	7:87705369	-3.61	7:87704699	0.0203	6.29	-1.242	1226	1226	blup	0.041	8.4e-14	-1.66077	0.0968
All_epilepsy	PsychENCODE	EFHD1	2	233470767	233547491	0.12621	2:233472575	3.12	2:233493739	0.0523	-8.95	-1.4222	1640	1640	bslmm	0.055	2.8e-18	1.66049	0.0968
All_epilepsy	PsychENCODE	BLM	15	91260558	91358859	0.03588	15:91723744	-4.69	15:91342206	0.0115	4.49	1.66032	1722	1	top1	0.011	5.7e-05	1.66032	0.09685
All_epilepsy	PsychENCODE	LAP3	4	17578815	17609595	0.07034	4:17850286	-2.79	4:17575530	0.0342	7.33	-2.013	1577	25	enet	0.043	1.6e-14	-1.66014	0.0969
All_epilepsy	PsychENCODE	EID3	12	104697517	104698980	0.05235	12:104779350	-3.61	12:104662550	0.00344	4.83	-1.8644	1610	1610	bslmm	0.028	5.6e-10	-1.66007	0.096901
All_epilepsy	PsychENCODE	RDH11	14	68143518	68162531	0.12203	14:67691094	-3.46	14:68200383	0.0602	-8.99	-1.56497	1450	17	enet	0.067	6.4e-22	1.65963	0.09699
All_epilepsy	PsychENCODE	NELFA	4	1984441	2043630	0.20106	4:2201489	-3.11	4:1988257	0.093	-11.14	-2.0642	1613	1613	bslmm	0.11	5.8e-35	1.65836	0.0972
All_epilepsy	PsychENCODE	MAPK14	6	35995488	36079013	0.03678	6:36562248	-2.92	6:36054932	0.00459	-4.06	-0.623	1505	1505	bslmm	0.0061	0.0025	1.65817	0.097283
All_epilepsy	PsychENCODE	MPDZ	9	13105703	13279589	0.1559	9:12781338	3.16	9:13126056	0.0514	-8.47	1.343	1584	10	enet	0.072	1.5e-23	-1.65795	0.0973
All_epilepsy	PsychENCODE	CNTN1	12	41086244	41466220	0.05669	12:41845169	-3.04	12:41473127	0.00908	-5.04	0.921	2632	2632	bslmm	0.024	6.4e-09	-1.65697	0.097527
All_epilepsy	PsychENCODE	MIP	12	56843286	56862950	0.02918	12:57290183	3.28	12:57071770	0.0361	5.5	2.2002	825	825	bslmm	0.036	1.6e-12	1.65671	0.097579
All_epilepsy	PsychENCODE	ENTPD1-AS1	10	97512963	97849995	0.19371	10:98147079	2.8	10:97872644	0.0921	-10.36	1.2477	2014	2014	bslmm	0.11	3.7e-34	-1.66	0.09759
All_epilepsy	PsychENCODE	CDC26	9	116018115	116037869	0.0962	9:115902419	-3.56	9:116052324	0.0798	-10.44	-1.556	1656	4	lasso	0.08	6.6e-26	1.65623	0.0977
All_epilepsy	PsychENCODE	SLITRK1	13	84451344	84456528	0.0176	13:84756434	2.94	13:84013565	0.00121	-3.96	0.624	1307	1307	bslmm	0.005	0.0059	-1.65627	0.0977
All_epilepsy	PsychENCODE	OAS1	12	113344582	113369990	0.09583	12:113775078	3.25	12:113361117	0.0398	8.13	-2.021	1104	5	lasso	0.066	2e-21	-1.65602	0.097719
All_epilepsy	PsychENCODE	LRRC27	10	134145614	134195010	0.26233	10:134095966	-3.58	10:134160040	0.145	14.06	-1.519	2063	13	lasso	0.2	1.4e-64	-1.66	0.09786
All_epilepsy	PsychENCODE	EBAG9P1	10	101457164	101457706	0.04583	10:101850935	-3.09	10:101475039	0.0291	6.49	-1.65528	1377	1	top1	0.029	2.5e-10	-1.66	0.09787
All_epilepsy	PsychENCODE	CES1	16	55836763	55867249	0.39987	16:55360493	3.1	16:55865188	0.0989	11.48	2.1523	1602	1602	bslmm	0.2	6e-65	1.65445	0.098
All_epilepsy	PsychENCODE	LOH12CR2	12	12508342	12510001	0.06821	12:12233007	-4.77	12:12488669	0.0118	-5.17	0.9413	1439	1439	bslmm	0.023	1.7e-08	-1.65448	0.09803
All_epilepsy	PsychENCODE	SCAP	3	47455203	47518616	0.22893	3:47599380	3.61	3:47490493	0.192	16.19	2.181	562	35	enet	0.23	3.1e-77	1.65416	0.098094
All_epilepsy	PsychENCODE	RPL31P12	1	72767155	72767512	0.17714	1:72281132	-3.44	1:72812249	0.225	17.46	-1.656	1165	10	enet	0.23	5.5e-76	-1.6543	0.0981
All_epilepsy	PsychENCODE	SLC38A3	3	50242679	50258411	0.02667	3:50186948	-3.66	3:50223977	0.0144	-4.3	-1.654	716	1	top1	0.014	7.1e-06	1.654	0.098128
All_epilepsy	PsychENCODE	ARL3	10	104433488	104474164	0.04194	10:104124605	3.26	10:104223831	0.0168	-6.69	1.074	1220	5	lasso	0.034	1e-11	-1.65	0.09823
All_epilepsy	PsychENCODE	ANXA3	4	79472673	79531597	0.11743	4:79035317	2.9	4:79510367	0.0761	10.1	1.79	1400	1400	bslmm	0.084	3.2e-27	1.65303	0.0983
All_epilepsy	PsychENCODE	SLC25A44	1	156163880	156182587	0.04601	1:156199267	3.69	1:156156094	0.012	-4.98	-1.653	798	1	top1	0.012	3.9e-05	1.653	0.0983
All_epilepsy	PsychENCODE	SMG5	1	156219015	156252620	0.07741	1:155819018	3.3	1:156219450	0.0367	-8	0.947	860	7	lasso	0.045	4.7e-15	-1.65332	0.0983
All_epilepsy	PsychENCODE	MYB	6	135502453	135540311	0.03037	6:135885614	-2.77	6:135527314	-0.000727	-3.5	-0.694	1181	1181	blup	0.0011	0.12	1.65305	0.098321
All_epilepsy	PsychENCODE	SLC12A1	15	48483861	48596275	0.51419	15:48065044	-2.67	15:48670243	0.0859	5.35	0.702	850	11	lasso	0.12	9.8e-38	1.65291	0.09835
All_epilepsy	PsychENCODE	NRXN3	14	78708734	80330762	0.04772	14:80351333	4.6	14:80333709	0.0208	-5.65	-1.65257	3364	1	top1	0.021	8.2e-08	1.65257	0.09842
All_epilepsy	PsychENCODE	SHB	9	37919131	38069210	0.0876	9:37542108	3.79	9:38017681	0.0717	10.33	-1.64	1708	7	lasso	0.076	1.3e-24	-1.65202	0.0985
All_epilepsy	PsychENCODE	RSPO4	20	939095	982907	0.13541	20:578018	-4.05	20:998589	0.0214	6.68	0.4969	1608	30	enet	0.056	2e-18	1.65185	0.0986
All_epilepsy	PsychENCODE	KMO	1	241695434	241758944	0.09631	1:241953410	-3.86	1:241696412	0.0407	-7.51	-1.69049	1734	1734	bslmm	0.052	3.8e-17	1.65171	0.0986
All_epilepsy	PsychENCODE	ZNF503-AS2	10	77160759	77168738	0.02623	10:77423406	-2.21	10:77308908	-0.000419	4.13	-1.798	906	906	bslmm	0.0037	0.015	-1.65	0.09861
All_epilepsy	PsychENCODE	NES	1	156638555	156647189	0.11666	1:156451959	2.89	1:156647931	0.0739	-9.77	-2.615	1123	9	enet	0.085	2.2e-27	1.65141	0.0987
All_epilepsy	PsychENCODE	PRTG	15	55903744	56035288	0.03787	15:56060308	-3.13	15:56035735	0.00631	4.89	-2.097	2185	2185	bslmm	0.01	0.00011	-1.65094	0.098752
All_epilepsy	PsychENCODE	STX19	3	93733213	93747454	0.01227	3:93978536	-3.35	3:93711993	-0.000456	-3.68	-1.059	752	752	blup	0.0035	0.018	1.65076	0.098788
All_epilepsy	PsychENCODE	CHODL	21	19273580	19639690	0.05998	21:19251716	-3.63	21:19191735	0.0212	-5.7	1.0004	2182	2182	bslmm	0.028	4.1e-10	-1.6507	0.0988
All_epilepsy	PsychENCODE	LINC01115	2	779837	864112	0.31046	2:816024	4.75	2:865501	0.235	17.64	-1.558	2447	6	lasso	0.25	5.4e-84	-1.65072	0.0988
All_epilepsy	PsychENCODE	FES	15	91426925	91439006	0.15534	15:91723744	-4.69	15:91435422	0.0808	9.92	-1.65043	1494	1	top1	0.081	3.5e-26	-1.65043	0.098855
All_epilepsy	PsychENCODE	NRBF2	10	64893050	64914783	0.27269	10:64915146	-2.72	10:65010672	0.456	-24.63	1.469	1398	49	enet	0.47	8.6e-187	-1.65	0.09888
All_epilepsy	PsychENCODE	CTAGE3P	13	52482354	52484757	0.0233	13:52788484	-3.7	13:52652079	0.00373	-4.23	1.489	881	881	blup	0.005	0.0058	-1.65042	0.0989
All_epilepsy	PsychENCODE	RP11-159D12.5	17	56066399	56082614	0.05381	17:56268798	-4.38	17:56073897	0.00224	4.29	-1.417	1056	1056	bslmm	0.0046	0.0076	-1.64927	0.0991
All_epilepsy	PsychENCODE	ITPK1	14	93403259	93582665	0.07111	14:92912331	-3.54	14:93470126	0.0177	-5.63	0.29749	1885	1885	bslmm	0.029	3.7e-10	-1.64871	0.09921
All_epilepsy	PsychENCODE	B4GALT7	5	177027101	177037348	0.03708	5:177138515	-3.4	5:177066200	0.0196	-5.85	1.648	855	1	top1	0.02	1.9e-07	-1.648	0.0994
All_epilepsy	PsychENCODE	AC012360.4	2	105940667	105946986	0.03769	2:105952528	-3.66	2:105912362	0.0188	-5.25	-1.648	1757	1	top1	0.019	3.4e-07	1.648	0.0994
All_epilepsy	PsychENCODE	RP5-886K2.3	1	24086872	24104777	0.02189	1:23740708	-4.93	1:24050797	-0.00069	3.16	-1.1336	1007	1007	bslmm	0.0038	0.015	-1.64767	0.0994
All_epilepsy	PsychENCODE	AHCY	20	32868074	32899608	0.14507	20:33138063	-3.93	20:32867984	0.0381	-4.77	1.647	708	1	top1	0.038	4.9e-13	-1.647	0.0996
All_epilepsy	PsychENCODE	INTS12	4	106603784	106817143	0.07467	4:106921612	3.68	4:106730710	0.0593	-9.32	1.418	1593	10	lasso	0.062	2.3e-20	-1.64547	0.0999
All_epilepsy	PsychENCODE	RHOB	2	20646835	20649200	0.02787	2:20529589	-3.25	2:20738199	0.00792	4.76	-1.202	1417	6	enet	0.014	7.8e-06	-1.64515	0.0999
All_epilepsy	PsychENCODE	SPATC1L	21	47581062	47604390	0.76799	21:47813015	-3.51	21:47602149	0.145	-15.14	-1.091	1916	129	enet	0.48	2.9e-190	1.6445	0.1
All_epilepsy	PsychENCODE	PSMA2	7	42948872	42971773	0.03944	7:43368807	3.64	7:42939207	0.0306	6.6	1.644	1680	1	top1	0.031	9.3e-11	1.644	0.1
All_epilepsy	PsychENCODE	GAS2L1	22	29702572	29708774	0.1536	22:29895887	-3.15	22:29730002	0.123	9.88	1.121	1292	6	lasso	0.13	5.1e-41	1.6448	0.10001
All_epilepsy	PsychENCODE	ISLR2	15	74392652	74430881	0.09332	15:74214554	3	15:74463609	0.029	-7.25	-0.87176	1194	1194	blup	0.044	6.3e-15	1.64455	0.100062
All_epilepsy	PsychENCODE	WDR20	14	102605840	102691184	0.09246	14:102492656	2.68	14:102669022	0.0641	9.4	-1.643	1556	1	top1	0.064	5.5e-21	-1.643	0.10038
All_epilepsy	PsychENCODE	GUCY1A2	11	106544738	106889250	0.07206	11:106664756	-3.1	11:106870742	0.0168	-5.14	1.643	2182	1	top1	0.017	1.4e-06	-1.643	0.100383
All_epilepsy	PsychENCODE	NAALAD2	11	89864683	89926062	0.16937	11:90315979	2.19	11:89907387	0.106	-13.06	-2.054	1034	47	enet	0.18	9.5e-59	1.6422	0.100555
All_epilepsy	PsychENCODE	MUT	6	49398073	49430904	0.14954	6:49050749	3.71	6:49456545	0.109	12.14	-1.073	1473	12	lasso	0.13	5.8e-42	-1.64089	0.100819
All_epilepsy	PsychENCODE	LY75	2	160628362	160761260	0.21062	2:160243191	-3.22	2:160777188	0.173	-15.41	-1.9235	1799	13	lasso	0.2	5.7e-65	1.64211	0.101
All_epilepsy	PsychENCODE	NUP88	17	5264258	5323480	0.34158	17:4908721	-4.28	17:5306464	0.447	-24.4	1.604	1955	76	enet	0.47	5.2e-185	-1.63772	0.101
All_epilepsy	PsychENCODE	RHBDL3	17	30593195	30651680	0.21014	17:30361629	-3.68	17:30592493	0.0953	-11.36	-2.447	1097	1097	bslmm	0.13	6.6e-43	1.639	0.101
All_epilepsy	PsychENCODE	ATP1B1	1	169074935	169101960	0.03925	1:169590635	-2.56	1:169271902	0.0198	-5.25	1.642	1756	1	top1	0.02	1.7e-07	-1.642	0.101
All_epilepsy	PsychENCODE	NIFK	2	122484521	122494499	0.09236	2:122546064	2.83	2:122467440	0.0222	-5.6	-1.638	1182	1	top1	0.022	3.1e-08	1.638	0.101
All_epilepsy	PsychENCODE	C2orf69	2	200775979	200820658	0.03154	2:200506400	2.67	2:200626770	-0.000752	-3.52	-0.9694	1038	1038	bslmm	0.0043	0.0095	1.64182	0.101
All_epilepsy	PsychENCODE	DRD1	5	174867042	174871211	0.19354	5:175061111	-4.1	5:174472535	0.0315	6.66	-0.8182	1241	1241	bslmm	0.077	3.8e-25	-1.6379	0.101
All_epilepsy	PsychENCODE	AC079610.2	2	214141276	214148929	0.06953	2:214113722	-3.79	2:214155049	0.0208	-6.48	0.76	1313	1313	bslmm	0.03	1.5e-10	-1.63915	0.101
All_epilepsy	PsychENCODE	GAPDHP58	1	120038459	120039464	0.11795	1:120066875	3.04	1:120021750	0.0842	11.68	1.353	1145	9	lasso	0.11	2e-34	1.64095	0.101
All_epilepsy	PsychENCODE	RP11-638I8.1	7	45854201	45854862	0.05105	7:45735775	-3.42	7:45732757	0.0242	-6.75	0.407	1873	1873	bslmm	0.035	3.9e-12	-1.63763	0.101
All_epilepsy	PsychENCODE	WI2-81516E3.1	22	49288729	49294198	0.26265	22:49025627	-3.89	22:49227606	0.032	8.48	-1.29	2919	63	enet	0.11	2.5e-35	-1.6396	0.10109
[truncated: 12,753 more rows]

## Sheet: GGE
Supplementary Data 4. Transcriptome-wide association study (TWAS) results. Analysis of differential gene expression in brain for epilepsy using FUSION TWAS.
Column Description EpiType: The epilepsy type in which the association is studied. PANEL: Short description of the gene expression reference panel FILE: Input file path ID: Canonical gene name (for total expression) or exon/exon junction (for splice variant) CHR: Chromosome P0: Transcription start site P1: Transcription end site HSQ: SNP-hertiability explained by cis-SNPs in reference panel BEST.…
EpiType	PANEL	ID	CHR	P0	P1	HSQ	BEST.GWAS.ID	BEST.GWAS.Z	EQTL.ID	EQTL.R2	EQTL.Z	EQTL.GWAS.Z	NSNP	NWGT	MODEL	MODELCV.R2	MODELCV.PV	TWAS.Z	TWAS.P
GGE	PsychENCODE	RMI1	9	86595626	86618985	0.0626	9:86429305	-6.93	9:86594798	0.0516	-8.51	-6.621	1453	6	lasso	0.053	1.8e-17	6.25353	4.01e-10
GGE	PsychENCODE	HNRNPK	9	86582998	86595569	0.0194	9:86429305	-6.93	9:86620546	-0.000498	4.05	5.016	1446	1446	blup	0.0013	0.1	5.86977	4.36e-09
GGE	PsychENCODE	RP11-76I14.1	2	104490768	104694236	0.01362	2:104433256	-6.98	2:104057364	0.0134	-4.41	5.721	1620	1	top1	0.013	1.5e-05	-5.721	1.06e-08
GGE	PsychENCODE	PGGT1B	5	114546527	114598569	0.02917	5:114121436	6.84	5:114533217	3.76e-05	-3.44	2.784	1717	1717	bslmm	0.0022	0.049	-5.51399	3.51e-08
GGE	PsychENCODE	SEMA3F	3	50192478	50226508	0.08857	3:50409826	-5.93	3:50180613	0.0122	5.79	3.269	704	35	enet	0.053	1.5e-17	5.34682	8.95e-08
GGE	PsychENCODE	TVP23B	17	18684308	18710027	0.15937	17:18715642	-5.18	17:18684487	0.122	-13.14	-5.009	619	6	lasso	0.15	2.9e-48	5.29124	1.21e-07
GGE	PsychENCODE	SH3RF2	5	145316142	145461354	0.10135	5:145257118	-3.739	5:145295700	0.0432	7.86	-3.268	1518	1518	bslmm	0.061	3.6e-20	-5.02135	5.13e-07
GGE	PsychENCODE	FANCL	2	58386378	58468507	0.10003	2:58138651	8.89	2:58243567	0.0154	-6.05	-6.675	1070	9	enet	0.055	3.4e-18	4.86953	1.12e-06
GGE	PsychENCODE	RP11-320H14.1	4	46245565	46246232	0.05139	4:46001618	5.81	4:46376184	0.01	-5.27	4.723	1166	1166	bslmm	0.02	1.5e-07	-4.85662	1.19e-06
GGE	PsychENCODE	PRPSAP2	17	18743398	18834581	0.17293	17:18715642	-5.18	17:18770367	0.26	-18.77	4.461	610	52	enet	0.27	3.5e-93	-4.7925	1.65e-06
GGE	PsychENCODE	TMEM107	17	8076555	8079717	0.01637	17:8088612	6	17:8038789	0.000241	4.07	-4.78839	1182	1	lasso	0.00058	0.18	-4.78839	1.68e-06
GGE	PsychENCODE	KCNJ4	22	38822332	38851205	0.08022	22:38851830	-5.05	22:38846891	0.0461	-8.12	-4.766	1175	1	top1	0.046	1.8e-15	4.766	1.88e-06
GGE	PsychENCODE	RPAP2	1	92764522	92867613	0.23048	1:92422246	4.06	1:92652691	0.0577	7.75	3.335	1173	39	enet	0.11	9e-36	4.72649	2.28e-06
GGE	PsychENCODE	RP11-275H4.1	3	181138846	181160274	0.41972	3:181238024	-5.2	3:181160258	0.522	-26.29	-4.75	926	64	enet	0.53	2.2e-218	4.64503	3.4e-06
GGE	PsychENCODE	SHISA4	1	201857808	201861434	0.39281	1:201822955	-4.86	1:201822955	0.272	-19.02	-4.857	1323	6	lasso	0.29	1.4e-99	4.64085	3.47e-06
GGE	PsychENCODE	ABI2	2	204192942	204312446	0.02226	2:204468600	4.52	2:204054597	-0.000745	-3.58	3.614	1107	1107	bslmm	0.0066	0.0018	-4.62477	3.75e-06
GGE	PsychENCODE	C9orf64	9	86553226	86571901	0.0318	9:86429305	-6.93	9:86563495	0.019	-6.48	5.128	1492	2	enet	0.024	1.1e-08	-4.59554	4.32e-06
GGE	PsychENCODE	RP11-849F2.8	17	8128139	8128798	0.02024	17:8088612	6	17:8152039	0.000214	-3.94	3.846	1225	1225	bslmm	0.0015	0.086	-4.59008	4.43e-06
GGE	PsychENCODE	HTT	4	3076408	3245676	0.05237	4:3233614	-5.58	4:3236505	0.0075	-5.42	-4.919	1864	1864	bslmm	0.015	3.6e-06	4.54047	5.61e-06
GGE	PsychENCODE	TMEM258	11	61535973	61560274	0.07329	11:61611216	-4.43	11:61551927	0.0123	5.95	-3.665	1096	8	enet	0.013	2.3e-05	-4.47452	7.66e-06
GGE	PsychENCODE	SP4	7	21467652	21554440	0.0397	7:21547750	4.56	7:21531161	0.0105	4.91	4.47034	1823	1	top1	0.011	0.00011	4.47034	7.81e-06
GGE	PsychENCODE	AKR1A1	1	46016215	46035721	0.05009	1:45762934	-4.22	1:46182192	0.0191	-6.34	3.933	1002	1002	bslmm	0.029	2.6e-10	-4.38844	1.14e-05
GGE	PsychENCODE	RP11-768F21.1	12	119825792	120105884	0.04584	12:120143950	-4.28	12:120327246	-0.000566	-3.63	-2.033	1689	1689	bslmm	0.011	8e-05	4.34833	1.37e-05
GGE	PsychENCODE	ASAP3	1	23755056	23811061	0.33162	1:23740708	-4.54	1:23773817	0.19	-16.15	-4.285	983	983	bslmm	0.23	7e-78	4.34768	1.38e-05
GGE	PsychENCODE	AC090286.2	17	18811592	18812178	0.02464	17:18715642	-5.18	17:18807884	0.0295	6.54	4.306	521	1	top1	0.03	1.9e-10	4.306	1.66e-05
GGE	PsychENCODE	FAM8A1	6	17600586	17611950	0.09715	6:17129999	-4.48	6:17596503	0.0511	8.32	-3.42131	1610	1610	bslmm	0.057	7e-19	-4.30361	1.68e-05
GGE	PsychENCODE	RP11-647K16.1	2	191318818	191319247	0.01492	2:191567225	6.86	2:191331214	0.00197	4.37	-4.012	1223	6	enet	0.0028	0.031	-4.29595	1.74e-05
GGE	PsychENCODE	RP11-968A15.2	12	54656399	54672847	0.01783	12:54578976	-3.6	12:54777633	-0.000563	-4.11	-2.2339	1016	1016	bslmm	0.0013	0.1	4.27301	1.93e-05
GGE	PsychENCODE	ZBTB32	19	36195429	36207940	0.0441	19:36464015	-4.54	19:36231646	0.0106	6.02	-3.947	1376	19	enet	0.026	2e-09	-4.22211	2.42e-05
GGE	PsychENCODE	STX4	16	31044210	31054296	0.06647	16:31082025	4.5	16:31039376	0.0656	-9.54	4.216	563	1	top1	0.066	1.9e-21	-4.216	2.49e-05
GGE	PsychENCODE	SH2D3C	9	130500596	130541020	0.0188	9:130902773	4.83	9:130718497	0.0037	-4.12	4.2152	1028	1	top1	0.0037	0.015	-4.21524	2.5e-05
GGE	PsychENCODE	MYCBPAP	17	48585745	48608862	0.1627	17:48609789	-4.66	17:48568230	0.101	-10.07	-0.573	1192	4	lasso	0.13	1.9e-41	-4.19724	2.7e-05
GGE	PsychENCODE	NOL12	22	38077680	38170137	0.09414	22:38057338	-4.91	22:38075188	0.0351	-7.72	-4.1	1300	12	enet	0.041	4.9e-14	4.1813	2.9e-05
GGE	PsychENCODE	ARHGEF15	17	8213559	8225829	0.01805	17:8088612	6	17:8220357	0.00041	3.71	5.02517	1258	1258	bslmm	0.0012	0.11	4.17688	2.96e-05
GGE	PsychENCODE	PSMG1	21	40546695	40555777	0.14756	21:40588241	-4.5	21:40574552	0.222	17.17	-4.176	1605	1	top1	0.22	3.5e-74	-4.176	2.97e-05
GGE	PsychENCODE	VKORC1	16	31102163	31107301	0.05461	16:31082025	4.5	16:31011821	0.00866	5.17	-2.675	631	25	enet	0.027	1.3e-09	-4.16495	3.11e-05
GGE	PsychENCODE	PRSS53	16	31094746	31100949	0.0277	16:31082025	4.5	16:31081460	0.00435	-3.82	4.24	620	620	bslmm	0.0083	0.00055	-4.16055	3.17e-05
GGE	PsychENCODE	RP1-74M1.3	1	23243175	23247993	0.03964	1:23740708	-4.54	1:22923859	0.000565	-4.25	-0.7914	960	960	blup	0.0048	0.0066	4.13845	3.5e-05
GGE	PsychENCODE	RASSF1	3	50367219	50378411	0.0801	3:50409826	-5.93	3:50400081	0.00178	4.03	-5.492	756	756	blup	0.024	7.6e-09	-4.13588	3.54e-05
GGE	PsychENCODE	RP11-815I9.4	17	18570942	18572774	0.00986	17:18715642	-5.18	17:18594860	0.0135	-4.41	-4.13354	694	1	top1	0.013	1.4e-05	4.13354	3.57e-05
GGE	PsychENCODE	M6PR	12	9092959	9102551	0.2038	12:9139887	4.74	12:9097795	0.173	15.46	4.505	1302	1302	bslmm	0.19	3.6e-62	4.11286	3.91e-05
GGE	PsychENCODE	HSD3B7	16	30996519	31000473	0.10924	16:31082025	4.5	16:31000809	0.0694	10.46	4.331	512	3	lasso	0.089	8.7e-29	4.10191	4.1e-05
GGE	PsychENCODE	USP8	15	50716577	50793280	0.35296	15:50740939	5.09	15:50729629	0.263	-18.67	4.924	1840	57	enet	0.3	2.4e-103	-4.09227	4.27e-05
GGE	PsychENCODE	AARSD1	17	41102543	41116515	0.1768	17:41087400	-4	17:41157387	0.0392	4.97	-2.037	805	805	bslmm	0.058	3.5e-19	-4.0696	4.71e-05
GGE	PsychENCODE	YWHAZ	8	101928753	101965616	0.05015	8:101976510	-4.33	8:101969528	0.0369	7.14	-4.069	1254	1	top1	0.037	1.2e-12	-4.069	4.72e-05
GGE	PsychENCODE	CSPG5	3	47603729	47622282	0.11389	3:48104449	4.34	3:47588898	0.148	14.14	3.95	499	6	lasso	0.15	2.1e-48	4.06636	4.78e-05
GGE	PsychENCODE	RAB4B	19	41284121	41302847	0.13938	19:41299864	-4.03	19:41298419	0.0964	-11.69	-4	1541	2	lasso	0.098	1.3e-31	4.04906	5.14e-05
GGE	PsychENCODE	CD46	1	207925402	207968858	0.38514	1:208018074	4.57	1:207943158	0.378	-22.42	3.507	1271	8	lasso	0.45	6.7e-172	-4.02539	5.69e-05
GGE	PsychENCODE	RP3-467L1.6	1	7836443	7836835	0.04736	1:7794264	5.73	1:7852129	0.0131	-5	4.024	1438	1	top1	0.013	1.9e-05	-4.024	5.72e-05
GGE	PsychENCODE	DPM2	9	130697378	130700763	0.2069	9:130709260	4.32	9:130700727	0.251	18.45	4.015	1013	4	lasso	0.27	1.5e-92	4.01114	6.04e-05
GGE	PsychENCODE	ASB16-AS1	17	42253341	42264085	0.09136	17:42320732	-4.21	17:42250378	0.045	-8.04	-3.993	1054	1	top1	0.045	4e-15	3.993	6.52e-05
GGE	PsychENCODE	RP11-575L7.4	9	86446501	86483335	0.0183	9:86429305	-6.93	9:86471611	0.00685	4.37	3.988	1501	1	top1	0.0068	0.0015	3.988	6.66e-05
GGE	PsychENCODE	FADS1	11	61567099	61596790	0.30013	11:61611216	-4.43	11:61575158	0.238	-17.98	-3.777	1167	24	enet	0.26	7.1e-87	3.96973	7.2e-05
GGE	PsychENCODE	DHX30	3	47844399	47891685	0.03181	3:48104449	4.34	3:47920240	0.0255	6.13	3.958	584	1	top1	0.026	3.2e-09	3.958	7.56e-05
GGE	PsychENCODE	HPS6	10	103825147	103827792	0.02346	10:103743133	6.87	10:103842430	0.0103	4.51	-2.7553	741	2	lasso	0.011	9.1e-05	-3.95111	7.78e-05
GGE	PsychENCODE	PYDC1	16	31227283	31228680	0.06765	16:31082025	4.5	16:31223876	0.028	6.91	4.20149	737	17	enet	0.039	2.4e-13	3.90287	9.51e-05
GGE	PsychENCODE	UBB	17	16284112	16286059	0.01965	17:15962121	3.69	17:16289653	0.000965	-4.2	-1.728	1023	1023	bslmm	0.0031	0.023	3.88936	0.000101
GGE	PsychENCODE	PRKAB1	12	120105558	120119435	0.04701	12:120121569	4.11	12:120099521	0.0365	-7.22	3.886	1250	1	top1	0.036	1.5e-12	-3.886	0.000102
GGE	PsychENCODE	MLEC	12	121124672	121139667	0.14914	12:121306387	4.67	12:121173386	0.0583	9.34	-2.033	1828	11	lasso	0.12	2.8e-37	-3.87223	0.000108
GGE	PsychENCODE	FOXP2	7	113726382	114333827	0.07541	7:113954180	5.11	7:113883531	0.0238	-6.05	4.91386	1510	1510	bslmm	0.033	2.2e-11	-3.86635	0.00011
GGE	PsychENCODE	SNX11	17	46180719	46200436	0.06507	17:46399497	-6.16	17:46178674	0.0364	-7.72	1.548	1311	7	lasso	0.053	1.9e-17	-3.85846	0.000114
GGE	PsychENCODE	TTC21B	2	166713985	166810353	0.03326	2:166940767	-5.24	2:166718377	0.00634	-4.5	-2.451	1339	1339	blup	0.01	0.00015	3.85555	0.000115
GGE	PsychENCODE	CIT	12	120123595	120315095	0.03312	12:120121569	4.11	12:120209011	0.00191	-4.22	-1.685	1417	1417	blup	0.0058	0.0032	3.82805	0.000129
GGE	PsychENCODE	YWHAB	20	43514317	43537173	0.21155	20:43497853	-3.83	20:43514210	0.125	-13.14	3.1795	1160	24	enet	0.15	2e-48	-3.82834	0.000129
GGE	PsychENCODE	TFAP2C	20	55204358	55214339	0.09475	20:55340092	-3.45	20:55336440	0.0156	-6.5	-2.592	1822	1822	bslmm	0.039	3.6e-13	3.82468	0.000131
GGE	PsychENCODE	SERAC1	6	158530536	158589312	0.54343	6:158114365	-4.82	6:158533165	0.158	15.17	4.32419	1940	17	lasso	0.37	6.4e-137	3.81013	0.000139
GGE	PsychENCODE	RP5-882C2.2	17	42298769	42301078	0.06699	17:42320732	-4.21	17:42312973	0.0459	-7.9	-3.799	1040	1	top1	0.046	2.1e-15	3.799	0.000145
GGE	PsychENCODE	OBFC1	10	105642300	105677963	0.12352	10:105828964	-3.84	10:105648686	0.0357	8.26	-3.072	1050	1050	bslmm	0.065	2.1e-21	-3.79859	0.000146
GGE	PsychENCODE	CCDC149	4	24807739	24981826	0.24906	4:24905088	3.92	4:24923871	0.0619	10.05	3.105	1720	42	enet	0.16	1e-51	3.7809	0.000156
GGE	PsychENCODE	KCNA1	12	5019071	5040527	0.03194	12:5104438	-3.47	12:5105213	0.0141	-5.26	-3.396	1182	1182	bslmm	0.016	2.7e-06	3.76615	0.000166
GGE	PsychENCODE	FAM114A2	5	153369688	153418496	0.14447	5:153493928	-4.031	5:153373618	0.206	-16.72	-3.76	1661	1	top1	0.21	2.1e-68	3.76	0.00017
GGE	PsychENCODE	DDB2	11	47236493	47260767	0.02831	11:47388214	-3.8	11:47187549	0.0127	5.72	2.36	845	845	blup	0.018	4.8e-07	3.75376	0.000174
GGE	PsychENCODE	RP11-541N10.3	10	105637132	105639519	0.08772	10:105828964	-3.98	10:105650598	0.067	-9.78	3.748	1017	1	top1	0.067	6.7e-22	-3.748	0.000178
GGE	PsychENCODE	GNL2	1	38032417	38061536	0.05807	1:38013346	-3.85	1:38058693	0.0409	8	3.609	1307	3	lasso	0.042	3.8e-14	3.73845	0.000185
GGE	PsychENCODE	BRCA1	17	41196312	41277500	0.07697	17:41499684	-4.13	17:41239472	0.0194	5.95	-3.507	910	910	bslmm	0.028	4.6e-10	-3.73561	0.000187
GGE	PsychENCODE	CD226	18	67498394	67629039	0.0318	18:67557276	3.67	18:67549594	0.010771	-5.15	3.221	1752	7	lasso	0.015	3.5e-06	-3.73223	0.00019
GGE	PsychENCODE	RP11-388M20.9	16	31237281	31238481	0.15252	16:31082025	4.5	16:31216779	0.114	-12.36	4.00107	746	746	bslmm	0.12	1.8e-38	-3.73218	0.00019
GGE	PsychENCODE	VPS36	13	52986737	53024763	0.2401	13:53301136	3.71	13:52997161	0.131	-13.27	3.401	1177	31	enet	0.18	5.2e-58	-3.71061	0.000207
GGE	PsychENCODE	COL5A2	2	189896622	190044605	0.18857	2:190343544	3.69	2:190223570	0.159	14.58	3.245	1544	54	enet	0.19	3.5e-62	3.7068	0.00021
GGE	PsychENCODE	DZIP3	3	108308529	108413693	0.12147	3:108136438	-4.08	3:108360944	0.0317	-6.65	-1.531	1703	5	lasso	0.049	1.7e-16	3.70567	0.000211
GGE	PsychENCODE	CSE1L	20	47662849	47713489	0.10726	20:47495560	4.78	20:47635715	0.0761	10.41	-1.965	1616	9	lasso	0.12	6.5e-38	-3.67103	0.000242
GGE	PsychENCODE	BRWD1	21	40556102	40693485	0.18824	21:40588241	-4.5	21:40654840	0.158	-14.49	4.197	1907	51	enet	0.19	1.6e-61	-3.6684	0.000244
GGE	PsychENCODE	LINC01011	6	2988201	2991407	0.13111	6:3249864	4.55	6:2982612	0.01958	-6.38	-0.983	1725	59	enet	0.077	6.6e-25	3.66	0.000255
GGE	PsychENCODE	SUGCT	7	40174575	40900362	0.02284	7:41375747	-5.78	7:39982999	1.02e-05	3.64	0.082	1827	1827	blup	0.00089	0.14	-3.65007	0.000262
GGE	PsychENCODE	CDK5RAP3	17	46045176	46059140	0.18087	17:46399497	-6.16	17:46063174	0.15	-14.35	1.487	1291	5	lasso	0.2	2.1e-66	-3.63891	0.000274
GGE	PsychENCODE	TRIM72	16	31225342	31236510	0.14823	16:31082025	4.5	16:31216779	0.113	-12.69	4.0015	746	22	enet	0.12	2.9e-38	-3.63568	0.000277
GGE	PsychENCODE	RHEBL1	12	49458468	49463808	0.05927	12:49434074	-4.25	12:49467076	0.043	7.94	-3.626	963	1	top1	0.043	1.6e-14	-3.626	0.000288
GGE	PsychENCODE	RBM5	3	50126341	50156454	0.02248	3:50409826	-5.93	3:49972101	0.0052	-4.35	0.158	687	687	bslmm	0.0077	0.00083	-3.59467	0.000325
GGE	PsychENCODE	CTD-3074O7.12	11	66303369	66305407	0.22617	11:66489778	-5.13	11:66196384	0.181	-16.12	-3.227	696	31	enet	0.27	1.4e-90	3.59348	0.000326
GGE	PsychENCODE	TMEM194B	2	191369068	191399448	0.02048	2:191567225	7.14	2:191428959	-0.00013	4.43	-1.891	1246	1246	bslmm	0.0032	0.022	-3.59123	0.000329
GGE	PsychENCODE	CCS	11	66360292	66373490	0.02795	11:66069218	5.11	11:66375479	0.0229	-5.69	-3.569	708	1	top1	0.023	1.9e-08	3.569	0.000358
GGE	PsychENCODE	MAP3K3	17	61699775	61773663	0.02513	17:62028019	3.87	17:62013474	-0.00036	3.59	1.146	850	850	bslmm	0.0094	0.00025	3.55043	0.000385
GGE	PsychENCODE	ANXA2	15	60639333	60695082	0.12101	15:60682220	-4.32	15:60690895	0.027	8.22	-3.968	1215	5	lasso	0.085	1.6e-27	-3.5486	0.000387
GGE	PsychENCODE	PRSS36	16	31150246	31161415	0.10124	16:31082025	4.5	16:31134059	0.0709	10.09	3.731	668	13	enet	0.078	2.5e-25	3.54718	0.000389
GGE	PsychENCODE	CASP10	2	202047604	202094129	0.02272	2:202053848	3.5	2:202017408	-0.000746	3.21	-1.12	1092	1092	blup	0.00033	0.23	-3.52247	0.000428
GGE	PsychENCODE	NEK3	13	52706775	52733996	0.1019	13:52714837	3.65	13:52714837	0.046	-9.07	3.648	984	23	enet	0.058	3.6e-19	-3.49649	0.000471
GGE	PsychENCODE	NDUFS8	11	67798084	67804111	0.11956	11:68224374	-4.63	11:67808116	0.0723	-10.04	3.115	1547	5	lasso	0.075	2.7e-24	-3.48926	0.000484
GGE	PsychENCODE	NOL3	16	67204057	67209643	0.05421	16:67345328	3.67	16:67347740	0.00562	4.54	3.483	625	1	top1	0.0056	0.0037	3.483	0.000496
GGE	PsychENCODE	TMEM110	3	52870235	52931612	0.08824	3:52793239	4.3	3:52862003	0.0321	8.4	2.421	1067	20	enet	0.064	8.3e-21	3.47997	0.000501
GGE	PsychENCODE	HEMK1	3	50606583	50622366	0.23617	3:50409826	-5.93	3:50643305	0.132	-13.52	-3.502	814	814	bslmm	0.19	4.9e-61	3.47617	0.000509
GGE	PsychENCODE	INHBA-AS1	7	41733514	41818986	0.03896	7:41375747	-5.78	7:41762712	0.0139	-5.54	-3.471	1424	1	top1	0.014	1e-05	3.471	0.000519
GGE	PsychENCODE	ACOT2	14	74034324	74042357	0.56529	14:74501536	-4.11	14:74032122	0.191	-16.01	2.798	1583	102	enet	0.28	7.6e-96	-3.47002	0.00052
GGE	PsychENCODE	DCLK2	4	150999426	151178609	0.13613	4:151229847	-3.8	4:151070434	0.0492	-9.09	3.244	1308	9	lasso	0.072	1.7e-23	-3.46221	0.000536
GGE	PsychENCODE	IARS	9	94972489	95056038	0.1611	9:94970578	3.9	9:95062651	0.0648	-8.28	0.685	1801	1801	bslmm	0.094	2.9e-30	3.45475	0.000551
GGE	PsychENCODE	FAM96A	15	64364758	64386217	0.02977	15:64369367	3.64	15:64370583	0.021	-5.9	3.4381	1278	1	top1	0.021	7.1e-08	-3.4381	0.000586
GGE	PsychENCODE	METTL7B	12	56075330	56078395	0.04018	12:56570811	3.89	12:56070774	0.0304	-5.24	0.397	914	7	enet	0.032	2.6e-11	-3.43814	0.000586
GGE	PsychENCODE	SMARCC1	3	47626762	47823596	0.01242	3:48104449	4.34	3:47770380	0.00906	3.8	3.429	608	1	top1	0.0091	0.00031	3.429	0.000606
GGE	PsychENCODE	EIF1AD	11	65764016	65769647	0.19912	11:66069218	4.81	11:65741770	0.053	9.16	-2.319	901	20	enet	0.087	4.5e-28	-3.42136	0.000623
GGE	PsychENCODE	NEDD4	15	56119120	56285944	0.30567	15:56077235	-3.84	15:56295536	0.0568	-9.24	2.844	2109	45	enet	0.15	1.9e-47	-3.413	0.000643
GGE	PsychENCODE	RP11-499P20.2	10	18802044	18834580	0.01935	10:18581361	4.55	10:18744005	-1.34e-05	-3.55	2.918	2144	2144	bslmm	0.0026	0.034	-3.4028	0.000667
GGE	PsychENCODE	NBR2	17	41277627	41305688	0.24385	17:41499684	-4.31	17:41281680	0.546	-27.09	-3.502	888	888	bslmm	0.55	4.4e-233	3.4021	0.000669
GGE	PsychENCODE	LGALS1	22	38071615	38075813	0.09197	22:38057338	-4.9	22:38066556	0.022	-6.5	-4.639	1194	1194	bslmm	0.034	7.6e-12	3.39937	0.000675
GGE	PsychENCODE	KLF3	4	38665817	38702663	0.03146	4:38393275	-4.72	4:38187255	0.00199	4.43	3.247	1808	8	enet	0.012	5.2e-05	3.39103	0.000696
GGE	PsychENCODE	FBXO42	1	16573334	16678949	0.13495	1:16561014	-4.78	1:16652219	0.121	-12.81	-3.873	1222	12	lasso	0.18	5.3e-58	3.38877	0.000702
GGE	PsychENCODE	KIAA1430	4	186080819	186130658	0.30817	4:186127754	4.05	4:186117497	0.382	-22.84	3.207	1831	28	enet	0.43	5.9e-161	-3.37901	0.000727
GGE	PsychENCODE	B3GNT1	11	66112843	66115163	0.05104	11:66069218	4.97	11:66117111	0.023	-6.31	2.969	774	15	enet	0.025	6.4e-09	-3.37773	0.000731
GGE	PsychENCODE	RP5-1024G6.8	1	53708036	53710212	0.0336	1:53640580	-3.94	1:53729536	0.00708	4.6	-3.376	1519	1	top1	0.0071	0.0013	-3.376	0.000735
GGE	PsychENCODE	NPIPB7	16	28467693	28481868	0.10627	16:28533631	5.7	16:28534038	0.158	-15.25	-2.83134	651	7	lasso	0.18	2.4e-60	3.37523	0.000738
GGE	PsychENCODE	CAP2	6	17393447	17558023	0.26246	6:16974460	-5.43	6:17559354	0.209	16.84	-3.526	1773	29	enet	0.22	2.9e-74	-3.37293	0.000744
GGE	PsychENCODE	RP11-407G23.4	16	57281262	57282404	0.02056	16:57252533	4.03	16:57296375	-6.57e-05	-3.87	2.268	1456	1456	blup	0.0049	0.0063	-3.36695	0.00076
GGE	PsychENCODE	NAB1	2	191511472	191557492	0.03822	2:191573502	5.95	2:191464730	0.00031	-3.73	-2.009	1222	11	enet	0.0054	0.0043	3.36195	0.000774
GGE	PsychENCODE	RP11-535M15.1	9	99449338	99483403	0.3094	9:99486241	3.44	9:99468996	0.264	-18.79	3.434	926	926	bslmm	0.27	1.8e-92	-3.36102	0.000777
GGE	PsychENCODE	BBS10	12	76738254	76742222	0.12244	12:76859275	-4.07	12:76951107	0.111	-10.47	-1.962	1267	33	enet	0.12	1.3e-39	3.35946	0.000781
GGE	PsychENCODE	CACNA2D2	3	50400233	50541675	0.03646	3:50409826	-5.93	3:50375066	0.00186	-4.5	-5.516	889	889	blup	0.004	0.012	3.35833	0.000784
GGE	PsychENCODE	TUFT1	1	151512781	151556059	0.06454	1:151528844	-4.27	1:151515873	0.00857	-5.87	-2.001	875	875	blup	0.019	2.4e-07	3.33966	0.000839
GGE	PsychENCODE	RPS26	12	56435637	56438116	0.26293	12:56570811	4.2	12:56473808	0.219	17.05	-3.168	643	4	lasso	0.25	1.9e-83	-3.33431	0.000855
GGE	PsychENCODE	LINC00222	6	109072857	109091145	0.03011	6:108997435	3.36	6:109000316	0.0142	-5.2	3.321	1221	1	top1	0.014	8.2e-06	-3.321	0.000897
GGE	PsychENCODE	MDP1	14	24683143	24685276	0.3239	14:24682141	-3.43	14:24678288	0.145	-14.05	-3.0744	1370	1370	bslmm	0.16	6.9e-52	3.32099	0.000897
GGE	PsychENCODE	ZNF641	12	48733791	48745197	0.1019	12:48644619	3.68	12:48702065	0.0815	10.72	3.548	1671	19	lasso	0.11	6.8e-35	3.31895	0.000904
GGE	PsychENCODE	FEM1B	15	68570141	68588203	0.07032	15:68168627	-4.23	15:68573757	0.0213	-5.76	-3.978	1247	1247	bslmm	0.035	4.4e-12	3.31793	0.000907
GGE	PsychENCODE	PCDHGA1	5	140710252	140892546	0.17996	5:140928165	4.002	5:140705739	0.114	12.3	3.13248	1374	13	enet	0.13	2.3e-43	3.31373	0.000921
GGE	PsychENCODE	GLT8D1	3	52728505	52740048	0.06747	3:52793239	4.3	3:52624723	0.0335	7.33	4.213	905	905	bslmm	0.044	1.1e-14	3.31341	0.000922
GGE	PsychENCODE	SH3BP1	22	38030661	38062939	0.1436	22:38057338	-4.9	22:38033376	0.0348	7.26	-1.173	1169	1169	bslmm	0.059	1.5e-19	-3.30989	0.000933
GGE	PsychENCODE	METAP1D	2	172864490	172947158	0.03939	2:172596418	-4.04	2:172890647	0.0168	5.47	-3.304	1764	1	top1	0.017	1.3e-06	-3.304	0.000953
GGE	PsychENCODE	PIK3CG	7	106505723	106547590	0.07307	7:106627729	4.08	7:106503398	0.0257	-6.48	2.351	1439	15	enet	0.039	3.7e-13	-3.30126	0.000963
GGE	PsychENCODE	MARVELD3	16	71660064	71676017	0.06204	16:71849974	3.69	16:71659879	0.0405	8.63	-1.941	1161	8	lasso	0.073	1.2e-23	-3.29424	0.000987
GGE	PsychENCODE	DALRD3	3	49052921	49059726	0.05009	3:48764954	5.29	3:49081247	0.046	-8.34	-2.614	515	26	enet	0.051	5.9e-17	3.29407	0.000987
GGE	PsychENCODE	RP11-94C24.8	17	48614655	48616115	0.0286	17:48609789	-4.66	17:48614674	0.0192	5.31	-3.29432	1150	1	top1	0.019	2.5e-07	-3.29432	0.000987
GGE	PsychENCODE	PATZ1	22	31721790	31742218	0.02203	22:31511071	3.37	22:31457195	0.000743	3.78	-0.039	1365	1365	blup	0.0068	0.0016	3.2843	0.00102
GGE	PsychENCODE	KAT8	16	31127075	31142714	0.2026	16:31082025	4.5	16:31149142	0.145	-14.54	-2.81	661	12	enet	0.18	1.3e-59	3.2829	0.00103
GGE	PsychENCODE	ANKRD12	18	9136226	9285983	0.0831	18:9040833	3.93	18:9259366	0.01998	6.68	2.345	2098	2098	blup	0.035	3.9e-12	3.28069	0.00104
GGE	PsychENCODE	SLC38A3	3	50242679	50258411	0.02667	3:50409826	-5.93	3:50223977	0.0144	-4.3	-3.269	716	1	top1	0.014	7.1e-06	3.269	0.00108
GGE	PsychENCODE	TMEM150C	4	83404323	83483510	0.29996	4:83250859	2.98	4:83500686	0.0229	6.87	-1.65	1581	81	enet	0.11	7.6e-36	-3.2646	0.0011
GGE	PsychENCODE	RN7SL269P	1	169927085	169927387	0.02145	1:169607049	-4.04	1:169885815	0.0274	6.3	-3.262	1784	1	top1	0.027	8.7e-10	-3.262	0.00111
GGE	PsychENCODE	CCDC6	10	61548521	61666414	0.15585	10:61696597	-4.46	10:61597231	0.0673	9.88	-3.121	1787	12	lasso	0.11	1.4e-35	-3.25737	0.00112
GGE	PsychENCODE	CPNE8	12	39040624	39301232	0.12987	12:38549653	-4.28	12:38806894	0.0323	6.67	-4.113	1789	9	lasso	0.051	5.9e-17	-3.25491	0.00113
GGE	PsychENCODE	C9orf117	9	130469268	130478281	0.0295	9:130632827	4.36	9:130810652	0.00175	-4.08	-2.165	986	986	bslmm	0.0082	0.00059	3.25272	0.00114
GGE	PsychENCODE	RP11-385F7.1	6	47444979	47445308	0.01865	6:47125619	3.64	6:47429767	0.00281	-4.4	-2.455	1618	11	enet	0.0081	0.00061	3.24547	0.00117
GGE	PsychENCODE	RRNAD1	1	156698234	156706752	0.04433	1:156572930	2.96	1:156698265	0.00875	4.46	2.206	1190	1190	bslmm	0.0092	0.00028	3.24468	0.00118
GGE	PsychENCODE	RP11-330O11.3	10	31120757	31122316	0.02432	10:30852153	-3.23	10:31122847	0.00577	4.79	2.97	1587	1587	bslmm	0.0087	0.0004	3.23548	0.00121
GGE	PsychENCODE	ATP8A2P2	13	33051411	33052978	0.0179	13:33161575	3.72	13:33165145	0.00908	4.55	3.508	1194	3	lasso	0.013	2.1e-05	3.23051	0.001236
GGE	PsychENCODE	WAPAL	10	88195013	88281572	0.04782	10:87803263	3.8	10:88269128	0.0196	-5.38	3.229	1763	1	top1	0.02	1.9e-07	-3.229	0.00124
GGE	PsychENCODE	RP11-395P17.3	9	130873450	130881013	0.0399	9:130706128	4.28	9:130892285	0.0279	6.7	-3.23	891	1	top1	0.028	5.9e-10	-3.23	0.00124
GGE	PsychENCODE	CES4A	16	67022492	67043661	0.05028	16:67345328	3.67	16:67094490	0.0117	-3.38	3.227	707	1	top1	0.012	4.9e-05	-3.227	0.00125
GGE	PsychENCODE	GKAP1	9	86354336	86444431	0.035	9:86429305	-6.93	9:86431653	0.0172	-4.93	-3.226	1543	1	top1	0.017	1e-06	3.226	0.00126
GGE	PsychENCODE	FAM163A	1	179712298	179785333	0.41308	1:179483614	-2.99	1:179739332	0.113	12.28	-2.19	2142	12	lasso	0.25	1.3e-86	-3.22174	0.00127
GGE	PsychENCODE	HNRNPU-AS1	1	245003940	245018799	0.17388	1:245490149	-3.85	1:245003772	0.0923	-12.49	3.0837	1453	6	lasso	0.11	5.3e-37	-3.21982	0.00128
GGE	PsychENCODE	TACO1	17	61678231	61685725	0.01571	17:61221626	-3.56	17:61692495	0.00408	3.66	3.219	757	1	top1	0.0041	0.011	3.219	0.00129
GGE	PsychENCODE	CTSB	8	11700033	11726957	0.27094	8:11379041	-3.25	8:11699279	0.122	-14.34	1.957	1533	31	enet	0.28	2e-96	-3.2191	0.00129
GGE	PsychENCODE	RP11-894J14.5	3	53003135	53133469	0.09121	3:52793239	4.3	3:53111704	0.0647	-9.39	-2.656	1176	1176	bslmm	0.067	4.9e-22	3.21699	0.0013
GGE	PsychENCODE	CHST8	19	34112861	34264414	0.09004	19:33921263	-4.23	19:33937127	0.0345	7.19	2.395	2004	30	enet	0.038	5e-13	3.2139	0.00131
GGE	PsychENCODE	AP000347.4	22	23980679	23982949	0.04073	22:23542535	-3.45	22:24045321	-0.000514	3.52	2.4856	1723	1723	blup	0.0086	0.00044	3.21435	0.00131
GGE	PsychENCODE	GCN1L1	12	120565007	120632513	0.05652	12:120121569	4.11	12:120588852	0.0323	-7.24	2.3767	1368	22	enet	0.033	1.6e-11	-3.21023	0.00133
GGE	PsychENCODE	CASP8	2	202098166	202152434	0.03696	2:202589472	-3.67	2:202176024	0.0288	6.82	3.2	1139	1	top1	0.029	3.2e-10	3.2	0.00137
GGE	PsychENCODE	NCOR1	17	15932471	16121499	0.0666	17:15855280	-4.25	17:16064716	0.0293	7.69	3.308	1193	1193	blup	0.047	7.1e-16	3.20036	0.00137
GGE	PsychENCODE	AC135050.5	16	31076816	31080567	0.01649	16:31082025	4.5	16:31131121	-0.000722	3.52	-2.559	586	586	bslmm	0.002	0.058	-3.20019	0.00137
GGE	PsychENCODE	KIAA0087	7	26572740	26578407	0.42623	7:26327516	3.57	7:26438728	0.233	-17.71	3.19332	1457	11	lasso	0.25	1.1e-85	-3.19265	0.00141
GGE	PsychENCODE	ZNF345	19	37341263	37403931	0.05207	19:37849137	-3.47	19:37622512	0.00937	5.27	-2.554	1402	15	enet	0.018	5e-07	-3.18808	0.00143
GGE	PsychENCODE	SPINT1	15	41136216	41150405	0.06586	15:41204571	5.66	15:41218500	0.00571	-4.83	-0.804	1189	23	enet	0.014	1.3e-05	3.18311	0.00146
GGE	PsychENCODE	MTSS1	8	125563031	125740730	0.058	8:125218258	3.77	8:125738233	-0.000213	-4.13	-1.0627	1805	1805	blup	0.0094	0.00025	3.179	0.00148
GGE	PsychENCODE	ARRDC1	9	140500106	140509812	0.0817	9:140596226	4.49	9:140504508	0.00913	4.24	3.178	518	1	top1	0.0091	0.0003	3.178	0.00148
GGE	PsychENCODE	TYMP	22	50964181	50968485	0.01196	22:51080194	3.53	22:50974100	1.69e-05	-3.94	3.174	1426	1	top1	1.7e-05	0.31	-3.174	0.0015
GGE	PsychENCODE	ANXA3	4	79472673	79531597	0.11743	4:79510367	3.27	4:79510367	0.0761	10.1	3.275	1400	1400	bslmm	0.084	3.2e-27	3.1723	0.00151
GGE	PsychENCODE	SPAG7	17	4862521	4871167	0.31966	17:4901371	-3.65	17:4865928	0.178	15.52	-2.53	1530	1530	bslmm	0.24	9.4e-83	-3.17154	0.00152
GGE	PsychENCODE	HP1BP3	1	21069154	21113816	0.03773	1:21122517	-3.75	1:21114416	0.0161	5.06	-3.171	1364	1	top1	0.016	2.2e-06	-3.171	0.00152
GGE	PsychENCODE	PLAA	9	26904081	26947461	0.0441	9:26921623	-3.36	9:26895949	0.0497	-8.3	-3.17	1778	1	top1	0.05	1.4e-16	3.17	0.00152
GGE	PsychENCODE	ERBB3	12	56473641	56497289	0.04413	12:56570811	3.8	12:56473808	0.0264	-6.41	-3.168	659	1	top1	0.026	1.7e-09	3.168	0.00153
GGE	PsychENCODE	FAM19A5	22	48885272	49246724	0.05062	22:48649449	-4.65	22:48622651	0.0203	-5.33	-4.28186	3476	25	enet	0.026	2.6e-09	3.16731	0.00154
GGE	PsychENCODE	AP000459.4	21	24733426	24757182	0.02095	21:25062085	2.87	21:24445909	-0.000723	-3.52	-1.6783	2004	2004	bslmm	0.00054	0.19	3.1664	0.00154
GGE	PsychENCODE	IGF1R	15	99192200	99507759	0.03404	15:99485702	4.48	15:99522106	0.0134	5.45	-3.1648	2067	1	top1	0.013	1.5e-05	-3.16477	0.00155
GGE	PsychENCODE	ARL6	3	97483365	97519953	0.02159	3:97227998	3.7	3:97650651	0.00731	-3.63	-1.81434	1407	6	lasso	0.0085	0.00046	3.16239	0.00156
GGE	PsychENCODE	CTD-3199J23.6	17	41296973	41297272	0.04124	17:41499684	-4.25	17:41281680	0.0467	-8.71	-3.502	846	846	bslmm	0.047	1.1e-15	3.16281	0.00156
GGE	PsychENCODE	KCTD18	2	201353675	201384507	0.06134	2:201293649	-3.89	2:201412760	0.0279	-6.34	1.839	1054	7	lasso	0.03	1.9e-10	-3.16072	0.00157
GGE	PsychENCODE	COPZ1	12	54694986	54745633	0.0433	12:54717698	-3.54	12:54748342	0.0266	-6.82	-3.1515	1191	1	top1	0.027	1.5e-09	3.15148	0.00162
GGE	PsychENCODE	PPAP2B	1	56960419	57110974	0.14752	1:56986633	3.09	1:57007791	0.0925	11.21	2.888	1828	19	enet	0.099	6.2e-32	3.1445	0.00166
GGE	PsychENCODE	TGFB3	14	76424442	76449334	0.02657	14:76306748	-3.49	14:76448921	0.0235	-5.72	-3.142	1279	1	top1	0.024	1.3e-08	3.14202	0.001678
GGE	PsychENCODE	AC016757.3	2	239133193	239140318	0.24974	2:238660973	3.47	2:239162734	0.0264	8.77	-2.6866	1919	52	enet	0.14	1.3e-45	-3.14005	0.00169
GGE	PsychENCODE	TUBE1	6	112391980	112408732	0.0879	6:112367218	-3.53	6:112378384	0.0924	-11.27	-3.13259	1153	1	top1	0.092	7.2e-30	3.13259	0.00173
GGE	PsychENCODE	ZDHHC24	11	66288108	66313709	0.09841	11:66489778	-5.14	11:66270360	0.0921	-11.46	-3.158	725	19	enet	0.094	2.3e-30	3.13381	0.00173
GGE	PsychENCODE	TCEA3	1	23707554	23751233	0.46762	1:23740708	-4.54	1:23785760	0.153	-12.21	-0.321	1019	14	lasso	0.33	6.3e-118	3.12415	0.00178
GGE	PsychENCODE	SLC25A45	11	65142663	65151172	0.02092	11:65349063	4.01	11:65161328	0.00766	4.28	-1.575	884	884	bslmm	0.01	0.00015	-3.12313	0.00179
GGE	PsychENCODE	PMFBP1	16	72146056	72210777	0.02226	16:72248130	3.95	16:72248130	0.000245	-4.07	3.947	1245	1245	blup	0.0047	0.0071	-3.12086	0.0018
GGE	PsychENCODE	MFAP3L	4	170907748	170954182	0.07643	4:170879344	3.61	4:170956772	0.0323	7.2	3.167	1791	7	lasso	0.055	3.6e-18	3.11723	0.00183
GGE	PsychENCODE	HAX1	1	154244987	154248351	0.13364	1:154303705	-4.41	1:154254317	0.0906	11.08	-2.9301	902	902	bslmm	0.096	5.2e-31	-3.11362	0.00185
GGE	PsychENCODE	PIGCP1	11	33097112	33098006	0.06996	11:33088587	4.29	11:33097828	0.0487	9.07	4.253	1547	7	lasso	0.074	3.3e-24	3.11246	0.00186
GGE	PsychENCODE	C1orf27	1	186344890	186390510	0.11895	1:186155615	-3.08	1:186316155	0.047	9.49	-2.339	1141	38	enet	0.099	6.5e-32	-3.10051	0.00193
GGE	PsychENCODE	KIFAP3	1	169890467	170054349	0.07981	1:169607049	-4.04	1:169936445	0.051	-8.39	2.438	1935	6	lasso	0.054	7.5e-18	-3.09603	0.00196
GGE	PsychENCODE	PTGES2	9	130882972	130890741	0.0404	9:130706128	4.28	9:130842142	0.00768	-5.1	-3.101	893	893	blup	0.009	0.00033	3.08973	0.002
GGE	PsychENCODE	CHAD	17	48541857	48546327	0.15133	17:48609789	-4.66	17:48574356	0.121	-9.75	-3.087	1205	1	top1	0.12	3.8e-39	3.087	0.00202
GGE	PsychENCODE	LINC00928	15	90048508	90067265	0.02722	15:89774894	4.96	15:90047910	0.00753	4.15	0.896	1154	1154	bslmm	0.012	4.6e-05	-3.08789	0.00202
GGE	PsychENCODE	KCTD7	7	66093868	66276446	0.02175	7:65608600	-3.5	7:65662767	0.00281	-4.63	-2.888	2288	7	enet	0.0061	0.0025	3.08004	0.00207
GGE	PsychENCODE	XPO6	16	28109300	28223241	0.0144	16:28561581	-4.78	16:28096106	0.012	4.89	3.077	902	1	top1	0.012	3.9e-05	3.077	0.00209
GGE	PsychENCODE	KIAA2013	1	11979648	11986485	0.02377	1:11987726	2.99	1:12440983	0.000266	-2.94	1.0035	1432	1432	bslmm	0.0044	0.0087	3.07432	0.00211
GGE	PsychENCODE	PRLHR	10	120352916	120355160	0.07606	10:120770198	4.27	10:120390874	0.017	-5.96	2.167	1534	9	lasso	0.037	1e-12	-3.07374	0.00211
GGE	PsychENCODE	LINC00174	7	65841031	65866325	0.01812	7:65551821	-3.74	7:65904888	0.0144	5.34	-3.074	1620	1	top1	0.014	7.4e-06	-3.074	0.00211
GGE	PsychENCODE	AC004540.5	7	26438213	26538594	0.81406	7:26327516	3.37	7:26438699	0.548	-27.38	2.8948	1588	53	enet	0.62	6.6e-276	-3.07431	0.00211
GGE	PsychENCODE	SNAPC1	14	62229075	62263146	0.09484	14:62229974	-4.08	14:62236240	0.0434	-7.76	2.908	1239	1239	bslmm	0.068	4.3e-22	-3.07309	0.002119
GGE	PsychENCODE	WDR25	14	100842755	100996640	0.18233	14:100788223	3.19	14:100796401	0.0677	10.45	-2.8196	1438	39	enet	0.11	1.5e-34	-3.07081	0.002135
GGE	PsychENCODE	CHGA	14	93389425	93401638	0.0518	14:93389435	-4.01	14:93388133	0.018	5.77	-2.585	1695	19	enet	0.039	3.2e-13	-3.07008	0.00214
GGE	PsychENCODE	AL136419.6	14	24678852	24685193	0.10975	14:24682141	-3.43	14:24678288	0.0377	-7.22	-3.0687	1374	1	top1	0.038	6.8e-13	3.06865	0.00215
GGE	PsychENCODE	B4GALT5	20	48249482	48330415	0.0276	20:47915390	3.63	20:48213552	-0.000494	-4.2	-2.4351	1546	26	enet	0.0017	0.073	3.06739	0.002159
GGE	PsychENCODE	ALDH3A1	17	19641297	19652256	0.10981	17:19707524	-3.91	17:19657881	0.000373	-3.72	1.308	1040	1040	bslmm	0.029	2.7e-10	3.06591	0.00217
GGE	PsychENCODE	FGF14	13	102372134	103054124	0.0688	13:102381301	3.06	13:102381301	0.0504	-8.34	3.063	2350	1	lasso	0.053	1.8e-17	-3.063	0.002191
GGE	PsychENCODE	TUBA1C	12	49582519	49667114	0.24722	12:49434074	-4.28	12:49529845	0.161	14.75	-2.892	1034	9	lasso	0.23	1.7e-76	-3.05767	0.00223
GGE	PsychENCODE	AC005606.14	16	2034878	2040358	0.04584	16:2494181	3.54	16:2037894	0.0231	-5.98	-3.054	1441	1	top1	0.023	1.7e-08	3.054	0.00226
GGE	PsychENCODE	PSMB1	6	170844205	170862429	0.16598	6:170893364	3.25	6:170909796	0.117	-11.59	3.049	1000	1	top1	0.12	1.3e-37	-3.049	0.0023
GGE	PsychENCODE	NBR1	17	41322498	41363708	0.06291	17:41499684	-4.1	17:41337472	0.0525	-8.54	-3.377	902	15	enet	0.066	1.8e-21	3.04569	0.00232
GGE	PsychENCODE	EPB41	1	29213603	29446553	0.04466	1:29081057	-3.81	1:29208859	0.0122	-4.81	3.039	1468	1	top1	0.012	3.5e-05	-3.039	0.00237
GGE	PsychENCODE	HMCES	3	128997671	129025029	0.04775	3:128959358	3.52	3:129056126	0.0121	-4.99	2.791	1189	1189	blup	0.017	8.9e-07	-3.03201	0.00243
GGE	PsychENCODE	GTPBP4	10	1034338	1065876	0.03734	10:702680	3.96	10:873563	0.00413	-5.39	-2.114	1661	15	enet	0.017	1.5e-06	3.02916	0.00245
GGE	PsychENCODE	PTPDC1	9	96793076	96872138	0.0424	9:97102354	4.05	9:96712312	0.0017	-3.84	-0.7295	1882	1882	bslmm	0.0062	0.0025	3.02808	0.00246
GGE	PsychENCODE	P2RY12	3	151055168	151102600	0.06988	3:150671075	-3.33	3:151111173	0.0409	-7.84	2.902	1517	12	enet	0.042	2.6e-14	-3.02853	0.00246
GGE	PsychENCODE	KCNA2	1	111136202	111174096	0.01896	1:111313912	3.08	1:111341310	-0.000728	3.61	-1.682	1432	1432	bslmm	0.0035	0.018	-3.02654	0.00247
GGE	PsychENCODE	PLOD2	3	145787227	145881440	0.0846	3:145704717	-3.19	3:145792089	0.0581	-9.28	-1.934	2124	21	enet	0.059	2.2e-19	3.02518	0.00248
GGE	PsychENCODE	AKT3	1	243651535	244014381	0.03983	1:243829549	3.77	1:244024703	0.0165	5.6	3.022	1031	1	top1	0.016	1.7e-06	3.022	0.00251
GGE	PsychENCODE	NEK4	3	52744800	52804965	0.32688	3:52793239	4.3	3:52765882	0.218	-17.1	3.669	1041	51	enet	0.27	5.5e-93	-3.016	0.00256
GGE	PsychENCODE	ITGA1	5	52083730	52255040	0.10126	5:52208599	-4.113	5:52073352	0.0386	-7.34	-1.676	1796	29	enet	0.061	7.1e-20	3.01656	0.00256
GGE	PsychENCODE	SFRP1	8	41119481	41167016	0.17766	8:41653266	3.35	8:41360008	0.0612	-10.14	-1.887	1880	31	enet	0.12	5.9e-40	3.0112	0.0026
GGE	PsychENCODE	TMTC1	12	29653773	29937692	0.19393	12:30342204	4.08	12:30179512	0.0155	6.23	2.352	2589	46	enet	0.082	1.1e-26	3.01197	0.0026
GGE	PsychENCODE	INA	10	105036920	105050108	0.1559	10:105035724	3.09	10:105052940	0.133	14.29	-3.048	1204	18	enet	0.17	1.2e-56	-3.00979	0.00261
GGE	PsychENCODE	CYTH1	17	76670130	76778379	0.06567	17:76628383	3.52	17:76699587	0.0236	4.42	3.00646	1955	1	top1	0.024	1.2e-08	3.00646	0.00264
GGE	PsychENCODE	PPA1	10	71962586	71993667	0.27122	10:72313875	3.58	10:71984752	0.197	16.4	-2.845	1846	9	lasso	0.22	4.1e-73	-2.99632	0.00273
GGE	PsychENCODE	ME1	6	83920108	84140797	0.12572	6:83645296	3.1	6:84136605	0.0511	-8.39	2.03651	1337	1337	bslmm	0.073	1e-23	-2.99534	0.00274
GGE	PsychENCODE	CRIPAK	4	1385340	1389780	0.46995	4:949893	3.7	4:1170587	0.371	22.4	-2.62869	1842	24	enet	0.43	9.6e-166	-2.99546	0.00274
GGE	PsychENCODE	SLC25A4	4	186064395	186071536	0.32573	4:186127754	4.05	4:186061166	0.0574	7.68	2.49	1764	17	enet	0.11	1.2e-36	2.99481	0.00275
GGE	PsychENCODE	PABPC1L	20	43538703	43587676	0.33654	20:43497853	-3.83	20:43514210	0.213	-17.02	3.1762	1176	1176	bslmm	0.24	4.6e-80	-2.9918	0.002773
GGE	PsychENCODE	PIGW	17	34890847	34895159	0.07873	17:34862220	-3.3	17:34914149	0.0576	-8.84	2.989	853	1	top1	0.058	5.7e-19	-2.989	0.0028
GGE	PsychENCODE	CSPG4P10	15	83128128	83145983	0.02244	15:83523163	3.98	15:83623154	0.000171	-3.99	1.595	523	523	blup	0.0038	0.014	2.98937	0.0028
GGE	PsychENCODE	EMX2OS	10	119232726	119304579	0.1177	10:118935713	3.83	10:119256834	0.0481	8.11	-1.652	1261	15	enet	0.073	9.2e-24	-2.98903	0.0028
GGE	PsychENCODE	MAGI2-AS3	7	79082198	79100524	0.29498	7:79558403	3.25	7:79110838	0.164	-14.88	-2.52	1528	46	enet	0.18	1e-58	2.98628	0.00282
GGE	PsychENCODE	CKAP4	12	106631655	106698057	0.0516	12:106385682	3.1	12:106653734	0.00716	-5.32	1.7789	1320	4	lasso	0.027	1.4e-09	-2.97879	0.00289
GGE	PsychENCODE	RBP7	1	10057264	10076078	0.12825	1:9672091	-3.84	1:9994243	0.0183	-6.61	1.3581	1126	1126	blup	0.049	3.1e-16	-2.97847	0.0029
GGE	PsychENCODE	COX5A	15	75212132	75230509	0.02336	15:75135447	3.92	15:75237885	0.0103	4.71	2.446	868	5	enet	0.011	7.5e-05	2.97791	0.0029
GGE	PsychENCODE	METAP2	12	95867296	95909615	0.01506	12:96380438	-4.14	12:95870154	0.00372	3.79	2.977	2055	1	top1	0.0037	0.015	2.977	0.00291
GGE	PsychENCODE	PTK6	20	62159778	62168723	0.03452	20:62328375	3.61	20:62140229	0.0211	-5.64	-2.975	2098	1	top1	0.021	6.8e-08	2.975	0.00293
GGE	PsychENCODE	RTDR1	22	23401593	23487208	0.07305	22:23542535	-3.42	22:23472011	0.0396	-7.79	-2.972	1269	1	top1	0.04	1.7e-13	2.972	0.00296
GGE	PsychENCODE	PNPO	17	46018872	46025654	0.15964	17:46399497	-6.16	17:46033854	0.0693	10.36	2.317	1273	9	lasso	0.14	2.2e-45	2.97234	0.00296
GGE	PsychENCODE	TLK1	2	171847333	172087824	0.02111	2:172543109	-3.91	2:171859437	0.00116	-4.33	2.436	1720	1720	blup	0.0034	0.019	-2.96847	0.00299
GGE	PsychENCODE	SLC25A25	9	130830480	130871524	0.0222	9:130706128	4.28	9:130855035	0.0202	-5.28	-2.968	942	1	top1	0.02	1.3e-07	2.968	0.003
GGE	PsychENCODE	MFSD9	2	103332299	103353347	0.04516	2:103790006	4	2:103351779	0.0152	5.99	-2.893	1173	1173	bslmm	0.025	3.4e-09	-2.96556	0.00302
GGE	PsychENCODE	TARBP2	12	53894705	53900215	0.06205	12:53651877	2.93	12:53804307	0.00162	-3.32	1.599	1054	1054	bslmm	0.008	0.00066	-2.95964	0.00308
GGE	PsychENCODE	AP1G1	16	71762913	71843104	0.09123	16:72248130	3.95	16:71728312	0.0852	11.31	-1.951	1266	4	lasso	0.096	5.7e-31	-2.95488	0.00313
GGE	PsychENCODE	RP11-542G1.1	4	76194278	76286392	0.10223	4:76302023	3.72	4:76232358	0.0341	-7.93	1.646	1787	23	enet	0.072	2.2e-23	-2.95324	0.00314
GGE	PsychENCODE	PET112	4	152591656	152682175	0.24079	4:153068922	-4.09	4:152679816	0.236	-17.81	2.6	1447	1447	bslmm	0.25	1.4e-84	-2.95116	0.00317
GGE	PsychENCODE	ZNF140	12	133656424	133684130	0.02772	12:133397787	-5	12:133697131	0.00292	4.58	3.627	928	928	bslmm	0.01	0.00013	2.94486	0.00323
GGE	PsychENCODE	FEN1	11	61560109	61564716	0.02463	11:61611216	-4.43	11:61567753	-0.000272	3.77	-3.799	1097	1097	blup	0.0039	0.013	-2.9422	0.00326
GGE	PsychENCODE	PCDP1	2	120302008	120419827	0.17218	2:120713446	5.37	2:120318903	0.0633	9.32	-3.126	1458	21	enet	0.087	3.3e-28	-2.94039	0.00328
GGE	PsychENCODE	ACOT4	14	74058410	74063200	0.44515	14:74501536	-4.09	14:74058832	0.242	17.93	1.516	1585	42	enet	0.29	4.8e-99	2.93833	0.0033
GGE	PsychENCODE	LINC00636	3	107602095	107647754	0.01771	3:108136438	-4.08	3:107652379	0.00991	4.47	2.937	1297	1	top1	0.0099	0.00017	2.937	0.00331
GGE	PsychENCODE	AC090945.1	3	15919554	15921078	0.07349	3:15733897	-3.38	3:15824860	0.0462	8.8	-3.129	1505	1505	blup	0.057	7.1e-19	-2.93621	0.00332
GGE	PsychENCODE	BRMS1	11	66104804	66112596	0.14866	11:66069218	4.98	11:66144100	0.0551	-9.21	-2.642	778	5	lasso	0.078	3.6e-25	2.93153	0.00337
GGE	PsychENCODE	CEBPG	19	33864236	33873592	0.02465	19:33921263	-4.23	19:33926012	0.00143	-3.97	-4.181	1974	4	lasso	0.0015	0.083	2.93096	0.00338
GGE	PsychENCODE	DDX42	17	61850963	61896677	0.17197	17:62028019	3.96	17:61867787	0.199	-16.4	3.081	892	892	bslmm	0.2	9e-68	-2.93032	0.00339
GGE	PsychENCODE	RP11-210M15.2	15	80637195	80695917	0.05616	15:80440006	2.94	15:80680631	0.0145	-5.75	-2.222	1537	1537	bslmm	0.018	4.9e-07	2.93011	0.00339
GGE	PsychENCODE	NIFK	2	122484521	122494499	0.09236	2:122542258	2.96	2:122467440	0.0222	-5.6	-2.929	1182	1	top1	0.022	3.1e-08	2.929	0.0034
GGE	PsychENCODE	CYB5R3	22	43013846	43045574	0.05862	22:42875373	4.68	22:42715375	-0.000692	-3.51	-0.903	1682	1682	blup	0.0052	0.0051	2.92843	0.00341
GGE	PsychENCODE	GGNBP2	17	34900737	34946278	0.03847	17:34862220	-3.29	17:34910357	0.0201	5.92	2.925	871	1	top1	0.02	1.4e-07	2.925	0.00344
GGE	PsychENCODE	VEZF1	17	56048910	56065620	0.03179	17:56295538	3.68	17:55898092	0.00162	4.14	-0.77061	1067	1067	bslmm	0.0028	0.029	-2.91905	0.00351
GGE	PsychENCODE	PIK3R1	5	67511548	67597649	0.07013	5:67015614	-4.064	5:67582174	0.00507	4.66	-0.098	1511	1511	bslmm	0.016	1.7e-06	2.91567	0.00355
GGE	PsychENCODE	RP11-161H23.5	12	49658939	49667089	0.05121	12:49434074	-4.26	12:49548276	0.0266	-6.37	-2.916	947	1	top1	0.027	1.5e-09	2.916	0.00355
GGE	PsychENCODE	NFS1	20	34255977	34287281	0.10522	20:33881187	-3.47	20:34325671	0.034	7.08	-2.328	1082	7	lasso	0.034	7.7e-12	-2.91489	0.003558
GGE	PsychENCODE	FADS3	11	61640991	61659523	0.02551	11:61611216	-4.43	11:61658629	0.0165	5.22	-2.912	1253	1	top1	0.016	1.7e-06	-2.912	0.00359
GGE	PsychENCODE	GUSBP11	22	23980674	24059543	0.17517	22:23542535	-3.45	22:24028190	0.148	-14.2	2.852	1760	15	enet	0.16	1.6e-53	-2.91088	0.0036
GGE	PsychENCODE	RP11-244F12.3	15	63338233	63341586	0.03205	15:63374129	3.64	15:63350218	0.0265	6.11	2.911	1344	1	top1	0.026	1.6e-09	2.911	0.0036
GGE	PsychENCODE	ATG2B	14	96747595	96830207	0.02958	14:96863249	-3.56	14:96814992	0.000146	3.74	2.911	1717	1	top1	0.00015	0.27	2.911	0.003603
GGE	PsychENCODE	ABCA4	1	94458393	94586688	0.16983	1:94201058	-3.3	1:94530337	0.0197	-6.59	-1.598	1380	1380	bslmm	0.083	9.4e-27	2.90734	0.00365
GGE	PsychENCODE	MEX3C	18	48700920	48744674	0.0376	18:48779673	3.26	18:48711088	0.00359	-4.13	2.162	1300	1300	blup	0.0063	0.0023	-2.8986	0.00375
GGE	PsychENCODE	PCDHA5	5	140201222	140391929	0.05663	5:140693046	3.437	5:140227876	0.0145	-5.98	2.26933	1042	1042	bslmm	0.025	5.1e-09	-2.89843	0.00375
GGE	PsychENCODE	RLTPR	16	67678822	67691472	0.00983	16:67345328	3.67	16:67681170	0.000508	3.43	-2.80558	604	604	bslmm	0.0037	0.016	-2.89678	0.00377
GGE	PsychENCODE	ASH1L	1	155305059	155532598	0.01408	1:155115349	-3.7	1:155058046	0.00173	-2.66	1.644	688	688	bslmm	0.003	0.026	-2.89621	0.00378
GGE	PsychENCODE	DCLK3	3	36753913	36781352	0.09993	3:36290458	-6.38	3:36844071	0.0312	-7.44	3.894	1483	9	lasso	0.076	9.4e-25	-2.8963	0.00378
GGE	PsychENCODE	UBXN2A	2	24150155	24227779	0.17037	2:23896434	4.52	2:24201701	0.0646	10.67	2.705	1655	1655	bslmm	0.14	5.3e-45	2.88941	0.00386
GGE	PsychENCODE	LINC00426	13	30914407	30951282	0.1296	13:30881573	-4.21	13:30947156	0.0441	-8.6	2.0495	1615	30	enet	0.066	1e-21	-2.88908	0.003864
GGE	PsychENCODE	RPL7AP28	4	132778498	132779068	0.03947	4:133084552	2.97	4:132964551	-0.000248	4.01	-1.8	1721	1721	bslmm	0.015	6.7e-06	-2.88886	0.00387
GGE	PsychENCODE	GHRH	20	35879489	35890238	0.01526	20:35389108	-3.33	20:35872867	0.00764	-4.33	-2.888	1062	1	top1	0.0076	0.00086	2.888	0.003877
GGE	PsychENCODE	UBQLN1	9	86274878	86323118	0.1112	9:86429305	-6.93	9:86293927	0.0409	8.03	1.487	1503	1503	bslmm	0.069	1.7e-22	2.88389	0.00393
GGE	PsychENCODE	RP11-386G11.10	12	49521565	49541652	0.03113	12:49434074	-4.18	12:49523713	0.00521	-4.63	-2.826	947	947	blup	0.0082	0.00059	2.88334	0.00393
GGE	PsychENCODE	PAN3-AS1	13	28710980	28712330	0.1146	13:28810240	4.13	13:28801616	0.0478	9.09	2.905	1545	22	enet	0.069	1.7e-22	2.88315	0.003937
GGE	PsychENCODE	TPM3	1	154127784	154167124	0.01129	1:154303705	-4.4	1:154133316	-0.00068	-3.75	-2.161	943	9	enet	-1.5e-05	0.32	2.88213	0.00395
GGE	PsychENCODE	RP3-525N10.2	6	69339854	69344919	0.07525	6:69063104	-3.25	6:69474173	0.0115	-5.95	-1.511	2193	2193	bslmm	0.024	8.6e-09	2.87868	0.00399
GGE	PsychENCODE	BHMT	5	78407602	78428108	0.37554	5:78609713	-4.501	5:78329647	0.0789	-12.34	0.946	1298	57	enet	0.26	1.2e-88	-2.87541	0.00404
GGE	PsychENCODE	RP11-708J19.1	3	47420579	47422489	0.0203	3:47661739	4.3	3:47442863	0.0118	-5.58	1.913	551	551	blup	0.012	3.3e-05	-2.87352	0.00406
GGE	PsychENCODE	CFL2	14	35179593	35184029	0.10258	14:35528801	3.05	14:35183987	0.0222	6.86	-2.5328	1968	1968	bslmm	0.056	2.2e-18	-2.87217	0.004077
GGE	PsychENCODE	CTA-445C9.14	22	26908503	26910534	0.38043	22:26989335	4.69	22:26844540	0.165	-14.86	-2.1	1480	39	enet	0.26	2.2e-88	2.87171	0.00408
GGE	PsychENCODE	ZNF417	19	58411664	58427978	0.36195	19:58546347	3.55	19:58361334	0.0565	9.69	-2.201	1409	1409	bslmm	0.14	5.1e-46	-2.87061	0.0041
GGE	PsychENCODE	FBXO7	22	32870663	32894818	0.62476	22:33182569	3.95	22:32882414	0.517	26.21	-2.886	1942	9	lasso	0.54	5.8e-226	-2.86873	0.00412
GGE	PsychENCODE	ADARB1	21	46493768	46646478	0.20769	21:46939390	-2.99	21:46496920	0.0272	8.6	-0.25	2179	57	enet	0.11	9.5e-37	-2.8664	0.00415
GGE	PsychENCODE	SMARCD2	17	61909444	61920425	0.02985	17:62028019	3.83	17:61942682	0.0392	7.51	2.865	854	1	top1	0.039	2.3e-13	2.865	0.00417
GGE	PsychENCODE	TOMM40	19	45393826	45406946	0.04909	19:45421100	3.39	19:45405062	0.0122	-5.03	3.253	1583	12	enet	0.016	2.5e-06	-2.86488	0.00417
GGE	PsychENCODE	PACSIN3	11	47199076	47207994	0.05611	11:47388214	-3.8	11:47198638	0.0412	7.72	-2.7648	828	8	enet	0.042	2.4e-14	-2.86417	0.00418
GGE	PsychENCODE	MAPK6PS3	13	42643068	42645229	0.0142	13:42945821	-4.1	13:42650315	0.00781	4.3	2.863	1456	1	top1	0.0078	0.00076	2.863	0.004197
GGE	PsychENCODE	MAPK6	15	52244303	52358462	0.15201	15:52113704	-3.66	15:52369728	0.0202	-6.04	-1.789	1423	10	lasso	0.049	1.9e-16	2.86219	0.00421
GGE	PsychENCODE	TPPP	5	660883	693510	0.04652	5:542206	-3.58	5:700560	0.0229	5.83	-2.86197	1831	1	top1	0.023	2e-08	-2.86197	0.00421
GGE	PsychENCODE	CCDC92	12	124403207	124457378	0.063	12:124545626	3.32	12:124447346	0.0254	-6.62	-1.719	1580	1580	blup	0.029	3.8e-10	2.85828	0.00426
GGE	PsychENCODE	AC124914.3	3	23920472	23920989	0.01968	3:23991929	3.49	3:24011182	0.000586	-3.5	-1.467	1337	1337	blup	0.002	0.056	2.85759	0.00427
GGE	PsychENCODE	PIGU	20	33148346	33264910	0.01666	20:33310999	-4.15	20:33378448	0.0104	-4.92	2.776	872	6	enet	0.013	1.8e-05	-2.85586	0.004292
GGE	PsychENCODE	KLHL41	2	170366212	170382772	0.12838	2:170291997	3.37	2:170359943	0.0947	11.34	-2.618	1746	1746	bslmm	0.099	4.7e-32	-2.85393	0.00432
GGE	PsychENCODE	GLB1L2	11	134201768	134248235	0.03408	11:133723384	4.53	11:134201864	0.0417	7.59	-2.8508	1874	1	top1	0.042	3.9e-14	-2.85075	0.00436
GGE	PsychENCODE	LRFN4	11	66624118	66627946	0.03405	11:66489778	-4.86	11:66578635	0.00454	-4.61	1.673	634	9	enet	0.0092	0.00028	-2.85052	0.00436
GGE	PsychENCODE	DPP8	15	65734801	65810042	0.05599	15:66020502	3.63	15:65837277	0.0262	-6.64	2.583	1211	6	lasso	0.029	3.8e-10	-2.85037	0.00437
GGE	PsychENCODE	MPI	15	75182346	75191798	0.32998	15:75135447	3.92	15:75170082	0.214	-16.91	2.9071	877	35	enet	0.27	6.7e-93	-2.84945	0.00438
GGE	PsychENCODE	RP11-46H11.3	12	133488056	133489173	0.06778	12:133397787	-5	12:133452069	0.0332	7.23	-2.6579	1197	1197	blup	0.036	1.7e-12	-2.84947	0.00438
GGE	PsychENCODE	CCDC173	2	170501935	170550943	0.24488	2:170291997	3.38	2:170548771	0.303	-20.22	-2.662	1987	51	enet	0.36	3.2e-129	2.84847	0.00439
GGE	PsychENCODE	ZSWIM7	17	15879874	15903031	0.58286	17:15855280	-4	17:15879303	0.608	28.33	3.25	1028	27	enet	0.63	4.1e-285	2.84723	0.00441
GGE	PsychENCODE	PENK	8	57349233	57359293	0.31271	8:57010482	-3.89	8:57431464	0.0602	10	2.303	1581	87	enet	0.19	6.9e-64	2.8462	0.00443
GGE	PsychENCODE	MOAP1	14	93648541	93651273	0.0292	14:93389435	-4.01	14:93655907	0.00915	-4.52	-2.844	1522	1	top1	0.0092	0.00029	2.844	0.004455
GGE	PsychENCODE	STAU1	20	47729878	47804904	0.06131	20:47495560	4.83	20:47774166	0.0385	7.75	-1.9454	1603	1603	blup	0.052	2.2e-17	-2.84387	0.004457
GGE	PsychENCODE	GS1-259H13.2	7	99195689	99208439	0.08267	7:98769025	3.62	7:99163950	0.03	-6.9	-2.841	877	1	top1	0.03	1.4e-10	2.841	0.0045
GGE	PsychENCODE	MRPL33	2	27994584	28210954	0.02399	2:28696702	3.81	2:28344863	0.00188	4.21	1.295	1111	1111	bslmm	0.0052	0.0049	2.84031	0.00451
GGE	PsychENCODE	MPDZ	9	13105703	13279589	0.1559	9:13155535	3.52	9:13126056	0.0514	-8.47	3.082	1584	10	enet	0.072	1.5e-23	-2.83872	0.00453
GGE	PsychENCODE	LINC00641	14	21668238	21675059	0.16244	14:21640536	-3.33	14:21664710	0.0432	9.13	-3.0356	1526	5	lasso	0.098	1.1e-31	-2.83792	0.004541
GGE	PsychENCODE	SCG3	15	51973550	52013223	0.1431	15:51701224	-3.54	15:51964210	0.0892	-11.22	-2.017	1284	1284	bslmm	0.098	9.5e-32	2.83609	0.00457
GGE	PsychENCODE	FAM183A	1	43610824	43622067	0.04032	1:44031861	-4.02	1:43532184	0.000186	3.8	-1.5651	1182	1182	bslmm	0.0032	0.023	-2.83565	0.00457
GGE	PsychENCODE	NCOA6	20	33284722	33413452	0.09299	20:33310999	-4.15	20:33357945	0.0868	-10.91	2.834	935	1	top1	0.087	4.6e-28	-2.834	0.004597
GGE	PsychENCODE	PTPLAD1	15	65822756	65870687	0.02065	15:66020502	3.63	15:66108647	0.0161	4.78	-2.833	1132	1	top1	0.016	2.2e-06	-2.833	0.00461
GGE	PsychENCODE	KIAA1429	8	95499921	95565757	0.12136	8:96028892	3.81	8:95547119	0.102	-11.76	-2.885	1837	2	lasso	0.1	2.4e-33	2.8328	0.00461
GGE	PsychENCODE	FNDC3B	3	171757418	172119455	0.07272	3:171525943	-3.12	3:172090558	-0.000589	3.99	-0.685	1936	1936	bslmm	0.016	2.7e-06	-2.83186	0.00463
GGE	PsychENCODE	GBF1	10	104005289	104142656	0.05143	10:103743133	6.87	10:104009503	0.00189	-4.94	-2.081	1009	1009	blup	0.011	7.5e-05	2.832	0.00463
GGE	PsychENCODE	RP11-553L6.5	3	114033348	114035026	0.12235	3:113625725	-3.43	3:114023283	0.0493	8.33	-2.137	804	16	enet	0.051	4.4e-17	-2.83012	0.00465
GGE	PsychENCODE	SCARA5	8	27727399	27850244	0.09853	8:28267420	-3.52	8:27855813	0.0299	7.15	-2.7489	1701	1701	bslmm	0.045	3.9e-15	-2.8298	0.00466
GGE	PsychENCODE	GS1-124K5.2	7	65874130	65955046	0.04517	7:65551821	-3.74	7:66384617	0.0288	7.44	-3.004	1699	1699	blup	0.038	7.3e-13	-2.82683	0.0047
GGE	PsychENCODE	NT5CP2	14	74005925	74006485	0.26075	14:74501536	-4.12	14:74032122	0.0985	-11.58	2.7879	1540	57	enet	0.14	3.4e-44	-2.82543	0.004722
GGE	PsychENCODE	MAPK8	10	49514698	49647403	0.28643	10:49782633	-3.08	10:49555311	0.079	-10.96	1.8389	1070	43	enet	0.14	1.4e-46	-2.82205	0.00477
GGE	PsychENCODE	PMP22	17	15133095	15168643	0.03279	17:15599473	-3.93	17:15110129	0.000863	-4.71	-0.167	1598	1598	blup	0.0022	0.047	2.81992	0.0048
GGE	PsychENCODE	ZNF254	19	24216276	24312654	0.07896	19:23786417	-3.53	19:24212432	0.0554	8.92	1.671	1599	1599	bslmm	0.058	5.9e-19	2.81963	0.00481
GGE	PsychENCODE	FGD4	12	32552463	32798984	0.14279	12:33075761	4.14	12:32789552	0.0677	-10.19	-3.022	2780	38	enet	0.098	1.2e-31	2.81692	0.00485
GGE	PsychENCODE	GPATCH4	1	156564279	156571288	0.16085	1:156572930	2.96	1:156572930	0.119	-12.88	2.963	1118	1118	bslmm	0.12	1e-38	-2.81649	0.00486
GGE	PsychENCODE	RP11-267M23.4	8	95565950	95581973	0.05697	8:96028892	3.51	8:95570050	0.0446	8.73	-2.812	1778	1	top1	0.045	5.4e-15	-2.812	0.00492
GGE	PsychENCODE	HDAC7	12	48176505	48226915	0.02817	12:48644619	3.68	12:48185192	-0.000655	-3.59	-2.0823	1958	1958	bslmm	0.0051	0.0054	2.81101	0.00494
GGE	PsychENCODE	SFR1	10	105881816	105886143	0.03309	10:105643332	3.8	10:105983959	0.000563	4.1	-2.87	1036	1036	bslmm	0.0085	0.00047	-2.8083	0.00498
GGE	PsychENCODE	GS1-124K5.3	7	65956083	65958553	0.01484	7:65551821	-3.74	7:66219179	0.0132	4.4	-2.80818	1619	1	top1	0.013	1.7e-05	-2.80818	0.00498
GGE	PsychENCODE	XYLT2	17	48423453	48440499	0.03766	17:48609789	-4.66	17:48433081	0.0112	5.1	-2.808	1223	1	top1	0.011	6.9e-05	-2.808	0.00499
GGE	PsychENCODE	PSMG3	7	1606966	1610641	0.04643	7:1812267	-3.44	7:1621247	0.0277	-6.43	2.80444	2066	1	top1	0.028	7e-10	-2.80444	0.00504
GGE	PsychENCODE	SETDB2	13	50018429	50069138	0.2255	13:49718168	-4.35	13:50027270	0.149	13.6	-3.0787	1368	1368	bslmm	0.15	4.8e-50	-2.80412	0.005045
GGE	PsychENCODE	AHCTF1	1	247002400	247095280	0.06131	1:246715973	3.61	1:247126156	0.0135	-5.03	0.822	2081	12	enet	0.016	2.4e-06	-2.80347	0.00506
GGE	PsychENCODE	ASAP1	8	131064353	131455906	0.06622	8:131145490	4.44	8:131084728	0.0386	7.7	-2.7768	2344	10	lasso	0.041	7e-14	-2.7998	0.00511
GGE	PsychENCODE	XRRA1	11	74518784	74660245	0.58258	11:74757597	3.44	11:74626366	0.663	29.61	2.8154	1354	1354	bslmm	0.68	0	2.80004	0.00511
GGE	PsychENCODE	SKP1P1	7	65888392	65888880	0.05038	7:65551821	-3.74	7:65542374	0.00602	4.26	-3.554	1606	1606	bslmm	0.012	4.2e-05	-2.80013	0.00511
GGE	PsychENCODE	TMEM183A	1	202976514	202993976	0.08285	1:203428268	-2.91	1:202967764	0.0171	5.99	-2.3673	1158	7	lasso	0.032	2.7e-11	-2.79931	0.00512
GGE	PsychENCODE	NANOS1	10	120789228	120793854	0.06488	10:120779010	4.18	10:120784994	0.0274	6.66	1.763	1702	1702	bslmm	0.035	4.8e-12	2.79967	0.00512
GGE	PsychENCODE	ELOVL1	1	43829068	43833696	0.04191	1:44031861	-3.87	1:43760070	0.0296	-6.93	-3.0165	1208	6	enet	0.032	3.1e-11	2.79506	0.00519
GGE	PsychENCODE	TOX3	16	52471917	52581714	0.12201	16:52852323	-3.92	16:52475288	0.0585	-9.12	-2.633	1441	8	enet	0.069	1.9e-22	2.79459	0.0052
GGE	PsychENCODE	ACTR10	14	58666798	58701750	0.2365	14:59141518	-3.01	14:58677500	0.0914	-11.07	1.9201	1230	10	lasso	0.14	5.3e-47	-2.79435	0.0052
GGE	PsychENCODE	RIN1	11	66097713	66104311	0.05633	11:66069218	4.98	11:66117111	0.0389	7.29	2.969	779	2	lasso	0.039	2.7e-13	2.79171	0.00524
GGE	PsychENCODE	RPL27	17	41150290	41154976	0.11515	17:41087400	-4	17:41134334	0.0302	4.66	-3.197	797	797	bslmm	0.034	7.4e-12	-2.7858	0.00534
GGE	PsychENCODE	ARHGAP8	22	45098355	45258665	0.23623	22:44736186	-3.3	22:45263379	0.0295	-8.09	-0.219	2237	2237	bslmm	0.098	8.9e-32	2.78374	0.00537
GGE	PsychENCODE	BRCA2	13	32889611	32973805	0.049	13:33161575	3.72	13:32892760	0.023	-6.69	2.783	1260	1	top1	0.023	1.9e-08	-2.783	0.005386
GGE	PsychENCODE	RPL34-AS1	4	109459346	109541616	0.19965	4:109561375	4.24	4:109556050	0.147	-14.16	-3.06	1605	1605	bslmm	0.15	1.2e-47	2.78154	0.00541
GGE	PsychENCODE	TPM1	15	63334831	63364114	0.33541	15:63374129	3.64	15:63353760	0.267	18.87	2.769	1385	19	enet	0.28	3.6e-96	2.77754	0.00548
GGE	PsychENCODE	VWA9	15	65871091	65903627	0.0219	15:66020502	3.63	15:65710002	0.00182	4.22	2.776	1120	1	lasso	0.002	0.057	2.776	0.0055
GGE	PsychENCODE	AC009227.2	2	155292365	155313950	0.02601	2:155274116	-3.84	2:155327732	0.00461	4.44	-2.728	1539	2	lasso	0.0046	0.0077	-2.77352	0.00555
GGE	PsychENCODE	AC064875.2	2	13106910	13147138	0.04011	2:13311445	4.14	2:13224892	0.015	5.69	3.4877	1726	33	enet	0.027	1.1e-09	2.7734	0.00555
GGE	PsychENCODE	OCLM	1	186369704	186370587	0.01499	1:186155615	-3.14	1:186361160	0.00165	-3.88	-2.324	1086	1086	bslmm	0.0055	0.0039	2.77233	0.00557
GGE	PsychENCODE	RP11-272L13.4	1	98321131	98322381	0.014	1:98382113	3.91	1:98326447	-0.000735	-3.56	3.157	1111	1111	bslmm	0.0016	0.076	-2.77182	0.00557
GGE	PsychENCODE	TMEM63A	1	226033237	226070069	0.19573	1:226457570	4.83	1:226029557	0.0803	10.03	0.8957	1324	15	enet	0.13	3.4e-42	-2.77138	0.00558
GGE	PsychENCODE	RP11-375N15.2	8	9412656	9414030	0.04319	8:9217991	4.09	8:9458549	0.0358	-7.44	2.77	1908	1	top1	0.036	2.5e-12	-2.77	0.00561
GGE	PsychENCODE	CHP2	16	23765948	23770272	0.06026	16:23829881	3.94	16:23803884	0.0235	-6.26	-2.768	1425	1	top1	0.024	1.3e-08	2.768	0.00564
GGE	PsychENCODE	RPS6KA4	11	64126620	64139687	0.01659	11:64021821	-4.03	11:64136592	0.00236	3.66	2.767	856	1	top1	0.0024	0.042	2.767	0.00566
GGE	PsychENCODE	ELP6	3	47537130	47555251	0.01993	3:47661739	4.3	3:47290699	0.00346	-3.2	0.399	519	519	bslmm	0.0037	0.015	-2.767	0.00566
GGE	PsychENCODE	CPEB1	15	83211951	83317612	0.14123	15:83523163	3.98	15:83352282	0.101	11.3	2.562	662	662	bslmm	0.13	1.1e-40	2.76521	0.00569
GGE	PsychENCODE	LRRC16B	14	24521206	24538937	0.0697	14:24537467	3.89	14:24515589	0.0165	-5.44	-1.2086	1324	1324	bslmm	0.017	1e-06	2.7638	0.005713
GGE	PsychENCODE	SPCS2	11	74660292	74690076	0.03088	11:74757597	3.47	11:74560117	0.0109	4.99	2.7625	1194	1	top1	0.011	8.5e-05	2.76254	0.00574
GGE	PsychENCODE	TAF2	8	120743015	120845103	0.19834	8:120916505	-3.36	8:120857455	0.0868	12.34	1.858	1779	5	lasso	0.16	1.8e-50	2.7615	0.00575
GGE	PsychENCODE	RP1-97D16.1	6	27704779	27706273	0.14447	6:27675124	-3.23	6:27679445	0.121743	-12.75	-2.758	671	1	top1	0.12	2.5e-39	2.76	0.005816
GGE	PsychENCODE	SH3RF3	2	109745804	110262207	0.04303	2:110270426	3.42	2:110251684	0.0102	5.27	0.8597	1626	18	enet	0.027	1.6e-09	2.75608	0.00585
GGE	PsychENCODE	PRKCA	17	64298754	64806861	0.17822	17:64401835	-3.29	17:64358247	0.00904	-5.34	1.073	2759	2759	bslmm	0.044	6.9e-15	-2.75427	0.00588
GGE	PsychENCODE	SUCLA2	13	48510622	48612125	0.1722	13:48331777	-3.18	13:48502068	0.139	13.69	1.544	1776	49	enet	0.19	4.3e-63	2.75395	0.005888
GGE	PsychENCODE	WTAP	6	160146617	160177351	0.11529	6:159756675	4.35	6:160169258	0.0657	9.93	-1.845	1586	1586	bslmm	0.087	3.7e-28	-2.75411	0.00589
GGE	PsychENCODE	GBE1	3	81538850	81811312	0.11984	3:81261091	-3.02	3:81721892	0.0101	-5.6	1.904	1367	1367	blup	0.025	3.2e-09	-2.75296	0.00591
GGE	PsychENCODE	IFT140	16	1560428	1662111	0.13219	16:1420638	-3.6	16:1625244	0.0241	7.12	-2.455	1909	6	lasso	0.052	3.6e-17	-2.75288	0.00591
GGE	PsychENCODE	ATP5L	11	118271869	118302211	0.03041	11:118561859	3.54	11:118262407	0.00616	4.86	2.7511	1357	1	top1	0.0062	0.0025	2.75113	0.00594
GGE	PsychENCODE	AC091878.1	5	17130137	17217156	0.14898	5:16871011	-3.353	5:17109445	0.078	-10.87	3.024	1758	28	enet	0.1	8.9e-34	-2.74844	0.00599
GGE	PsychENCODE	STARD7	2	96850597	96874563	0.0727	2:96854578	-2.89	2:96821296	0.0072	-4.81	1.9586	468	468	bslmm	0.019	2.1e-07	-2.73886	0.00617
GGE	PsychENCODE	SH3GL2	9	17579080	17797127	0.2482	9:17744691	4.61	9:17699508	0.161	14.06	-0.565	2144	13	lasso	0.2	5.1e-67	-2.73158	0.0063
GGE	PsychENCODE	DMAP1	1	44679127	44686353	0.11308	1:45128812	3.35	1:44761550	0.106	11.95	2.619	1025	5	lasso	0.11	1.6e-34	2.73104	0.00631
GGE	PsychENCODE	FTCD	21	47556176	47575481	0.53195	21:47912484	-4.03	21:47589168	0.19	-15.93	-1.271	1900	56	enet	0.39	4.6e-144	2.7257	0.00642
GGE	PsychENCODE	CPSF6	12	69633317	69668138	0.02554	12:69448900	2.73	12:69669851	0.0149	5	-2.723	1654	1	top1	0.015	5e-06	-2.723	0.00647
GGE	PsychENCODE	NT5DC3	12	104164231	104234975	0.49935	12:104552937	4.9	12:104170124	0.212	-16.86	-1.737	1746	82	enet	0.4	5.5e-149	2.72212	0.00649
GGE	PsychENCODE	PBRM1	3	52579368	52719933	0.01626	3:52793239	4.3	3:52566820	-0.000704	3.7	3.564	952	952	bslmm	0.0033	0.021	2.72097	0.00651
GGE	PsychENCODE	CTB-13F3.1	7	107582561	107583185	0.02236	7:108007054	-3.34	7:107582323	0.0126	4.36	2.721	1160	1	top1	0.013	2.6e-05	2.721	0.00651
GGE	PsychENCODE	CDPF1	22	46639908	46646576	0.07089	22:46663017	3.44	22:46646063	0.0238	-6.4	2.247	1614	1614	bslmm	0.037	8.8e-13	-2.71824	0.00656
GGE	PsychENCODE	METTL2B	7	128116783	128146656	0.48425	7:127736622	3.96	7:128102892	0.275	-19.78	-1.929	1533	39	enet	0.51	1.4e-207	2.71609	0.00661
GGE	PsychENCODE	RPN2	20	35806813	35870022	0.03494	20:35389108	-3.23	20:35810346	0.0029	3.93	1.865	1084	1084	blup	0.012	4.1e-05	2.71345	0.006659
GGE	PsychENCODE	UBE2M	19	59067079	59070327	0.04496	19:58749797	2.7	19:59072684	0.00807	5.41	1.67	682	5	lasso	0.021	6e-08	2.70999	0.00673
GGE	PsychENCODE	SORBS1	10	97071528	97321171	0.05008	10:97133863	5.29	10:97230699	0.00419	4.87	0.855	2177	13	enet	0.011	6.3e-05	2.70871	0.00675
GGE	PsychENCODE	RANBP10	16	67757005	67840555	0.0544	16:67345328	3.67	16:67936975	0.0242	-6.91	-2.098	692	692	bslmm	0.039	3.7e-13	2.70914	0.00675
GGE	PsychENCODE	RP11-568K15.1	1	177975271	178007085	0.41634	1:177978783	3.63	1:177975438	0.191	-15.94	3.0105	1121	1121	bslmm	0.29	5.4e-102	-2.70874	0.00675
GGE	PsychENCODE	RP1-308E4.1	1	28780052	28780445	0.01194	1:28708529	-3.96	1:28620729	-0.000747	3.63	1.4743	1236	1236	blup	0.0017	0.071	2.70861	0.00676
GGE	PsychENCODE	AC007773.2	19	32880956	32896466	0.061	19:33058066	4.11	19:32872109	0.016	-6.41	3.046	1634	29	enet	0.033	1.9e-11	-2.70821	0.00676
GGE	PsychENCODE	UCHL5	1	192981380	193029237	0.02045	1:193506757	3.82	1:193073782	0.00867	-4.87	-1.252	1423	3	enet	0.013	2e-05	2.70682	0.00679
GGE	PsychENCODE	DNHD1	11	6518490	6614988	0.07797	11:6608319	-3.21	11:6537725	0.0255	-6.09	1.094	1651	20	enet	0.032	2.5e-11	-2.70546	0.00682
GGE	PsychENCODE	RP11-179A16.1	11	81590893	82429124	0.28564	11:82853607	3.34	11:82428619	0.202	16.69	-2.671	3220	8	lasso	0.2	1.2e-67	-2.70546	0.00682
GGE	PsychENCODE	TMEM53	1	45100910	45140227	0.03678	1:45380612	-3.82	1:45100927	0.014	4.83	2.703	1077	1	top1	0.014	9.9e-06	2.703	0.00687
GGE	PsychENCODE	C12orf43	12	121440225	121454305	0.32549	12:121306387	4.67	12:121447519	0.161	-14.72	0.847	1874	46	enet	0.21	3.3e-71	-2.70332	0.00687
GGE	PsychENCODE	TSPAN9	12	3186521	3395730	0.23972	12:3172397	3.41	12:3189523	0.026	7.7	2.523	1800	13	lasso	0.13	1.9e-43	2.69534	0.00703
GGE	PsychENCODE	EHD1	11	64619114	64655768	0.0851	11:64792563	-3.9	11:64633248	0.0293	7.5	0.8964	833	833	bslmm	0.054	8.4e-18	2.69442	0.00705
GGE	PsychENCODE	CTD-2298J14.2	14	42057064	42074059	0.02199	14:41572330	-4.17	14:42433768	0.00431	-3.8	1.94	1500	1500	bslmm	0.0055	0.0041	-2.69384	0.007063
GGE	PsychENCODE	ZNF668	16	31072164	31085641	0.02396	16:31082025	4.5	16:31062701	0.00785	4.81	-2.692	599	1	top1	0.0079	0.00074	-2.692	0.0071
GGE	PsychENCODE	ZNF646	16	31085743	31095517	0.06028	16:31082025	4.5	16:31062701	0.0568	-8.74	-2.692	616	1	top1	0.057	9.7e-19	2.692	0.0071
GGE	PsychENCODE	DRD5	4	9783258	9785632	0.18681	4:9833140	3.56	4:9756914	0.113	12.56	2.789	1975	1975	bslmm	0.14	1.5e-46	2.69073	0.00713
GGE	PsychENCODE	AAED1	9	99401859	99417585	0.0465	9:99486241	3.44	9:99477258	0.000973	-4.4	3.364	929	5	lasso	0.0063	0.0023	-2.6879	0.00719
GGE	PsychENCODE	SERBP1P3	3	53098299	53099107	0.16711	3:52793239	4.3	3:53111704	0.156	-14.57	-2.656	1098	6	lasso	0.16	4.4e-53	2.68649	0.00722
GGE	PsychENCODE	STK39	2	168810530	169104651	0.06544	2:168977568	4.36	2:168987593	0.0308	6.57	4.101	1839	4	lasso	0.035	5.4e-12	2.68527	0.00725
GGE	PsychENCODE	ZMYM1	1	35525387	35581460	0.0203	1:35648492	4.3	1:35548439	0.0189	5.29	2.099	871	5	enet	0.019	2.1e-07	2.68481	0.00726
GGE	PsychENCODE	RP13-895J2.7	12	132906436	132908161	0.02961	12:133397787	-5	12:133378851	-0.000628	2.96	3.273	1060	1060	bslmm	0.001	0.12	2.68236	0.00731
GGE	PsychENCODE	SH3PXD2B	5	171752185	171881527	0.32222	5:172311369	-3.541	5:171864809	0.122	13.17	0.383	1627	48	enet	0.3	9.9e-103	2.68068	0.00735
GGE	PsychENCODE	CCDC62	12	123258874	123312075	0.07011	12:123630839	3.17	12:123263329	0.0425	-7.6	2.706	1029	14	enet	0.054	9.1e-18	-2.67863	0.00739
GGE	PsychENCODE	BRINP2	1	177140633	177251558	0.07197	1:176957600	3.46	1:177268669	0.00178	-4.07	0.887	1162	1162	blup	0.011	5.9e-05	-2.67744	0.00742
GGE	PsychENCODE	RP11-307E17.8	9	97094758	97123230	0.1867	9:97382120	4.32	9:97198792	0.108	-12.49	-0.546	1636	1636	bslmm	0.16	1.5e-52	2.67716	0.00742
GGE	PsychENCODE	CTSZ	20	57570240	57582302	0.06531	20:57763321	3.35	20:57585301	0.0269	-6.64	-1.964	1071	4	lasso	0.032	3.6e-11	2.67726	0.007423
GGE	PsychENCODE	ENO3	17	4851387	4860426	0.10067	17:4901371	-3.65	17:4829560	0.0524	8.47	2.072	1543	1543	bslmm	0.068	4.7e-22	2.67434	0.00749
GGE	PsychENCODE	FAM107B	10	14560556	14816896	0.25039	10:14742200	3.63	10:14590010	0.0724	11.56	2.56	2243	18	enet	0.17	9.8e-57	2.67389	0.0075
GGE	PsychENCODE	BATF2	11	64755415	64764517	0.01595	11:64797109	-3.83	11:64628612	-0.000697	-3.69	1.346	782	782	blup	0.0013	0.098	-2.67099	0.00756
GGE	PsychENCODE	GBA	1	155204243	155214490	0.1001	1:155115349	-3.7	1:155175390	0.0243	-3.87	0.226	576	576	bslmm	0.026	1.8e-09	-2.66933	0.0076
GGE	PsychENCODE	PHACTR4	1	28696114	28826881	0.18617	1:28708529	-3.96	1:28691532	0.233	-17.81	-2.924	1423	62	enet	0.27	2.3e-93	2.66932	0.0076
GGE	PsychENCODE	HIST1H2AH	6	27114861	27115317	0.01259	6:27279095	3.58	6:27233427	0.001146	4.31	-2.669	738	1	lasso	0.0055	0.004	-2.67	0.007608
GGE	PsychENCODE	DNAJC27	2	25166505	25194963	0.21977	2:25252965	-3.02	2:25164309	0.187	-15.81	-2.742	1238	33	enet	0.23	4.9e-78	2.66415	0.00772
GGE	PsychENCODE	HSD11B2	16	67464555	67471456	0.04998	16:67345328	3.67	16:67540417	0.016	-5.78	-3.021	537	537	bslmm	0.026	2.9e-09	2.66327	0.00774
GGE	PsychENCODE	RP11-629G13.1	11	112830002	112834182	0.01831	11:112910783	3.62	11:112945892	0.0111	-4.62	2.662	1381	1	top1	0.011	7.3e-05	-2.662	0.00777
GGE	PsychENCODE	NMD3	3	160822484	160971320	0.0645	3:160438538	3.93	3:160921793	0.0564	9.04	-1.156	1780	1780	blup	0.059	1.5e-19	-2.66056	0.0078
GGE	PsychENCODE	SGK2	20	42187608	42216877	0.05641	20:42346207	-4.14	20:42225923	0.00611	5.29	-3.115	1383	2	lasso	0.021	5.8e-08	-2.65689	0.007886
GGE	PsychENCODE	C22orf23	22	38339528	38349676	0.02172	22:38057338	-4.95	22:38331234	0.00317	-4.79	-1.777	1121	1121	blup	0.0064	0.0021	2.65658	0.00789
GGE	PsychENCODE	DEAF1	11	644233	706715	0.09308	11:212262	3.62	11:672645	0.0565	9	2.654	1758	1	top1	0.057	1.2e-18	2.654	0.00795
GGE	PsychENCODE	UNC50	2	99225042	99234978	0.02345	2:99495239	-3.92	2:99227812	0.0114	-5.75	-2.85	1250	3	lasso	0.013	2.2e-05	2.65313	0.00797
GGE	PsychENCODE	CLCN6	1	11866207	11903201	0.07425	1:12287507	4.43	1:11898238	0.0175	-6.54	-1.243	1503	15	enet	0.035	4.8e-12	2.65168	0.00801
GGE	PsychENCODE	C14orf64	14	98391947	98444461	0.04288	14:98443442	-3.68	14:98444702	0.0159	4.54	-2.648	1936	1	top1	0.016	2.5e-06	-2.648	0.008097
GGE	PsychENCODE	DEF8	16	90014333	90034468	0.23204	16:90054998	-3.4	16:90047786	0.0547	-9.68	-1.654	1287	49	enet	0.11	1.3e-36	2.64784	0.0081
GGE	PsychENCODE	RP3-414A15.2	14	73989582	73997314	0.11253	14:74094701	-3.37	14:74026618	0.0464	-8.73	2.4524	1549	2	lasso	0.053	1.7e-17	-2.64676	0.008127
GGE	PsychENCODE	SAMD10	20	62605466	62611361	0.05273	20:62648796	-3.69	20:62620057	0.0165	-5.91	2.147	1342	23	enet	0.023	1.4e-08	-2.64625	0.008139
GGE	PsychENCODE	ILVBL	19	15225795	15236596	0.15326	19:15467809	3.76	19:15236462	0.091	-11.05	3.265	1930	1930	bslmm	0.11	5.7e-34	-2.64395	0.00819
GGE	PsychENCODE	C10orf67	10	23556124	23633774	0.04887	10:23602027	3.26	10:23619601	0.019	6.45	2.441	1366	3	lasso	0.024	8e-09	2.6442	0.00819
GGE	PsychENCODE	ADRB2	5	148206156	148208196	0.02511	5:148037516	-3.553	5:147975233	-0.000692	3.77	2.02816	1231	1231	blup	0.0033	0.021	2.64332	0.00821
GGE	PsychENCODE	TMEM237	2	202484907	202508293	0.41604	2:202589472	-3.68	2:202512016	0.105	10.25	0.3951	1225	13	lasso	0.2	1.7e-65	-2.64309	0.00822
GGE	PsychENCODE	ZNF143	11	9481866	9550071	0.05643	11:9470810	-3.8	11:9491331	0.0337	-7.22	2.6418	1600	1	top1	0.034	1.1e-11	-2.64179	0.00825
GGE	PsychENCODE	RFT1	3	53122499	53164478	0.24818	3:52793239	4.3	3:53109352	0.294	19.74	-2.666	1112	27	enet	0.32	2e-111	-2.64004	0.00829
GGE	PsychENCODE	DCAF13P3	15	51236860	51238193	0.01069	15:50740939	5.09	15:50836243	-0.00048	3.42	2.92	1523	1523	bslmm	0.00088	0.14	2.64011	0.00829
GGE	PsychENCODE	CCBL2	1	89401456	89458636	0.68324	1:89954637	3.06	1:89418403	0.676	-29.91	2.639	1506	1	top1	0.68	0	-2.639	0.00832
GGE	PsychENCODE	NSUN6	10	18834490	18940551	0.22324	10:18581361	4.55	10:18941670	0.177	-15.49	-2.499	2242	28	enet	0.21	1e-69	2.63837	0.00833
GGE	PsychENCODE	GNAZ	22	23412540	23467224	0.29842	22:23542535	-3.42	22:23456696	0.0949	11.63	-2.949	1239	9	lasso	0.21	1.8e-68	-2.63788	0.00834
GGE	PsychENCODE	TWSG1	18	9334765	9402418	0.2057	18:9040833	4.24	18:9382007	0.161593	-14.79	-2.243	2013	2013	bslmm	0.19	1.6e-63	2.6379	0.00834
GGE	PsychENCODE	RP11-138H8.6	15	71141222	71142109	0.0402	15:71139820	-3.66	15:71156024	0.0103	4.27	2.6082	1009	1009	blup	0.014	1.3e-05	2.63739	0.00835
GGE	PsychENCODE	CTD-2630F21.1	19	36980551	36981942	0.12492	19:36503588	-3.39	19:36986638	0.0864	-11.06	2.689	1360	1360	bslmm	0.093	4.1e-30	-2.63646	0.00838
GGE	PsychENCODE	FH	1	241660903	241683061	0.03757	1:241953410	-3.12	1:241606791	-0.000339	-4.26	1.758	1686	1686	blup	0.0031	0.025	-2.635	0.00841
GGE	PsychENCODE	HYDIN	16	70841281	71264625	0.03671	16:71579082	-3.64	16:71412376	0.00808	5.03	1.795	1069	1069	blup	0.015	3.6e-06	2.63529	0.00841
GGE	PsychENCODE	N4BP2L2	13	33006554	33112970	0.0677	13:33161575	3.72	13:33072822	0.0102	-5.36	-1.503	1355	40	enet	0.019	3e-07	2.63445	0.008427
GGE	PsychENCODE	VIT	2	36923833	37041935	0.08735	2:36829959	3.6	2:37028115	0.0177	-5.12	0.026	1692	35	enet	0.029	3.7e-10	-2.6325	0.00848
GGE	PsychENCODE	AP000255.6	21	33108045	33108720	0.04399	21:33569942	4.8	21:33132402	0.022	-5.9	2.629	1713	1	top1	0.022	3.6e-08	-2.629	0.00856
GGE	PsychENCODE	WDFY1	2	224720433	224810104	0.09895	2:225294852	3.45	2:224679265	0.055	-9.21	-1.872	1689	1689	blup	0.058	5.6e-19	2.62857	0.00857
GGE	PsychENCODE	PSMC3	11	47440320	47447993	0.10163	11:47388214	-3.8	11:47439228	0.0434	-8.29	2.545	893	34	enet	0.056	1.8e-18	-2.62857	0.00857
GGE	PsychENCODE	ZNF775	7	150065879	150109558	0.21364	7:150472490	4.14	7:150117106	0.119	-12.28	2.821	1527	5	lasso	0.13	4.4e-42	-2.62778	0.00859
GGE	PsychENCODE	RP11-460N20.7	7	64402521	64403304	0.06301	7:64888850	3.78	7:64477979	0.0439	-8.7	-2.137	1708	1708	blup	0.058	3.6e-19	2.62738	0.0086
GGE	PsychENCODE	FES	15	91426925	91439006	0.15534	15:91150079	3.42	15:91435422	0.0808	9.92	-2.6257	1494	1	top1	0.081	3.5e-26	-2.62569	0.00865
GGE	PsychENCODE	CCRN4L	4	139936943	139966906	0.03732	4:139834477	3.94	4:140335970	0.0156	5.31	-2.761	1364	3	lasso	0.019	3.4e-07	-2.62491	0.00867
GGE	PsychENCODE	ZFAS1	20	47894715	47905797	0.22836	20:47495560	4.77	20:47897106	0.0291	-7.48	-0.283	1469	1469	bslmm	0.074	5.5e-24	-2.62275	0.008722
GGE	PsychENCODE	SETD6	16	58549383	58554431	0.21043	16:58104463	3.08	16:58573147	0.173	15.38	-2.528	2052	2052	bslmm	0.18	1.6e-59	-2.6221	0.00874
GGE	PsychENCODE	TEX2	17	62224587	62340661	0.04625	17:61732576	3.35	17:62344415	0.0125	-4.35	-2.69549	772	772	bslmm	0.016	3.1e-06	2.62194	0.00874
GGE	PsychENCODE	EFHB	3	19920964	19988517	0.77666	3:20101137	-4.68	3:19986489	0.239	19.56	2.065	1702	1702	bslmm	0.71	0	2.62146	0.00876
GGE	PsychENCODE	AC003090.1	7	25632971	25790614	0.10554	7:26107850	3.39	7:25774190	0.0657	9.41	2.142	1616	7	lasso	0.09	3.1e-29	2.61707	0.00887
GGE	PsychENCODE	TRMU	22	46726772	46753237	0.13742	22:46302757	-3.72	22:46727875	0.0183	6.03	2.278	1614	23	enet	0.038	5.4e-13	2.6168	0.00888
GGE	PsychENCODE	LARP6	15	71123863	71146498	0.0975	15:71139820	-3.66	15:71157831	0.1	11.8	2.6159	1035	1	top1	0.1	2.2e-32	2.61589	0.0089
GGE	PsychENCODE	RPRML	17	45055523	45056614	0.07106	17:45144509	3.39	17:45040032	0.0431	-7.83	-2.615	1057	1	top1	0.043	1.5e-14	2.615	0.00892
GGE	PsychENCODE	RP11-147I3.1	11	74587331	74631067	0.07069	11:74757597	3.45	11:74458046	0.0445	-8.27	2.7595	1246	6	lasso	0.051	5.1e-17	-2.6138	0.00895
GGE	PsychENCODE	RP11-338N10.1	1	7753184	7754904	0.19648	1:7794264	6.18	1:7761640	0.144	14.63	2.161	1322	30	enet	0.18	1.9e-58	2.61314	0.00897
GGE	PsychENCODE	WDR93	15	90234028	90286869	0.04533	15:89774894	5.22	15:90253621	0.00794	6.04	0.418	1263	1263	bslmm	0.034	8.4e-12	-2.6126	0.00899
GGE	PsychENCODE	MTX3	5	79275584	79287082	0.03984	5:78837920	3.353	5:79286568	0.00947	-4.98	3.032	1432	4	lasso	0.0096	0.00022	-2.61055	0.00904
GGE	PsychENCODE	SPATS1	6	44310397	44344904	0.03052	6:44098266	-3.1	6:44070931	-0.000458	3.35	1.391	1414	20	enet	0.0017	0.073	2.60949	0.00907
GGE	PsychENCODE	AC009120.4	16	74088050	74330660	0.03793	16:74799948	-3.04	16:74365283	0.0172	5.92	-1.594	1438	18	enet	0.019	2.3e-07	-2.60903	0.00908
GGE	PsychENCODE	LEMD2	6	33738979	33756913	0.16509	6:34085035	-4.19	6:33742097	0.145	14.48	-2.156	1872	9	lasso	0.16	2.9e-53	-2.608	0.00911
GGE	PsychENCODE	MITF	3	69788586	70017488	0.03074	3:70092287	4.9	3:70021965	0.00623	-4.97	-2.591	1860	1860	bslmm	0.019	2.4e-07	2.60803	0.00911
GGE	PsychENCODE	RP11-642P15.1	12	104237527	104323989	0.16286	12:104552937	4.9	12:104258081	0.163	-14.78	3.162	1847	45	enet	0.19	2e-63	-2.60532	0.00918
GGE	PsychENCODE	CENPV	17	16245848	16256970	0.37527	17:15868225	3.7	17:16246874	0.363	22	2.339	967	24	enet	0.38	3.9e-138	2.60461	0.0092
GGE	PsychENCODE	RAD51C	17	56769934	56811703	0.27844	17:56429673	-3.62	17:57014709	0.504	-26.03	-2.514	885	12	lasso	0.52	4.5e-212	2.60367	0.00922
GGE	PsychENCODE	RP11-427H3.3	2	69685129	69693664	0.02126	2:69633272	-3.17	2:69728852	-0.000115	-3.87	0.466	959	23	enet	0.00082	0.15	-2.60191	0.00927
GGE	PsychENCODE	FAM149A	4	187025573	187093821	0.42823	4:187215654	2.78	4:187099089	0.215	-17.08	-1.139	1908	62	enet	0.39	2.6e-142	2.60145	0.00928
GGE	PsychENCODE	AC067945.4	2	191886252	191897040	0.0139	2:191573502	5.95	2:191652614	-0.000608	-3.09	-2.514	958	958	bslmm	0.00067	0.17	2.59873	0.00936
GGE	PsychENCODE	OR2T33	1	248436073	248437138	0.0956	1:247947056	4.14	1:248109028	0.00122	4.27	2.524	1427	1427	bslmm	0.025	5.4e-09	2.59641	0.00942
GGE	PsychENCODE	CCDC88C	14	91737667	91884188	0.30784	14:91635288	3.23	14:91884655	0.141	13.71	1.898	1732	52	enet	0.21	4.4e-70	2.59415	0.009482
GGE	PsychENCODE	AC078842.3	7	137029676	137039229	0.03992	7:137223771	3.8	7:137053934	0.0244	-5.98	-2.594	1057	1	top1	0.024	6.8e-09	2.594	0.00949
GGE	PsychENCODE	ZNF337-AS1	20	25604681	25658710	0.05792	20:25839745	3.62	20:25601368	0.0152	-5.54	2.135	1206	1206	bslmm	0.02	1.4e-07	-2.59363	0.009497
GGE	PsychENCODE	SRP68	17	74035184	74068734	0.04596	17:74315738	3.82	17:74045224	0.0294	-6.62	1.952	1376	3	lasso	0.032	3.1e-11	-2.59315	0.00951
GGE	PsychENCODE	ITGA11	15	68594050	68724501	0.04458	15:68168627	-4.19	15:68585218	-0.000627	3.61	-3.8167	1316	1316	bslmm	0.0029	0.029	-2.59235	0.00953
GGE	PsychENCODE	STX19	3	93733213	93747454	0.01227	3:93973713	-3.42	3:93711993	-0.000456	-3.68	-1.077	752	752	blup	0.0035	0.018	2.59137	0.00956
GGE	PsychENCODE	SKIDA1	10	21802407	21814611	0.07808	10:21821274	3.28	10:22241656	0.00369	5	2.343	907	907	blup	0.032	2.8e-11	2.59052	0.00958
GGE	PsychENCODE	STX17	9	102668915	102732618	0.0116	9:103052798	3.31	9:103061366	-0.000537	3.33	2.216	809	2	lasso	0.00085	0.15	2.59026	0.00959
GGE	PsychENCODE	IQCJ	3	158680717	158984096	0.06733	3:158918991	3.57	3:158868404	0.0309	6.63	2.589	1497	1	top1	0.031	7.3e-11	2.589	0.00963
GGE	PsychENCODE	DHX33	17	5344232	5372380	0.11481	17:5791647	4.17	17:5354471	0.0722	-10	0.862	1919	1919	bslmm	0.097	3.3e-31	-2.58801	0.00965
GGE	PsychENCODE	DPCD	10	103330317	103369425	0.02744	10:103743133	6.87	10:103401616	0.0108	-5.04	2.588	1004	1	top1	0.011	9.2e-05	-2.588	0.00965
GGE	PsychENCODE	KCTD9P1	17	20015137	20016303	0.0156	17:19707524	-3.95	17:19897845	0.00568	-4.25	2.619	872	872	blup	0.006	0.0027	-2.58775	0.00966
GGE	PsychENCODE	TMCC2	1	205197304	205242471	0.17072	1:204819917	3.08	1:205240145	0.199	-16.26	2.795	1466	8	lasso	0.21	1.2e-70	-2.58734	0.00967
GGE	PsychENCODE	SEPT7P9	10	38671997	38691844	0.04974	10:38303815	-3.07	10:38684073	0.0141	-4.84	-1.8228	852	852	bslmm	0.017	1.1e-06	2.58685	0.00969
GGE	PsychENCODE	REEP3	10	65281123	65384883	0.08526	10:65387154	-3.84	10:65321147	0.0765	-11.22	-1.751	1631	24	enet	0.1	9.9e-34	2.58563	0.00972
GGE	PsychENCODE	CNRIP1	2	68511303	68547183	0.13561	2:68403751	3.52	2:68643966	0.0213	-6.93	-2.327	1697	6	lasso	0.056	1.3e-18	2.58544	0.00973
GGE	PsychENCODE	TMCO6	5	140019012	140024993	0.01886	5:140336277	-3.201	5:139981326	0.00463	-4.98	0.984	803	803	blup	0.0074	0.00099	-2.58228	0.00982
GGE	PsychENCODE	ZSWIM5	1	45482071	45771881	0.07569	1:45762934	-4.22	1:45571417	0.0384	8.47	-3.495	1373	1373	blup	0.052	2.7e-17	-2.58181	0.00983
GGE	PsychENCODE	IPO7	11	9406169	9469673	0.04805	11:9470810	-3.8	11:9475446	0.0203	6.6	2.5813	1571	1	top1	0.02	1.2e-07	2.58126	0.00984
GGE	PsychENCODE	PGBD1	6	28249314	28270326	0.1382	6:28047014	-3.21	6:28259533	0.064712	-9.8	-1.103	572	31	enet	0.094	2.6e-30	2.58	0.009857
GGE	PsychENCODE	ZNF614	19	52516018	52533493	0.10425	19:52824001	3.48	19:52521192	0.0625	-9.54	-1.969	2260	8	lasso	0.075	2.7e-24	2.58041	0.00987
GGE	PsychENCODE	LINC00693	3	28616282	28799831	0.16875	3:29270429	-3.27	3:28814633	0.063	9.23	-1.649	1448	23	enet	0.1	4e-33	-2.58045	0.00987
GGE	PsychENCODE	WARS	14	100800125	100843142	0.03265	14:100460219	4.24	14:100925006	0.00868	-4.59	2.58	1298	1	top1	0.0087	0.00041	-2.58	0.00988
GGE	PsychENCODE	ITGB5	3	124480795	124620265	0.04641	3:124367574	-3.19	3:124436480	0.0165	5.31	-2.4062	1780	18	enet	0.028	4.2e-10	-2.57892	0.00991
GGE	PsychENCODE	RP11-67L3.4	1	55353236	55354523	0.0198	1:54899542	2.87	1:55371543	0.000284	3.97	-1.652	1690	8	enet	0.001	0.13	-2.57841	0.00993
GGE	PsychENCODE	ZNF91	19	23487793	23578362	0.26637	19:23786417	-3.73	19:23568661	0.191	16.16	-2.716	1873	1873	bslmm	0.2	7.9e-68	-2.57725	0.00996
GGE	PsychENCODE	AC013275.2	2	120234024	120244922	0.16984	2:120713446	5.7	2:120239798	0.0403	-8.8	-1.716	1359	13	enet	0.069	1.8e-22	2.57711	0.00996
GGE	PsychENCODE	SCN2A	2	166095912	166248818	0.03259	2:166215397	-3.5	2:166176778	0.00282	-4.91	0.654	1371	1371	bslmm	0.011	7.9e-05	-2.5744	0.01
GGE	PsychENCODE	PXMP2	12	133264192	133297276	0.15083	12:133397787	-5	12:133298409	0.0446	8.09	-1.101	1177	1177	bslmm	0.087	3.6e-28	-2.5743	0.01
GGE	PsychENCODE	ABT1	6	26597180	26600278	0.03326	6:26497997	3.32	6:26891127	0.016956	-5.79	-1.752	771	771	bslmm	0.018	5.2e-07	2.57	0.010044
GGE	PsychENCODE	DSTNP2	12	6993846	6994950	0.12669	12:6910782	-4.56	12:6987172	0.0717	9.99	2.356	1062	1062	bslmm	0.076	1.3e-24	2.57353	0.0101
GGE	PsychENCODE	SPARC	5	151040657	151066726	0.14805	5:151560535	-3.072	5:151034828	0.0471	-8.01	2.482	1498	30	enet	0.052	2.4e-17	-2.56806	0.0102
GGE	PsychENCODE	SMARCA4	19	11071598	11176071	0.03994	19:10872431	-3.28	19:11106790	0.00218	-4.72	-2.472	1601	1601	blup	0.011	9.9e-05	2.56798	0.0102
GGE	PsychENCODE	PDE7B	6	136172834	136516712	0.10422	6:136208024	3.38	6:136350260	0.0311	-7.07	0.281	999	999	blup	0.033	1.3e-11	-2.56909	0.0102
GGE	PsychENCODE	RP11-87O11.1	1	75987247	75987916	0.01645	1:75733111	-3.12	1:75667224	-0.000266	3.69	1.11	1578	1578	bslmm	0.0033	0.02	2.56962	0.0102
GGE	PsychENCODE	MTMR6	13	25802307	25862147	0.3605	13:25835614	3.12	13:25813694	0.153	14.72	2.644	1800	11	lasso	0.17	5.6e-55	2.56727	0.01025
GGE	PsychENCODE	PAPD4	5	78907943	78982471	0.05149	5:78609713	-4.501	5:78974466	-0.000627	4.26	-1.236	1241	1241	bslmm	0.012	4.7e-05	-2.56429	0.0103
GGE	PsychENCODE	RP11-881M11.2	11	60674261	60677214	0.05888	11:60597538	3.33	11:60695375	0.0306	6.53	-2.5649	1173	1	top1	0.031	9.1e-11	-2.56489	0.0103
GGE	PsychENCODE	RCBTB1	13	50106082	50159719	0.5532	13:49718168	-4.25	13:50105142	0.187	15.77	-2.491	1394	17	lasso	0.44	2.2e-170	-2.56397	0.010348
GGE	PsychENCODE	PARD6A	16	67694849	67696681	0.01435	16:67345328	3.67	16:67998187	0.00875	-3.95	-2.561	607	1	top1	0.0088	0.00039	2.561	0.0104
GGE	PsychENCODE	DNAJC6	1	65713902	65881552	0.1332	1:65583108	-3.16	1:65865940	0.0503	8.54	-1.929	1556	1556	blup	0.057	8.8e-19	-2.56214	0.0104
GGE	PsychENCODE	VCPKMT	14	50575350	50583318	0.2736	14:50375675	2.93	14:50575408	0.246	-18.5	1.968	1121	1121	bslmm	0.3	1.6e-102	-2.5608	0.010443
GGE	PsychENCODE	COA7	1	53152508	53164038	0.12748	1:53636616	-4.15	1:53137050	0.0936	-11.36	2.56	1315	1	top1	0.094	3.1e-30	-2.56	0.0105
GGE	PsychENCODE	LYRM9	17	26205340	26221778	0.40205	17:26043086	2.85	17:26232917	0.397	-22.94	-2.466	1014	35	enet	0.44	1.7e-166	2.55735	0.0105
GGE	PsychENCODE	RP5-1112D6.7	6	111618329	111619713	0.04711	6:111822689	2.84	6:111814177	0.0272	-6.5	2.807	1544	7	lasso	0.028	4.7e-10	-2.55879	0.0105
GGE	PsychENCODE	NT5C2	10	104845940	104953056	0.11931	10:105035724	3.8	10:104833074	0.0324	-8.59	2.468	1312	1312	blup	0.096	5.7e-31	-2.55664	0.0106
GGE	PsychENCODE	PLEKHA3	2	179345195	179381189	0.02727	2:179220919	-3.69	2:179013371	0.00122	3.24	-2.554	1143	1	top1	0.0012	0.11	-2.554	0.0106
GGE	PsychENCODE	LSS	21	47608055	47648738	0.45239	21:47912484	-4.03	21:47643442	0.139	13.62	-1.697	1897	1897	bslmm	0.2	1.3e-67	-2.5548	0.0106
GGE	PsychENCODE	RP11-477N3.1	2	54309691	54312203	0.05226	2:53922037	4.06	2:54212446	0.00117	4.26	3.427	1472	1472	bslmm	0.014	1.3e-05	2.5557	0.0106
GGE	PsychENCODE	C15orf40	15	83657193	83680393	0.15115	15:83523163	3.98	15:83734393	0.0997	-12.54	2.764	922	12	lasso	0.13	1.6e-41	-2.5539	0.0107
GGE	PsychENCODE	NIPAL4	5	156887027	156901725	0.01779	5:156937342	-3.525	5:156934307	0.0067	4.63	2.552	1940	2	lasso	0.0074	0.001	2.55197	0.0107
GGE	PsychENCODE	PVRIG	7	99815864	99819113	0.13428	7:100306920	-3.29	7:99776272	0.0487	-9.05	1.926	767	767	bslmm	0.07	8.2e-23	-2.54959	0.0108
GGE	PsychENCODE	CTB-129O4.1	5	179720245	179722253	0.05753	5:179627066	3.023	5:179744455	0.0161	-5.75	1.681	1775	1775	bslmm	0.018	7.4e-07	-2.54855	0.0108
GGE	PsychENCODE	NRBF2	10	64893050	64914783	0.27269	10:65387154	-3.84	10:65010672	0.456	-24.63	2.281	1398	49	enet	0.47	8.6e-187	-2.54577	0.0109
GGE	PsychENCODE	PCNT	21	47744036	47865682	0.24453	21:47912484	-4.03	21:47694712	0.141	14.54	1.277	1779	30	enet	0.27	7.6e-92	2.5453	0.0109
GGE	PsychENCODE	SFMBT1	3	52937588	53080766	0.10296	3:52793239	4.3	3:52959537	0.061	9.63	1.955	1179	20	enet	0.067	8e-22	2.54146	0.011
GGE	PsychENCODE	OIP5-AS1	15	41576188	41601901	0.1525	15:41129318	3.85	15:41588762	0.049	8.36	2.343	1160	20	enet	0.092	1e-29	2.54426	0.011
GGE	PsychENCODE	ABCC8	11	17414432	17498449	0.34027	11:17588644	3.12	11:17412175	0.118	12.71	1.559	1296	40	enet	0.23	2.3e-78	2.54045	0.0111
GGE	PsychENCODE	NPM3	10	103541082	103543170	0.06196	10:103743133	6.87	10:103498216	0.0421	-7.76	-4.609	809	809	bslmm	0.047	1.4e-15	2.54037	0.0111
GGE	PsychENCODE	KCNIP1	5	169780491	170163636	0.10452	5:169717829	3.898	5:169990599	0.0375	5.06	1.88	1882	1882	bslmm	0.07	1.1e-22	2.54077	0.0111
GGE	PsychENCODE	MIS12	17	5389605	5394134	0.28406	17:5801655	-4.03	17:5397548	0.0776	9.59	0.55	1898	43	enet	0.14	9e-47	2.53601	0.0112
GGE	PsychENCODE	ADORA2B	17	15848231	15879060	0.14132	17:15855280	-3.91	17:15879303	0.205	16.64	3.25	1030	21	enet	0.23	1.4e-75	2.53531	0.0112
GGE	PsychENCODE	EID3	12	104697517	104698980	0.05235	12:104552937	4.9	12:104662550	0.00344	4.83	-1.9387	1610	1610	bslmm	0.028	5.6e-10	-2.53648	0.0112
GGE	PsychENCODE	GPATCH2L	14	76618259	76720685	0.13282	14:76306748	-3.73	14:76641704	0.0566	9.23	-2.291	1467	1467	bslmm	0.063	9.4e-21	-2.53534	0.011234
GGE	PsychENCODE	CHDH	3	53846362	53880417	0.10498	3:53798335	-4.25	3:53861176	0.021	7.1	0.962	1234	19	enet	0.047	1.4e-15	2.53355	0.0113
GGE	PsychENCODE	TUB	11	8040791	8127659	0.11588	11:7787711	-3.11	11:8171569	0.0343	-7.99	2.201	2008	4	lasso	0.045	2.9e-15	-2.53261	0.0113
GGE	PsychENCODE	MAP1LC3A	20	33134658	33148149	0.20773	20:33310999	-4.15	20:33138870	0.287	19.61	-2.619	700	10	lasso	0.34	6.1e-120	-2.53066	0.011385
GGE	PsychENCODE	ALS2CR11	2	202352148	202483901	0.02605	2:202847685	3.7	2:202337730	0.0127	-4.97	2.502	1282	10	enet	0.015	6.1e-06	-2.53144	0.0114
GGE	PsychENCODE	AC096574.5	2	238521620	238535168	0.02773	2:238528620	3.45	2:238531976	0.0198	5.43	2.531	1768	1	top1	0.02	1.6e-07	2.531	0.0114
GGE	PsychENCODE	BRAT1	7	2577511	2595361	0.06103	7:2783354	-3.41	7:2597430	0.0115	-5.05	2.52589	2042	1	top1	0.011	5.6e-05	-2.52589	0.0115
GGE	PsychENCODE	RP11-767N6.7	1	46160356	46162747	0.00711	1:45762934	-4.22	1:46224319	-0.000754	-3.47	2.342	983	2	lasso	0.00025	0.25	-2.52722	0.0115
GGE	PsychENCODE	RP11-395B7.7	7	100737328	100741248	0.03005	7:101146836	-3.79	7:100724106	0.0219	-5.88	-2.527	1935	1	top1	0.022	3.9e-08	2.527	0.0115
GGE	PsychENCODE	NDUFV2	18	9102628	9134343	0.0938	18:9040833	3.99	18:9173575	0.055801	8.76	2.594	1824	1824	bslmm	0.063	9e-21	2.52659	0.01152
GGE	PsychENCODE	KPNB1	17	45726842	45762871	0.06496	17:45620741	-6.06	17:45468296	0.0459	8.4	2.055	1362	1362	blup	0.047	1.2e-15	2.52396	0.0116
GGE	PsychENCODE	PSMB2	1	36067185	36107445	0.01968	1:35648492	4.3	1:36258190	0.00528	4.13	2.525	506	1	top1	0.0053	0.0047	2.525	0.0116
GGE	PsychENCODE	HPSE2	10	100218875	100995619	0.08523	10:100345907	-3.71	10:100894554	0.044	7.75	2.053	2257	2257	bslmm	0.047	7.1e-16	2.52169	0.0117
GGE	PsychENCODE	H1FX-AS1	3	129034235	129045068	0.06573	3:128959358	3.52	3:129010481	0.00884	-5.33	2.961	1158	1158	bslmm	0.02	1.3e-07	-2.52055	0.0117
GGE	PsychENCODE	RP5-966M1.6	3	52847298	52869745	0.16857	3:52793239	4.3	3:52874861	0.182	15.66	2.578	1033	16	enet	0.2	3.9e-65	2.5196	0.0117
GGE	PsychENCODE	CAB39L	13	49882786	50018262	0.5704	13:49718168	-4.7	13:49918175	0.275	-19.12	1.212	1573	69	enet	0.45	1.9e-173	-2.52014	0.011731
GGE	PsychENCODE	GSTO2	10	106028631	106064703	0.56418	10:105643332	3.8	10:106033439	0.394	-22.82	-2.118	1031	42	enet	0.44	2e-168	2.51907	0.0118
GGE	PsychENCODE	CPEB4	5	173315283	173388979	0.04876	5:173321844	3.818	5:173326714	0.0342	-7.04	2.517	1746	1	top1	0.034	7.3e-12	-2.517	0.0118
GGE	PsychENCODE	CCT8	21	30428126	30446118	0.22993	21:30895118	3.28	21:30432557	0.163	14.58	1.228	1442	44	enet	0.22	5e-72	2.5173	0.0118
GGE	PsychENCODE	ADCY10P1	6	41068761	41108571	0.19634	6:41412666	-3.65	6:41076392	0.203	16.46	-2.701	1476	1476	bslmm	0.22	5.5e-73	-2.5173	0.0118
GGE	PsychENCODE	IFI30	19	18283972	18288927	0.02077	19:18394566	4.34	19:18289028	0.0051	-4.53	2.517	1617	1	top1	0.0051	0.0054	-2.517	0.0118
GGE	PsychENCODE	TCP11L1	11	33060963	33127489	0.10019	11:33088587	4.29	11:33077466	0.0506	-8.45	-2.514	1621	1	top1	0.051	7.6e-17	2.514	0.0119
GGE	PsychENCODE	RP11-564C24.1	3	159439313	159440190	0.01442	3:159638218	3.3	3:159847318	-0.000272	2.94	1.473	1102	1102	bslmm	0.0017	0.072	2.51372	0.0119
GGE	PsychENCODE	MAP3K7CL	21	30449792	30548210	0.03869	21:30473847	-3.23	21:30454252	0.0192	-6.15	-2.511	1541	1	top1	0.019	2.6e-07	2.511	0.012
GGE	PsychENCODE	P4HTM	3	49027319	49044587	0.10903	3:48764954	5.27	3:49097582	0.152	-14.71	-2.574	525	7	lasso	0.16	6.9e-53	2.51219	0.012
GGE	PsychENCODE	PCCB	3	135969148	136056738	0.19856	3:136519570	3.27	3:135993599	0.23	17.69	2.475	844	844	bslmm	0.26	1.6e-88	2.50864	0.0121
GGE	PsychENCODE	CARD11	7	2945775	3083579	0.05844	7:3301644	-4	7:3171664	0.00321	4.72	-2.281	2543	22	enet	0.017	9.1e-07	-2.51056	0.0121
GGE	PsychENCODE	RPL13P5	12	6982553	6993905	0.22284	12:6910782	-4.57	12:6993653	0.139	13.6	2.5395	1076	1076	bslmm	0.16	4.9e-52	2.50951	0.0121
GGE	PsychENCODE	ARFGEF2	20	47538427	47653230	0.10507	20:47495560	4.79	20:47555082	0.0741	-10.1	3.3428	1820	11	lasso	0.11	1.7e-34	-2.50882	0.012113
GGE	PsychENCODE	RP4-630C24.3	7	123634676	123667713	0.10964	7:124093648	-3.35	7:123602502	0.0244	7.05	-0.624	1646	21	enet	0.052	2.3e-17	-2.5072	0.0122
GGE	PsychENCODE	EPB41L4A-AS2	5	111755280	111756310	0.04072	5:111939151	-3.572	5:111862492	0.0186	5.37	-2.708	1836	30	enet	0.023	1.5e-08	-2.50499	0.0122
GGE	PsychENCODE	CPSF4	7	99036545	99054994	0.17566	7:99436506	-3.77	7:99034055	0.0257	7.25	-2.971	902	902	blup	0.08	8.1e-26	-2.50361	0.0123
GGE	PsychENCODE	CYHR1	8	145674965	145691060	0.0821	8:145804156	3.05	8:145688482	0.0287	-6.81	1.2701	436	436	blup	0.033	2.1e-11	-2.502	0.0123
GGE	PsychENCODE	FGF17	8	21899909	21906320	0.0308	8:22312177	-3.82	8:21889017	0.00132	3.16	-1.7151	1202	1202	bslmm	0.0015	0.085	-2.4978	0.0125
GGE	PsychENCODE	UVSSA	4	1341054	1381837	0.47671	4:1856193	-4.1	4:1052662	0.329	20.9	-2.49525	1957	31	enet	0.38	4.2e-139	-2.49814	0.0125
GGE	PsychENCODE	ZNF268	12	133707570	133783698	0.1815	12:133397787	-5	12:133752062	0.108	-12.3	-2.177	799	30	enet	0.12	2.5e-39	2.49507	0.0126
GGE	PsychENCODE	SNX25	4	186125391	186291339	0.11398	4:186127754	4.05	4:186190112	0.0402	7.59	-2.018	2002	6	lasso	0.072	1.5e-23	-2.49394	0.0126
GGE	PsychENCODE	GDPD1	17	57297828	57353328	0.06291	17:57212415	-3.54	17:57355355	0.0289	6.78	-1.846	886	4	lasso	0.032	3.1e-11	-2.49259	0.0127
GGE	PsychENCODE	MAPK7	17	19281034	19286857	0.01964	17:18841590	-4.68	17:19263424	0.00123	-3.48	2.73729	765	765	bslmm	0.0049	0.0065	-2.49098	0.0127
GGE	PsychENCODE	PSPC1	13	20248896	20357142	0.0205	13:20776880	3.41	13:20385045	-8.36e-05	-3.85	-1.691	2058	2058	bslmm	0.0042	0.011	2.4897	0.012785
GGE	PsychENCODE	MTHFR	1	11845780	11866977	0.14352	1:12287507	4.25	1:11845222	0.102	8.79	2.375	1481	6	enet	0.11	1.6e-35	2.48873	0.0128
GGE	PsychENCODE	KBTBD12	3	127634075	127706514	0.36726	3:127500287	-3.29	3:127634378	0.257	-18.53	1.498	1252	94	enet	0.3	1.8e-102	-2.49019	0.0128
GGE	PsychENCODE	CKAP2	13	53029564	53050763	0.4285	13:53301136	3.71	13:53051627	0.338	21.17	2.039	1179	49	enet	0.41	4.8e-155	2.48687	0.012887
GGE	PsychENCODE	TIE1	1	43766664	43788779	0.13755	1:44031861	-3.68	1:43767268	0.113	-12.57	-2.531	1212	6	lasso	0.13	3.4e-41	2.48701	0.0129
GGE	PsychENCODE	TXN	9	113006091	113018920	0.1666	9:113317120	3.76	9:113023522	0.0984	-11.5	-2.5	1554	6	lasso	0.14	1.4e-45	2.48567	0.0129
GGE	PsychENCODE	C11orf70	11	101918174	101955291	0.06359	11:101494398	-3.87	11:101850877	0.0323	-7.56	2.468	1605	4	lasso	0.048	3.9e-16	-2.48587	0.0129
GGE	PsychENCODE	PNOC	8	28174503	28200872	0.04882	8:28267420	-3.13	8:28034511	4.93e-05	3.92	1.932	1310	1310	blup	0.013	2.3e-05	2.4862	0.0129
GGE	PsychENCODE	RP11-797H7.1	7	64295658	64297260	0.01965	7:64776122	-3.08	7:64312155	0.00752	-4.65	2.486	1802	1	top1	0.0075	0.00093	-2.486	0.0129
GGE	PsychENCODE	HHATL-AS1	3	42744145	42748154	0.03659	3:42534989	3.73	3:42760736	0.0248	-6.08	-2.483	1170	1	top1	0.025	5.4e-09	2.483	0.013
GGE	PsychENCODE	RFC1	4	39289076	39367995	0.02679	4:39456635	-3.14	4:39283071	-0.000211	-3.64	-0.6173	1656	1656	bslmm	0.0077	0.0008	2.48184	0.0131
GGE	PsychENCODE	KIF16B	20	16252749	16554078	0.20706	20:16465247	-4.05	20:16517078	0.0405	-10.13	-2.51	2242	2242	bslmm	0.14	2.3e-46	2.48043	0.013122
GGE	PsychENCODE	PARP10	8	145051321	145086940	0.02292	8:144571547	-3.68	8:144646890	-0.000748	-3.16	-1.504	614	614	blup	0.00085	0.15	2.4797	0.0132
GGE	PsychENCODE	COPE	19	19010323	19030206	0.19518	19:18642131	-3.02	19:19002851	0.0971	-7.35	-0.494	1215	1215	bslmm	0.1	4.5e-33	-2.47659	0.0133
GGE	PsychENCODE	C16orf86	16	67700719	67702661	0.00762	16:67345328	3.67	16:68042018	0.00431	-3.8	-2.475	608	1	top1	0.0043	0.0097	2.475	0.0133
GGE	PsychENCODE	FLJ27365	22	46449749	46509808	0.03637	22:46663017	3.44	22:46502472	0.0085	-5.11	-2.35212	1579	3	lasso	0.011	6.7e-05	2.47644	0.0133
GGE	PsychENCODE	RP11-285G1.14	10	45454365	45454906	0.01987	10:44986129	-3.23	10:45944473	-0.000752	-3.31	1.6496	1628	1628	bslmm	0.0018	0.066	-2.47568	0.0133
GGE	PsychENCODE	RBBP5	1	205055270	205091143	0.18486	1:204859512	3.29	1:205070178	0.135	-14.27	2.096	1408	22	enet	0.21	2.3e-70	-2.47354	0.0134
GGE	PsychENCODE	RP11-410L14.2	8	100008991	100025272	0.0083	8:99517187	3.17	8:100294770	-0.000757	3.53	2.767	629	629	blup	0.0048	0.0068	2.4731	0.0134
GGE	PsychENCODE	WDR96	10	105889646	105992120	0.34262	10:105643332	3.8	10:105969056	0.173	15.14	-3.36	1102	14	lasso	0.28	3.8e-97	-2.46725	0.0136
GGE	PsychENCODE	AC034243.1	5	138080123	138088998	0.15424	5:137700996	-4.033	5:138160056	0.236	18.03	-2.42484	870	46	enet	0.24	1.1e-80	-2.46705	0.0136
GGE	PsychENCODE	TTC8	14	89290497	89344335	0.03787	14:89744719	3.15	14:89243035	2.01e-05	-4.04	-2.687	1217	1217	bslmm	0.0067	0.0017	2.46666	0.013638
GGE	PsychENCODE	CYP4A11	1	47394849	47407156	0.03508	1:47618810	3.77	1:47531493	0.0195	6.62	1.056	1258	1258	blup	0.026	2.1e-09	2.46464	0.0137
GGE	PsychENCODE	NFKBIB	19	39390340	39399533	0.20071	19:39735290	-3.17	19:39427860	0.0766	10.48	-1.443	1659	26	enet	0.098	9.1e-32	-2.46214	0.0138
GGE	PsychENCODE	SH3BGR	21	40817781	40887433	0.26044	21:40588241	-4.5	21:40872128	0.168	15.36	-0.389	1959	1959	bslmm	0.24	2.4e-82	-2.4627	0.0138
GGE	PsychENCODE	EFCAB2	1	245133007	245290466	0.51021	1:245298950	-4.23	1:245199100	0.317	-20.48	-2.1296	1757	74	enet	0.49	1.6e-197	2.46127	0.0138
GGE	PsychENCODE	DENR	12	123237321	123255611	0.14217	12:123630839	3.23	12:123275030	0.0933	11.37	2.712	957	957	bslmm	0.11	1.6e-34	2.46105	0.0139
GGE	PsychENCODE	NSUN3	3	93781760	93847389	0.0178	3:93973713	-3.42	3:93998136	-0.000703	3.47	0.848	884	884	bslmm	0.0042	0.011	-2.45978	0.0139
GGE	PsychENCODE	HIBCH	2	191054461	191208919	0.35949	2:191567225	6.93	2:191163784	0.174	-15.84	-1.046	1386	48	enet	0.27	3.4e-93	2.46043	0.0139
GGE	PsychENCODE	TPPP3	16	67423712	67427438	0.15331	16:67345328	3.67	16:67347740	0.0194	-6.7	3.483	534	534	blup	0.058	3.7e-19	-2.45774	0.014
GGE	PsychENCODE	POGLUT1	3	119187785	119213555	0.33256	3:118954443	-4.12	3:119196437	0.275	19.09	-2.069	1440	1440	bslmm	0.3	8.8e-105	-2.4569	0.014
GGE	PsychENCODE	TEX264	3	51696709	51738339	0.09711	3:52214640	3.33	3:51705962	0.0847	10.82	-2.317	632	632	bslmm	0.088	2.5e-28	-2.45657	0.014
GGE	PsychENCODE	PGS1	17	76374721	76421195	0.22015	17:76298077	-3.68	17:76397176	0.078	12.13	2.311	1771	1771	bslmm	0.21	2.3e-69	2.45556	0.0141
GGE	PsychENCODE	WDR16	17	9479944	9546776	0.04473	17:9575475	3.85	17:9560663	0.0152	-4.44	-2.45357	1657	1	top1	0.015	4.2e-06	2.45357	0.0141
GGE	PsychENCODE	CTC-365E16.1	5	71656517	71658805	0.09032	5:71829311	3.309	5:71542000	0.0401	7.63	1.11727	1119	1119	bslmm	0.047	1.1e-15	2.45524	0.0141
GGE	PsychENCODE	HGSNAT	8	42995556	43057998	0.38787	8:42541289	2.93	8:43013180	0.0799	-11.47	-1.042	1200	34	enet	0.14	8.7e-44	2.452	0.0142
[truncated: 14,126 more rows]
