# Supplementary material for: GWAS meta-analysis of over 29,000 people with epilepsy identifies 26 risk loci and subtype-specific genetic architecture
Source: Nat Genet. 2023 Aug 31;55(9):1471–82. doi: 10.1038/s41588-023-01485-w (PMC10484785; doi:10.1038/s41588-023-01485-w)
Supplement: Supplementary file 8 — SMR results. Analysis of potentially causal relationship between brain expression and epilepsy using SMR. [file 41588_2023_1485_MOESM8_ESM.xlsx]

## Sheet: All epilepsy
Supplementary Data 5. Summary-data-based Mendelian Randomization (SMR) results. Analysis of potentially causal relationship between brain expression and epilepsy using SMR.
Column Description 1. EpiType: The epilepsy type in which the association is studied. 2. probeID: probe ID 3. ProbeChr: probe chromosome 4. Gene: gene name 5. Probe_bp: probe position 6. topSNP: SNP name 7. topSNP_chr: SNP chromosome 8. topSNP_bp: SNP position 9. A1: the effect (coded) allele 10. A2: the other allele 11. Freq: frequency of the effect allele (estimated from the reference samples) …
EpiType	probeID	ProbeChr	Gene	Probe_bp	topSNP	topSNP_chr	topSNP_bp	A1	A2	Freq	b_GWAS	se_GWAS	p_GWAS	b_eQTL	se_eQTL	p_eQTL	b_SMR	se_SMR	p_SMR	p_HEIDI	nsnp_HEIDI
All_epilepsy	ENSG00000178966	9	RMI1	83980711	rs7039458	9	84025084	A	G	0.724652	0.0704	0.013	6.737e-08	0.279265	0.0288503	3.67432e-22	0.25209	0.0533405	2.28919e-06	0.89789	20
All_epilepsy	ENSG00000088280	1	ASAP3	23484568	rs61778878	1	23449291	G	T	0.854871	0.08	0.0167	1.63e-06	0.520718	0.0382993	4.22937e-42	0.153634	0.0340036	6.23763e-06	0.681051	20
All_epilepsy	ENSG00000139675	13	HNRNPA1L2	52642425	rs9536161	13	52585121	T	A	0.591451	0.0522	0.012	1.294e-05	0.476381	0.025414	2.13472e-78	0.109576	0.0258593	2.26127e-05	0.125683	20
All_epilepsy	ENSG00000091640	17	SPAG7	4967817	rs4790718	17	4967598	G	A	0.918489	0.0892	0.0217	3.964e-05	-0.750038	0.0490618	9.24958e-53	-0.118927	0.0299595	7.19921e-05	0.375375	20
All_epilepsy	ENSG00000139505	13	MTMR6	25288009	rs9507487	13	25245817	T	C	0.94334	-0.0956	0.0224	1.896e-05	-0.534355	0.0593464	2.17639e-19	0.178907	0.0463904	0.000114994	0.48551	18
All_epilepsy	ENSG00000156265	21	MAP3K7CL	29077471	rs1537093	21	29002784	C	T	0.66004	0.0507	0.0119	2.054e-05	0.246063	0.0278428	9.7797e-19	0.206044	0.053688	0.000124136	0.588193	20
All_epilepsy	ENSG00000141127	17	PRPSAP2	18856299	rs12451220	17	18875108	C	T	0.442346	0.0442	0.0115	0.0001227	-0.502872	0.0245389	2.49618e-93	-0.0878952	0.0232674	0.000158339	0.219763	20
All_epilepsy	ENSG00000198844	17	ARHGEF15	8310241	rs871841	17	8313150	C	T	0.476143	0.0502	0.0115	1.332e-05	0.189731	0.0257724	1.81447e-13	0.264585	0.0704666	0.000173506	0.203687	20
All_epilepsy	ENSG00000164124	4	TMEM144	158203620	rs56808145	4	158247016	T	A	0.864811	0.0776	0.0182	1.986e-05	0.329557	0.0419156	3.76841e-15	0.235468	0.0628235	0.000178191	0.022708	9
All_epilepsy	ENSG00000165416	13	SUGT1	52652709	rs9536223	13	52659059	A	T	0.544732	0.0519	0.0116	8.022e-06	0.182556	0.0266264	7.07165e-12	0.284297	0.075875	0.000179027	0.0968392	20
All_epilepsy	ENSG00000107833	10	NPM3	101783413	rs61873589	10	101868128	G	C	0.627237	0.0515	0.0119	1.585e-05	0.196853	0.0264147	9.16574e-14	0.261617	0.069905	0.000182229	0.262363	20
All_epilepsy	ENSG00000160299	21	PCNT	46324141	rs2096507	21	46522003	G	A	0.50497	0.0437	0.0114	0.000124	0.386559	0.0249983	6.12773e-54	0.113049	0.0303836	0.000198661	0.0924214	20
All_epilepsy	ENSG00000179111	17	HES7	8124106	rs9901632	17	8138813	A	G	0.583499	0.0518	0.0117	1.048e-05	0.177154	0.0261993	1.36288e-11	0.292401	0.0789417	0.00021222	0.21841	20
All_epilepsy	ENSG00000153093	2	ACOXL	110732573	rs6750599	2	111136292	A	T	0.465209	-0.0438	0.0115	0.000138	0.377213	0.0265516	8.3138e-46	-0.116115	0.0315633	0.000234345	0.66699	20
All_epilepsy	ENSG00000010292	12	NCAPD2	6493356	rs11610712	12	6503717	G	C	0.691849	-0.0802	0.0204	8.707e-05	0.266985	0.0282166	3.02108e-21	-0.300391	0.0827416	0.000282902	0.128233	20
All_epilepsy	ENSG00000089159	12	PXN	120265771	rs1634814	12	120247944	T	C	0.883698	0.0676	0.0173	9.86e-05	-0.371642	0.0395642	5.80937e-21	-0.181895	0.0504171	0.000308794	0.00537566	20
All_epilepsy	ENSG00000160294	21	MCM3AP	46286297	rs2096507	21	46522003	G	A	0.50497	0.0437	0.0114	0.000124	0.248633	0.0255822	2.50227e-22	0.175761	0.0492881	0.000362492	0.00981779	20
All_epilepsy	ENSG00000155749	2	ALS2CR12	201357398	rs3185378	2	201286716	G	C	0.385686	0.0444	0.0116	0.0001339	0.255775	0.026256	2.00375e-22	0.17359	0.0487274	0.000367388	0.0695491	20
All_epilepsy	ENSG00000171928	17	TVP23B	18781111	rs75174617	17	18781329	G	T	0.503976	0.0417	0.0116	0.0003051	0.54818	0.0239635	8.13011e-116	0.0760699	0.0214206	0.000383412	0.213789	20
All_epilepsy	ENSG00000153094	2	BCL2L11	111119378	rs2241843	2	111121804	C	A	0.461233	-0.0417	0.0114	0.0002623	0.300278	0.0269211	6.8458e-29	-0.138871	0.0399542	0.000509405	0.698094	20
All_epilepsy	ENSG00000196296	16	ATP2A1	28878405	rs12449272	16	28951434	G	A	0.593439	-0.048	0.0122	8.685e-05	0.19535	0.0267867	3.03579e-13	-0.245712	0.0709607	0.000534875	0.217289	20
All_epilepsy	ENSG00000221818	8	EBF2	26045413	rs11990119	8	26197256	A	G	0.544732	-0.0427	0.0114	0.0001844	0.245494	0.0273057	2.45883e-19	-0.173935	0.0503057	0.000545103	0.709472	20
All_epilepsy	ENSG00000183682	1	BMP8A	39491636	rs61779310	1	39476625	C	G	0.76839	-0.0479	0.0135	0.000377	-0.370295	0.0295923	6.3225e-36	0.129356	0.0378947	0.000641172	0.022386	20
All_epilepsy	ENSG00000160360	9	GPSM1	136327476	rs3812550	9	136358427	G	A	0.461233	-0.0714	0.0189	0.0001644	-0.198373	0.0257434	1.30026e-14	0.359927	0.106108	0.000693665	0.234818	20
All_epilepsy	ENSG00000154721	21	JAM2	25639258	rs974680	21	25638800	A	G	0.166004	0.055	0.0152	0.000288	0.386199	0.0399073	3.76161e-22	0.142414	0.0420192	0.000700834	0.326138	20
All_epilepsy	ENSG00000175115	11	PACS1	66070272	rs524281	11	66119191	C	A	0.227634	0.0463	0.0132	0.0004478	-0.332004	0.0299983	1.80563e-28	-0.139456	0.0417076	0.000826786	0.518303	20
All_epilepsy	ENSG00000063854	16	HAGH	1826841	rs2268669	16	1821726	C	T	0.864811	0.0564	0.0166	0.0006905	-0.629697	0.0351676	1.06641e-71	-0.0895669	0.0268323	0.00084375	0.582089	20
All_epilepsy	ENSG00000204962	5	PCDHA8	140841187	rs10037757	5	140817637	C	A	0.472167	-0.0668	0.0198	0.0007368	0.486966	0.0244242	1.91294e-88	-0.137176	0.0412379	0.000879597	0.00306438	20
All_epilepsy	ENSG00000250120	5	PCDHA10	140855883	rs246061	5	140945071	C	A	0.480119	-0.038	0.0113	0.0007847	0.450345	0.0246519	1.48262e-74	-0.0843797	0.0255134	0.000942121	0.527001	20
All_epilepsy	ENSG00000165118	9	C9orf64	83956986	rs10125673	9	83948580	A	C	0.441352	0.0412	0.0115	0.0003464	-0.204796	0.0258482	2.31848e-15	-0.201176	0.0616275	0.00109699	0.00712061	20
All_epilepsy	ENSG00000133069	1	TMCC2	205227946	rs1668871	1	205268009	T	C	0.629225	-0.0397	0.0117	0.0006642	0.293233	0.0260999	2.74495e-29	-0.135387	0.04168	0.00116117	0.210195	20
All_epilepsy	ENSG00000184990	14	SIVA1	104753147	rs77631658	14	104761485	A	G	0.808151	-0.0865	0.0236	0.0002427	-0.224135	0.0325362	5.6265e-12	0.385928	0.11927	0.0012132	0.195382	20
All_epilepsy	ENSG00000123975	9	CKS2	89311195	rs10119002	9	89348767	A	G	0.915507	-0.1081	0.0333	0.001182	1.07256	0.0416493	3.04553e-146	-0.100787	0.0312929	0.00127852	0.917924	20
All_epilepsy	ENSG00000173960	2	UBXN2A	23927285	rs2176263	2	23869903	G	C	0.413519	0.0412	0.0115	0.0003524	0.194073	0.026406	1.98801e-13	0.212291	0.0659212	0.00128022	0.749097	20
All_epilepsy	ENSG00000183527	21	PSMG1	39183488	rs2836980	21	39315692	G	T	0.513917	0.0379	0.0115	0.0009988	-0.335728	0.0253475	4.82281e-40	-0.112889	0.0352984	0.00138319	0.0237954	20
All_epilepsy	ENSG00000099219	9	ERMP1	5833117	rs78470093	9	5684411	G	A	0.980119	0.2231	0.0674	0.0009286	-0.884056	0.0769641	1.54057e-30	-0.25236	0.0793419	0.00146941	0.0268997	15
All_epilepsy	ENSG00000113231	5	PDE8B	77210449	rs335655	5	77465578	C	G	0.656064	0.0404	0.0122	0.0009128	-0.307381	0.0276055	8.49356e-29	-0.131433	0.0414082	0.00150311	0.196243	20
All_epilepsy	ENSG00000118322	5	ATP10B	160852214	rs10515816	5	160854173	G	A	0.833002	-0.0474	0.0149	0.001408	-0.891796	0.0323498	2.74596e-167	0.0531511	0.0168187	0.00157642	0.44062	20
All_epilepsy	ENSG00000204764	5	RANBP17	170861932	rs2112404	5	170871579	C	T	0.272366	-0.0428	0.013	0.0009646	-0.332393	0.0301495	2.90162e-28	0.128763	0.0408171	0.00160692	0.649801	20
All_epilepsy	ENSG00000140521	15	POLG	89334861	rs12914337	15	89232324	C	G	0.594433	0.0395	0.0118	0.000823	-0.237333	0.0260817	9.06653e-20	-0.166433	0.0529767	0.00168012	0.411225	20
All_epilepsy	ENSG00000204956	5	PCDHGA1	141330571	rs78011949	5	141326172	C	T	0.983101	-0.2457	0.0755	0.001138	-1.12492	0.0956306	6.0401e-32	0.218415	0.0696368	0.00170983	0.102492	20
All_epilepsy	ENSG00000130943	22	PKDREJ	46263343	rs12167567	22	46264045	G	C	0.841948	-0.0513	0.0163	0.001656	0.883648	0.0331166	7.43082e-157	-0.0580548	0.0185741	0.00177459	0.00787468	20
All_epilepsy	ENSG00000184898	2	RBM43	151261863	rs10490523	2	151229470	A	G	0.573559	-0.0371	0.0115	0.001287	-0.343365	0.0273301	3.34747e-36	0.108048	0.0345786	0.00177977	0.175106	20
All_epilepsy	ENSG00000154511	1	FAM69A	92961522	rs2481714	1	92892038	G	A	0.366799	0.0378	0.0117	0.001278	0.291641	0.0289717	7.77729e-24	0.129612	0.0421334	0.00209645	0.0585144	20
All_epilepsy	ENSG00000198231	17	DDX42	63773603	rs6504173	17	63657696	T	C	0.73161	-0.0397	0.0127	0.001709	0.448332	0.0301631	5.67897e-50	-0.0885505	0.0289469	0.0022203	0.361897	20
All_epilepsy	ENSG00000117335	1	CD46	207752057	rs2724360	1	207769813	T	C	0.793241	-0.0425	0.0138	0.002114	0.679718	0.0294207	4.27972e-118	-0.0625259	0.0204821	0.00226787	0.279866	20
All_epilepsy	ENSG00000115993	2	TRAK2	201451500	rs12990557	2	201477679	G	T	0.413519	0.0386	0.0116	0.0009283	-0.198823	0.0261485	2.88004e-14	-0.194143	0.0636858	0.0023003	0.646436	20
All_epilepsy	ENSG00000132330	2	SCLY	238060924	rs62196005	2	238098489	A	T	0.744533	-0.0409	0.013	0.001709	-0.358363	0.0293557	2.83117e-34	0.11413	0.0374614	0.00231444	0.438116	20
All_epilepsy	ENSG00000187535	16	IFT140	1612072	rs2235640	16	1524862	G	A	0.829026	0.0504	0.0152	0.0009241	-0.25126	0.0331067	3.21389e-14	-0.200589	0.0660168	0.00237793	0.24737	20
All_epilepsy	ENSG00000064012	2	CASP8	201233443	rs6743068	2	201289197	A	G	0.2833	0.0379	0.0125	0.002439	0.959813	0.0228917	0	0.0394869	0.0130574	0.00249371	0.0380275	20
All_epilepsy	ENSG00000158966	1	CACHD1	64470129	rs10465845	1	64495249	T	C	0.850895	0.0542	0.0166	0.001092	0.315685	0.039371	1.07306e-15	0.17169	0.0567766	0.00249489	0.0991114	20
All_epilepsy	ENSG00000162817	1	C1orf115	220690363	rs700036	1	220702697	T	C	0.94831	0.0716	0.0224	0.001411	-0.448109	0.0496102	1.67641e-19	-0.159782	0.0530255	0.0025841	0.00227805	20
All_epilepsy	ENSG00000228727	6	SAPCD1	31762996	rs62395823	6	31768288	G	A	0.973161	0.0926	0.0294	0.001623	0.67315	0.066551	4.74986e-24	0.137562	0.0457438	0.00263636	0.453363	20
All_epilepsy	ENSG00000128829	15	EIF2AK4	39934115	rs8208	15	40036464	A	G	0.705765	0.0385	0.0126	0.002277	0.394833	0.0281778	1.31273e-44	0.0975096	0.0326622	0.00283208	0.314286	20
All_epilepsy	ENSG00000204186	2	ZDBF2	206274663	rs12694050	2	206283620	T	C	0.430417	0.0366	0.0116	0.001516	0.252234	0.0275665	5.69335e-20	0.145104	0.0486465	0.00285611	0.662195	20
All_epilepsy	ENSG00000138031	2	ADCY3	24919839	rs6545806	2	24901479	G	A	0.573559	0.0349	0.0116	0.002515	0.491046	0.0245217	3.33516e-89	0.0710727	0.0238882	0.00292771	0.524301	20
All_epilepsy	ENSG00000123999	2	INHA	219569162	rs1043537	2	219566909	G	T	0.757455	0.0699	0.0226	0.001949	-0.313461	0.0295891	3.18397e-26	-0.222994	0.0751083	0.00298797	0.0237761	20
All_epilepsy	ENSG00000113209	5	PCDHB5	141135206	rs12654953	5	141191400	C	T	0.60835	-0.0622	0.0201	0.001981	-0.275447	0.0266508	4.87374e-25	0.225815	0.0761729	0.00303175	0.0965583	20
All_epilepsy	ENSG00000198909	17	MAP3K3	63622415	rs9912201	17	63685848	A	G	0.735586	-0.0411	0.0127	0.001223	-0.213291	0.0290857	2.24721e-13	0.192694	0.0650835	0.00306912	0.435352	20
All_epilepsy	ENSG00000134014	8	ELP3	28089673	rs28507502	8	28092491	G	A	0.662028	-0.0362	0.0121	0.002903	-0.560618	0.027206	2.40464e-94	0.0645716	0.0218096	0.00306946	0.383315	20
All_epilepsy	ENSG00000187391	7	MAGI2	79453667	rs3735442	7	78489792	C	T	0.704771	0.0416	0.0124	0.000811	0.177018	0.0281642	3.27432e-10	0.235005	0.0794038	0.00308021	0.285001	20
All_epilepsy	ENSG00000198892	1	SHISA4	201888680	rs67531894	1	201908776	C	T	0.799205	0.0419	0.0141	0.002939	0.65155	0.0299266	4.31309e-105	0.0643082	0.0218414	0.00323653	0.361514	20
All_epilepsy	ENSG00000008118	1	CAMK1G	209583714	rs9429819	1	209595825	A	C	0.32505	0.037	0.0119	0.001934	-0.253186	0.0284497	5.61496e-19	-0.146138	0.0497871	0.00333273	0.875381	19
All_epilepsy	ENSG00000114744	3	COMMD2	149752489	rs10935775	3	149739208	C	G	0.584493	-0.0342	0.0115	0.002844	-0.448456	0.0248672	1.05385e-72	0.0762617	0.0259899	0.00334319	0.989997	20
All_epilepsy	ENSG00000185100	14	ADSSL1	104724186	rs2494730	14	104767084	T	A	0.666998	-0.0603	0.0199	0.002375	0.316699	0.0272439	3.09036e-31	-0.190401	0.0649353	0.00336601	0.0719217	20
All_epilepsy	ENSG00000205126	11	ACCSL	44047981	rs12365203	11	43919901	T	C	0.978131	0.2279	0.0733	0.001867	-1.07158	0.123448	3.94379e-18	-0.212677	0.0726594	0.00342199	0.830859	4
All_epilepsy	ENSG00000021488	19	SLC7A9	32869767	rs73041770	19	32880499	C	T	0.815109	0.0411	0.014	0.003262	0.916432	0.0286409	1.18817e-224	0.0448478	0.0153408	0.00346192	0.067481	20
All_epilepsy	ENSG00000223609	11	HBD	5234483	rs57050307	11	5095317	G	A	0.833002	-0.0488	0.0145	0.0007866	0.211591	0.0360155	4.22843e-09	-0.230633	0.0789761	0.00349703	0.257551	8
All_epilepsy	ENSG00000188779	15	SKOR1	67819704	rs3865018	15	67600428	C	T	0.742545	-0.0389	0.013	0.00284	0.369752	0.0285726	2.64857e-38	-0.105206	0.0360864	0.00355252	0.508701	20
All_epilepsy	ENSG00000204219	1	TCEA3	23424748	rs71514235	1	23424647	G	T	0.328032	-0.036	0.0123	0.003311	-0.733845	0.0256576	6.44104e-180	0.0490567	0.0168486	0.00359555	0.000308678	20
All_epilepsy	ENSG00000177425	12	PAWR	79690964	rs55646296	12	79388670	C	T	0.852883	-0.0486	0.0163	0.00287	-0.50261	0.0393364	2.19841e-37	0.0966953	0.033302	0.00368914	0.114343	20
All_epilepsy	ENSG00000178252	3	WDR6	49007154	rs9311432	3	48813010	A	T	0.666004	0.0346	0.0118	0.003468	-0.470735	0.0258976	7.88001e-74	-0.0735021	0.0253912	0.00379424	0.198164	20
All_epilepsy	ENSG00000178773	16	CPNE7	89575758	rs455527	16	89577593	T	C	0.921471	0.0793	0.0248	0.00136	-0.370326	0.0553635	2.24701e-11	-0.214136	0.0742264	0.00391538	0.00128408	20
All_epilepsy	ENSG00000137764	15	MAP2K5	67542703	rs4776370	15	67612173	T	C	0.743539	-0.0383	0.013	0.003372	0.400717	0.0285289	8.15098e-45	-0.0955787	0.0331478	0.00393397	0.760365	20
All_epilepsy	ENSG00000196584	7	XRCC2	152676141	rs3218499	7	152655054	C	G	0.799205	0.0403	0.0139	0.003765	-0.791114	0.0294117	2.32199e-159	-0.0509408	0.0176719	0.00394428	0.185728	20
All_epilepsy	ENSG00000198453	19	ZNF568	36916329	rs1617883	19	37002206	G	A	0.870775	0.0485	0.0162	0.002799	-0.383734	0.03607	1.97067e-26	-0.12639	0.0438565	0.00395299	0.529779	18
All_epilepsy	ENSG00000255408	5	PCDHA3	140801092	rs246072	5	140940841	C	T	0.480119	-0.0381	0.0113	0.0007518	0.143115	0.0258443	3.06645e-08	-0.266219	0.0924415	0.0039785	0.0251056	20
All_epilepsy	ENSG00000136098	13	NEK3	52159861	rs1571189	13	52156869	A	T	0.322068	0.0351	0.0119	0.003034	-0.343514	0.0262947	5.28745e-39	-0.102179	0.0355139	0.00401275	0.0845751	20
All_epilepsy	ENSG00000108604	17	SMARCD2	63843065	rs11079509	17	63684788	G	T	0.738569	-0.0411	0.0128	0.001293	-0.183696	0.028845	1.9101e-10	0.223739	0.0780361	0.00414228	0.695114	20
All_epilepsy	ENSG00000180921	8	FAM83H	143738234	rs13252381	8	143740421	T	C	0.555666	-0.0533	0.0185	0.004056	-0.677041	0.0240093	5.99446e-175	0.0787249	0.027467	0.00415483	0.0225026	20
All_epilepsy	ENSG00000005020	7	SKAP2	26995239	rs12532395	7	26802083	G	A	0.776342	-0.0396	0.0133	0.002922	0.337588	0.0319009	3.59625e-26	-0.117303	0.0409268	0.00415487	0.0373424	20
All_epilepsy	ENSG00000185158	17	LRRC37B	32007872	rs546519	17	31970663	T	G	0.846918	0.0471	0.0161	0.003474	-0.502291	0.035577	2.92556e-45	-0.0937704	0.032734	0.00417517	0.387099	20
All_epilepsy	ENSG00000162415	1	ZSWIM5	45306209	rs346700	1	45075015	T	C	0.83002	0.0485	0.0157	0.002075	-0.276862	0.0366326	4.09943e-14	-0.175178	0.0612611	0.00424275	0.506496	20
All_epilepsy	ENSG00000203499	8	FAM83H-AS1	143734140	rs13252381	8	143740421	T	C	0.555666	-0.0533	0.0185	0.004056	-0.526565	0.0253534	8.25588e-96	0.101222	0.0354698	0.0043206	0.0319801	20
All_epilepsy	ENSG00000213672	3	NCKIPSD	48686364	rs12493578	3	48692683	C	T	0.653082	0.0339	0.0118	0.004164	0.560334	0.0249641	1.4128e-111	0.0604997	0.0212307	0.00437695	0.340651	20
All_epilepsy	ENSG00000168884	4	TNIP2	2756342	rs35327519	4	2741136	A	T	0.930417	0.0643	0.0215	0.00275	0.442236	0.0479576	2.93246e-20	0.145397	0.0511095	0.00444362	0.523047	20
All_epilepsy	ENSG00000124171	20	PARD6B	50731580	rs2064278	20	50746645	G	T	0.736581	-0.0403	0.0129	0.001829	-0.208701	0.031066	1.84236e-11	0.193099	0.0681672	0.00461531	0.210928	20
All_epilepsy	ENSG00000189410	1	SH2D5	20732837	rs646786	1	20728233	A	G	0.316103	0.0388	0.0121	0.001305	-0.201214	0.033481	1.85752e-09	-0.192829	0.0681594	0.00466802	0.291178	20
All_epilepsy	ENSG00000138092	2	CENPO	24793383	rs6545766	2	24854987	C	T	0.629225	0.036	0.0118	0.002272	0.197324	0.0262287	5.34516e-14	0.182442	0.0645303	0.00469537	0.571529	20
All_epilepsy	ENSG00000111671	12	SPSB2	6889358	rs7138740	12	6874600	T	A	0.697813	-0.036	0.0127	0.004514	-0.89116	0.0238365	6.50573e-306	0.0403968	0.014292	0.00470549	0.0756871	5
All_epilepsy	ENSG00000156052	9	GNAQ	78031811	rs10869969	9	77792045	C	A	0.760437	0.0398	0.0134	0.002932	0.270945	0.0297089	7.51247e-20	0.146893	0.0520131	0.00474058	0.933282	20
All_epilepsy	ENSG00000173421	3	CCDC36	49198428	rs12631989	3	49236563	T	C	0.643141	0.0346	0.0116	0.002875	0.231401	0.0264265	2.01585e-18	0.149524	0.052958	0.00475105	0.108002	20
All_epilepsy	ENSG00000135373	11	EHF	34621093	rs2915234	11	34869832	A	G	0.66501	0.0383	0.012	0.001462	-0.162724	0.0271831	2.148e-09	-0.235368	0.0835716	0.00485702	0.552586	17
All_epilepsy	ENSG00000183617	19	MRPL54	3762682	rs4807507	19	3763577	C	G	0.628231	-0.0556	0.0194	0.004079	0.38469	0.0261413	5.1039e-49	-0.144532	0.0513778	0.00490625	0.480231	20
All_epilepsy	ENSG00000134108	3	ARL8B	5122245	rs13093192	3	5159930	A	G	0.673956	0.0641	0.0203	0.001602	0.181755	0.0293675	6.05472e-10	0.352672	0.125385	0.00491268	0.774046	20
All_epilepsy	ENSG00000131495	5	NDUFA2	140647785	rs2245643	5	140650195	G	A	0.596421	0.0376	0.0115	0.001062	0.143715	0.0261766	4.01479e-08	0.26163	0.0931346	0.00496715	0.226483	20
All_epilepsy	ENSG00000165689	9	SDCCAG3	136410614	rs11145919	9	136408074	G	T	0.73161	0.04	0.0128	0.001768	-0.183721	0.028659	1.44948e-10	-0.217721	0.0775078	0.00496929	0.012611	20
All_epilepsy	ENSG00000164056	4	SPRY1	123396795	rs7695956	4	123649253	G	A	0.804175	-0.0436	0.0145	0.002636	0.270132	0.0345375	5.2239e-15	-0.161403	0.0575076	0.00500621	0.50417	20
All_epilepsy	ENSG00000177752	4	YIPF7	44678419	rs1439377	4	44626590	C	T	0.610338	0.0347	0.0119	0.003497	-0.271877	0.0264771	9.78137e-25	-0.127631	0.0455004	0.00503077	0.266909	20
All_epilepsy	ENSG00000139531	12	SUOX	55997180	rs1873914	12	55985643	G	C	0.609344	0.0338	0.0117	0.003828	0.297325	0.0259084	1.74154e-30	0.11368	0.0405786	0.00508676	0.476574	20
All_epilepsy	ENSG00000107147	9	KCNT1	135702185	rs55991563	9	135787108	T	C	0.764414	-0.0607	0.0213	0.004393	0.435764	0.0293923	9.97842e-50	-0.139296	0.0497744	0.0051335	0.455149	20
All_epilepsy	ENSG00000101605	18	MYOM1	3220108	rs4798075	18	3247258	A	C	0.207753	0.0729	0.0248	0.003332	-0.287514	0.0319226	2.12543e-19	-0.253553	0.0907344	0.00519881	0.0140184	20
All_epilepsy	ENSG00000161265	19	U2AF1L4	35745445	rs3746277	19	35748583	A	G	0.843936	0.0714	0.0253	0.00475	-0.597443	0.0330163	3.46413e-73	-0.119509	0.042859	0.00529648	1.73398e-05	20
All_epilepsy	ENSG00000105610	19	KLF1	12887199	rs12609744	19	12883326	T	C	0.682903	0.0374	0.0125	0.002731	0.210706	0.0282341	8.47029e-14	0.177499	0.0639147	0.00548432	0.0350929	20
All_epilepsy	ENSG00000140545	15	MFGE8	88913381	rs12911703	15	88913717	G	A	0.724652	0.0372	0.0131	0.004333	-0.371392	0.028287	2.23419e-39	-0.100164	0.0360883	0.00551138	0.736084	20
All_epilepsy	ENSG00000186326	19	RGS9BP	32676598	rs259272	19	32667179	T	C	0.262425	0.0389	0.0131	0.002957	-0.227634	0.0294116	9.97299e-15	-0.170888	0.0616388	0.00556423	0.297773	20
All_epilepsy	ENSG00000117298	1	ECE1	21345572	rs84853	1	21315029	C	T	0.55666	0.0339	0.0114	0.002913	-0.207174	0.0273641	3.70362e-14	-0.163631	0.0591186	0.00564291	0.00323539	20
All_epilepsy	ENSG00000134697	1	GNL2	37595937	rs6662367	1	37547105	C	G	0.531809	0.033	0.0114	0.003897	0.242055	0.0257101	4.73986e-21	0.136333	0.0492726	0.00565914	0.125784	20
All_epilepsy	ENSG00000154719	21	MRPL39	25607517	rs8133834	21	25578599	T	C	0.267396	0.0367	0.013	0.004834	-0.398908	0.029328	3.91766e-42	-0.0920012	0.0332835	0.00570685	0.412269	20
All_epilepsy	ENSG00000183379	14	SYNDIG1L	74426210	rs12893163	14	74428292	C	T	0.559642	0.0324	0.0115	0.004639	-0.37448	0.0267222	1.28348e-44	-0.08652	0.0313237	0.00574268	0.183431	20
All_epilepsy	ENSG00000197728	12	RPS26	56041351	rs10876864	12	56007301	A	G	0.591451	0.0318	0.0115	0.005717	-0.997159	0.0189206	0	-0.0318906	0.0115486	0.00575508	0.303417	20
All_epilepsy	ENSG00000117650	1	NEK2	211675630	rs701917	1	211688456	T	C	0.488072	0.034	0.0114	0.002915	-0.198516	0.0273288	3.75808e-13	-0.171271	0.0620779	0.00579855	0.136074	20
All_epilepsy	ENSG00000153048	16	CARHSP1	8869012	rs7191492	16	8829137	A	G	0.625249	0.0341	0.0118	0.003885	-0.238267	0.026282	1.23693e-19	-0.143117	0.0519795	0.0058992	0.448153	20
All_epilepsy	ENSG00000115840	2	SLC25A12	171999859	rs13016580	2	171790018	G	A	0.676938	0.0353	0.0123	0.00405	0.265619	0.0273444	2.63333e-22	0.132897	0.0482858	0.00591768	0.0349025	20
All_epilepsy	ENSG00000178980	19	SEPW1	47778585	rs2042286	19	47786046	T	C	0.430417	0.0351	0.0116	0.002474	-0.173693	0.0262765	3.83801e-11	-0.202081	0.0734492	0.00593582	0.0183258	20
All_epilepsy	ENSG00000156253	21	RWDD2B	29019360	rs7275747	21	29017301	G	A	0.712724	-0.0358	0.013	0.005859	-0.988889	0.0251715	0	0.0362023	0.0131783	0.00601238	0.0569017	20
All_epilepsy	ENSG00000185658	21	BRWD1	39321559	rs35123057	21	39339763	C	T	0.705765	-0.0342	0.012	0.004297	0.272804	0.0270065	5.44591e-24	-0.125365	0.0457049	0.00608958	0.393311	20
All_epilepsy	ENSG00000148384	9	INPP5E	136439845	rs1128874	9	136428972	C	T	0.415507	-0.0325	0.0117	0.00549	-0.427269	0.0248754	3.98917e-66	0.0760644	0.027739	0.00610383	0.00612908	20
All_epilepsy	ENSG00000204138	1	PHACTR4	28369582	rs9662045	1	28366281	C	T	0.653082	0.034	0.0123	0.005646	0.550588	0.0262868	2.06656e-97	0.0617521	0.0225334	0.00613522	0.565176	20
All_epilepsy	ENSG00000170837	3	GPR27	71753855	rs114113354	3	71725640	A	G	0.743539	-0.0378	0.0133	0.004374	-0.307959	0.0309606	2.60423e-23	0.122744	0.0449159	0.00628098	0.0943451	20
All_epilepsy	ENSG00000214102	7	WEE2	141708353	rs13223389	7	141812288	C	A	0.54672	-0.0326	0.0116	0.004743	-0.283779	0.0254661	7.71173e-29	0.114878	0.0421568	0.00642976	0.205357	20
All_epilepsy	ENSG00000196387	12	ZNF140	133079838	rs61960669	12	133188233	A	G	0.240557	0.0405	0.0133	0.002266	0.179226	0.0294828	1.20934e-09	0.225972	0.0829979	0.00647654	0.143327	17
All_epilepsy	ENSG00000122574	7	WIPF3	29806486	rs174916	7	29809954	G	A	0.923459	0.0589	0.0212	0.005599	0.628039	0.0497725	1.67608e-36	0.093784	0.0345644	0.00666149	0.05859	20
All_epilepsy	ENSG00000179630	13	LACC1	43879284	rs12871262	13	43818617	C	T	0.479125	-0.0318	0.0116	0.005993	-0.454421	0.0260886	5.98272e-68	0.0699791	0.0258412	0.00676807	0.0138463	20
All_epilepsy	ENSG00000140931	16	CMTM3	66603874	rs2232727	16	66565807	G	A	0.848907	0.0507	0.0165	0.002096	0.222929	0.0389164	1.01382e-08	0.227427	0.0839903	0.00677366	0.120182	12
All_epilepsy	ENSG00000267796	19	LIN37	35748567	rs7260184	19	35749713	G	A	0.843936	0.0723	0.0253	0.00426	-0.296224	0.0350851	3.09294e-17	-0.244072	0.0901681	0.00679232	0.124604	20
All_epilepsy	ENSG00000145908	5	ZNF300	150904983	rs79442859	5	150791648	T	C	0.89662	0.0601	0.0213	0.004832	-0.442802	0.0464153	1.42833e-21	-0.135727	0.0501626	0.00681539	0.327377	14
All_epilepsy	ENSG00000167930	16	ITFG3	234521	rs35232869	16	225250	G	A	0.692843	0.0381	0.0126	0.002501	-0.169166	0.0283465	2.40474e-09	-0.225222	0.0834984	0.00698993	0.0280799	20
All_epilepsy	ENSG00000178149	3	DALRD3	49022293	rs4072859	3	48994772	C	G	0.664016	0.0333	0.0119	0.004914	0.261776	0.0268483	1.84106e-22	0.127208	0.0472938	0.00715088	0.24978	20
All_epilepsy	ENSG00000237693	5	IRGM	150846523	rs12656538	5	150871818	A	G	0.895626	0.0571	0.0207	0.005952	-0.557289	0.0459969	8.71091e-34	-0.10246	0.0380946	0.00715322	0.016637	20
All_epilepsy	ENSG00000171806	1	METTL18	169794963	rs12118559	1	169799708	C	T	0.903579	0.0518	0.0192	0.006875	1.05356	0.038797	2.16686e-162	0.0491666	0.0183136	0.0072595	0.146266	6
All_epilepsy	ENSG00000162494	1	LRRC38	13514003	rs1610562	1	13548358	T	C	0.747515	0.0424	0.0138	0.00215	-0.181307	0.0329422	3.7169e-08	-0.233857	0.0871706	0.00730198	0.36385	20
All_epilepsy	ENSG00000108465	17	CDK5RAP3	47967810	rs4794333	17	47968129	T	C	0.619284	0.0316	0.0116	0.006273	-0.351145	0.0256764	1.41641e-42	-0.0899913	0.0336838	0.00754793	0.769422	20
All_epilepsy	ENSG00000077800	7	FKBP6	73328161	rs150222117	7	72493113	C	G	0.949304	0.1509	0.0521	0.003811	-0.472639	0.0691802	8.37388e-12	-0.319271	0.119729	0.00766181	0.693284	15
All_epilepsy	ENSG00000139684	13	ESD	46797161	rs1018578	13	46801893	A	C	0.536779	-0.0313	0.0115	0.006336	-0.334697	0.0252304	3.66472e-40	0.0935174	0.0350752	0.00767141	0.0174696	20
All_epilepsy	ENSG00000174695	5	TMEM167A	83077863	rs7727691	5	83075876	C	T	0.605368	0.0317	0.0115	0.005798	0.269235	0.025811	1.78995e-25	0.117741	0.0441799	0.00769801	0.602817	20
All_epilepsy	ENSG00000170458	5	CD14	140633701	rs778589	5	140628053	C	T	0.729622	0.0342	0.0124	0.005866	-0.292208	0.0285605	1.43727e-24	-0.11704	0.0439504	0.00774472	0.131221	20
All_epilepsy	ENSG00000204969	5	PCDHA2	140794852	rs2563259	5	140760009	C	T	0.538767	0.0311	0.0113	0.006131	-0.26739	0.0255617	1.31023e-25	-0.116309	0.0436985	0.00777631	0.0651858	20
All_epilepsy	ENSG00000139117	12	CPNE8	38907430	rs11169992	12	38923405	T	C	0.419483	-0.0336	0.0118	0.00451	0.203435	0.0278122	2.5815e-13	-0.165163	0.0622439	0.00796643	0.310461	20
All_epilepsy	ENSG00000196839	20	ADA	44652233	rs452159	20	44642461	T	G	0.251491	-0.0622	0.0229	0.006505	0.383937	0.0310437	3.91339e-35	-0.162006	0.0610667	0.0079796	0.344789	20
All_epilepsy	ENSG00000167065	22	DUSP18	30667600	rs5753268	22	30664995	G	A	0.831014	0.0449	0.0159	0.00484	-0.279533	0.0367333	2.74521e-14	-0.160625	0.0606707	0.00810919	0.278131	20
All_epilepsy	ENSG00000083544	13	TDRD3	60396457	rs61970124	13	60428094	G	T	0.744533	0.0389	0.0132	0.00322	0.18345	0.0305801	1.98536e-09	0.212047	0.0801674	0.0081679	0.377879	20
All_epilepsy	ENSG00000159479	1	MED8	43389808	rs4660731	1	43327543	G	A	0.388668	0.0337	0.0119	0.004638	-0.197327	0.0266615	1.34959e-13	-0.170782	0.0645698	0.00817088	0.118589	19
All_epilepsy	ENSG00000141027	17	NCOR1	16216091	rs178837	17	16173584	C	A	0.479125	0.0336	0.0114	0.003337	0.154477	0.0258738	2.36673e-09	0.217508	0.0823	0.00822063	0.267349	20
All_epilepsy	ENSG00000237172	16	B3GNT9	67150998	rs9033	16	67148096	A	G	0.535785	-0.0327	0.0117	0.005044	-0.21831	0.0268875	4.68494e-16	0.149787	0.0566797	0.00822504	0.667056	20
All_epilepsy	ENSG00000101104	20	PABPC1L	44910062	rs6017443	20	44899568	T	C	0.712724	-0.055	0.0206	0.007535	0.504557	0.0274389	1.62709e-75	-0.109006	0.041256	0.00823701	0.0243661	20
All_epilepsy	ENSG00000170092	7	AC018720.10	75493625	rs17207196	7	75471799	C	T	0.555666	0.0326	0.012	0.006509	0.286571	0.025807	1.19416e-28	0.113759	0.0431093	0.00831894	0.91559	20
All_epilepsy	ENSG00000138386	2	NAB1	190646746	rs13010534	2	190654551	A	G	0.686879	-0.0359	0.0123	0.003482	-0.178242	0.0289513	7.43233e-10	0.201412	0.0763695	0.00835594	0.0956469	18
All_epilepsy	ENSG00000168631	6	DPCR1	30934523	rs2517449	6	30951924	T	C	0.642147	-0.0548	0.0204	0.007135	-0.367368	0.0265939	2.0985e-43	0.149169	0.0565704	0.00836723	0.150342	20
All_epilepsy	ENSG00000164323	4	KIAA1430	185209504	rs11132292	4	185204333	C	A	0.522863	0.0307	0.0115	0.007489	-0.414509	0.0248483	1.78378e-62	-0.0740635	0.0280967	0.00838837	0.93139	20
All_epilepsy	ENSG00000133574	7	GIMAP4	150567369	rs10248553	7	150620384	C	T	0.771372	-0.0399	0.0135	0.003187	0.18114	0.0311773	6.24728e-09	-0.220272	0.0836169	0.00843118	0.096437	20
All_epilepsy	ENSG00000087301	14	TXNDC16	52552522	rs113434463	14	52601439	T	C	0.937376	0.0598	0.0223	0.007314	0.67976	0.0491724	1.82633e-43	0.0879723	0.0334172	0.00847487	0.206167	20
All_epilepsy	ENSG00000173480	19	ZNF417	57916610	rs2007552	19	57847176	C	G	0.373757	-0.0319	0.0118	0.006794	0.312786	0.0271375	9.75723e-31	-0.101987	0.0387492	0.00848929	0.446195	20
All_epilepsy	ENSG00000258227	7	CLEC5A	141947007	rs11773137	7	141786521	A	G	0.526839	-0.0308	0.0115	0.007243	0.348907	0.0251606	1.00108e-43	-0.0882756	0.0335692	0.00854692	0.401759	20
All_epilepsy	ENSG00000104714	8	ERICH1	738106	rs732197	8	693531	A	G	0.66004	0.0323	0.0121	0.007407	0.41826	0.0276917	1.5194e-51	0.0772246	0.0293777	0.0085716	0.256062	20
All_epilepsy	ENSG00000105983	7	LMBR1	156893216	rs74572386	7	156930383	T	C	0.87674	-0.0497	0.0176	0.004761	-0.277527	0.0387759	8.23416e-13	0.179082	0.0681749	0.00861919	0.00315843	20
All_epilepsy	ENSG00000243056	5	EIF4EBP3	140547662	rs2569178	5	140612586	G	A	0.72664	0.0361	0.0124	0.003701	-0.172805	0.0284107	1.18397e-09	-0.208906	0.0795533	0.00863986	0.100858	18
All_epilepsy	ENSG00000163431	1	LMOD1	201946588	rs10920269	1	201877561	G	T	0.796223	0.0375	0.014	0.007539	0.409652	0.0313377	4.74722e-39	0.091541	0.0348854	0.00868909	0.49012	20
All_epilepsy	ENSG00000146007	5	ZMAT2	140700447	rs2531360	5	140737079	G	A	0.555666	0.0311	0.0114	0.006173	-0.237656	0.0257253	2.50679e-20	-0.130862	0.0500164	0.00888689	0.0459239	20
All_epilepsy	ENSG00000177352	3	CCDC71	49166331	rs2117938	3	49226417	A	G	0.642147	0.0334	0.0116	0.004089	-0.165629	0.026584	4.65245e-10	-0.201656	0.0771534	0.00895678	0.345217	20
All_epilepsy	ENSG00000111254	12	AKAP3	4649051	rs979877	12	4648730	T	C	0.477137	0.0299	0.0114	0.008672	-0.698729	0.0239431	3.19645e-187	-0.042792	0.0163811	0.00899411	0.182275	20
All_epilepsy	ENSG00000178297	19	TMPRSS9	2360238	rs11881243	19	2420676	T	C	0.718688	0.0337	0.0127	0.007705	-0.403121	0.0276394	3.4992e-48	-0.0835977	0.0320214	0.00903605	0.623709	20
All_epilepsy	ENSG00000151773	13	CCDC122	43879740	rs12428350	13	43872025	G	A	0.502982	-0.0299	0.0114	0.008463	-0.57193	0.0252358	1.02919e-113	0.0522792	0.0200656	0.00917623	0.157825	20
All_epilepsy	ENSG00000110435	11	PDHX	34915829	rs2163377	11	34875927	A	C	0.567594	-0.0306	0.0115	0.007779	-0.317748	0.0255273	1.44474e-35	0.0963026	0.0370099	0.00926603	0.0592031	20
All_epilepsy	ENSG00000127364	7	TAS2R4	141778442	rs2234006	7	141790066	C	T	0.526839	-0.0303	0.0115	0.008216	-0.403499	0.0248717	3.45705e-59	0.0750931	0.0288741	0.00930318	0.418634	20
All_epilepsy	ENSG00000166913	20	YWHAB	44885702	rs16989474	20	44894084	A	G	0.712724	-0.0554	0.0206	0.007102	0.289002	0.0285108	3.80101e-24	-0.191694	0.0737457	0.00933889	0.00920302	20
All_epilepsy	ENSG00000176915	12	ANKLE2	132761832	rs6560901	12	132761219	A	G	0.251491	-0.0607	0.0217	0.005131	0.205777	0.0293322	2.29292e-12	-0.29498	0.113528	0.0093685	0.876398	20
All_epilepsy	ENSG00000143367	1	TUFT1	151540305	rs12734011	1	151585541	A	G	0.337972	0.0336	0.0123	0.006202	0.234234	0.0279849	5.76182e-17	0.143447	0.0552376	0.00940694	0.175373	19
All_epilepsy	ENSG00000178467	3	P4HTM	48989989	rs8926	3	49015352	A	T	0.66998	0.0316	0.0119	0.007881	0.328678	0.0266196	5.04364e-35	0.0961428	0.0370335	0.00942882	0.299657	20
All_epilepsy	ENSG00000153933	17	DGKE	56834107	rs2176744	17	56844977	A	G	0.708748	-0.0341	0.0129	0.007959	0.391174	0.0284387	4.75277e-43	-0.0871735	0.0335811	0.00943411	0.345443	20
All_epilepsy	ENSG00000174990	16	CA5A	87936580	rs6540098	16	87900164	C	T	0.281312	0.056	0.0213	0.008561	0.465494	0.0292095	3.5418e-57	0.120302	0.0463764	0.00948543	0.487443	20
All_epilepsy	ENSG00000115239	2	GPR75-ASB3	53860160	rs805406	2	53891906	T	C	0.700795	0.0339	0.0124	0.00641	0.235203	0.0286875	2.42797e-16	0.144131	0.0555741	0.00950076	0.340144	20
All_epilepsy	ENSG00000115665	2	SLC5A7	107986523	rs333238	2	107987172	G	A	0.797217	-0.0373	0.0143	0.009208	-0.731239	0.0317936	4.70438e-117	0.0510093	0.0196812	0.00954816	0.314394	20
All_epilepsy	ENSG00000186103	3	ARGFX	121567949	rs9836169	3	121580476	C	T	0.744533	-0.0374	0.0129	0.00363	0.176867	0.0306645	8.0313e-09	-0.211459	0.0816322	0.00958682	0.173471	20
All_epilepsy	ENSG00000136108	13	CKAP2	52455429	rs3892337	13	52455350	C	G	0.436382	0.0296	0.0114	0.009626	0.707282	0.022528	2.31685e-216	0.0418503	0.0161731	0.00966311	0.00697804	20
All_epilepsy	ENSG00000267467	19	APOC4	44942237	rs10416261	19	44965388	C	T	0.596421	0.0306	0.0117	0.008711	-0.433573	0.025386	2.12004e-65	-0.0705764	0.0272997	0.00973088	0.344964	20
All_epilepsy	ENSG00000111554	12	MDM1	68332381	rs2046067	12	68332523	C	T	0.775348	-0.0368	0.0138	0.007472	-0.337969	0.0321667	8.03746e-26	0.108886	0.0421267	0.0097459	0.0154793	20
All_epilepsy	ENSG00000076604	17	TRAF4	28744005	rs11870634	17	28773134	C	T	0.43837	-0.0302	0.0115	0.008613	0.337667	0.0253732	2.07975e-40	-0.0894372	0.034714	0.0099834	0.940848	20
All_epilepsy	ENSG00000170044	3	ZPLD1	102099244	rs67733349	3	102235878	T	A	0.857853	0.0862	0.0312	0.005703	-0.316841	0.0447112	1.37646e-12	-0.272061	0.105691	0.0100501	0.0496524	13
All_epilepsy	ENSG00000132530	17	XAF1	6755448	rs3785793	17	6756005	A	G	0.570577	0.0501	0.0191	0.008855	0.331489	0.0255897	2.23025e-38	0.151136	0.0587882	0.0101446	0.367332	20
All_epilepsy	ENSG00000130592	11	LSP1	1852970	rs907612	11	1852991	T	C	0.385686	-0.0541	0.0207	0.008842	0.382001	0.0276961	2.82396e-43	-0.141623	0.0551526	0.0102336	0.857868	20
All_epilepsy	ENSG00000204472	6	AIF1	31615227	rs1077394	6	31642607	C	T	0.335984	-0.0342	0.012	0.004435	-0.167202	0.0282512	3.25089e-09	0.204543	0.0796574	0.010235	0.773889	20
All_epilepsy	ENSG00000204084	1	INPP5B	37947057	rs67164465	1	37816186	G	A	0.720676	0.0549	0.0213	0.01001	-0.664165	0.0264079	1.40612e-139	-0.0826602	0.0322383	0.0103463	0.633267	20
All_epilepsy	ENSG00000204618	6	RNF39	30075887	rs12662336	6	29988943	G	A	0.955268	0.1064	0.0411	0.009598	-0.928849	0.0504398	9.95892e-76	-0.11455	0.0446834	0.0103593	0.432152	20
All_epilepsy	ENSG00000176571	8	CNBD1	86866415	rs4305916	8	86891339	G	C	0.930417	-0.056	0.0202	0.00565	-0.319455	0.0476969	2.1187e-11	0.175299	0.0684355	0.0104217	0.125	20
All_epilepsy	ENSG00000197056	1	ZMYM1	35032172	rs10796918	1	35158591	G	A	0.902584	-0.056	0.0194	0.004004	-0.239908	0.0432329	2.8698e-08	0.233423	0.0911506	0.0104417	0.421533	14
All_epilepsy	ENSG00000115942	2	ORC2	200963680	rs12465952	2	200859637	A	G	0.812127	-0.0406	0.0146	0.005413	-0.229399	0.0350046	5.62417e-11	0.176984	0.0691374	0.0104705	0.342219	17
All_epilepsy	ENSG00000141314	17	RHBDL3	32265832	rs55651053	17	32270282	A	G	0.701789	0.0332	0.0127	0.009219	0.35253	0.028061	3.37298e-36	0.0941763	0.0367969	0.0104868	0.792477	20
All_epilepsy	ENSG00000185875	10	THNSL1	25016612	rs10508685	10	25038428	A	T	0.689861	-0.0327	0.0124	0.008453	-0.306108	0.0290447	5.69816e-26	0.106825	0.0417575	0.0105207	0.842003	20
All_epilepsy	ENSG00000187987	6	ZSCAN23	28443502	rs2859368	6	28450262	T	C	0.55169	0.0293	0.0114	0.00997	-0.565463	0.0240819	6.40842e-122	-0.0518159	0.0202809	0.0106214	0.00204086	20
All_epilepsy	ENSG00000171109	3	MFN1	179347709	rs13076106	3	179314853	G	C	0.649105	-0.0313	0.0121	0.009846	-0.424932	0.0260598	8.94633e-60	0.0736589	0.0288313	0.010624	0.213358	20
All_epilepsy	ENSG00000205177	11	C11orf91	33700801	rs831611	11	33698275	C	T	0.66501	-0.0316	0.0121	0.008828	-0.326172	0.0269359	9.44102e-34	0.0968813	0.0379499	0.0106838	0.326437	20
All_epilepsy	ENSG00000176383	12	B3GNT4	122203681	rs12827843	12	122204614	C	G	0.761431	0.0354	0.0132	0.007299	0.239491	0.0290651	1.72499e-16	0.147814	0.0579628	0.0107677	0.205454	20
All_epilepsy	ENSG00000077348	19	EXOSC5	41397359	rs62117462	19	41394908	C	T	0.416501	0.032	0.0116	0.005824	0.176199	0.0265129	3.01575e-11	0.181613	0.071281	0.0108392	0.782521	11
All_epilepsy	ENSG00000122863	10	CHST3	71964395	rs2091332	10	71982201	T	C	0.430417	-0.0297	0.0115	0.009732	0.392567	0.0253357	3.77299e-54	-0.0756559	0.0296985	0.0108509	0.958322	20
All_epilepsy	ENSG00000127554	16	GFER	1984193	rs1122949	16	1983798	G	C	0.723658	0.0339	0.013	0.009252	-0.341677	0.0287423	1.37295e-32	-0.0992165	0.0389523	0.0108613	0.202491	20
All_epilepsy	ENSG00000141664	18	ZCCHC2	62523025	rs72941651	18	62558632	G	C	0.745527	-0.0359	0.0134	0.007408	-0.251775	0.0311865	6.84795e-16	0.142588	0.0560761	0.0109984	0.866944	20
All_epilepsy	ENSG00000204438	6	GPANK1	31666283	rs805262	6	31660956	C	T	0.526839	-0.0548	0.0195	0.005005	0.156628	0.0263931	2.94922e-09	-0.349875	0.137753	0.0110896	0.056911	20
All_epilepsy	ENSG00000137411	6	VARS2	30914205	rs1264300	6	30915079	A	G	0.644135	-0.052	0.0204	0.01078	-0.702121	0.0241428	6.06321e-186	0.0740613	0.0291662	0.011108	0.00337162	20
All_epilepsy	ENSG00000248383	5	PCDHAC1	140926369	rs246066	5	140943562	T	G	0.479125	-0.055	0.0198	0.005492	0.162516	0.0261322	5.00333e-10	-0.338427	0.133435	0.0112038	0.122408	20
All_epilepsy	ENSG00000165688	9	PMPCA	136410658	rs11145874	9	136395559	G	A	0.609344	0.0331	0.0117	0.004638	-0.147668	0.0262157	1.77307e-08	-0.224152	0.0886638	0.0114678	0.154872	20
All_epilepsy	ENSG00000000457	1	SCYL3	169894267	rs12132633	1	169787074	G	A	0.903579	0.0504	0.0191	0.008185	0.372009	0.0426098	2.53325e-18	0.135481	0.0536367	0.0115404	0.110703	13
All_epilepsy	ENSG00000243660	10	ZNF487	43436841	rs10899797	10	43384125	G	T	0.739563	0.0357	0.0129	0.005747	-0.175442	0.0284375	6.85496e-10	-0.203486	0.0805873	0.0115687	0.0592961	20
All_epilepsy	ENSG00000177042	11	TMEM80	695533	rs12291981	11	681502	C	G	0.507952	-0.0468	0.0185	0.01147	0.786725	0.0216261	9.31174e-290	-0.0594871	0.023572	0.0116148	0.0225631	20
All_epilepsy	ENSG00000137845	15	ADAM10	58749791	rs1427281	15	58667074	T	C	0.737575	-0.0342	0.013	0.0088	0.272053	0.0312381	3.06568e-18	-0.125711	0.0499174	0.0117897	0.372699	20
All_epilepsy	ENSG00000136100	13	VPS36	52450634	rs12430462	13	52450239	G	C	0.77336	-0.035	0.0137	0.01082	0.431604	0.0296623	5.78933e-48	-0.0810928	0.0322276	0.011861	0.0235008	20
All_epilepsy	ENSG00000178691	17	SUZ12	31937007	rs4795666	17	31914390	A	G	0.821074	0.0425	0.0153	0.005363	0.205069	0.0346459	3.23905e-09	0.207247	0.0824166	0.0119156	0.299015	20
All_epilepsy	ENSG00000003987	8	MTMR7	17413351	rs12680752	8	17316834	T	C	0.856859	0.0494	0.0183	0.006823	0.355609	0.0517671	6.44723e-12	0.138917	0.0552918	0.0119904	0.171989	20
All_epilepsy	ENSG00000165076	7	PRSS37	141841487	rs2190243	7	141780676	C	G	0.527833	-0.029	0.0115	0.01134	0.645411	0.0231018	9.29632e-172	-0.0449326	0.0178905	0.012021	0.412273	20
All_epilepsy	ENSG00000066379	6	ZNRD1	30061641	rs11755966	6	29985154	G	A	0.955268	0.106	0.0411	0.009923	-0.575941	0.052196	2.61368e-28	-0.184047	0.0732849	0.0120258	0.577827	19
All_epilepsy	ENSG00000132153	3	DHX30	47802950	rs13093830	3	47919021	T	A	0.700795	-0.0342	0.0123	0.005515	-0.161853	0.0277298	5.32129e-09	0.211303	0.0841771	0.0120657	0.441315	20
All_epilepsy	ENSG00000059691	4	PET112	151761007	rs4696287	4	151685571	C	T	0.620278	-0.0302	0.0118	0.01015	0.325016	0.0263359	5.434e-35	-0.0929184	0.0370784	0.0122105	0.12756	20
All_epilepsy	ENSG00000196569	6	LAMA2	128883141	rs9492123	6	128836518	A	C	0.298211	-0.0315	0.0122	0.01005	0.298702	0.0289575	6.01556e-25	-0.105456	0.0421035	0.0122557	0.0821941	20
All_epilepsy	ENSG00000119574	19	ZBTB45	58538911	rs35350976	19	58511807	G	A	0.218688	0.042	0.0149	0.004841	-0.178914	0.0327837	4.83157e-08	-0.23475	0.0937331	0.0122642	0.195291	15
All_epilepsy	ENSG00000196260	6	SFTA2	30955636	rs17189763	6	30955750	C	T	0.657058	-0.0516	0.0205	0.01196	-0.573384	0.0254894	4.64572e-112	0.089992	0.0359758	0.0123682	0.403814	20
All_epilepsy	ENSG00000011590	19	ZBTB32	35704558	rs107068	19	35713788	G	A	0.479125	-0.0284	0.0113	0.01227	0.588838	0.0236303	4.65459e-137	-0.0482306	0.0192877	0.0123987	0.164889	20
All_epilepsy	ENSG00000032742	13	IFT88	20567069	rs17055251	13	20663274	G	A	0.82505	-0.0362	0.0144	0.01197	-0.676472	0.0302285	6.36115e-111	0.0535129	0.0214208	0.0124834	0.15	20
All_epilepsy	ENSG00000166833	11	NAV2	19350724	rs10766612	11	19986645	A	T	0.77336	0.0358	0.0138	0.009209	-0.304085	0.0329325	2.61685e-20	-0.11773	0.0471391	0.0125071	0.0248742	19
All_epilepsy	ENSG00000257743	7	RP11-1220K2.2	142111749	rs2190243	7	141780676	C	G	0.527833	-0.029	0.0115	0.01134	0.440327	0.0246726	3.06081e-71	-0.0658602	0.0263764	0.0125272	0.38153	20
All_epilepsy	ENSG00000103319	16	EEF2K	22206278	rs7201436	16	22223179	T	G	0.702783	-0.031	0.0123	0.01175	0.481436	0.0263068	8.1542e-75	-0.0643908	0.0257897	0.0125334	0.44333	20
All_epilepsy	ENSG00000198046	19	ZNF667	56477118	rs10408921	19	56472359	G	A	0.829026	0.0396	0.0157	0.01157	-0.585173	0.0336833	1.32596e-67	-0.0676723	0.027111	0.0125559	0.0899687	20
All_epilepsy	ENSG00000257335	7	MGAM	141907813	rs62477743	7	141805518	T	G	0.526839	-0.0286	0.0114	0.01244	0.562719	0.0238192	2.1538e-123	-0.0508246	0.0203727	0.0126048	0.394031	20
All_epilepsy	ENSG00000174485	15	DENND4A	65792293	rs12909511	15	65589835	T	C	0.827038	0.0379	0.0147	0.009866	-0.323988	0.0331983	1.68478e-22	-0.116979	0.0469286	0.0126772	0.201836	20
All_epilepsy	ENSG00000104687	8	GSR	30727846	rs2551724	8	30687520	C	T	0.812127	0.0741	0.0267	0.005524	0.195794	0.0345914	1.51197e-08	0.378459	0.151878	0.0127074	0.045097	20
All_epilepsy	ENSG00000110900	12	TSPAN11	30926428	rs61916712	12	30896829	C	T	0.859841	0.0402	0.0161	0.01284	-1.0754	0.0326529	7.09853e-238	-0.0373814	0.0150141	0.0127833	0.054602	20
All_epilepsy	ENSG00000176148	11	TCP11L1	33039417	rs10430948	11	33055920	T	C	0.410537	-0.031	0.0114	0.006672	-0.161636	0.0261699	6.55798e-10	0.191789	0.0770619	0.0128188	0.190536	6
All_epilepsy	ENSG00000140009	14	ESR2	64303659	rs10142766	14	64313736	A	G	0.417495	0.0307	0.0115	0.007527	-0.181038	0.0265171	8.65879e-12	-0.169578	0.0682063	0.0129096	0.694453	20
All_epilepsy	ENSG00000143079	1	CTTNBP2NL	112396214	rs2488762	1	112397128	C	T	0.673956	-0.0572	0.0212	0.006866	0.174073	0.0273304	1.90017e-10	-0.328598	0.132265	0.0129773	0.0800202	15
All_epilepsy	ENSG00000093144	6	ECHDC1	127343609	rs12190164	6	127397367	C	T	0.409543	0.0307	0.0117	0.008882	0.201952	0.0262781	1.52758e-14	0.152016	0.0612182	0.0130213	0.117286	20
All_epilepsy	ENSG00000170854	3	MINA	97972457	rs9834788	3	97777811	A	G	0.470179	0.0287	0.0114	0.01189	0.376248	0.0266257	2.44647e-45	0.0762794	0.0307762	0.013193	0.799433	20
All_epilepsy	ENSG00000182362	21	YBEY	46286342	rs7283664	21	46333581	A	G	0.812127	-0.0378	0.0152	0.01273	-0.876834	0.0315127	2.17466e-170	0.0431096	0.0174042	0.0132503	0.0694498	20
All_epilepsy	ENSG00000136810	9	TXN	110256507	rs1049927	9	110256475	T	C	0.879722	0.0433	0.0169	0.01062	0.368077	0.0380331	3.74691e-22	0.117638	0.0474961	0.0132566	0.851495	17
All_epilepsy	ENSG00000196110	19	ZNF699	9309838	rs73504738	19	9298083	T	C	0.913519	0.0531	0.0204	0.009271	-0.357408	0.0445435	1.02523e-15	-0.14857	0.0600059	0.0132893	0.0458354	20
All_epilepsy	ENSG00000186191	20	BPIFB4	33079644	rs927109	20	33086918	G	T	0.629225	0.0314	0.0119	0.008596	-0.203184	0.0285765	1.15875e-12	-0.154539	0.0624704	0.0133684	0.49233	20
All_epilepsy	ENSG00000148057	9	IDNK	83623049	rs12345514	9	83709511	G	T	0.799205	0.0383	0.0147	0.009307	0.252683	0.0323712	5.91251e-15	0.151573	0.0613308	0.0134583	0.00297781	20
All_epilepsy	ENSG00000105852	7	PON3	95396375	rs2057965	7	95409499	G	A	0.620278	0.0294	0.0115	0.01055	-0.251648	0.0263621	1.35061e-21	-0.11683	0.0473093	0.0135305	0.485188	20
All_epilepsy	ENSG00000165895	11	ARHGAP42	100687288	rs7130275	11	100724282	T	C	0.445328	0.0294	0.0114	0.009866	0.231521	0.0272422	1.91891e-17	0.126987	0.0514569	0.0135937	0.512561	20
All_epilepsy	ENSG00000127366	7	TAS2R5	141790217	rs6962760	7	141765563	T	C	0.527833	-0.0286	0.0115	0.01271	0.460707	0.0245548	1.53319e-78	-0.0620785	0.02518	0.0136863	0.262235	20
All_epilepsy	ENSG00000177291	10	GJD4	35608154	rs2474749	10	35590317	G	A	0.973161	0.144	0.0532	0.006837	0.404129	0.0679895	2.7815e-09	0.356322	0.144648	0.0137635	0.552068	11
All_epilepsy	ENSG00000163050	1	ADCK3	226897536	rs1800674	1	226898123	A	G	0.374751	0.0295	0.0115	0.01011	0.227051	0.0257965	1.34879e-18	0.129927	0.0527568	0.0137875	0.383379	20
All_epilepsy	ENSG00000156261	21	CCT8	29073797	rs2070610	21	29073627	G	A	0.867793	-0.045	0.0176	0.01053	-0.383991	0.042715	2.48133e-19	0.11719	0.0476523	0.0139215	0.0784366	20
All_epilepsy	ENSG00000161243	19	FBXO27	39032785	rs536244	19	39025016	T	C	0.863817	-0.0405	0.0158	0.01045	-0.315576	0.0362431	3.11473e-18	0.128337	0.0521917	0.0139343	0.0669369	19
All_epilepsy	ENSG00000163249	2	CCNYL1	207711540	rs4675701	2	207701471	G	C	0.49503	0.0505	0.0193	0.008742	-0.194041	0.0272751	1.12564e-12	-0.260255	0.105978	0.0140592	0.164826	14
All_epilepsy	ENSG00000164924	8	YWHAZ	100953388	rs964917	8	100925227	T	C	0.427435	-0.0536	0.0209	0.01028	0.233284	0.0275821	2.72468e-17	-0.229763	0.0936186	0.014118	0.0179342	20
All_epilepsy	ENSG00000163633	4	C4orf36	86892422	rs10022539	4	86926461	T	G	0.44831	-0.0289	0.0113	0.01076	-0.22117	0.0258231	1.08264e-17	0.130669	0.0533211	0.0142619	0.00167699	20
All_epilepsy	ENSG00000121898	10	CPXM2	123940267	rs28445838	10	123890854	G	A	0.397614	0.0511	0.0204	0.01237	-0.323718	0.0274831	5.02027e-32	-0.157853	0.0644271	0.0142812	0.35598	20
All_epilepsy	ENSG00000136866	9	ZFP37	113056759	rs117423043	9	113091809	G	T	0.960239	0.1342	0.0537	0.01238	-0.772102	0.0635444	5.69467e-34	-0.173811	0.0710062	0.0143719	0.917682	13
All_epilepsy	ENSG00000213203	7	GIMAP1	150716613	rs4510758	7	150712953	G	C	0.680915	-0.0318	0.0121	0.008657	0.186286	0.0277575	1.9303e-11	-0.170705	0.0697565	0.0143989	0.221251	20
All_epilepsy	ENSG00000166347	18	CYB5A	74291973	rs1790864	18	74277984	T	G	0.856859	0.0409	0.0157	0.009209	-0.252937	0.0354502	9.67874e-13	-0.1617	0.0660786	0.0144016	0.0815253	20
All_epilepsy	ENSG00000170954	19	ZNF415	53133077	rs2099850	19	53118308	G	A	0.469185	-0.0284	0.0115	0.01388	-0.437859	0.0246945	2.41698e-70	0.0648611	0.0265177	0.0144469	0.228204	20
All_epilepsy	ENSG00000155393	16	HEATR3	50065970	rs12933325	16	50063533	G	C	0.290258	-0.0309	0.0126	0.01455	-0.714403	0.0271529	1.45936e-152	0.0432529	0.0177136	0.0146144	0.00288998	20
All_epilepsy	ENSG00000196151	2	WDSUB1	159286799	rs10490002	2	159252747	C	G	0.657058	0.0299	0.0122	0.01445	0.629575	0.0255825	9.97078e-134	0.0474923	0.019474	0.0147379	0.0622788	20
All_epilepsy	ENSG00000188263	22	IL17REL	50012659	rs713669	22	50013342	T	C	0.522863	0.0283	0.0114	0.0131	-0.328672	0.0252627	1.07062e-38	-0.086104	0.0353108	0.0147499	5.14928e-06	20
All_epilepsy	ENSG00000152778	10	IFIT5	89414568	rs303208	10	89406076	C	T	0.723658	-0.0326	0.0133	0.01398	0.646073	0.0276613	1.18095e-120	-0.0504587	0.020699	0.0147794	0.0428137	20
All_epilepsy	ENSG00000168743	4	NPNT	105894775	rs34712979	4	105897896	G	A	0.769384	-0.0646	0.0251	0.0101	0.242607	0.0319262	2.98429e-14	-0.266274	0.109232	0.0147816	0.149324	12
All_epilepsy	ENSG00000152894	6	PTPRK	128520674	rs9385470	6	128706622	C	G	0.656064	0.0317	0.012	0.008492	-0.182124	0.0287898	2.51598e-10	-0.174057	0.0714033	0.0147826	0.120598	18
All_epilepsy	ENSG00000085788	8	DDHD2	38231484	rs56058270	8	38244605	G	A	0.745527	-0.0342	0.0135	0.01101	-0.273897	0.0307784	5.63521e-19	0.124864	0.0512468	0.014829	0.390676	19
All_epilepsy	ENSG00000156299	21	TIAM1	31559977	rs2300369	21	31460456	A	G	0.877734	0.0488	0.0184	0.007939	0.270295	0.0438322	6.97739e-10	0.180543	0.0741026	0.0148345	0.230012	20
All_epilepsy	ENSG00000116785	1	CFHR3	196774795	rs7542235	1	196854483	A	G	0.809145	-0.0351	0.0141	0.01284	0.385703	0.0328554	8.00518e-32	-0.0910027	0.0373695	0.014883	0.250444	20
All_epilepsy	ENSG00000130309	19	COLGALT1	17555649	rs34053374	19	17538188	G	A	0.422465	0.0516	0.019	0.006654	0.144878	0.0263424	3.80222e-08	0.356161	0.146262	0.0148882	0.149176	8
All_epilepsy	ENSG00000248098	19	BCKDHA	41397818	rs284653	19	41422796	C	T	0.5666	0.0463	0.0184	0.01202	-0.246827	0.0256364	6.09031e-22	-0.187581	0.07705	0.0149111	0.886728	20
All_epilepsy	ENSG00000107874	10	CUEDC2	102432584	rs2145308	10	102391242	T	C	0.643141	0.0323	0.0119	0.006796	0.149081	0.027161	4.04674e-08	0.21666	0.0890488	0.0149724	0.289492	14
All_epilepsy	ENSG00000214941	17	ZSWIM7	15999717	rs2535614	17	15978426	T	C	0.427435	0.0283	0.0116	0.01501	0.748504	0.0239495	2.00563e-214	0.0378088	0.0155447	0.0150051	0.121862	20
All_epilepsy	ENSG00000103056	16	SMPD3	68448508	rs4783554	16	68350107	A	G	0.332008	0.033	0.0124	0.007823	-0.166532	0.0282708	3.84796e-09	-0.19816	0.0817065	0.0152973	0.618623	20
All_epilepsy	ENSG00000011275	7	RNF216	5781739	rs58007123	7	5783926	G	C	0.513917	-0.0303	0.0118	0.009938	0.188658	0.0257892	2.56616e-13	-0.160608	0.0662884	0.0153984	0.778416	20
All_epilepsy	ENSG00000167792	11	NDUFV1	67605793	rs7104580	11	67588531	C	T	0.662028	0.0544	0.0208	0.009016	-0.174794	0.0272298	1.36992e-10	-0.311224	0.128495	0.0154325	0.0161798	8
All_epilepsy	ENSG00000112357	6	PEX7	136822564	rs17710825	6	136839368	A	G	0.90159	0.0449	0.0182	0.01342	0.521733	0.0414028	2.07431e-36	0.0860593	0.035546	0.0154748	0.579313	20
All_epilepsy	ENSG00000115085	2	ZAP70	97713560	rs1375436	2	97654421	C	T	0.736581	0.0312	0.0128	0.01492	-0.572718	0.0277534	1.3042e-94	-0.054477	0.0225049	0.0154919	0.291338	20
All_epilepsy	ENSG00000198466	19	ZNF587	57853776	rs6510098	19	57789907	G	T	0.411531	-0.0293	0.0116	0.0118	-0.215576	0.0260113	1.15362e-16	0.135915	0.0562527	0.0156859	0.572543	20
All_epilepsy	ENSG00000172878	2	METAP1D	171999943	rs62183812	2	172020679	A	G	0.689861	0.0315	0.0123	0.01021	-0.210504	0.0293484	7.35866e-13	-0.149641	0.062044	0.0158718	0.160371	20
All_epilepsy	ENSG00000145757	5	SPATA9	95698711	rs213885	5	95651254	A	G	0.645129	-0.0299	0.0121	0.01337	0.31065	0.0285293	1.30345e-27	-0.0962499	0.039941	0.0159612	0.633115	20
All_epilepsy	ENSG00000114302	3	PRKAR2A	48847571	rs28496577	3	48728819	A	C	0.727634	-0.0558	0.021	0.007757	0.168524	0.0294962	1.10741e-08	-0.331111	0.137429	0.0159819	0.00138309	20
All_epilepsy	ENSG00000171824	1	EXOSC10	11098156	rs2791647	1	11072744	A	G	0.741551	-0.0558	0.0223	0.01228	-0.262569	0.0296494	8.3086e-19	0.212515	0.0882551	0.0160417	0.000116429	20
All_epilepsy	ENSG00000064115	12	TM7SF3	27014434	rs7963612	12	27006701	G	A	0.486083	-0.0288	0.0114	0.01165	-0.203777	0.0258476	3.17572e-15	0.141331	0.0587456	0.0161365	0.0911042	20
All_epilepsy	ENSG00000092929	17	UNC13D	75844717	rs113482537	17	75844597	G	A	0.982107	-0.1752	0.0699	0.01221	0.744627	0.0872849	1.45088e-17	-0.235286	0.0978402	0.0161816	0.0859401	13
All_epilepsy	ENSG00000005421	7	PON1	95324532	rs6946761	7	95386274	G	A	0.522863	-0.0303	0.0114	0.007812	-0.148206	0.026373	1.914e-08	0.204446	0.0850898	0.0162743	0.528988	7
All_epilepsy	ENSG00000205413	7	SAMD9	93118023	rs6965201	7	93105138	A	G	0.712724	-0.0325	0.0127	0.01015	-0.208704	0.0301021	4.11425e-12	0.155723	0.0648646	0.0163619	0.259264	20
All_epilepsy	ENSG00000120907	8	ADRA1A	26867278	rs7015698	8	26921002	A	T	0.758449	0.033	0.0132	0.01245	0.270506	0.0316152	1.16648e-17	0.121994	0.0508378	0.0164101	0.536673	20
All_epilepsy	ENSG00000065361	12	ERBB3	56076799	rs7971751	12	56084874	C	A	0.591451	0.0293	0.0117	0.01189	0.222532	0.0265564	5.31079e-17	0.131666	0.0548743	0.0164213	0.51081	20
All_epilepsy	ENSG00000170909	19	OSCAR	54102692	rs35769057	19	54091001	C	G	0.434394	-0.0517	0.0204	0.01129	0.206881	0.0281417	1.96141e-13	-0.249902	0.104302	0.0165779	0.348607	5
All_epilepsy	ENSG00000152944	12	MED21	27022546	rs7963612	12	27006701	G	A	0.486083	-0.0288	0.0114	0.01165	-0.195397	0.0258695	4.24691e-14	0.147392	0.0615195	0.0165816	0.348772	20
All_epilepsy	ENSG00000101161	20	PRPF6	63981132	rs41278232	20	63975264	G	A	0.899602	-0.0464	0.0183	0.01106	0.288612	0.0396435	3.33326e-13	-0.160769	0.0671423	0.0166451	0.0332317	20
All_epilepsy	ENSG00000115827	2	DCAF17	171434217	rs35412246	2	171457214	G	T	0.935388	-0.0593	0.0241	0.01387	0.578453	0.0569142	2.88233e-24	-0.102515	0.0428664	0.0167799	0.420781	20
All_epilepsy	ENSG00000146147	6	MLIP	53929982	rs616579	6	54105134	G	C	0.659046	0.0316	0.0121	0.008866	0.169864	0.0286448	3.02936e-09	0.186032	0.0778356	0.0168457	0.866324	20
All_epilepsy	ENSG00000214530	11	STARD10	72793623	rs519790	11	72793096	C	G	0.718688	-0.0293	0.0121	0.01527	-0.388719	0.0262117	9.37332e-50	0.0753757	0.0315401	0.0168558	0.369305	20
All_epilepsy	ENSG00000105866	7	SP4	21428043	rs6461568	7	21485017	C	T	0.364811	0.0305	0.0118	0.009716	0.184459	0.0296357	4.84018e-10	0.165349	0.0692676	0.016982	0.469165	20
All_epilepsy	ENSG00000235387	9	LINC00961	35909490	rs7043204	9	35898771	A	G	0.843936	0.0415	0.0162	0.01059	0.241126	0.0367156	5.12015e-11	0.172109	0.072115	0.0170054	0.685565	20
All_epilepsy	ENSG00000110888	12	CAPRIN2	30754951	rs73079992	12	30745488	T	G	0.88668	0.0444	0.0183	0.01517	0.531775	0.0401455	4.74634e-40	0.083494	0.0349856	0.0170084	0.0281993	20
All_epilepsy	ENSG00000088854	20	C20orf194	3407625	rs1006681	20	3256901	A	G	0.530815	0.0278	0.0114	0.01481	-0.294437	0.0254079	4.71865e-31	-0.0944175	0.039566	0.0170174	0.191598	20
All_epilepsy	ENSG00000198843	3	SELT	150602875	rs13093942	3	150561920	G	A	0.641153	-0.0314	0.0119	0.008132	0.155464	0.0279059	2.53281e-08	-0.201976	0.0846971	0.0170934	0.52356	13
All_epilepsy	ENSG00000248905	15	FMN1	33194733	rs142832838	15	33126756	G	A	0.980119	0.1694	0.0641	0.008278	-0.427638	0.0775185	3.45621e-08	-0.396129	0.166205	0.0171547	0.0317919	19
All_epilepsy	ENSG00000204577	19	LILRB3	54223506	rs2304523	19	54207390	T	G	0.157058	-0.0877	0.0362	0.01536	-0.503788	0.0383639	2.1645e-39	0.174081	0.0730683	0.017198	0.0458926	9
All_epilepsy	ENSG00000166908	12	PIP4K2C	57591174	rs812315	12	57599707	A	G	0.756461	-0.0347	0.0133	0.0091	-0.177635	0.0305288	5.93427e-09	0.195345	0.0820552	0.017282	0.48846	16
All_epilepsy	ENSG00000114503	3	NCBP2	196942594	rs4916570	3	196873736	A	T	0.529821	0.029	0.0116	0.01219	0.201432	0.0258936	7.29845e-15	0.143969	0.0604885	0.0173074	0.800137	20
All_epilepsy	ENSG00000069956	15	MAPK6	51952106	rs11636443	15	52027499	G	A	0.574553	0.0302	0.0117	0.009617	0.164006	0.0266867	7.96617e-10	0.18414	0.0773759	0.0173215	0.04625	20
All_epilepsy	ENSG00000163545	1	NUAK2	205321760	rs12127720	1	205329311	A	C	0.732604	-0.0309	0.0125	0.01379	0.248333	0.0284225	2.38959e-18	-0.12443	0.0523115	0.0173771	0.00716514	20
All_epilepsy	ENSG00000029639	6	TFB1M	155314493	rs1334688	6	155314490	G	A	0.592445	0.028	0.0117	0.01656	-0.447285	0.0251986	1.71131e-70	-0.0625999	0.0263945	0.0177063	0.0792731	20
All_epilepsy	ENSG00000170425	17	ADORA2B	15944917	rs2779210	17	15971833	G	A	0.430417	0.0282	0.0118	0.01678	0.473987	0.026441	7.36436e-72	0.0594954	0.0251155	0.0178424	0.11499	20
All_epilepsy	ENSG00000160818	1	GPATCH4	156601490	rs74666439	1	156627593	C	G	0.95825	-0.0832	0.0342	0.01507	0.729374	0.0703242	3.33885e-25	-0.11407	0.0481621	0.017862	0.281369	16
All_epilepsy	ENSG00000168062	11	BATF2	64997018	rs113045769	11	64956797	G	A	0.95328	-0.0704	0.027	0.009183	0.393987	0.0700148	1.83158e-08	-0.178686	0.0755294	0.0179921	0.944206	3
All_epilepsy	ENSG00000166582	17	CENPV	16353469	rs3112527	17	16345592	C	T	0.535785	-0.0273	0.0115	0.01727	-0.640378	0.0233352	8.51705e-166	0.0426311	0.0180252	0.0180262	0.114119	20
All_epilepsy	ENSG00000080200	3	CRYBG3	97822011	rs7620134	3	97779126	C	T	0.493042	0.0274	0.0114	0.0162	0.352932	0.0266787	5.96762e-40	0.0776353	0.0328296	0.01804	0.692665	20
All_epilepsy	ENSG00000146540	7	C7orf50	1138260	rs74791540	7	1022277	C	A	0.927435	-0.0462	0.0194	0.01752	-0.773732	0.0435744	1.53244e-70	0.0597106	0.0252978	0.0182596	0.314945	20
All_epilepsy	ENSG00000205669	14	ACOT6	73610945	rs1859910	14	73587517	A	G	0.279324	-0.0309	0.0127	0.01486	0.2865	0.029643	4.2462e-22	-0.107854	0.0457112	0.0183017	0.0517103	20
All_epilepsy	ENSG00000184304	14	PRKD1	30191898	rs12891866	14	29586059	T	A	0.657058	-0.0298	0.0117	0.01107	0.17488	0.0279861	4.13619e-10	-0.170403	0.0722473	0.0183437	0.0520008	20
All_epilepsy	ENSG00000160801	3	PTH1R	46877721	rs115700641	3	47087684	T	C	0.983101	0.1706	0.0704	0.01542	-1.22746	0.120036	1.51969e-24	-0.138986	0.0589425	0.0183742	0.779972	8
All_epilepsy	ENSG00000130783	12	CCDC62	122774526	rs9645762	12	122741201	C	T	0.139165	0.0443	0.0177	0.01247	-0.281323	0.039997	2.01272e-12	-0.15747	0.0667816	0.0183743	0.470467	20
All_epilepsy	ENSG00000204296	6	C6orf10	32371912	rs9469094	6	32255414	G	C	0.969185	0.1351	0.0565	0.01685	1.06951	0.0763709	1.46924e-44	0.126319	0.0535923	0.0184213	0.0907064	19
All_epilepsy	ENSG00000128849	15	CGNL1	57375967	rs2922233	15	57517261	A	G	0.704771	0.0314	0.0122	0.01025	-0.161618	0.0276063	4.78734e-09	-0.194285	0.0824593	0.0184663	0.649533	20
All_epilepsy	ENSG00000137843	15	PAK6	40217428	rs2253603	15	40272854	A	G	0.707753	0.0562	0.022	0.01056	-0.188321	0.030983	1.21539e-09	-0.298426	0.12672	0.0185222	0.792952	8
All_epilepsy	ENSG00000241106	6	HLA-DOB	32820466	rs241442	6	32829391	G	A	0.723658	-0.0524	0.0222	0.01857	0.868629	0.02516	3.47465e-261	-0.0603249	0.0256172	0.0185295	0.330961	20
All_epilepsy	ENSG00000198270	12	TMEM116	112013185	rs1980364	12	112079838	T	C	0.903579	0.0476	0.0196	0.01507	-0.425662	0.0451995	4.62398e-21	-0.111826	0.0475524	0.0186911	0.566086	10
All_epilepsy	ENSG00000164142	4	FAM160A1	151409176	rs12503602	4	151363239	C	T	0.452286	-0.028	0.0116	0.01521	0.288004	0.0278372	4.36338e-25	-0.0972209	0.0413589	0.0187399	0.200058	20
All_epilepsy	ENSG00000132688	1	NES	156677407	rs11264516	1	156681117	C	T	0.640159	0.0295	0.0118	0.01216	0.184248	0.0268842	7.21151e-12	0.16011	0.0681722	0.0188432	0.68318	19
All_epilepsy	ENSG00000160072	1	ATAD3B	1471765	rs72895993	1	1577737	T	C	0.983101	0.1987	0.083	0.01668	1.26057	0.104106	9.51027e-34	0.157626	0.0671175	0.0188484	0.727453	20
All_epilepsy	ENSG00000121289	19	CEP89	32971991	rs7254739	19	32945484	C	T	0.84493	-0.0406	0.0169	0.01623	0.436393	0.0391637	7.76395e-29	-0.0930354	0.0396164	0.0188539	0.127521	20
All_epilepsy	ENSG00000171595	17	DNAI2	74274234	rs7215726	17	74275588	G	A	0.680915	0.0316	0.0126	0.01211	0.204696	0.0306679	2.47907e-11	0.154375	0.0657566	0.0188908	0.763204	20
All_epilepsy	ENSG00000110660	11	SLC35F2	107928293	rs10431032	11	107851175	A	G	0.552684	-0.0276	0.0116	0.01704	-0.386822	0.0269773	1.25202e-46	0.0713506	0.030398	0.0189143	0.640704	20
All_epilepsy	ENSG00000028528	15	SNX1	64094123	rs332243	15	64060971	C	G	0.811133	-0.0581	0.023	0.01153	0.19579	0.0312135	3.55068e-10	-0.296747	0.126641	0.0191186	0.13012	20
All_epilepsy	ENSG00000078795	5	PKD2L2	137888289	rs11242407	5	137998386	G	C	0.49503	0.0274	0.0113	0.01586	0.232978	0.0256229	9.66986e-20	0.117607	0.0501974	0.0191345	0.446321	20
All_epilepsy	ENSG00000075413	14	MARK3	103385392	rs2273699	14	103457138	A	G	0.650099	-0.029	0.0119	0.01469	-0.222214	0.0264913	4.93642e-17	0.130505	0.0557662	0.0192727	0.0378515	20
All_epilepsy	ENSG00000176209	8	SMIM19	42541712	rs2974355	8	42558974	C	T	0.387674	0.0275	0.0117	0.01917	0.636606	0.0256592	6.9926e-136	0.0431979	0.018461	0.0192863	0.137185	20
All_epilepsy	ENSG00000154165	3	GPR15	98531978	rs2141494	3	98578451	A	C	0.672962	0.0302	0.0125	0.01618	-0.26454	0.028223	7.03661e-21	-0.11416	0.0487963	0.0193079	0.285209	20
All_epilepsy	ENSG00000182230	5	FAM153B	176060689	rs149328021	5	176084315	C	T	0.918489	-0.0887	0.0367	0.01555	0.428467	0.0460034	1.23339e-20	-0.207017	0.0884911	0.0193142	0.144392	19
All_epilepsy	ENSG00000139160	12	METTL20	31647160	rs141177398	12	31663294	T	C	0.980119	-0.0919	0.0356	0.009885	-0.463941	0.0843223	3.75507e-08	0.198085	0.08476	0.0194384	0.582513	9
All_epilepsy	ENSG00000112701	6	SENP6	75601509	rs12196108	6	75551813	T	C	0.631213	-0.0295	0.0118	0.01265	-0.176576	0.0269812	5.97346e-11	0.167067	0.0715368	0.0195225	0.012168	20
All_epilepsy	ENSG00000204583	12	LRCOL1	132610582	rs11146965	12	132605451	A	G	0.589463	-0.0275	0.0116	0.01819	0.316202	0.0258753	2.42487e-34	-0.0869698	0.0373694	0.0199493	0.152806	20
All_epilepsy	ENSG00000175697	3	GPR156	120285094	rs787188	3	120312029	G	A	0.817097	0.037	0.015	0.01364	-0.242567	0.0345449	2.19028e-12	-0.152535	0.0655431	0.019952	0.0561181	20
All_epilepsy	ENSG00000164615	5	CAMLG	134738548	rs79706599	5	134741752	C	A	0.866799	0.0446	0.0191	0.01981	-1.08258	0.0399095	4.88699e-162	-0.041198	0.0177083	0.0199933	0.534715	20
All_epilepsy	ENSG00000177398	21	UMODL1	42062959	rs117874798	21	42075892	G	A	0.962227	-0.1225	0.0519	0.01836	-0.872836	0.0675194	3.16123e-38	0.140347	0.0604443	0.0202371	0.00910547	20
All_epilepsy	ENSG00000239474	2	KLHL41	169509702	rs746271	2	169573465	G	A	0.869781	-0.0393	0.0165	0.0173	0.393894	0.0378592	2.37241e-25	-0.099773	0.0429731	0.0202461	0.0630573	20
All_epilepsy	ENSG00000132026	19	RTBDN	12835428	rs4804732	19	12811689	G	A	0.62326	-0.0498	0.0199	0.01223	-0.166622	0.026839	5.35948e-10	0.29888	0.12877	0.0202849	0.208037	20
All_epilepsy	ENSG00000204420	6	C6orf25	31723344	rs707930	6	31773882	C	T	0.485089	-0.0463	0.0185	0.01216	-0.163363	0.0263786	5.90297e-10	0.283418	0.122142	0.0203197	0.0725699	20
All_epilepsy	ENSG00000106560	7	GIMAP2	150685706	rs1071922	7	150643707	C	A	0.662028	-0.0293	0.0121	0.0155	0.224812	0.0277272	5.14597e-16	-0.130331	0.0561718	0.0203289	0.0819424	20
All_epilepsy	ENSG00000182511	15	FES	90883695	rs6224	15	90880313	G	T	0.528827	-0.0275	0.0115	0.01661	0.246134	0.0256909	9.64826e-22	-0.111728	0.0481559	0.0203341	0.595074	19
All_epilepsy	ENSG00000104518	8	GSDMD	143553207	rs11551202	8	143560684	G	A	0.808151	-0.0342	0.0147	0.02039	0.657691	0.03022	5.15784e-105	-0.0520001	0.0224783	0.0207034	0.0375484	20
All_epilepsy	ENSG00000213523	5	SRA1	140558252	rs975243	5	140410779	A	G	0.282306	-0.0287	0.0123	0.01916	-0.446747	0.026884	5.19717e-62	0.0642421	0.0278024	0.0208513	0.372938	20
All_epilepsy	ENSG00000074935	6	TUBE1	112087509	rs10456877	6	112078547	C	T	0.753479	0.0303	0.0127	0.01673	0.265183	0.0289622	5.37571e-20	0.114261	0.0494905	0.0209582	0.169951	20
All_epilepsy	ENSG00000170390	4	DCLK2	150078445	rs17026748	4	150186737	G	A	0.792247	-0.0331	0.014	0.01818	0.347569	0.0324485	8.99902e-27	-0.0952328	0.0412493	0.0209594	0.402653	20
All_epilepsy	ENSG00000125895	20	TMEM74B	1185415	rs3827158	20	1186268	A	G	0.572565	-0.0563	0.0229	0.0139	-0.187073	0.027928	2.10714e-11	0.300952	0.130397	0.0210008	0.00112122	4
All_epilepsy	ENSG00000198961	5	PJA2	109409974	rs6869410	5	109545508	G	A	0.94831	0.0553	0.0221	0.01238	0.311524	0.0522043	2.41064e-09	0.177514	0.076926	0.0210214	0.959038	20
All_epilepsy	ENSG00000162782	1	TDRD5	179591613	rs76644806	1	179592019	C	T	0.694831	-0.0293	0.0127	0.02074	-0.992513	0.023966	0	0.029521	0.0128156	0.0212499	0.00975856	20
All_epilepsy	ENSG00000248144	4	ADH1C	99351132	rs11936869	4	99352016	C	G	0.740557	0.0303	0.0129	0.01875	-0.350244	0.0308188	6.27513e-30	-0.0865112	0.0376099	0.0214356	0.0435438	20
All_epilepsy	ENSG00000111215	12	PRR4	10849475	rs2597966	12	11103814	T	C	0.510934	0.0465	0.02	0.02001	0.397018	0.0252575	1.12432e-55	0.117123	0.0509236	0.0214495	0.101407	12
All_epilepsy	ENSG00000121933	1	ADORA3	111563962	rs7512445	1	111494353	C	A	0.937376	-0.0578	0.0247	0.01938	-0.681472	0.0571101	8.00336e-33	0.0848164	0.0369355	0.0216564	0.660651	20
All_epilepsy	ENSG00000167554	19	ZNF610	52336243	rs890843	19	52337620	A	C	0.644135	-0.028	0.012	0.01958	0.354088	0.0276264	1.31699e-37	-0.0790763	0.0344469	0.0216986	0.0622472	20
All_epilepsy	ENSG00000055483	17	USP36	78841441	rs3826552	17	78797803	G	A	0.463221	0.0264	0.0114	0.02098	-0.443326	0.025587	2.98405e-67	-0.0595499	0.0259434	0.0217115	0.322068	20
All_epilepsy	ENSG00000122034	13	GTF3A	27424619	rs2146819	13	27423168	C	T	0.552684	0.0278	0.0116	0.01673	0.218173	0.0274535	1.91082e-15	0.127422	0.0555339	0.0217625	0.556867	20
All_epilepsy	ENSG00000103051	16	COG4	70523558	rs3931036	16	70514394	A	G	0.931412	-0.0587	0.0249	0.01834	-0.517961	0.0522982	3.99949e-23	0.113329	0.0494162	0.0218275	0.00184865	20
All_epilepsy	ENSG00000100225	22	FBXO7	32474676	rs3827335	22	32487295	G	A	0.589463	-0.0268	0.0116	0.02077	0.452946	0.025036	3.69806e-73	-0.0591683	0.0258181	0.021921	0.650531	20
All_epilepsy	ENSG00000139330	12	KERA	91057983	rs7978438	12	91069126	G	A	0.880716	0.0418	0.0169	0.01343	-0.241802	0.0397348	1.16201e-09	-0.172868	0.0754442	0.0219436	0.540479	20
All_epilepsy	ENSG00000180535	7	BHLHA15	98211427	rs2132276	7	98197028	A	G	0.511928	-0.0262	0.0114	0.02154	-0.674866	0.0231907	3.51735e-186	0.0388225	0.0169449	0.0219569	0.634864	20
All_epilepsy	ENSG00000076043	11	REXO2	114439386	rs10790014	11	114474911	G	A	0.625249	0.0292	0.0117	0.01242	0.160101	0.0279741	1.04536e-08	0.182385	0.0797248	0.0221564	0.448543	5
All_epilepsy	ENSG00000196353	3	CPNE4	132285410	rs7623216	3	132025287	C	G	0.570577	-0.0277	0.0116	0.01723	0.219454	0.0276963	2.30731e-15	-0.126222	0.0552066	0.0222332	0.999671	20
All_epilepsy	ENSG00000185666	22	SYN3	33058372	rs10483168	22	33044234	G	T	0.838966	0.0608	0.0254	0.01661	0.265285	0.0344598	1.3778e-14	0.229187	0.100268	0.0222686	0.18682	20
All_epilepsy	ENSG00000015475	22	BID	17774770	rs13058451	22	17685093	T	C	0.83996	-0.0587	0.0254	0.02069	0.496025	0.0322236	1.81812e-53	-0.118341	0.051781	0.0222887	0.00527722	20
All_epilepsy	ENSG00000177225	11	PDDC1	777488	rs7952095	11	774982	C	A	0.535785	0.0437	0.0186	0.01874	-0.249301	0.0255531	1.73536e-22	-0.17529	0.0767415	0.0223619	0.831296	20
All_epilepsy	ENSG00000187772	6	LIN28B	104936850	rs314287	6	104986786	A	G	0.49503	-0.0266	0.0114	0.01935	0.300117	0.0269647	8.96357e-29	-0.0886321	0.038811	0.0223898	0.318667	20
All_epilepsy	ENSG00000167323	11	STIM1	3854659	rs61899393	11	3855227	C	T	0.890656	-0.0729	0.0305	0.01686	0.306974	0.0398213	1.27006e-14	-0.237479	0.104023	0.0224335	0.0475809	14
All_epilepsy	ENSG00000077044	2	DGKD	233354507	rs2602386	2	233496728	A	C	0.639165	-0.0305	0.0123	0.0129	0.16102	0.0278004	6.9553e-09	-0.189417	0.083094	0.0226342	0.721601	20
All_epilepsy	ENSG00000171217	6	CLDN20	155264013	rs162981	6	155314451	C	A	0.604374	0.0283	0.0117	0.01574	0.178005	0.0264259	1.62806e-11	0.158984	0.0698377	0.022817	0.00278059	20
All_epilepsy	ENSG00000160305	21	DIP2A	46458891	rs9982358	21	46501639	G	T	0.736581	0.0319	0.0133	0.01686	0.21854	0.0304534	7.16757e-13	0.145969	0.0641678	0.0229179	0.0566764	20
All_epilepsy	ENSG00000186184	13	POLR1D	27620742	rs12855186	13	27626803	T	C	0.870775	0.0417	0.018	0.02038	-0.453967	0.0389464	2.13351e-31	-0.0918569	0.040426	0.023073	0.0597836	19
All_epilepsy	ENSG00000184117	22	NIPSNAP1	29581327	rs468851	22	29560148	C	T	0.478131	-0.043	0.0187	0.02128	-0.365415	0.0250955	4.97251e-48	0.117674	0.0518088	0.0231277	0.00131437	20
All_epilepsy	ENSG00000223572	15	CKMT1A	43692886	rs8033995	15	43721311	G	C	0.898608	-0.0752	0.0316	0.01754	-0.320855	0.0422755	3.20894e-14	0.234374	0.103215	0.0231628	0.000145337	20
All_epilepsy	ENSG00000119541	18	VPS4B	63422476	rs8096640	18	63391986	A	G	0.520875	-0.0274	0.0114	0.01648	0.187003	0.0273188	7.63691e-12	-0.146522	0.0646104	0.0233428	0.178279	9
All_epilepsy	ENSG00000123610	2	TNFAIP6	151357592	rs10490522	2	151329633	A	G	0.622266	-0.0268	0.0117	0.02159	-0.437029	0.0272452	6.65079e-58	0.0613232	0.0270433	0.0233539	0.0185252	20
All_epilepsy	ENSG00000163110	4	PDLIM5	94451857	rs1043853	4	94667123	G	A	0.571571	0.0273	0.0117	0.01921	-0.249047	0.0259246	7.49843e-22	-0.109618	0.048345	0.0233653	0.770124	20
All_epilepsy	ENSG00000136147	13	PHF11	49495665	rs9568223	13	49490703	A	G	0.697813	0.0299	0.0127	0.01798	-0.238752	0.0284452	4.72281e-17	-0.125235	0.0552463	0.0233998	0.218295	20
All_epilepsy	ENSG00000154479	2	CCDC173	169694405	rs116676664	2	169618179	A	C	0.865805	0.0382	0.0168	0.02283	0.95128	0.0336044	2.73908e-176	0.0401564	0.0177173	0.0234202	0.0558079	20
All_epilepsy	ENSG00000113578	5	FGF1	142698070	rs17287413	5	142676989	C	A	0.747515	-0.0313	0.0132	0.01797	-0.238442	0.0310439	1.58098e-14	0.131269	0.0579374	0.0234698	0.135701	14
All_epilepsy	ENSG00000140057	14	AK7	96392128	rs10149258	14	96392440	T	A	0.407555	-0.0288	0.0121	0.01783	-0.195949	0.0265125	1.45948e-13	0.146977	0.064874	0.0234772	0.68776	20
All_epilepsy	ENSG00000061492	5	WNT8A	138083990	rs62374145	5	137915640	T	C	0.49503	0.027	0.0114	0.01742	-0.199374	0.0257151	8.96055e-15	-0.135424	0.0597872	0.023507	0.345942	20
All_epilepsy	ENSG00000228486	2	LINC01125	97664217	rs13001139	2	97683520	G	A	0.729622	0.0299	0.0127	0.01836	-0.242636	0.0292381	1.05345e-16	-0.12323	0.0544075	0.023516	0.29567	20
All_epilepsy	ENSG00000024862	6	CCDC28A	138773509	rs12205733	6	138791091	A	G	0.804175	0.0346	0.0142	0.01507	-0.247686	0.0403713	8.5052e-10	-0.139693	0.0616865	0.0235397	0.60164	20
All_epilepsy	ENSG00000136110	13	LECT1	52739820	rs61958691	13	52753036	G	C	0.651093	0.0293	0.0121	0.0151	-0.186421	0.0291849	1.68509e-10	-0.157171	0.0694142	0.0235588	0.253071	20
All_epilepsy	ENSG00000114650	3	SCAP	47477126	rs6765990	3	47501404	A	G	0.60338	-0.0265	0.0116	0.02219	-0.402258	0.025207	2.4983e-57	0.0658782	0.0291312	0.0237327	0.934618	20
All_epilepsy	ENSG00000000460	1	C1orf112	169662007	rs6678351	1	169882438	C	T	0.761431	-0.0302	0.013	0.02042	0.298974	0.0304374	8.99919e-23	-0.101012	0.0446815	0.0237771	0.0189691	17
All_epilepsy	ENSG00000197580	11	BCO2	112175512	rs11214127	11	112197870	G	A	0.741551	-0.0298	0.0131	0.02346	0.602909	0.0298039	5.41747e-91	-0.049427	0.0218649	0.0237864	0.477256	20
All_epilepsy	ENSG00000167264	16	DUS2	67987761	rs1968065	16	68160744	T	G	0.492048	-0.0439	0.0191	0.02186	-0.312378	0.0253957	9.01264e-35	0.140535	0.0622023	0.0238632	0.858068	20
All_epilepsy	ENSG00000154743	3	TSEN2	12484432	rs75480842	3	12494292	G	A	0.976143	0.178	0.0737	0.0157	0.785429	0.122877	1.6373e-10	0.226628	0.100309	0.0238649	0.17321	17
All_epilepsy	ENSG00000101166	20	SLMO2	59042805	rs6026691	20	59086471	T	C	0.452286	0.0278	0.0117	0.01757	0.18812	0.025862	3.48996e-13	0.147778	0.0654283	0.0239069	0.0585022	20
All_epilepsy	ENSG00000176623	8	RMDN1	86514357	rs6471360	8	86501240	T	C	0.733598	0.0304	0.0134	0.02305	-0.625523	0.0275648	5.27703e-114	-0.0485993	0.0215289	0.0239829	0.0328229	20
All_epilepsy	ENSG00000119326	9	CTNNAL1	109013522	rs149545291	9	109047312	G	A	0.975149	-0.088	0.0377	0.01962	-0.744257	0.084133	9.05499e-19	0.118239	0.0523883	0.0240101	0.487602	19
All_epilepsy	ENSG00000008226	3	DLEC1	38039205	rs6762423	3	38057389	A	G	0.643141	0.0279	0.0119	0.01894	0.222136	0.0269628	1.74237e-16	0.125599	0.0556978	0.0241331	0.00943772	20
All_epilepsy	ENSG00000101307	20	SIRPB1	1620061	rs6075339	20	1913669	C	T	0.625249	0.0273	0.0121	0.02364	-1.06874	0.0195597	0	-0.0255442	0.0113314	0.0241787	0.167308	20
All_epilepsy	ENSG00000100483	14	VCPKMT	50116600	rs1955927	14	50106856	A	C	0.146123	0.035	0.0154	0.02279	-0.575142	0.0339638	2.5261e-64	-0.0608545	0.0270161	0.0242887	0.785422	20
All_epilepsy	ENSG00000127220	19	ABHD8	17310236	rs59997441	19	17270654	T	C	0.601392	-0.0271	0.0116	0.01939	0.218216	0.0262071	8.31974e-17	-0.124189	0.0552111	0.0244903	0.415827	20
All_epilepsy	ENSG00000174529	1	TMEM81	205084460	rs7515178	1	205114992	G	A	0.525845	-0.0259	0.0113	0.02194	0.296117	0.025396	2.04043e-31	-0.0874654	0.0388909	0.0245128	0.00470989	20
All_epilepsy	ENSG00000222014	2	RAB6C	129980467	rs6760544	2	129936499	C	A	0.693837	0.0289	0.0128	0.02363	0.68567	0.027306	3.80972e-139	0.0421486	0.0187432	0.024529	0.365064	20
All_epilepsy	ENSG00000117222	1	RBBP5	205122015	rs7553876	1	205110787	A	G	0.525845	-0.026	0.0113	0.02128	0.26371	0.0255419	5.45454e-25	-0.0985932	0.0439013	0.0247173	0.0112271	20
All_epilepsy	ENSG00000196591	6	HDAC2	114011308	rs1322454	6	113983073	A	G	0.877734	-0.0421	0.0173	0.0147	-0.237288	0.0407333	5.6976e-09	0.177422	0.0790131	0.0247379	0.0698413	20
All_epilepsy	ENSG00000205143	9	ARID3C	34628086	rs73499092	9	34629163	A	G	0.84493	0.0349	0.0155	0.02462	-0.901744	0.0318718	4.23044e-176	-0.0387028	0.0172433	0.0247992	0.61754	20
All_epilepsy	ENSG00000249158	5	PCDHA11	140868241	rs7704223	5	140906534	A	G	0.662028	-0.0278	0.0121	0.02116	0.283108	0.0269571	8.43899e-26	-0.0981956	0.0437506	0.0248041	0.00250556	20
All_epilepsy	ENSG00000135045	9	C9orf40	74952912	rs2769058	9	74948171	C	T	0.657058	0.0286	0.0121	0.01763	-0.195393	0.0277911	2.05353e-12	-0.146371	0.0653321	0.0250637	0.45367	20
All_epilepsy	ENSG00000196666	11	FAM180B	47586693	rs11039308	11	47600860	G	A	0.578529	-0.0259	0.0115	0.02424	-0.524448	0.0245781	5.04059e-101	0.0493853	0.0220496	0.0251083	0.756884	20
All_epilepsy	ENSG00000165724	9	ZMYND19	137590512	rs13291780	9	137591987	C	A	0.861829	-0.039	0.0164	0.01726	0.246685	0.037061	2.80997e-11	-0.158096	0.070597	0.0251286	0.220699	20
All_epilepsy	ENSG00000213088	1	DARC	159203314	rs3027008	1	159203749	C	T	0.822068	0.057	0.0238	0.01688	-0.206359	0.0328881	3.50533e-10	-0.276217	0.123449	0.0252531	0.0143367	16
All_epilepsy	ENSG00000176974	17	SHMT1	18363563	rs617624	17	18380313	T	C	0.389662	-0.0268	0.0119	0.0238	0.484425	0.0249131	3.23793e-84	-0.0553234	0.0247294	0.0252768	0.658604	20
All_epilepsy	ENSG00000151729	4	SLC25A4	185143266	rs11736380	4	185180627	T	A	0.526839	0.027	0.0114	0.01802	0.175696	0.0257868	9.53185e-12	0.153675	0.0686933	0.0252789	0.553676	20
All_epilepsy	ENSG00000102547	13	CAB39L	49444064	rs2407611	13	49376417	T	C	0.486083	0.0256	0.0114	0.02454	-0.558859	0.025332	7.42508e-108	-0.0458076	0.0205041	0.0254784	0.199395	20
All_epilepsy	ENSG00000113212	5	PCDHB7	141172644	rs652435	5	141212130	A	G	0.34493	-0.0482	0.0212	0.02308	0.317498	0.0266	7.68306e-33	-0.151812	0.0679726	0.0255207	0.780251	20
All_epilepsy	ENSG00000256660	12	CLEC12B	10010627	rs7980924	12	9998806	T	C	0.508946	-0.0259	0.0114	0.02354	0.32583	0.0269951	1.52135e-33	-0.0794892	0.0356019	0.0255673	0.706448	20
All_epilepsy	ENSG00000173838	17	2010-03-01	62808344	rs1024653	17	62714457	A	C	0.582505	0.0269	0.0118	0.02258	0.302001	0.0276284	8.21207e-28	0.0890726	0.0399134	0.0256384	0.556391	20
All_epilepsy	ENSG00000171522	5	PTGER4	40679915	rs2161547	5	40205869	A	G	0.710736	0.0302	0.0129	0.0193	0.228895	0.0311939	2.17133e-13	0.131938	0.0591566	0.025726	0.314493	20
All_epilepsy	ENSG00000197599	16	CCDC154	1444556	rs36105643	16	1442244	C	T	0.912525	-0.0718	0.032	0.02492	-0.861478	0.0425178	2.80697e-91	0.0833451	0.0373725	0.0257396	0.000103475	20
All_epilepsy	ENSG00000152700	5	SAR1B	134649271	rs73295427	5	134590811	A	G	0.848907	0.0426	0.018	0.01752	-0.272433	0.0412502	3.9913e-11	-0.156369	0.0701854	0.0258846	0.672998	16
All_epilepsy	ENSG00000187796	9	CARD9	136373681	rs140876101	9	136363451	G	A	0.965209	-0.163	0.0725	0.0246	-1.11659	0.0693172	2.22711e-58	0.14598	0.0655592	0.0259679	0.242168	20
All_epilepsy	ENSG00000162009	16	SSTR5	1078781	rs73491599	16	1069457	C	A	0.969185	0.1536	0.0674	0.02264	-0.871155	0.0836363	2.09583e-25	-0.176318	0.0791987	0.0259962	0.544386	20
All_epilepsy	ENSG00000136982	8	DSCC1	119855894	rs10955938	8	119857811	T	A	0.874751	0.035	0.0157	0.02591	1.17036	0.0289349	0	0.0299054	0.0134351	0.0260195	0.924048	20
All_epilepsy	ENSG00000125952	14	MAX	65102695	rs7146939	14	65116863	T	C	0.399602	-0.0278	0.0116	0.01673	-0.15883	0.0265088	2.07786e-09	0.17503	0.0786597	0.0260709	0.92332	20
All_epilepsy	ENSG00000137962	1	ARHGAP29	94275068	rs2274788	1	94209170	T	C	0.756461	0.0316	0.013	0.01475	0.16035	0.0290142	3.26496e-08	0.197069	0.0885681	0.0260773	0.174936	20
All_epilepsy	ENSG00000008128	1	CDK11A	1724357	rs148796517	1	1851793	C	T	0.976143	-0.2302	0.1016	0.0235	1.39686	0.121604	1.53345e-30	-0.164798	0.0741359	0.0262213	0.399809	5
All_epilepsy	ENSG00000138769	4	CDKL2	75630716	rs60571765	4	75623862	G	A	0.700795	-0.0277	0.0124	0.02546	-0.51958	0.0269763	1.15037e-82	0.0533123	0.0240254	0.026487	0.335499	20
All_epilepsy	ENSG00000136122	13	BORA	72727749	rs76501818	13	72722674	G	T	0.978131	0.1353	0.0581	0.0198	0.6189	0.085126	3.58425e-13	0.218614	0.0985743	0.0265715	0.679336	5
All_epilepsy	ENSG00000108515	17	ENO3	4948092	rs4790714	17	4949168	C	T	0.350895	0.0269	0.012	0.02468	0.4022	0.0265164	5.7606e-52	0.0668821	0.0301599	0.0265835	0.204084	20
All_epilepsy	ENSG00000113889	3	KNG1	186717423	rs1523435	3	186718517	A	G	0.324056	0.0269	0.0121	0.02641	-0.784975	0.0251975	4.6337e-213	-0.0342686	0.0154537	0.0265889	0.890774	20
All_epilepsy	ENSG00000151388	5	ADAMTS12	33892019	rs6865823	5	33794008	T	C	0.17495	-0.0346	0.0149	0.02033	-0.268002	0.0359368	8.81126e-14	0.129103	0.0582294	0.0266129	0.13988	20
All_epilepsy	ENSG00000145020	3	AMT	49422753	rs1982861	3	49540232	G	A	0.76839	0.0286	0.0128	0.02625	0.50187	0.0281823	6.12592e-71	0.0569868	0.0257046	0.0266236	0.42601	20
All_epilepsy	ENSG00000142599	1	RERE	8848921	rs1763839	1	8413276	G	A	0.691849	0.0281	0.0122	0.02129	-0.229189	0.0284227	7.40797e-16	-0.122606	0.0553601	0.0267806	0.0969524	20
All_epilepsy	ENSG00000261210	16	CLEC19A	19285731	rs111532635	16	19306095	A	G	0.786282	0.0518	0.0226	0.02185	0.287769	0.0337401	1.47618e-17	0.180006	0.0813216	0.0268631	0.0453169	20
All_epilepsy	ENSG00000088298	20	EDEM2	35147336	rs6060266	20	35145275	T	C	0.77336	0.0308	0.0137	0.02409	0.356929	0.0302523	3.97806e-32	0.0862918	0.0390736	0.0272136	0.166744	20
All_epilepsy	ENSG00000196119	11	OR8A1	124566660	rs4348920	11	124511060	C	T	0.49503	-0.0271	0.0115	0.01837	-0.17328	0.0274256	2.64627e-10	0.156394	0.0708323	0.0272479	0.351831	5
All_epilepsy	ENSG00000120327	5	PCDHB14	141222932	rs652435	5	141212130	A	G	0.34493	-0.0482	0.0212	0.02308	0.248228	0.0268471	2.33051e-20	-0.194176	0.0879495	0.0272572	0.914854	20
All_epilepsy	ENSG00000118961	2	C2orf43	20823130	rs10171934	2	20684786	A	C	0.753479	-0.0292	0.0132	0.0266	0.884461	0.0270193	5.05997e-235	-0.0330145	0.0149584	0.027308	0.0504856	20
All_epilepsy	ENSG00000186919	17	ZACN	76079182	rs2665985	17	76084790	T	C	0.389662	0.0282	0.0117	0.016	-0.144649	0.0264074	4.31134e-08	-0.194954	0.0883695	0.0273751	0.551694	10
All_epilepsy	ENSG00000178935	19	ZNF552	57814913	rs55658516	19	57790042	T	C	0.634195	0.027	0.0119	0.02258	-0.247541	0.0263959	6.7236e-21	-0.109073	0.0494598	0.0274343	0.930082	20
All_epilepsy	ENSG00000163632	3	C3orf49	63819299	rs56126667	3	63880610	A	G	0.858847	0.0397	0.0172	0.02053	0.281588	0.0376959	8.01947e-14	0.140986	0.0639315	0.0274354	0.353271	20
All_epilepsy	ENSG00000197479	5	PCDHB11	141199610	rs28664170	5	141183598	G	T	0.842942	-0.0579	0.0259	0.02531	-0.454366	0.0341295	1.94511e-40	0.12743	0.0578006	0.0274783	0.750975	20
All_epilepsy	ENSG00000205138	19	SDHAF1	35995199	rs7250058	19	35995039	C	T	0.769384	0.0559	0.0232	0.01604	0.168743	0.030929	4.87528e-08	0.331274	0.150299	0.0275171	0.217653	3
All_epilepsy	ENSG00000173409	1	ARV1	230978981	rs11122177	1	230983111	C	T	0.643141	-0.0267	0.012	0.02594	0.415117	0.0259351	1.16033e-57	-0.0643193	0.0291855	0.0275378	0.291834	20
All_epilepsy	ENSG00000178852	17	EFCAB13	47323290	rs7220606	17	47297429	G	A	0.570577	-0.0256	0.0115	0.02657	0.39644	0.0266676	5.47907e-50	-0.0645747	0.0293316	0.0276977	0.0836665	20
All_epilepsy	ENSG00000140650	16	PMM2	8788823	rs12049	16	8795771	T	C	0.480119	-0.0257	0.0115	0.0251	0.319904	0.0253518	1.6676e-36	-0.0803367	0.0365077	0.0277687	0.0701716	20
All_epilepsy	ENSG00000079974	22	RABL2B	50783663	rs2285395	22	50739662	G	A	0.939364	0.0577	0.0255	0.02351	-0.555496	0.0596435	1.23571e-20	-0.103871	0.0472403	0.0278933	0.721029	14
All_epilepsy	ENSG00000204514	19	ZNF814	57889074	rs28374851	19	57849960	C	G	0.289264	-0.0277	0.0125	0.02689	-0.458741	0.0272085	8.82896e-64	0.0603826	0.0274828	0.028013	0.63156	20
All_epilepsy	ENSG00000197020	19	ZNF100	21767579	rs6511291	19	21767600	T	C	0.441352	0.0418	0.019	0.02759	0.869068	0.0218855	0	0.0480975	0.021896	0.0280468	0.0872282	20
All_epilepsy	ENSG00000173511	11	VEGFB	64234538	rs56271783	11	64237251	G	C	0.949304	0.0697	0.0291	0.01675	0.365374	0.0663689	3.68749e-08	0.190763	0.086856	0.0280691	NA	NA
All_epilepsy	ENSG00000170074	5	FAM153A	177783398	rs11249686	5	177754013	G	A	0.569583	-0.0453	0.0206	0.02839	0.815325	0.021388	0	-0.0555607	0.025308	0.0281364	0.036119	20
All_epilepsy	ENSG00000119922	10	IFIT2	89283694	rs6586188	10	89349586	T	C	0.717694	-0.0303	0.0129	0.0184	-0.176302	0.0288131	9.42825e-10	0.171864	0.0783759	0.0283202	0.317628	20
All_epilepsy	ENSG00000148795	10	CYP17A1	102837472	rs284857	10	102814306	A	G	0.594433	0.0256	0.0115	0.02648	-0.317971	0.0256391	2.55518e-35	-0.0805105	0.0367448	0.0284468	0.636349	20
All_epilepsy	ENSG00000125633	2	CCDC93	118014133	rs6755016	2	117918535	C	T	0.350895	-0.0263	0.0118	0.02623	0.314919	0.0265894	2.31713e-32	-0.0835135	0.0381276	0.0284976	0.780953	20
All_epilepsy	ENSG00000089685	17	BIRC5	78214186	rs2661691	17	78217936	T	C	0.389662	-0.0453	0.0199	0.02275	-0.210765	0.0264096	1.45624e-15	0.214932	0.098184	0.0285917	0.00348191	20
All_epilepsy	ENSG00000064225	3	ST3GAL6	98732236	rs6762552	3	98712363	T	C	0.715706	-0.0283	0.0126	0.0251	-0.276862	0.0283496	1.57551e-22	0.102217	0.0466981	0.0286049	0.842207	20
All_epilepsy	ENSG00000138686	4	BBS7	121870474	rs13152701	4	121829906	A	G	0.357853	-0.0258	0.0117	0.02799	0.436808	0.0255886	2.46505e-65	-0.0590649	0.0270078	0.0287457	0.323412	20
All_epilepsy	ENSG00000183077	17	AFMID	78187317	rs112625468	17	78196237	C	T	0.55666	-0.043	0.0191	0.02454	0.237019	0.0259594	6.82466e-20	-0.18142	0.0829977	0.0288272	0.0938593	20
All_epilepsy	ENSG00000170745	2	KCNS3	17877847	rs13398426	2	18094744	G	A	0.667992	0.0274	0.0123	0.02636	-0.318884	0.0286483	8.8636e-29	-0.0859246	0.0393369	0.0289381	0.438058	20
All_epilepsy	ENSG00000125755	19	SYMPK	45863194	rs16980059	19	45850376	C	T	0.890656	0.0437	0.0196	0.02565	0.477269	0.0442374	3.88831e-27	0.0915626	0.0419348	0.0290024	0.00855618	20
All_epilepsy	ENSG00000225940	5	AC022431.2	56606232	rs140923332	5	56778846	C	T	0.914513	-0.0435	0.0192	0.02361	0.383799	0.047514	6.60539e-16	-0.113341	0.0519567	0.0291507	0.0879082	20
All_epilepsy	ENSG00000065457	16	ADAT1	75623300	rs2641800	16	75538815	G	A	0.72167	-0.0285	0.013	0.02834	-0.600715	0.0276447	1.07268e-104	0.0474435	0.0217507	0.0291661	0.0992772	20
All_epilepsy	ENSG00000197150	7	ABCB8	151028422	rs11769256	7	151028885	C	T	0.856859	0.0337	0.0152	0.0266	0.408675	0.0336048	5.00186e-34	0.0824616	0.0378064	0.029172	0.551377	20
All_epilepsy	ENSG00000143224	1	PPOX	161166056	rs77061862	1	161143835	G	A	0.925447	0.0474	0.0212	0.02514	0.470318	0.0474771	3.91243e-23	0.100783	0.0462097	0.0291843	0.139447	20
All_epilepsy	ENSG00000143603	1	KCNN3	154870281	rs7553195	1	154865320	T	C	0.594433	-0.0258	0.0116	0.0257	0.286868	0.025811	1.07005e-28	-0.0899368	0.0412384	0.029191	0.112752	20
All_epilepsy	ENSG00000102543	13	CDADC1	49247925	rs2274149	13	49278294	T	G	0.314115	0.0276	0.0124	0.02552	-0.305771	0.0281014	1.41997e-27	-0.0902636	0.041393	0.0292093	0.0298033	20
All_epilepsy	ENSG00000184650	17	ODF4	8339840	rs11653709	17	8350215	A	G	0.688867	-0.0272	0.0118	0.02133	-0.181443	0.0270933	2.12742e-11	0.149909	0.0687786	0.029288	0.0524173	20
All_epilepsy	ENSG00000198952	1	SMG5	156282825	rs12126696	1	156271557	C	T	0.735586	-0.0285	0.0126	0.02384	0.241201	0.0296877	4.4884e-16	-0.118159	0.0542253	0.0293291	0.237312	17
All_epilepsy	ENSG00000165548	14	TMEM63C	77175850	rs59262654	14	77245918	A	G	0.864811	0.0382	0.0167	0.02183	-0.278141	0.0389805	9.65062e-13	-0.13734	0.0630511	0.0293885	0.41638	20
All_epilepsy	ENSG00000172201	6	ID4	19837370	rs72828517	6	19035804	T	C	0.855865	0.0338	0.0152	0.02603	0.372027	0.0356245	1.57745e-25	0.0908536	0.0417732	0.0296358	0.429966	20
All_epilepsy	ENSG00000185532	10	PRKG1	50990888	rs10740166	10	51196288	C	T	0.451292	0.0249	0.0114	0.02863	0.591751	0.0250797	4.35825e-123	0.0420785	0.0193472	0.0296367	0.017378	20
All_epilepsy	ENSG00000145863	5	GABRA6	161547063	rs1002067	5	161557237	G	A	0.582505	-0.0263	0.0117	0.02477	-0.238368	0.0277521	8.7577e-18	0.110334	0.0507368	0.0296582	0.830318	20
All_epilepsy	ENSG00000122218	1	COPA	160343273	rs750936	1	160237740	A	G	0.483101	0.0261	0.0117	0.02652	-0.24842	0.0255639	2.53691e-22	-0.105064	0.0483227	0.0296889	0.0729581	20
All_epilepsy	ENSG00000099337	19	KCNK6	38319845	rs34614180	19	38319752	C	T	0.955268	0.1052	0.0475	0.02681	-0.793998	0.0695684	3.59267e-30	-0.132494	0.0609397	0.0296916	0.0585462	20
All_epilepsy	ENSG00000184277	15	TM2D3	101652391	rs11633341	15	101669549	C	T	0.442346	-0.0253	0.0114	0.02637	0.270321	0.0255972	4.53753e-26	-0.0935923	0.0430932	0.0298663	0.174915	20
All_epilepsy	ENSG00000163378	3	EOGT	69013684	rs6549168	3	68992171	G	A	0.515905	-0.0252	0.0115	0.02776	0.381247	0.025006	1.74497e-52	-0.0660989	0.0304741	0.0300815	0.902185	20
All_epilepsy	ENSG00000140451	15	PIF1	64825668	rs7177236	15	64852730	T	C	0.428429	-0.0256	0.0117	0.02858	0.415599	0.0258052	2.34537e-58	-0.0615979	0.0284108	0.0301498	0.0385355	20
All_epilepsy	ENSG00000189298	6	ZKSCAN3	28349947	rs213236	6	28356620	T	C	0.620278	0.0256	0.0117	0.0289	0.414274	0.0258018	5.18956e-58	0.0617949	0.0285032	0.030159	0.0121619	20
All_epilepsy	ENSG00000145029	3	NICN1	49429326	rs11130181	3	49072486	A	G	0.774354	0.0291	0.0131	0.02667	-0.290102	0.0295293	8.85748e-23	-0.10031	0.0462966	0.0302595	0.342135	20
All_epilepsy	ENSG00000142733	1	MAP3K6	27366961	rs55663650	1	27325868	G	A	0.835984	-0.0578	0.0258	0.02482	0.304136	0.035721	1.67744e-17	-0.190047	0.0877181	0.0302681	0.11788	20
All_epilepsy	ENSG00000184983	22	NDUFA6	42090884	rs1989202	22	42090076	G	A	0.970179	-0.1191	0.0545	0.02883	-0.964451	0.0610235	2.89223e-56	0.12349	0.0570464	0.0304087	0.156246	20
All_epilepsy	ENSG00000204421	6	LY6G6C	31721746	rs805293	6	31720741	T	A	0.516899	-0.0436	0.0197	0.02688	-0.266383	0.0261278	2.07887e-24	0.163674	0.0756761	0.0305546	0.232289	20
All_epilepsy	ENSG00000140285	15	FGF7	49423178	rs17476940	15	49332587	G	C	0.742545	0.0315	0.0144	0.02849	-0.410047	0.0300014	1.58538e-42	-0.0768205	0.0355649	0.0307719	0.00596993	20
All_epilepsy	ENSG00000165091	9	TMC1	72521608	rs7045535	9	72595327	T	C	0.762425	0.0293	0.0134	0.02931	0.440516	0.031814	1.33378e-43	0.0665129	0.0307958	0.0307879	0.00614249	20
All_epilepsy	ENSG00000006327	16	TNFRSF12A	3018485	rs74758164	16	3020627	C	T	0.960239	0.124	0.0547	0.02351	-0.476909	0.0671117	1.19282e-12	-0.260008	0.120392	0.0307972	0.726494	17
All_epilepsy	ENSG00000116014	19	KISS1R	917287	rs112570154	19	931882	G	A	0.885686	-0.0735	0.0337	0.02918	-0.621692	0.0421714	3.46369e-49	0.118226	0.054797	0.0309648	0.949118	20
All_epilepsy	ENSG00000163885	3	CCDC37	126394909	rs12494819	3	126392668	C	A	0.270378	0.0275	0.0126	0.02843	0.404125	0.029185	1.32638e-43	0.0680483	0.0315634	0.0310896	0.118154	20
All_epilepsy	ENSG00000164631	7	ZNF12	6706947	rs7798061	7	6674305	C	T	0.914513	0.0444	0.0194	0.02211	0.282161	0.0439284	1.33439e-10	0.157357	0.0729892	0.0310919	0.0122498	20
All_epilepsy	ENSG00000168214	4	RBPJ	26163455	rs7694707	4	26329811	G	A	0.614314	-0.0266	0.0119	0.02479	-0.226252	0.0278965	5.04534e-16	0.117568	0.0545573	0.031166	0.472233	20
All_epilepsy	ENSG00000168575	8	SLC20A2	42541597	rs2974333	8	42565311	A	G	0.414513	0.026	0.0116	0.0247	0.217946	0.0278226	4.74852e-15	0.119296	0.0553602	0.0311695	0.494057	20
All_epilepsy	ENSG00000086504	16	MRPL28	370538	rs3929996	16	373750	G	T	0.487078	-0.0253	0.0116	0.02848	0.343116	0.0252626	5.12091e-42	-0.073736	0.0342409	0.0312837	0.122188	20
All_epilepsy	ENSG00000142449	19	FBN3	8149592	rs3813770	19	8148894	T	C	0.718688	0.0457	0.021	0.02939	-0.426711	0.0286349	3.20818e-50	-0.107098	0.0497356	0.0312912	0.452859	20
All_epilepsy	ENSG00000172987	10	HPSE2	99235862	rs35727242	10	99077838	T	A	0.920477	-0.0425	0.0188	0.02408	-0.302948	0.0432572	2.49824e-12	0.140288	0.0652098	0.0314497	0.283261	20
All_epilepsy	ENSG00000176907	8	C8orf4	40153482	rs1383605	8	40152734	T	A	0.789264	0.0315	0.0139	0.02386	-0.23061	0.0339552	1.10897e-11	-0.136594	0.0635418	0.0315811	0.211226	9
All_epilepsy	ENSG00000142046	19	TMEM91	41350911	rs45500792	19	41397794	T	G	0.863817	-0.0596	0.0263	0.02357	0.263526	0.0388475	1.17218e-11	-0.226164	0.105222	0.031603	0.425254	10
All_epilepsy	ENSG00000100099	22	HPS4	26483836	rs5752328	22	26449480	A	G	0.93837	0.0486	0.0222	0.02904	0.55964	0.0494513	1.08107e-29	0.0868415	0.0404037	0.0316071	0.572569	20
All_epilepsy	ENSG00000141279	17	NPEPPS	47522942	rs4794007	17	47513356	G	A	0.475149	-0.0263	0.0116	0.02259	-0.173537	0.0258016	1.7463e-11	0.151553	0.0705404	0.0316775	0.590961	20
All_epilepsy	ENSG00000164334	5	FAM170A	119629559	rs80001599	5	119546366	T	C	0.89662	-0.0367	0.017	0.03061	-0.779922	0.0377968	1.34249e-94	0.047056	0.021916	0.0317849	0.265531	20
All_epilepsy	ENSG00000256574	10	OR13A1	45315608	rs192137532	10	45346821	C	T	0.874751	-0.0727	0.033	0.02753	-0.526698	0.0553091	1.68576e-21	0.13803	0.0643093	0.0318456	0.185971	20
All_epilepsy	ENSG00000111879	6	FAM184A	119149387	rs6926091	6	119102447	A	T	0.451292	-0.0247	0.0114	0.03009	0.411077	0.0264229	1.413e-54	-0.060086	0.0279997	0.0318765	0.0560116	20
All_epilepsy	ENSG00000089022	12	MAPKAPK5	111843103	rs79271898	12	112016815	C	T	0.918489	0.0468	0.0215	0.02983	0.612188	0.0488492	4.97629e-36	0.0764472	0.0356458	0.0319821	0.0420101	20
All_epilepsy	ENSG00000243708	15	PLA2G4B	41837775	rs11635415	15	41841304	T	C	0.643141	-0.026	0.0119	0.02871	-0.296976	0.0268416	1.87543e-28	0.0875493	0.0408445	0.0320746	0.0878024	20
All_epilepsy	ENSG00000173825	11	TIGD3	65354751	rs77130160	11	65355223	C	T	0.911531	0.0468	0.0209	0.02496	-0.335974	0.0455743	1.68087e-13	-0.139297	0.0650137	0.0321473	0.163882	12
All_epilepsy	ENSG00000198646	20	NCOA6	34825651	rs2425001	20	34807065	A	T	0.486083	0.0265	0.0115	0.02088	-0.151645	0.0261133	6.35262e-09	-0.17475	0.081587	0.032203	0.0623753	20
All_epilepsy	ENSG00000136908	9	DPM2	127937882	rs3824530	9	127938982	C	G	0.869781	-0.0357	0.0166	0.03136	-0.762628	0.0336283	7.35351e-114	0.0468118	0.0218645	0.0322743	0.2639	20
All_epilepsy	ENSG00000181444	7	ZNF467	149773588	rs855676	7	149775223	C	T	0.843936	0.0354	0.0164	0.03099	0.610458	0.0363121	2.0136e-63	0.0579893	0.0270856	0.0322772	0.626691	20
All_epilepsy	ENSG00000204344	6	STK19	31971166	rs13196409	6	31964989	G	A	0.973161	-0.1283	0.0588	0.0292	0.871634	0.0787569	1.80563e-28	-0.147195	0.0687581	0.032293	0.203547	20
All_epilepsy	ENSG00000113119	5	TMCO6	140639427	rs2531340	5	140751461	C	T	0.542744	0.0254	0.0114	0.02561	-0.194605	0.0257933	4.52982e-14	-0.130521	0.0610811	0.0326109	0.0536403	20
All_epilepsy	ENSG00000214954	8	LRRC69	91101832	rs7005525	8	91093951	T	C	0.981113	-0.0723	0.0335	0.03114	-1.07652	0.0718331	9.01066e-51	0.0671609	0.0314398	0.0326654	0.191053	20
All_epilepsy	ENSG00000136169	13	SETDB2	49444374	rs2407692	13	49469684	G	A	0.702783	0.0277	0.0125	0.02694	-0.230414	0.0288501	1.38711e-15	-0.120218	0.0562996	0.0327342	0.230348	20
All_epilepsy	ENSG00000158716	1	DUSP23	159780932	rs3806189	1	159781012	G	C	0.829026	-0.0597	0.0258	0.0206	-0.197408	0.035623	2.9972e-08	0.302419	0.14163	0.0327382	0.322299	6
All_epilepsy	ENSG00000101460	20	MAP1LC3A	34546854	rs3891369	20	34573323	C	T	0.50497	0.0247	0.0114	0.02969	-0.31457	0.0253089	1.81442e-35	-0.07852	0.0367865	0.0328036	0.0655296	20
All_epilepsy	ENSG00000170099	14	SERPINA6	94323389	rs3790035	14	94306905	C	T	0.72664	-0.0287	0.0128	0.02425	-0.216959	0.0311714	3.39791e-12	0.132283	0.061983	0.032828	0.0496639	20
All_epilepsy	ENSG00000004142	17	POLDIP2	28357527	rs241776	17	28317282	C	T	0.573559	-0.0252	0.0117	0.03166	0.388896	0.0255917	3.74736e-52	-0.0647988	0.0303858	0.0329631	0.631575	20
All_epilepsy	ENSG00000089094	12	KDM2B	121580791	rs61952231	12	121706130	A	C	0.908549	0.0675	0.0294	0.02147	-0.243384	0.042291	8.66418e-09	-0.277339	0.130054	0.0329672	0.482065	20
All_epilepsy	ENSG00000240021	1	TEX35	178513109	rs12730143	1	178691873	G	A	0.925447	0.0793	0.035	0.02356	0.298687	0.0473821	2.90434e-10	0.265495	0.124518	0.0329924	0.0302476	20
All_epilepsy	ENSG00000116406	1	EDEM3	184754907	rs861575	1	184755965	T	C	0.587475	-0.0252	0.0115	0.0289	0.235617	0.0260667	1.58112e-19	-0.106953	0.0502219	0.0332032	0.569679	20
All_epilepsy	ENSG00000213949	5	ITGA1	52824313	rs12189404	5	52780421	G	A	0.746521	-0.0287	0.0125	0.02179	-0.158804	0.0279073	1.26742e-08	0.180726	0.0848794	0.0332366	0.616877	19
All_epilepsy	ENSG00000084207	11	GSTP1	67583595	rs4930444	11	67575109	G	A	0.588469	0.0246	0.0115	0.03245	0.533533	0.0244446	1.30857e-105	0.0461077	0.0216577	0.03326	0.759385	20
All_epilepsy	ENSG00000167612	12	ANKRD33	51888009	rs73109568	12	51855219	A	C	0.707753	-0.0276	0.0125	0.02724	0.234334	0.0292121	1.04207e-15	-0.117781	0.0553266	0.0332684	0.611073	18
All_epilepsy	ENSG00000171680	1	PLEKHG5	6520061	rs4908554	1	6508327	C	T	0.580517	-0.0408	0.0189	0.03106	-0.332206	0.0260444	2.90876e-37	0.122815	0.0577014	0.0332987	0.000889846	20
All_epilepsy	ENSG00000215421	18	ZNF407	74597870	rs4073570	18	74598413	T	C	0.799205	0.0525	0.0237	0.02647	-0.24463	0.032189	2.96588e-14	-0.21461	0.100913	0.0334459	0.00810101	20
All_epilepsy	ENSG00000101004	20	NINL	25585531	rs1541061	20	25540421	A	G	0.429423	-0.0246	0.0115	0.03228	0.464427	0.0248729	8.36598e-78	-0.0529685	0.0249237	0.0335675	0.546863	20
All_epilepsy	ENSG00000165046	8	LETM2	38386207	rs7005874	8	38431048	C	G	0.740557	-0.03	0.0135	0.0261	-0.218361	0.0303238	5.97727e-13	0.137387	0.064701	0.0337194	0.194617	20
All_epilepsy	ENSG00000137691	11	C11orf70	102047437	rs7942191	11	101989293	C	T	0.498012	0.0246	0.0114	0.03084	-0.31845	0.0268417	1.82066e-32	-0.0772492	0.0363857	0.0337486	0.0555018	20
All_epilepsy	ENSG00000138018	2	EPT1	26346086	rs11126445	2	26361858	G	T	0.502982	-0.0255	0.0113	0.02435	0.16152	0.025792	3.79098e-10	-0.157875	0.0743641	0.0337533	0.868519	20
All_epilepsy	ENSG00000136240	7	KDELR2	6482589	rs2881699	7	6505255	C	G	0.810139	0.0318	0.0139	0.0225	-0.178397	0.0313637	1.28536e-08	-0.178254	0.0839825	0.0337941	0.770542	20
All_epilepsy	ENSG00000145632	5	PLK2	58460139	rs6859428	5	58023104	G	A	0.77833	-0.0321	0.0141	0.023	0.204025	0.0348976	5.02325e-09	-0.157334	0.0741639	0.0338856	0.10166	20
All_epilepsy	ENSG00000125485	9	DDX31	132670034	rs2247393	9	132624614	C	T	0.50994	-0.0244	0.0114	0.03295	0.396547	0.0249172	5.01863e-57	-0.0615311	0.029007	0.0339005	0.399696	20
All_epilepsy	ENSG00000092531	15	SNAP23	42491244	rs62022314	15	42462451	T	C	0.852883	-0.0352	0.0159	0.02659	0.265473	0.0358941	1.40348e-13	-0.132594	0.0625188	0.0339334	0.668851	20
All_epilepsy	ENSG00000243156	22	MICAL3	18024561	rs2075455	22	17891119	C	T	0.65507	0.0275	0.012	0.02206	-0.152229	0.0273233	2.527e-08	-0.180649	0.0852366	0.0340583	0.340199	20
All_epilepsy	ENSG00000186088	7	GSAP	77416349	rs4727380	7	77416489	G	C	0.336978	-0.0257	0.0121	0.03417	-0.757139	0.024603	5.79097e-208	0.0339436	0.0160192	0.0340967	0.259454	20
All_epilepsy	ENSG00000167434	17	CA4	60149942	rs75506524	17	60154066	G	A	0.944334	0.0896	0.0415	0.03057	0.661103	0.0599433	2.77545e-28	0.135531	0.0639655	0.0341059	0.229096	20
All_epilepsy	ENSG00000182218	14	HHIPL1	99645110	rs9805960	14	99665633	C	T	0.605368	0.0251	0.0117	0.03193	0.365359	0.0271166	2.23688e-41	0.0686996	0.0324267	0.0341233	0.146393	20
All_epilepsy	ENSG00000160209	21	PDXK	43719094	rs117208074	21	43741018	G	C	0.945328	0.1329	0.061	0.0293	-0.582714	0.0642294	1.16424e-19	-0.228071	0.107659	0.0341362	0.17992	5
All_epilepsy	ENSG00000198535	15	C2CD4A	62066977	rs11071642	15	61937157	T	C	0.571571	0.026	0.0116	0.02459	-0.169192	0.0261268	9.4311e-11	-0.153671	0.0725516	0.0341669	0.659936	20
All_epilepsy	ENSG00000011376	3	LARS2	45388561	rs13099924	3	45528090	A	G	0.667992	0.0259	0.0122	0.03449	0.749986	0.0239734	7.68508e-215	0.034534	0.0163044	0.0341683	0.143382	20
All_epilepsy	ENSG00000160285	21	LSS	46228824	rs9974665	21	46213875	C	G	0.581511	0.025	0.0117	0.03273	-0.405476	0.0253543	1.44361e-57	-0.0616559	0.0291114	0.0341809	0.0201432	20
All_epilepsy	ENSG00000161328	11	LRRC56	537527	rs111253559	11	531214	T	C	0.786282	0.0306	0.0143	0.03232	0.460549	0.0310791	1.11075e-49	0.0664425	0.031372	0.0341842	0.309886	20
All_epilepsy	ENSG00000184619	17	KRBA2	8376711	rs1695213	17	8376006	C	T	0.715706	-0.0261	0.0123	0.03381	0.772278	0.0238678	1.12491e-229	-0.0337961	0.0159611	0.0342257	0.0070875	20
All_epilepsy	ENSG00000102886	16	GDPD3	30113537	rs56369689	16	30108987	G	A	0.361829	0.045	0.0206	0.02876	0.226496	0.0265891	1.61773e-17	0.198679	0.0938936	0.034345	0.0132516	20
All_epilepsy	ENSG00000203710	1	CR1	207496147	rs679515	1	207577223	C	T	0.828032	-0.0312	0.0147	0.03378	-0.824463	0.0321163	2.45205e-145	0.0378428	0.0178906	0.0344102	0.0232223	20
All_epilepsy	ENSG00000215788	1	TNFRSF25	6466091	rs4908554	1	6508327	C	T	0.580517	-0.0408	0.0189	0.03106	-0.277774	0.0262581	3.74512e-26	0.146882	0.0694432	0.0344181	0.00805196	20
All_epilepsy	ENSG00000117245	1	KIF17	20718017	rs601329	1	20717668	G	A	0.7167	-0.0429	0.0202	0.03385	0.595534	0.0256402	2.45269e-119	-0.0720362	0.0340607	0.0344351	0.319627	20
All_epilepsy	ENSG00000100802	14	C14orf93	23010166	rs56234426	14	22933851	C	T	0.837972	0.0337	0.0153	0.0278	-0.267014	0.0353698	4.37941e-14	-0.126211	0.0596896	0.0344767	0.847541	20
All_epilepsy	ENSG00000139428	12	MMAB	109573580	rs1558804	12	109460927	A	G	0.54175	-0.0242	0.0113	0.03267	0.331816	0.0253569	3.9696e-39	-0.072932	0.0345081	0.03456	0.100336	20
All_epilepsy	ENSG00000255374	12	TAS2R43	11092313	rs34000114	12	11144225	T	C	0.485089	0.0425	0.0201	0.03489	-0.870173	0.020494	0	-0.0488409	0.0231275	0.0347027	0.459493	12
All_epilepsy	ENSG00000239389	5	PCDHA13	140882643	rs13174119	5	140896089	G	A	0.66501	-0.0256	0.0121	0.03518	-0.741642	0.0238732	6.95888e-212	0.034518	0.0163529	0.0347884	0.0218743	20
All_epilepsy	ENSG00000197362	7	ZNF786	149090782	rs1534198	7	149075231	T	C	0.390656	0.0254	0.012	0.03362	-0.657952	0.0242031	9.87146e-163	-0.0386046	0.0182936	0.0348343	0.579432	20
All_epilepsy	ENSG00000233954	1	RP11-169K16.7	15809348	rs6669935	1	16032190	C	G	0.408549	-0.0262	0.0116	0.02432	-0.152997	0.0259572	3.76502e-09	0.171245	0.0811945	0.034938	0.534954	20
All_epilepsy	ENSG00000187049	11	TMEM216	61392360	rs2943805	11	61439838	G	T	0.858847	0.0343	0.0161	0.0333	-0.532604	0.0365322	3.8207e-48	-0.0644006	0.0305499	0.035027	0.548504	20
All_epilepsy	ENSG00000137806	15	NDUFAF1	41402519	rs316614	15	41454427	A	G	0.645129	-0.0256	0.0121	0.03467	0.5622	0.0256235	1.06018e-106	-0.0455354	0.0216224	0.0352101	0.648747	20
All_epilepsy	ENSG00000111331	12	OAS3	112938444	rs4767023	12	112914354	C	T	0.652087	0.0265	0.0124	0.03288	0.327975	0.0277879	3.77537e-32	0.0807989	0.0384226	0.0354743	0.542739	20
All_epilepsy	ENSG00000143442	1	POGZ	151459494	rs11204819	1	151463465	C	T	0.853877	-0.0333	0.015	0.02588	-0.218523	0.033527	7.13458e-11	0.152387	0.0725153	0.0356017	0.64194	19
All_epilepsy	ENSG00000196458	12	ZNF605	132956306	rs61951591	12	132924495	A	G	0.744533	0.0277	0.0131	0.03436	-0.490117	0.0281053	4.20235e-68	-0.0565171	0.0269241	0.0358055	0.194816	20
All_epilepsy	ENSG00000013523	14	ANGEL1	76826246	rs8003145	14	76805078	A	G	0.555666	0.0247	0.0115	0.03217	-0.24085	0.025695	7.02333e-21	-0.102554	0.0489851	0.0362985	0.754107	20
All_epilepsy	ENSG00000121101	17	TEX14	58692055	rs596714	17	58634181	A	G	0.55666	-0.0243	0.0115	0.03561	0.374286	0.0252653	1.18594e-49	-0.0649237	0.0310362	0.0364501	0.36139	20
All_epilepsy	ENSG00000152749	13	GPR180	94601857	rs3897473	13	94601666	T	G	0.357853	0.0249	0.0118	0.03472	-0.431674	0.0272054	1.06905e-56	-0.0576824	0.0275761	0.0364606	0.419581	20
All_epilepsy	ENSG00000161542	17	PRPSAP1	76384521	rs4789276	17	76298517	C	T	0.298211	0.0261	0.0124	0.03465	-0.523657	0.0283942	6.00178e-76	-0.0498417	0.0238333	0.0365045	0.388833	20
All_epilepsy	ENSG00000197157	7	SND1	127652194	rs7458839	7	127855744	C	T	0.713718	0.0273	0.0127	0.03066	0.265904	0.0296874	3.34238e-19	0.102669	0.0491178	0.0365952	0.67664	20
All_epilepsy	ENSG00000188379	9	IFNA2	21385398	rs4978114	9	21401289	A	G	0.887674	-0.0392	0.0176	0.02637	-0.236123	0.0390286	1.44846e-09	0.166015	0.079428	0.0366058	0.105127	20
All_epilepsy	ENSG00000160401	9	C9orf117	127706988	rs550045	9	127714881	G	A	0.446322	0.0244	0.0114	0.0322	0.24611	0.0255757	6.40629e-22	0.0991427	0.0474527	0.0366814	0.910679	20
All_epilepsy	ENSG00000154162	5	CDH12	22853344	rs1444118	5	22413656	A	C	0.427435	0.0262	0.0116	0.02397	0.152061	0.0276626	3.86308e-08	0.172299	0.0824735	0.0366946	0.000239317	18
All_epilepsy	ENSG00000115137	2	DNAJC27	24972094	rs4233706	2	24964460	T	A	0.890656	0.0377	0.0178	0.03368	0.525446	0.0419598	5.61652e-36	0.0717485	0.0343571	0.0367691	0.174321	20
All_epilepsy	ENSG00000106526	7	ACTR3C	150323725	rs36038850	7	150278538	C	T	0.904573	0.0762	0.0361	0.03454	0.630217	0.0439414	1.19215e-46	0.120911	0.0578989	0.0367701	0.923789	14
All_epilepsy	ENSG00000167216	18	KATNAL2	46917508	rs72917159	18	46937252	G	T	0.916501	-0.0449	0.0211	0.03335	0.504753	0.0465159	1.96823e-27	-0.0889544	0.0425988	0.0367808	0.0213443	20
All_epilepsy	ENSG00000185324	16	CDK10	89680737	rs77651727	16	89641859	C	T	0.949304	0.0839	0.0399	0.03569	0.884211	0.050008	5.83307e-70	0.0948868	0.0454429	0.0367939	0.0635931	20
All_epilepsy	ENSG00000065809	10	FAM107B	14774897	rs3780915	10	14521098	G	A	0.852883	-0.0355	0.0167	0.0329	-0.409093	0.0373833	7.16268e-28	0.0867774	0.0415851	0.0369114	0.0670753	20
All_epilepsy	ENSG00000108784	17	NAGLU	42536241	rs34807589	17	42472638	C	T	0.755467	-0.0283	0.0129	0.0283	0.197557	0.0293739	1.7487e-11	-0.14325	0.0686835	0.0370105	0.165567	19
All_epilepsy	ENSG00000051128	19	HOMER3	18941261	rs1122821	19	18940148	A	G	0.553678	-0.0455	0.0215	0.034	0.311599	0.0256443	5.6807e-34	-0.146021	0.0700376	0.037079	0.669184	20
All_epilepsy	ENSG00000136861	9	CDK5RAP2	120580170	rs10984957	9	120568058	C	A	0.940358	-0.0498	0.0235	0.03415	0.589704	0.0508155	3.89598e-31	-0.0844492	0.0405095	0.0370987	0.194565	20
All_epilepsy	ENSG00000198156	16	NPIPB6	28363508	rs28472312	16	28814728	T	C	0.663022	-0.0535	0.0253	0.03464	0.340271	0.0275425	4.61183e-35	-0.157228	0.0754337	0.0371317	0.200096	20
All_epilepsy	ENSG00000197965	1	MPZL1	167721192	rs6671664	1	167780366	A	G	0.366799	-0.0258	0.012	0.03085	0.227798	0.0268428	2.13137e-17	-0.113258	0.0543424	0.0371461	0.396095	20
All_epilepsy	ENSG00000140678	16	ITGAX	31355134	rs4077810	16	31329588	T	C	0.326044	0.0263	0.0123	0.03205	-0.259941	0.02792	1.27592e-20	-0.101177	0.0485503	0.037164	0.413888	20
All_epilepsy	ENSG00000189152	17	GRAPL	19127535	rs1969161	17	19291499	G	A	0.188867	0.0331	0.015	0.02733	-0.229211	0.0363101	2.74385e-10	-0.144408	0.069325	0.0372455	0.0159048	19
All_epilepsy	ENSG00000133059	1	DSTYK	205211702	rs11240352	1	205082583	G	C	0.568588	-0.0249	0.0114	0.02893	-0.179018	0.0259048	4.82608e-12	0.139092	0.066786	0.0372823	0.0405034	20
All_epilepsy	ENSG00000174705	5	SH3PXD2B	172454525	rs2731688	5	172438544	C	T	0.638171	-0.0255	0.0121	0.03466	-0.382875	0.0284729	3.20616e-41	0.0666013	0.0319887	0.0373403	0.127295	20
All_epilepsy	ENSG00000186665	17	C17orf58	67996431	rs6504570	17	68010581	T	G	0.331014	0.0528	0.0236	0.02546	-0.158431	0.0278859	1.33597e-08	-0.333268	0.160094	0.0373702	0.158053	20
All_epilepsy	ENSG00000103199	16	ZNF500	4767624	rs12599765	16	4762208	G	A	0.389662	-0.0248	0.0118	0.03595	0.38261	0.0256678	3.00366e-50	-0.0648179	0.0311458	0.0374237	0.655912	20
All_epilepsy	ENSG00000145246	4	ATP10D	47485275	rs10938488	4	47490096	T	G	0.797217	-0.0515	0.0241	0.03265	0.318936	0.0350071	8.19275e-20	-0.161474	0.0776145	0.0374828	0.280113	18
All_epilepsy	ENSG00000134873	13	CLDN10	95433604	rs11070136	13	95587551	G	A	0.638171	0.0264	0.0119	0.02676	0.163532	0.0273493	2.23961e-09	0.161436	0.0776156	0.0375308	0.144993	20
All_epilepsy	ENSG00000006016	19	CRLF1	18607741	rs12974777	19	18654853	C	T	0.601392	-0.0249	0.0118	0.03504	-0.321431	0.0261454	9.75563e-35	0.077466	0.0372476	0.0375479	0.123925	20
All_epilepsy	ENSG00000214290	11	COLCA2	111298840	rs7123095	11	111304031	C	A	0.717694	-0.0276	0.0129	0.03242	-0.267713	0.030311	1.02637e-18	0.103095	0.0495796	0.0375812	0.0175506	20
All_epilepsy	ENSG00000136010	12	ALDH1L2	105107643	rs1196832	12	105123096	A	G	0.753479	-0.0269	0.0128	0.03599	-0.400663	0.0287783	4.63088e-44	0.0671388	0.032309	0.0377074	0.516827	20
All_epilepsy	ENSG00000019102	11	VSIG2	124752255	rs2075712	11	124751345	C	A	0.812127	0.0323	0.0153	0.03524	-0.393239	0.0335712	1.08571e-31	-0.0821383	0.0395345	0.0377427	0.498308	20
All_epilepsy	ENSG00000145087	3	STXBP5L	120908094	rs144714776	3	120358089	C	T	0.985089	-0.1882	0.0854	0.02753	0.703665	0.114731	8.6129e-10	-0.267457	0.128961	0.0380858	0.0140916	9
All_epilepsy	ENSG00000203760	6	CENPW	126340174	rs9388496	6	126463916	G	A	0.454274	0.0243	0.0114	0.03255	-0.243782	0.0272968	4.22938e-19	-0.0996792	0.0480766	0.0381406	0.137648	20
All_epilepsy	ENSG00000160796	3	NBEAL2	46979683	rs34103310	3	47031776	T	C	0.583499	-0.0245	0.0116	0.03395	-0.277909	0.0256067	1.92986e-27	0.0881582	0.0425233	0.0381559	0.301235	20
All_epilepsy	ENSG00000100364	22	KIAA0930	45240769	rs12485064	22	45212466	G	A	0.635189	0.0421	0.0201	0.03594	0.383471	0.026558	2.94078e-47	0.109787	0.0529645	0.0381879	0.000557527	20
All_epilepsy	ENSG00000161640	19	SIGLEC11	49961172	rs8103552	19	49955674	C	A	0.757455	0.0458	0.022	0.03727	-0.609194	0.0287131	6.71061e-100	-0.0751813	0.0362867	0.0382777	0.275464	20
All_epilepsy	ENSG00000054219	2	LY75	159904756	rs3792198	2	159903827	G	A	0.461233	-0.0387	0.0186	0.03784	-0.524761	0.0256502	5.05707e-93	0.0737478	0.0356275	0.0384554	0.00880689	20
All_epilepsy	ENSG00000264364	17	DYNLL2	58083419	rs35729384	17	58101539	T	C	0.318091	-0.045	0.0204	0.02767	-0.166604	0.0278406	2.17456e-09	0.270102	0.1305	0.0384765	0.0025032	14
All_epilepsy	ENSG00000165269	9	AQP7	33402682	rs55770537	9	33389308	C	G	0.89662	0.0825	0.0398	0.03823	-1.28783	0.0364929	8.39215e-273	-0.0640612	0.030958	0.0385182	0.00800222	20
All_epilepsy	ENSG00000003436	2	TFPI	187565760	rs13392310	2	187466457	A	T	0.639165	0.0253	0.0118	0.03151	-0.219382	0.0284527	1.25424e-14	-0.115324	0.0558284	0.0388578	0.224478	20
All_epilepsy	ENSG00000162444	1	RBP7	9997206	rs111999762	1	9941923	A	T	0.960239	-0.0641	0.0292	0.02824	0.393205	0.0645148	1.09574e-09	-0.163019	0.0789316	0.0388923	0.669729	20
All_epilepsy	ENSG00000146909	7	NOM1	156949712	rs1833140	7	156956216	A	T	0.440358	0.0237	0.0114	0.03749	0.464693	0.0268082	2.6056e-67	0.0510014	0.0247081	0.0390031	0.396635	20
All_epilepsy	ENSG00000101442	20	ACTR5	38748460	rs2425368	20	38756857	C	T	0.590457	-0.0248	0.0116	0.03296	0.206527	0.0263521	4.60703e-15	-0.120081	0.0582194	0.0391541	0.609937	20
All_epilepsy	ENSG00000153246	2	PLA2R1	160062615	rs72966307	2	160025407	T	C	0.863817	-0.0375	0.0172	0.0292	-0.262032	0.0413	2.23004e-10	0.143112	0.0694084	0.0392183	0.0969868	20
All_epilepsy	ENSG00000167703	17	SLC43A2	1628840	rs7342891	17	1575418	T	G	0.462227	0.0468	0.0211	0.02637	0.145006	0.0259281	2.23694e-08	0.322746	0.156538	0.0392286	0.165848	15
All_epilepsy	ENSG00000069869	15	NEDD4	55993746	rs55695470	15	55832708	C	T	0.795229	-0.0485	0.0227	0.03285	0.253451	0.0323982	5.15791e-15	-0.191359	0.0928439	0.0392956	0.0704678	20
All_epilepsy	ENSG00000120708	5	TGFBI	136028988	rs2215011	5	136084446	A	G	0.529821	0.0247	0.0114	0.03046	0.186055	0.0279858	2.96699e-11	0.132757	0.0644441	0.039396	0.31941	20
All_epilepsy	ENSG00000187239	9	FNBP1	130043194	rs11788613	9	129856810	T	G	0.590457	-0.0254	0.0118	0.03222	0.189415	0.0266684	1.22431e-12	-0.134097	0.0650951	0.039397	0.0103349	20
All_epilepsy	ENSG00000173156	11	RHOD	67056847	rs114895445	11	67056790	C	T	0.925447	-0.0435	0.021	0.0382	0.886288	0.0455333	2.192e-84	-0.0490811	0.0238281	0.0394179	0.119491	20
All_epilepsy	ENSG00000092931	17	MFSD11	76736549	rs62086795	17	76761062	G	A	0.917495	-0.0478	0.0223	0.03229	0.382065	0.0516025	1.32142e-13	-0.12511	0.0607637	0.039499	0.0244254	20
All_epilepsy	ENSG00000173273	8	TNKS	9556521	rs6997419	8	9729819	G	A	0.832008	-0.0319	0.0149	0.0322	0.270496	0.036211	8.0195e-14	-0.117931	0.0573016	0.0395825	0.141799	20
All_epilepsy	ENSG00000124780	6	KCNK17	39314461	rs16891961	6	39340255	A	G	0.729622	0.0273	0.0126	0.03009	-0.199249	0.0303585	5.26651e-11	-0.137015	0.0665944	0.0396427	0.253744	20
All_epilepsy	ENSG00000166436	11	TRIM66	8682694	rs10840112	11	8688964	C	T	0.62326	0.0242	0.0116	0.03658	-0.319496	0.0256999	1.75632e-35	-0.0757442	0.0368148	0.0396441	0.121636	20
All_epilepsy	ENSG00000176293	19	ZNF135	58059239	rs1544888	19	58059544	T	G	0.687873	0.0268	0.0129	0.03809	-0.437076	0.0297631	8.01977e-49	-0.0613165	0.0298082	0.0396827	0.823088	20
All_epilepsy	ENSG00000123552	6	USP45	99521728	rs1323717	6	99514858	G	C	0.894632	-0.0396	0.0182	0.02964	-0.280046	0.0444686	3.02289e-10	0.141406	0.068759	0.0397306	0.584596	20
All_epilepsy	ENSG00000112936	5	C7	40909497	rs74480769	5	40972109	A	G	0.94334	-0.1172	0.0528	0.02642	0.388195	0.0711735	4.91937e-08	-0.301911	0.146847	0.0397865	0.0443583	11
All_epilepsy	ENSG00000105698	19	USF2	35268962	rs7251432	19	35284538	A	G	0.484095	-0.0251	0.0114	0.02801	0.148305	0.0258821	1.00431e-08	-0.169246	0.0823484	0.039855	0.0210822	20
All_epilepsy	ENSG00000132692	1	BCAN	156641390	rs2365715	1	156645322	A	G	0.609344	-0.047	0.0225	0.03661	0.30007	0.0262528	2.96111e-30	-0.15663	0.0762244	0.039893	0.232446	15
All_epilepsy	ENSG00000223573	19	TINCR	5578349	rs749213	19	5564229	T	A	0.365805	0.0401	0.0193	0.03798	0.384607	0.0278806	2.73913e-43	0.104262	0.050747	0.0399228	0.00315735	20
All_epilepsy	ENSG00000204390	6	HSPA1L	31815283	rs805293	6	31720741	T	A	0.516899	-0.0436	0.0197	0.02688	0.145956	0.0264595	3.46408e-08	-0.298721	0.145431	0.0399719	0.235311	20
All_epilepsy	ENSG00000221890	22	NPTXR	38844028	rs5757289	22	38802235	G	T	0.715706	-0.0272	0.0123	0.02673	0.153638	0.0277605	3.12296e-08	-0.17704	0.0862129	0.0400221	0.692816	20
All_epilepsy	ENSG00000177595	11	PIDD	809753	rs28360884	11	802902	G	T	0.639165	-0.0408	0.0196	0.0376	0.328809	0.0266126	4.55486e-35	-0.124084	0.0604492	0.0401014	0.354461	20
All_epilepsy	ENSG00000104998	19	IL27RA	14031762	rs6511906	19	14035246	T	C	0.625249	-0.0427	0.0206	0.03802	-0.361605	0.027524	1.99957e-39	0.118085	0.0576729	0.0406102	0.175786	20
All_epilepsy	ENSG00000198554	14	WDHD1	55027105	rs1187876	14	55028481	A	T	0.424453	-0.0241	0.0116	0.03669	-0.305491	0.0256461	1.02734e-32	0.0788893	0.0385449	0.0406886	0.889158	20
All_epilepsy	ENSG00000196159	4	FAT4	125316399	rs11098809	4	125351897	C	T	0.503976	-0.024	0.0113	0.03388	-0.213349	0.0280081	2.58836e-14	0.112492	0.0549852	0.0407703	0.0400711	20
All_epilepsy	ENSG00000010310	19	GIPR	45668221	rs10404234	19	45680218	C	G	0.745527	0.0443	0.0212	0.03676	-0.291775	0.0290601	1.01263e-23	-0.151829	0.0742157	0.0407774	0.23942	20
All_epilepsy	ENSG00000120440	6	TTLL2	167325071	rs9457307	6	167354083	T	A	0.904573	0.0391	0.0186	0.03574	-0.380419	0.0428226	6.47309e-19	-0.102781	0.0502437	0.0407901	0.32617	20
All_epilepsy	ENSG00000174684	11	B3GNT1	66347629	rs509533	11	66303104	G	C	0.528827	-0.0249	0.0115	0.03044	0.159807	0.0258478	6.30542e-10	-0.155813	0.0762474	0.0410006	0.0380577	10
All_epilepsy	ENSG00000198885	2	ITPRIPL1	96325331	rs60700118	2	96433019	T	C	0.724652	0.0451	0.0217	0.03765	-0.312125	0.0284853	6.12334e-28	-0.144493	0.0707629	0.041158	0.0530344	20
All_epilepsy	ENSG00000196275	7	GTF2IRD2	74851551	rs810366	7	74726591	G	C	0.806163	-0.0503	0.0246	0.04084	-1.04462	0.0272647	0	0.0481515	0.0235827	0.0411704	0.340016	20
All_epilepsy	ENSG00000037637	1	FBXO42	16352480	rs57563458	1	16303374	G	A	0.575547	-0.024	0.0116	0.03829	-0.327928	0.0260128	1.94684e-36	0.0731868	0.0358469	0.0411861	0.151409	20
All_epilepsy	ENSG00000162877	1	PM20D1	205850132	rs9438393	1	205813590	A	G	0.605368	-0.0235	0.0115	0.04091	-0.898263	0.0206327	0	0.0261616	0.0128166	0.0412279	0.220896	20
All_epilepsy	ENSG00000163060	2	TEKT4	94873553	rs13026572	2	94791348	T	C	0.0626243	0.0951	0.0452	0.03553	0.439032	0.0524958	6.10397e-17	0.216613	0.106162	0.0413101	0.704531	20
All_epilepsy	ENSG00000263961	1	C1orf186	206083563	rs823080	1	205820154	G	A	0.60338	-0.025	0.0115	0.02925	-0.154587	0.0262725	4.00468e-09	0.161721	0.0793066	0.0414314	0.441036	20
All_epilepsy	ENSG00000170619	8	COMMD5	144853736	rs35883359	8	144841740	C	T	0.980119	-0.0914	0.0431	0.03414	-0.698961	0.0949624	1.8336e-13	0.130766	0.0641713	0.0415742	0.299864	19
All_epilepsy	ENSG00000105668	19	UPK1A	35666516	rs4806187	19	35658859	G	A	0.511928	-0.0235	0.0115	0.04089	0.627312	0.0232695	4.52806e-160	-0.0374614	0.0183848	0.0415867	0.0740385	20
All_epilepsy	ENSG00000177992	9	SPATA31E1	87882877	rs646431	9	87930966	T	C	0.5	-0.0404	0.0194	0.03743	-0.265118	0.0270512	1.11919e-22	0.152385	0.0748086	0.0416503	0.345073	20
All_epilepsy	ENSG00000144852	3	NR1I2	119780484	rs2472681	3	119810842	T	C	0.730616	0.0261	0.0124	0.0351	0.228039	0.0284416	1.07656e-15	0.114454	0.0562193	0.0417649	0.771813	20
All_epilepsy	ENSG00000163121	2	NEURL3	96508109	rs12105775	2	96465024	G	A	0.724652	0.0463	0.0217	0.03313	-0.194612	0.0287692	1.33678e-11	-0.237909	0.116919	0.0418687	0.0831492	20
All_epilepsy	ENSG00000155252	10	PI4K2A	97640686	rs7905087	10	97662891	G	A	0.353877	0.0253	0.0117	0.03035	-0.159021	0.0266509	2.41952e-09	-0.159099	0.0782578	0.0420519	0.345058	12
All_epilepsy	ENSG00000115604	2	IL18R1	102355929	rs953934	2	102315833	C	T	0.502982	0.0232	0.0114	0.04167	0.883802	0.0215278	0	0.0262502	0.0129147	0.0420938	0.140355	20
All_epilepsy	ENSG00000174502	1	SLC26A9	205943460	rs9438393	1	205813590	A	G	0.605368	-0.0235	0.0115	0.04091	-0.48177	0.0248858	1.70511e-83	0.0487785	0.0240029	0.0421346	0.177799	20
All_epilepsy	ENSG00000144199	2	FAHD2B	97094882	rs9324211	2	97202133	G	C	0.197813	-0.0493	0.024	0.04007	-0.428648	0.0308283	5.95641e-44	0.115013	0.0565977	0.0421425	0.0121524	20
All_epilepsy	ENSG00000113070	5	HBEGF	140346603	rs3776089	5	140347675	A	G	0.750497	0.0269	0.0128	0.03586	0.229799	0.0288924	1.81168e-15	0.117059	0.0576125	0.0421707	0.130015	20
All_epilepsy	ENSG00000090534	3	THPO	184381932	rs885838	3	184378790	A	G	0.518887	0.0431	0.0197	0.02854	0.141049	0.0258294	4.73994e-08	0.305568	0.15046	0.0422663	0.758347	20
All_epilepsy	ENSG00000134109	3	EDEM1	5188299	rs146699627	3	5163635	C	T	0.974155	0.1577	0.0737	0.03234	0.628495	0.0982852	1.60968e-10	0.250917	0.123655	0.0424413	NA	NA
All_epilepsy	ENSG00000185504	17	C17orf70	81553961	rs8055	17	81540144	C	T	0.872763	-0.0781	0.0359	0.02958	-0.236301	0.0420345	1.89197e-08	0.33051	0.162904	0.042472	0.686911	9
All_epilepsy	ENSG00000079739	1	PGM1	63593411	rs4643	1	63659768	A	C	0.766402	0.0312	0.0144	0.03049	0.19204	0.033338	8.39149e-09	0.162466	0.080113	0.0425645	0.655751	14
All_epilepsy	ENSG00000137804	15	NUSAP1	41320794	rs6650519	15	41296564	A	G	0.678926	-0.025	0.0123	0.04187	-0.602497	0.0255742	1.01997e-122	0.041494	0.0204909	0.0428676	0.669073	20
All_epilepsy	ENSG00000111845	6	PAK1IP1	10694972	rs116316806	6	10707661	G	C	0.968191	0.1269	0.0611	0.03785	0.776128	0.0858644	1.58112e-19	0.163504	0.0807755	0.042952	0.0375705	9
All_epilepsy	ENSG00000138615	15	CILP	65211473	rs12901822	15	65225982	C	T	0.56163	-0.0251	0.0116	0.0312	-0.157338	0.0275993	1.19246e-08	0.159529	0.0788587	0.0430758	0.515567	20
All_epilepsy	ENSG00000120437	6	ACAT2	159762495	rs3822849	6	159753271	A	G	0.755467	0.0295	0.0138	0.03247	-0.200614	0.0322603	5.01611e-10	-0.147048	0.0727397	0.0432205	0.0670297	20
All_epilepsy	ENSG00000198203	2	SULT1C2	108288639	rs6760918	2	108287884	G	A	0.841948	0.0318	0.0157	0.04257	-1.02897	0.0320958	1.62331e-225	-0.0309046	0.0152884	0.0432335	0.689833	20
All_epilepsy	ENSG00000113312	5	TTC1	160009113	rs71603651	5	160055034	G	A	0.987078	-0.1526	0.0725	0.03518	0.69839	0.0967192	5.16827e-13	-0.218502	0.108131	0.043308	0.636054	11
All_epilepsy	ENSG00000087263	16	OGFOD1	56451521	rs4419055	16	56457345	A	G	0.488072	-0.0386	0.0184	0.0363	0.192332	0.0258018	9.04146e-14	-0.200695	0.0993844	0.0434477	0.0130282	20
All_epilepsy	ENSG00000256591	11	RP11-286N22.8	61430183	rs35605696	11	61463705	G	A	0.865805	0.0353	0.0165	0.03228	-0.228706	0.0374425	1.00761e-09	-0.154347	0.0764422	0.0434739	0.692059	12
All_epilepsy	ENSG00000157540	21	DYRK1A	37365933	rs73408672	21	37439246	T	G	0.730616	0.0265	0.0126	0.03574	-0.204941	0.0284641	6.02127e-13	-0.129305	0.0640504	0.0435072	0.126321	20
All_epilepsy	ENSG00000105397	19	TYK2	10380572	rs280497	19	10354011	A	G	0.482107	0.0243	0.0115	0.03568	-0.175399	0.0258046	1.06672e-11	-0.138541	0.0686598	0.0436129	0.286576	20
All_epilepsy	ENSG00000120729	5	MYOT	137867791	rs78708207	5	137888514	T	C	0.864811	0.0363	0.0169	0.03158	-0.221649	0.0380762	5.84265e-09	-0.163773	0.0812716	0.0438914	0.1274	20
All_epilepsy	ENSG00000170959	11	DCDC1	31369810	rs569385	11	31369686	T	C	0.616302	-0.0242	0.0118	0.04028	-0.302332	0.0279358	2.69622e-27	0.0800444	0.0397245	0.043906	0.992512	20
All_epilepsy	ENSG00000157240	7	FZD1	91264433	rs6973016	7	91566272	G	C	0.503976	0.0247	0.0114	0.03072	-0.151822	0.0277645	4.5463e-08	-0.162691	0.0807675	0.0439773	0.504765	11
All_epilepsy	ENSG00000122515	7	ZMIZ2	44748581	rs10243354	7	44745265	G	T	0.406561	-0.0248	0.0117	0.03414	0.16882	0.0262167	1.19947e-10	-0.146902	0.0729629	0.0440742	0.502266	12
All_epilepsy	ENSG00000198589	4	LRBA	151015727	rs11930294	4	150392199	G	A	0.67495	-0.026	0.0122	0.03383	0.17256	0.0281153	8.37776e-10	-0.150672	0.0748406	0.0440899	0.890641	20
All_epilepsy	ENSG00000064835	3	POU1F1	87276584	rs1060241	3	87255411	G	A	0.72167	-0.0255	0.0125	0.04173	-0.353056	0.028326	1.17333e-35	0.0722266	0.0358763	0.0440922	0.736195	20
All_epilepsy	ENSG00000120324	5	PCDHB10	141192353	rs11167743	5	141188034	C	T	0.55169	0.0403	0.0199	0.04308	-0.450592	0.024913	4.06398e-73	-0.0894378	0.0444401	0.0441621	0.272835	20
All_epilepsy	ENSG00000257138	7	TAS2R38	141973773	rs1986761	7	141743011	C	T	0.555666	-0.0439	0.0209	0.03599	0.179549	0.0258306	3.62706e-12	-0.244502	0.121602	0.0443592	0.527376	20
All_epilepsy	ENSG00000126267	19	COX6B1	35648323	rs4806187	19	35658859	G	A	0.511928	-0.0235	0.0115	0.04089	-0.284758	0.0254321	4.22726e-29	0.0825261	0.0410522	0.0444023	0.0515156	20
All_epilepsy	ENSG00000187479	11	C11orf96	43925342	rs11037757	11	43962194	G	A	0.924453	0.0847	0.0393	0.03134	-0.31972	0.0574292	2.58866e-08	-0.264919	0.131809	0.0444455	0.185706	4
All_epilepsy	ENSG00000196188	1	CTSE	206023895	rs9438393	1	205813590	A	G	0.605368	-0.0235	0.0115	0.04091	-0.285736	0.0258842	2.47775e-28	0.0822439	0.0409308	0.044501	0.608162	20
All_epilepsy	ENSG00000149243	11	KLHL35	75430629	rs693870	11	75430905	C	T	0.423459	-0.0243	0.0117	0.0386	-0.208193	0.0262645	2.24865e-15	0.116719	0.0580948	0.044526	0.573612	10
All_epilepsy	ENSG00000131981	14	LGALS3	55124110	rs11625968	14	55334286	G	C	0.565606	0.0249	0.0117	0.03339	0.160408	0.0263386	1.1277e-09	0.15523	0.0772644	0.0445297	0.90821	20
All_epilepsy	ENSG00000185053	8	SGCZ	15238431	rs117537355	8	15029129	G	A	0.941352	-0.0549	0.0256	0.03175	0.3302	0.0581012	1.32198e-08	-0.166263	0.0828647	0.0448098	0.49405	20
All_epilepsy	ENSG00000099800	19	TIMM13	2427586	rs4807259	19	2405208	A	G	0.569583	0.0379	0.0188	0.04379	-0.493099	0.0244809	3.15026e-90	-0.0768609	0.0383167	0.0448631	0.694617	20
All_epilepsy	ENSG00000136807	9	CDK9	127785679	rs13286136	9	127795459	G	A	0.62326	-0.0244	0.0117	0.03667	-0.196798	0.0268777	2.44302e-13	0.123985	0.0618162	0.0448881	0.496051	20
All_epilepsy	ENSG00000204262	2	COL5A2	189225312	rs1996576	2	189309790	T	C	0.751491	-0.0272	0.0134	0.04249	-0.397196	0.0312876	6.30296e-37	0.06848	0.034165	0.0450283	0.216495	20
All_epilepsy	ENSG00000166450	15	PRTG	55743152	rs12438394	15	55741649	G	A	0.498012	-0.024	0.0115	0.03688	0.196264	0.0272809	6.28279e-13	-0.122284	0.0610101	0.0450351	0.434889	20
All_epilepsy	ENSG00000080573	19	COL5A3	10010504	rs10417972	19	9988901	A	G	0.666998	0.0246	0.0121	0.04295	0.315573	0.0276121	3.00231e-30	0.0779534	0.0389449	0.0453241	0.855275	20
All_epilepsy	ENSG00000065000	19	AP3D1	2164468	rs11666848	19	2115919	C	T	0.83002	0.05	0.0236	0.03451	0.197068	0.0323072	1.06201e-09	0.25372	0.126774	0.0453536	0.409798	17
All_epilepsy	ENSG00000101440	20	ASIP	34194569	rs2424989	20	34268689	G	A	0.897614	-0.0379	0.0179	0.03384	0.243697	0.039747	8.72188e-10	-0.155521	0.0777084	0.0453555	0.425298	20
All_epilepsy	ENSG00000100997	20	ABHD12	25390835	rs6115156	20	25352553	G	C	0.49006	-0.023	0.0114	0.04318	0.369183	0.025119	6.69823e-49	-0.0622997	0.0311685	0.0456301	0.583467	20
All_epilepsy	ENSG00000104613	8	INTS10	19817391	rs10112650	8	19789486	G	A	0.775348	0.0287	0.0141	0.04189	0.336051	0.0318471	4.97271e-26	0.0854038	0.0427314	0.0456498	0.352874	20
All_epilepsy	ENSG00000135976	2	ANKRD36	97113218	rs6733734	2	97562955	T	C	0.350895	-0.0243	0.0121	0.04432	-0.514623	0.025968	2.09883e-87	0.047219	0.0236328	0.0457132	0.110805	20
All_epilepsy	ENSG00000115602	2	IL1RL1	102311502	rs12712135	2	102314488	A	G	0.501988	0.0228	0.0114	0.04518	0.821163	0.0224456	5.02943e-293	0.0277655	0.0139035	0.0458232	0.0314576	20
All_epilepsy	ENSG00000152804	10	HHEX	92689955	rs7078243	10	92654506	A	C	0.486083	0.0242	0.0113	0.0324	-0.151457	0.0274269	3.34781e-08	-0.159781	0.0800227	0.045858	0.371627	16
All_epilepsy	ENSG00000169836	4	TACR3	103719985	rs3886504	4	103899218	T	A	0.643141	0.0398	0.0197	0.04301	-0.360835	0.0277903	1.50401e-38	-0.1103	0.0552526	0.0459031	0.0614016	17
All_epilepsy	ENSG00000186523	8	FAM86B1	12194133	rs4841567	8	11582510	G	A	0.442346	0.0232	0.0114	0.04266	0.261712	0.0255903	1.50096e-24	0.0886472	0.0444135	0.0459389	0.0939479	20
All_epilepsy	ENSG00000111424	12	VDR	47943048	rs11168265	12	47855476	C	T	0.599404	-0.0246	0.0117	0.03586	0.166431	0.026479	3.2701e-10	-0.147809	0.0741283	0.0461565	0.119672	15
All_epilepsy	ENSG00000011478	19	QPCTL	45692666	rs62111730	19	45702840	G	A	0.67495	0.041	0.0194	0.03449	0.160425	0.0267865	2.11135e-09	0.255572	0.128238	0.0462663	0.15895	14
All_epilepsy	ENSG00000083845	19	RPS5	58386400	rs1529959	19	58387975	A	G	0.60835	0.0233	0.0115	0.04321	0.283939	0.0258894	5.48264e-28	0.0820598	0.0411869	0.04633	0.449376	20
All_epilepsy	ENSG00000088876	20	ZNF343	2524702	rs4815264	20	2474655	T	A	0.260437	0.0263	0.013	0.04219	0.344038	0.0304809	1.52142e-29	0.0764451	0.0383887	0.0464433	0.196135	20
All_epilepsy	ENSG00000177679	7	SRRM3	76201896	rs11973658	7	76252708	C	A	0.276342	-0.0277	0.0131	0.03446	0.182783	0.0309917	3.6838e-09	-0.151546	0.0761366	0.046542	0.0261998	20
All_epilepsy	ENSG00000164944	8	KIAA1429	94553529	rs72674861	8	94550051	C	T	0.690855	0.0268	0.0131	0.04025	0.270152	0.0315032	9.87426e-18	0.0992033	0.049852	0.0465957	0.5955	20
All_epilepsy	ENSG00000183778	21	B3GALT5	39556442	rs9974333	21	39499884	T	C	0.471173	-0.0232	0.0115	0.04388	0.322641	0.0268952	3.71985e-33	-0.0719067	0.0361439	0.0466509	0.281316	20
All_epilepsy	ENSG00000085871	4	MGST2	139665768	rs8192024	4	139671487	C	A	0.683897	0.0254	0.0125	0.04196	0.287858	0.0295664	2.11725e-22	0.0882379	0.0443599	0.0466859	0.213707	20
All_epilepsy	ENSG00000042304	2	C2orf83	227648606	rs4973161	2	227643115	C	T	0.371769	-0.0253	0.0119	0.03305	-0.16031	0.0284944	1.84436e-08	0.15782	0.0793549	0.0467252	0.754162	20
All_epilepsy	ENSG00000186648	14	LRRC16B	24052009	rs7146599	14	24058463	G	A	0.455268	-0.041	0.02	0.04042	-0.207096	0.0256828	7.408e-16	0.197976	0.0996457	0.0469446	0.831106	20
All_epilepsy	ENSG00000158457	7	TSPAN33	129144707	rs12537496	7	129072814	G	A	0.780318	0.0294	0.014	0.03565	-0.19274	0.0314925	9.34577e-10	-0.152537	0.0767936	0.0469975	0.0479198	20
All_epilepsy	ENSG00000152380	5	FAM151B	80488096	rs74637163	5	80511615	T	A	0.754473	-0.0277	0.0132	0.03584	-0.190973	0.0313163	1.07269e-09	0.145047	0.0730976	0.047224	0.261357	20
All_epilepsy	ENSG00000158234	3	FAIM	138608609	rs1672928	3	138616085	C	A	0.471173	-0.0227	0.0114	0.04696	-0.519204	0.0242166	5.66157e-102	0.0437207	0.0220512	0.0474015	0.0816202	20
All_epilepsy	ENSG00000048162	5	NOP16	176388975	rs141048893	5	176388590	A	G	0.989066	0.1769	0.0843	0.03586	-0.761432	0.125798	1.4235e-09	-0.232325	0.117177	0.0474028	0.502391	3
All_epilepsy	ENSG00000067365	16	METTL22	8621683	rs1641071	16	8646294	G	A	0.882704	0.0352	0.0176	0.04586	0.606951	0.0403022	2.96792e-51	0.0579948	0.029252	0.0474128	0.187342	20
All_epilepsy	ENSG00000021355	6	SERPINB1	2841959	rs1350850	6	2807794	C	T	0.811133	-0.0289	0.0144	0.04443	-0.390118	0.0319199	2.37763e-34	0.0740801	0.0374062	0.0476562	0.179091	20
All_epilepsy	ENSG00000261857	19	MIA	40771648	rs34842744	19	40789272	A	G	0.756461	-0.0277	0.0133	0.03703	-0.188877	0.029992	3.0229e-10	0.146656	0.0741669	0.047999	0.330614	20
All_epilepsy	ENSG00000141485	17	SLC13A5	6713567	rs1983177	17	6752856	T	C	0.517893	0.0235	0.0114	0.04008	-0.179121	0.0258696	4.39067e-12	-0.131196	0.0664049	0.0481885	0.0853996	16
All_epilepsy	ENSG00000136830	9	FAM129B	127578989	rs2249706	9	127563044	G	T	0.522863	-0.0236	0.0114	0.03797	0.170421	0.0257823	3.8432e-11	-0.138481	0.0700971	0.0482054	0.416363	20
All_epilepsy	ENSG00000100314	22	CABP7	29720003	rs5997509	22	29732190	C	T	0.927435	0.0432	0.0208	0.03735	0.309457	0.0485042	1.77088e-10	0.139599	0.0706863	0.048278	0.664538	20
All_epilepsy	ENSG00000160613	11	PCSK7	117232525	rs7939747	11	117226293	A	G	0.806163	-0.0289	0.0138	0.03702	-0.182005	0.0307566	3.26673e-09	0.158787	0.08043	0.0483565	0.803278	16
All_epilepsy	ENSG00000124198	20	ARFGEF2	48921711	rs8118101	20	49073301	C	T	0.789264	-0.0472	0.0235	0.04435	0.311215	0.0302609	8.28564e-25	-0.151664	0.076937	0.0486931	0.0613168	20
All_epilepsy	ENSG00000167077	22	MEI1	41699503	rs949438	22	41678038	A	C	0.197813	0.0285	0.0144	0.04767	0.65521	0.030708	5.1716e-101	0.0434975	0.022072	0.0487574	0.113628	20
All_epilepsy	ENSG00000107104	9	KANK1	470291	rs7865572	9	663617	C	G	0.667992	-0.0245	0.0119	0.03977	-0.196729	0.029034	1.2372e-11	0.124537	0.0632201	0.0488503	0.458774	20
All_epilepsy	ENSG00000141258	17	SGSM2	2337508	rs73976521	17	2375261	T	C	0.900596	-0.0664	0.0329	0.0438	0.397836	0.0445007	3.8917e-19	-0.166903	0.0847785	0.0489883	0.00894325	20
All_epilepsy	ENSG00000164398	5	ACSL6	132012243	rs422090	5	132004153	T	C	0.575547	-0.0232	0.0115	0.04406	-0.231824	0.0258848	3.3667e-19	0.100076	0.0508495	0.049059	0.117414	20
All_epilepsy	ENSG00000114487	3	MORC1	109118134	rs6437827	3	109130526	A	G	0.162028	-0.0311	0.0156	0.04652	0.441256	0.0358826	9.37684e-35	-0.0704806	0.0358152	0.0490799	0.133954	20
All_epilepsy	ENSG00000167766	19	ZNF83	52690496	rs7257138	19	52615776	T	C	0.649105	0.0239	0.0121	0.04805	-0.563723	0.0248786	1.13736e-113	-0.0423967	0.0215458	0.0490974	0.269547	20
All_epilepsy	ENSG00000085449	2	WDFY1	223945357	rs6436437	2	223812637	T	C	0.628231	0.0244	0.0117	0.03739	0.15641	0.0264572	3.38389e-09	0.156	0.0793214	0.0492192	0.314345	11
All_epilepsy	ENSG00000172469	6	MANEA	95577535	rs13209376	6	95622197	G	T	0.927435	0.042	0.0211	0.04698	0.624493	0.0495574	2.07431e-36	0.0672545	0.0342063	0.0492821	0.887131	20
All_epilepsy	ENSG00000196912	2	ANKRD36B	97589965	rs10195004	2	97571475	A	G	0.350895	-0.0238	0.0121	0.04888	0.829277	0.0230006	1.1686e-284	-0.0286997	0.0146127	0.0495276	0.053967	20
All_epilepsy	ENSG00000179344	6	HLA-DQB1	32668383	rs9273508	6	32660662	A	G	0.412525	0.0458	0.0233	0.04877	-0.928388	0.0226003	0	-0.0493328	0.025126	0.0495975	0.371317	20
All_epilepsy	ENSG00000166173	15	LARP6	70854157	rs4777321	15	70868025	T	C	0.395626	0.0384	0.0192	0.04586	0.267554	0.0262205	1.90271e-24	0.143522	0.0731266	0.0496862	0.212726	20
All_epilepsy	ENSG00000126775	14	ATG14	55411858	rs1815580	14	55400833	A	G	0.567594	0.0233	0.0117	0.04595	-0.298153	0.0257882	6.44959e-31	-0.0781479	0.0398195	0.0496982	0.936398	20
All_epilepsy	ENSG00000120910	8	PPP3CC	22440819	rs28546543	8	22457359	C	A	0.465209	-0.0228	0.0115	0.04732	-0.347701	0.0253323	7.13361e-43	0.0655737	0.0334177	0.0497341	0.33215	20
All_epilepsy	ENSG00000180425	11	C11orf71	114400029	rs678207	11	114407082	T	C	0.531809	0.0239	0.0115	0.03776	0.15362	0.0257995	2.61028e-09	0.155578	0.0792886	0.0497419	0.221922	5
All_epilepsy	ENSG00000187758	4	ADH1A	99290935	rs6532796	4	99121091	A	G	0.298211	0.0247	0.0123	0.04497	-0.251757	0.0276261	8.01347e-20	-0.0981106	0.0500288	0.0498695	0.833063	20
All_epilepsy	ENSG00000136859	9	ANGPTL2	127122635	rs62578765	9	127122079	C	A	0.523857	0.0391	0.0193	0.04298	-0.201106	0.0257471	5.68261e-15	-0.194425	0.099145	0.049877	0.860932	20
All_epilepsy	ENSG00000113328	5	CCNG1	163437569	rs10746556	5	163379819	T	G	0.712724	-0.0264	0.0126	0.03711	-0.167317	0.0300963	2.70704e-08	0.157784	0.0804767	0.0499238	0.276906	20
All_epilepsy	ENSG00000170180	4	GYPA	144140751	rs6851874	4	143624574	G	A	0.545726	-0.0229	0.0113	0.04324	-0.209669	0.0273049	1.60586e-14	0.10922	0.0557397	0.0500592	0.33531	20
All_epilepsy	ENSG00000198715	1	C1orf85	156295689	rs11264477	1	156351363	C	T	0.758449	-0.0262	0.0131	0.04504	0.284992	0.0293328	2.58212e-22	-0.0919326	0.0469301	0.0501214	0.786343	20
All_epilepsy	ENSG00000119280	1	C1orf198	230869589	rs1316445	1	230750649	A	G	0.848907	-0.035	0.0169	0.03867	0.247127	0.0411617	1.92752e-09	-0.141628	0.0723402	0.0502535	0.93128	20
All_epilepsy	ENSG00000182481	17	KPNA2	68035708	rs62084744	17	68082412	C	T	0.241551	0.054	0.0267	0.04319	-0.243004	0.0311639	6.30954e-15	-0.222219	0.113511	0.050266	0.118802	20
All_epilepsy	ENSG00000073150	22	PANX2	50170731	rs73187236	22	50179297	C	T	0.888668	0.0416	0.0199	0.03697	0.250558	0.0450126	2.60056e-08	0.166029	0.0848388	0.0503477	0.000309231	19
All_epilepsy	ENSG00000165915	11	SLC39A13	47407132	rs2071304	11	47350826	G	C	0.688867	-0.0246	0.0123	0.04541	-0.256687	0.0273351	5.97724e-21	0.0958364	0.048993	0.0504504	0.765852	20
All_epilepsy	ENSG00000001084	6	GCLC	53548206	rs545751	6	53512193	C	T	0.429423	0.0225	0.0114	0.04823	-0.38443	0.026574	1.97543e-47	-0.0585282	0.029929	0.0505161	0.19865	20
All_epilepsy	ENSG00000095585	10	BLNK	96271587	rs79663593	10	96265101	G	A	0.971173	0.1028	0.0505	0.04166	0.525505	0.0750742	2.56327e-12	0.195621	0.100079	0.0506226	0.042985	17
All_epilepsy	ENSG00000067533	1	RRP15	218285293	rs946213	1	218285209	T	C	0.597416	-0.0235	0.012	0.05151	-0.621324	0.0252228	5.54377e-134	0.0378224	0.0193745	0.0509175	0.0358635	20
All_epilepsy	ENSG00000127337	12	YEATS4	69359710	rs11177644	12	69391968	A	G	0.547714	0.0225	0.0115	0.05059	0.537138	0.0241358	1.01345e-109	0.0418887	0.0214924	0.0512949	0.0741011	20
All_epilepsy	ENSG00000095627	10	TDRD1	114179270	rs71486238	10	114091944	T	A	0.759443	-0.0287	0.0139	0.03921	0.191931	0.0325119	3.56084e-09	-0.149533	0.0767238	0.051298	0.467273	18
All_epilepsy	ENSG00000198624	5	CCDC69	151224093	rs248459	5	151226272	A	T	0.526839	0.0376	0.0188	0.04525	-0.22645	0.0261968	5.41835e-18	-0.166041	0.0852137	0.0513521	0.735096	20
All_epilepsy	ENSG00000198791	8	CNOT7	17246878	rs2904696	8	17232055	C	T	0.675944	0.0247	0.0126	0.05071	-0.48374	0.0273537	5.51112e-70	-0.0510605	0.0262066	0.0513691	0.642524	20
All_epilepsy	ENSG00000181817	1	LSM10	36397908	rs7170	1	36393562	T	C	0.979125	-0.1215	0.0608	0.04558	-0.706235	0.0808882	2.52431e-18	0.172039	0.0883166	0.051417	0.0899723	14
All_epilepsy	ENSG00000204525	6	HLA-C	31272105	rs9264647	6	31270836	A	G	0.272366	-0.0236	0.0121	0.05074	0.877519	0.0234723	6.77501e-306	-0.026894	0.0138076	0.0514432	0.000213234	20
All_epilepsy	ENSG00000205238	7	SPDYE2	102551232	rs111987330	7	102469257	C	T	0.927435	0.0955	0.0474	0.04401	-0.415128	0.0545547	2.75371e-14	-0.230049	0.118116	0.0514564	0.777812	8
All_epilepsy	ENSG00000183044	16	ABAT	8674596	rs1730982	16	8649158	G	A	0.88171	0.0368	0.0177	0.03735	0.229206	0.0417027	3.88062e-08	0.160554	0.0825635	0.0518214	0.324391	20
All_epilepsy	ENSG00000154945	17	ANKRD40	50707914	rs8196	17	50693598	A	G	0.676938	0.042	0.0214	0.05041	0.390809	0.0273614	2.7851e-46	0.107469	0.0552727	0.0518536	0.00187815	20
All_epilepsy	ENSG00000147889	9	CDKN2A	21995301	rs3731239	9	21974219	A	G	0.619284	-0.0409	0.0205	0.04606	0.246265	0.0285253	5.9659e-18	-0.166081	0.0854377	0.0519089	0.253015	20
All_epilepsy	ENSG00000198053	20	SIRPA	1894375	rs4813331	20	1916796	C	T	0.625249	0.0247	0.0122	0.04382	0.196296	0.0282856	3.92654e-12	0.12583	0.0647418	0.0519473	0.173572	14
All_epilepsy	ENSG00000110429	11	FBXO3	33774543	rs11032374	11	33772405	C	T	0.382704	-0.0245	0.0119	0.03938	0.156891	0.0266332	3.8433e-09	-0.15616	0.080348	0.0519507	0.135202	16
All_epilepsy	ENSG00000272674	5	AC244517.1	141181399	rs2907325	5	141190650	C	T	0.44831	-0.0404	0.0199	0.04284	0.222242	0.0330756	1.82725e-11	-0.181784	0.0935401	0.05197	0.243309	15
All_epilepsy	ENSG00000187372	5	PCDHB13	141213919	rs2907325	5	141190650	C	T	0.44831	-0.0404	0.0199	0.04284	0.220491	0.033082	2.64664e-11	-0.183227	0.094347	0.0521303	0.447243	8
All_epilepsy	ENSG00000112486	6	CCR6	167111807	rs6941099	6	167056323	T	C	0.980119	-0.0945	0.0477	0.04742	0.963709	0.100674	1.04251e-21	-0.0980586	0.0505452	0.0523772	0.0213751	20
All_epilepsy	ENSG00000220201	19	ZGLP1	10309880	rs73510898	19	10305768	G	A	0.905567	0.0662	0.0336	0.04911	0.516473	0.0471243	5.96305e-28	0.128177	0.0660995	0.0524827	0.510375	20
All_epilepsy	ENSG00000136546	2	SCN7A	166611482	rs17769186	2	166491853	C	T	0.784294	-0.0259	0.0132	0.04917	0.393998	0.0315491	8.63736e-36	-0.0657364	0.0339137	0.0525814	0.3167	20
All_epilepsy	ENSG00000164326	5	CARTPT	71719275	rs148772434	5	71561349	C	T	0.989066	0.2043	0.1015	0.04404	-0.828811	0.115882	8.53978e-13	-0.246498	0.127222	0.052679	0.756006	3
All_epilepsy	ENSG00000124570	6	SERPINB6	2972165	rs9378350	6	2963136	C	A	0.735586	0.0247	0.0126	0.04945	0.346407	0.0274373	1.52962e-36	0.0713034	0.0368092	0.0527323	0.567733	20
All_epilepsy	ENSG00000166831	15	RBPMS2	64775589	rs610700	15	64580338	G	A	0.89165	-0.0338	0.0173	0.05083	-0.609219	0.0415792	1.30809e-48	0.0554809	0.0286484	0.0527923	0.857492	16
All_epilepsy	ENSG00000108786	17	HSD17B1	42549214	rs6503715	17	42636726	C	T	0.740557	0.0414	0.0211	0.05025	0.337689	0.0290661	3.3386e-31	0.122598	0.0633683	0.0530285	0.0200189	20
All_epilepsy	ENSG00000168071	11	CCDC88B	64340204	rs479552	11	64343211	G	C	0.628231	-0.0231	0.0119	0.05197	0.581845	0.0246854	7.75652e-123	-0.0397013	0.0205214	0.0530361	0.0246286	20
All_epilepsy	ENSG00000173269	10	MMRN2	86957615	rs10887683	10	86956820	G	A	0.512922	0.0229	0.0113	0.04318	-0.167299	0.0258298	9.35642e-11	-0.13688	0.0707725	0.0531022	0.829208	20
All_epilepsy	ENSG00000154079	6	C6orf57	70566917	rs7739098	6	70587559	A	G	0.616302	-0.0231	0.0119	0.05155	0.529905	0.0250121	1.2857e-99	-0.0435927	0.0225509	0.0532265	0.475562	20
All_epilepsy	ENSG00000164749	8	HNF4G	75407914	rs2977948	8	75569520	T	C	0.474155	0.0225	0.0114	0.0484	0.25768	0.0271248	2.10295e-21	0.0873177	0.0451857	0.0533078	0.893735	20
All_epilepsy	ENSG00000129925	16	TMEM8A	384396	rs4984870	16	391017	T	A	0.45825	-0.041	0.0209	0.05009	0.296068	0.0263852	3.21612e-29	-0.138482	0.0716626	0.0533085	0.239334	20
All_epilepsy	ENSG00000185105	17	MYADML2	81947137	rs2293098	17	81940768	G	A	0.409543	-0.0412	0.0213	0.05294	0.747091	0.0232236	4.72161e-227	-0.0551473	0.0285621	0.0535096	0.644302	20
All_epilepsy	ENSG00000147642	8	SYBU	109691791	rs3133934	8	109688783	G	A	0.777336	-0.0281	0.0137	0.04011	0.194442	0.0340077	1.08039e-08	-0.144516	0.0748544	0.0535291	0.885847	14
All_epilepsy	ENSG00000145700	5	ANKRD31	75236878	rs6893356	5	75130494	A	G	0.614314	-0.0234	0.0118	0.04692	0.224123	0.0267884	5.94054e-17	-0.104407	0.0541085	0.0536579	0.229659	20
All_epilepsy	ENSG00000112530	6	PACRG	162727132	rs35593345	6	162753949	G	C	0.87674	0.0347	0.0179	0.05257	-0.79754	0.0402887	3.24864e-87	-0.0435088	0.0225514	0.0536913	0.0693234	20
All_epilepsy	ENSG00000129028	15	THAP10	70892433	rs8027894	15	70870906	C	T	0.394632	0.0387	0.0192	0.04418	-0.178966	0.0270816	3.88496e-11	-0.216242	0.112162	0.0538626	0.135225	20
All_epilepsy	ENSG00000184857	16	TMEM186	8797642	rs1731073	16	8780640	G	A	0.532803	0.0229	0.0117	0.05	0.284139	0.0255259	8.82385e-29	0.0805942	0.0418087	0.0538934	0.19536	20
All_epilepsy	ENSG00000241598	11	KRTAP5-4	1622138	rs1809668	11	1598677	G	A	0.472167	-0.0223	0.0115	0.05193	0.425693	0.0248055	5.18321e-66	-0.0523852	0.0271867	0.053996	0.0407632	20
All_epilepsy	ENSG00000177963	11	RIC8A	207511	rs574185	11	221322	G	T	0.477137	0.0221	0.0114	0.05157	0.426841	0.0247527	1.23713e-66	0.0517757	0.0268761	0.0540468	0.315306	20
All_epilepsy	ENSG00000117481	1	NSUN4	46340177	rs2234270	1	46184446	C	T	0.83499	0.0313	0.0158	0.04716	-0.286714	0.0350224	2.6871e-16	-0.109168	0.0566976	0.0541741	0.201189	20
All_epilepsy	ENSG00000164675	7	IQUB	123534595	rs10081283	7	123534310	G	A	0.37674	-0.0234	0.0119	0.04888	-0.269685	0.0284658	2.69328e-21	0.086768	0.045066	0.0541853	0.0717541	20
All_epilepsy	ENSG00000185269	17	NOTUM	81961840	rs2293098	17	81940768	G	A	0.409543	-0.0412	0.0213	0.05294	0.504515	0.0254222	1.20764e-87	-0.0816626	0.0424189	0.0542106	0.643732	20
All_epilepsy	ENSG00000226288	11	OR52I2	4581743	rs4910637	11	4599483	C	T	0.905567	0.0363	0.0186	0.05067	-0.491447	0.0426574	1.03643e-30	-0.0738635	0.0383866	0.0543295	0.348327	20
All_epilepsy	ENSG00000132970	13	WASF3	26557683	rs548263	13	26658272	G	C	0.727634	0.0252	0.0128	0.04909	-0.261009	0.0288178	1.33842e-19	-0.0965485	0.0501857	0.0543765	0.0189525	20
All_epilepsy	ENSG00000198171	20	DDRGK1	3204685	rs8121983	20	3199580	T	C	0.657058	-0.0251	0.0124	0.04374	0.166398	0.0269044	6.21813e-10	-0.150843	0.0784097	0.0543821	0.604118	20
All_epilepsy	ENSG00000106733	9	NMRK1	75088217	rs11144225	9	75092384	A	T	0.631213	0.0225	0.0117	0.05395	0.987456	0.0193107	0	0.0227858	0.011857	0.0546412	0.456174	20
All_epilepsy	ENSG00000140873	16	ADAMTS18	77435034	rs891134	16	77359175	C	G	0.406561	0.0221	0.0115	0.05395	1.02665	0.0197176	0	0.0215263	0.0112091	0.0548034	0.0937272	20
All_epilepsy	ENSG00000165568	10	AKR1E2	4786629	rs11252770	10	4836780	G	A	0.797217	-0.0281	0.0145	0.05309	0.489799	0.0345528	1.30099e-45	-0.0573705	0.0298793	0.0548489	0.000244106	20
All_epilepsy	ENSG00000101003	20	GINS1	25407673	rs2474780	20	25305199	A	G	0.491054	-0.0224	0.0114	0.04845	0.231593	0.025659	1.78388e-19	-0.0967216	0.0503773	0.0548651	0.484222	20
All_epilepsy	ENSG00000204740	10	MALRD1	19048801	rs1332926	10	19487707	A	G	0.65507	-0.0228	0.0118	0.05261	-0.45408	0.027257	2.59475e-62	0.0502114	0.0261608	0.0549417	0.198682	20
All_epilepsy	ENSG00000204947	7	ZNF425	149126324	rs1202429	7	149134888	G	A	0.842942	-0.0299	0.0155	0.05319	0.588011	0.0330744	1.03903e-70	-0.0508494	0.0265148	0.0551394	0.732262	20
All_epilepsy	ENSG00000183963	22	SMTN	31080450	rs12484162	22	31038717	G	T	0.890656	0.064	0.0322	0.04662	0.302676	0.0415936	3.41324e-13	0.211447	0.110281	0.055194	0.0756496	15
All_epilepsy	ENSG00000189339	1	SLC35E2B	1692795	rs72634819	1	1665061	C	T	0.745527	0.0598	0.0312	0.05526	0.959869	0.0268425	4.74424e-280	0.0623002	0.0325511	0.0556304	0.871964	20
All_epilepsy	ENSG00000039139	5	DNAH5	13944543	rs2582687	5	14013586	C	T	0.581511	-0.0223	0.0116	0.0548	-0.526759	0.0259245	8.73371e-92	0.0423343	0.0221198	0.0556372	0.464996	20
All_epilepsy	ENSG00000100092	22	SH3BP1	37634654	rs6000852	22	37639342	T	C	0.747515	0.0464	0.0237	0.05036	-0.257017	0.0283139	1.11199e-19	-0.180533	0.0943323	0.0556458	0.0109636	20
All_epilepsy	ENSG00000215790	1	SLC35E2	1745999	rs72634819	1	1665061	C	T	0.745527	0.0598	0.0312	0.05526	-0.831123	0.0284666	2.15254e-187	-0.0719508	0.0376204	0.0558057	0.840464	20
All_epilepsy	ENSG00000164144	4	ARFIP1	152779937	rs12650788	4	152892660	G	A	0.389662	-0.0228	0.0118	0.05258	-0.347252	0.0258376	3.53394e-41	0.0656583	0.0343304	0.0558071	0.465357	20
All_epilepsy	ENSG00000137101	9	CD72	35646689	rs114289683	9	35637124	C	T	0.908549	0.0436	0.022	0.04789	0.350437	0.0480657	3.08119e-13	0.124416	0.0650567	0.0558218	0.759062	13
All_epilepsy	ENSG00000162992	2	NEUROD1	181680876	rs1967351	2	181655382	C	T	0.38668	-0.0238	0.0117	0.04266	0.158834	0.0283298	2.0634e-08	-0.149842	0.0783605	0.0558483	0.0147302	16
All_epilepsy	ENSG00000115694	2	STK25	241509730	rs1995496	2	241505921	A	G	0.486083	-0.0228	0.0114	0.04516	-0.169451	0.0261047	8.51553e-11	0.134552	0.0703971	0.0559617	0.498004	20
All_epilepsy	ENSG00000185339	22	TCN2	30607084	rs12169610	22	30626603	C	T	0.894632	0.0339	0.0174	0.05184	0.389089	0.0397306	1.20423e-22	0.0871265	0.0455962	0.0560265	0.132897	20
All_epilepsy	ENSG00000144057	2	ST6GAL2	106887108	rs1034811	2	106886868	C	T	0.297217	0.0235	0.0121	0.05218	0.308486	0.0290729	2.65468e-26	0.0761784	0.0398754	0.0560803	0.0556486	20
All_epilepsy	ENSG00000085265	9	FCN1	134917912	rs10858304	9	134966017	T	C	0.7167	0.0256	0.0128	0.04587	-0.200117	0.0310191	1.10822e-10	-0.127925	0.0669658	0.0560934	0.0323521	20
All_epilepsy	ENSG00000151693	2	ASAP2	9206765	rs72775204	2	9290581	T	A	0.746521	0.026	0.0129	0.04307	0.18658	0.031254	2.37545e-09	0.13935	0.0729732	0.0561839	0.820245	20
All_epilepsy	ENSG00000140459	15	CYP11A1	74366206	rs111904833	15	74380845	G	T	0.95825	-0.0641	0.0327	0.04964	-0.642353	0.0760703	3.06135e-17	0.0997894	0.0522603	0.0562015	0.148227	18
All_epilepsy	ENSG00000160223	21	ICOSLG	44240966	rs4818887	21	44225067	C	T	0.693837	-0.0235	0.0123	0.05609	-1.10586	0.0208171	0	0.0212503	0.0111297	0.0562189	0.58751	20
All_epilepsy	ENSG00000229924	4	FAM90A26	9170409	rs10939684	4	9396493	C	T	0.923459	-0.0773	0.0404	0.0555	-1.16388	0.0409793	1.92525e-177	0.0664156	0.0347901	0.056257	0.787097	20
All_epilepsy	ENSG00000083067	9	TRPM3	71446835	rs4620343	9	71121727	T	C	0.480119	0.0363	0.0189	0.05445	0.453467	0.0262481	7.10794e-67	0.08005	0.0419357	0.0562782	0.0165779	20
All_epilepsy	ENSG00000163682	4	RPL9	39458949	rs2608828	4	39452110	G	C	0.32008	0.0237	0.0124	0.0565	0.679582	0.0252882	4.48705e-159	0.0348744	0.0182926	0.0565886	0.00375533	20
All_epilepsy	ENSG00000100345	22	MYH9	36388067	rs5756159	22	36340604	T	A	0.663022	0.025	0.0124	0.04358	0.159937	0.0274391	5.58273e-09	0.156312	0.0820375	0.0567322	0.00180567	20
All_epilepsy	ENSG00000155906	6	RMND1	151452158	rs6906667	6	151451434	A	G	0.884692	0.0364	0.0187	0.05159	-0.388369	0.0418348	1.64155e-20	-0.0937253	0.0491972	0.0567676	0.84362	20
All_epilepsy	ENSG00000204147	10	ASAH2B	50739435	rs10821826	10	50790398	A	G	0.163022	0.0302	0.0158	0.05652	0.818227	0.0348585	7.735e-122	0.0369091	0.019374	0.0567688	0.218212	20
All_epilepsy	ENSG00000254087	8	LYN	55879835	rs7005312	8	55893880	C	T	0.527833	0.0227	0.0114	0.04581	0.177709	0.0273105	7.66664e-11	0.127737	0.0670861	0.056901	0.354739	20
All_epilepsy	ENSG00000172367	11	PDZD3	119185475	rs10790282	11	119102423	G	A	0.519881	0.0226	0.0114	0.04767	0.174933	0.025755	1.10436e-11	0.129192	0.0678868	0.0570337	0.749688	15
All_epilepsy	ENSG00000102978	16	POLR2C	57462669	rs8323	16	57384770	C	T	0.217694	-0.0262	0.0132	0.04712	0.198064	0.0297805	2.91504e-11	-0.13228	0.0695496	0.0571769	0.280975	20
All_epilepsy	ENSG00000134539	12	KLRD1	10226058	rs12828163	12	10250527	C	T	0.925447	0.0462	0.024	0.05467	-0.722714	0.0586438	6.74398e-35	-0.0639257	0.0336108	0.0571794	0.28844	20
All_epilepsy	ENSG00000173991	17	TCAP	39664202	rs1053651	17	39666058	C	A	0.72167	0.025	0.0128	0.05044	-0.234601	0.0286091	2.39988e-16	-0.106564	0.0560871	0.0574363	0.309178	20
All_epilepsy	ENSG00000139714	12	MORN3	121672631	rs11043305	12	121640189	G	A	0.908549	-0.0645	0.0334	0.05369	0.455654	0.0434304	9.44159e-26	-0.141555	0.0745326	0.0575339	0.00105958	20
All_epilepsy	ENSG00000154914	17	USP43	9644698	rs145153199	17	9637424	C	A	0.981113	0.1583	0.0794	0.04608	-0.628418	0.100727	4.40941e-10	-0.251903	0.132644	0.0575526	0.259867	16
All_epilepsy	ENSG00000148399	9	DPH7	137578925	rs11137136	9	137578260	G	A	0.813121	-0.0282	0.0142	0.04701	0.212197	0.0326839	8.44797e-11	-0.132895	0.0699796	0.0575567	0.0898542	20
All_epilepsy	ENSG00000138138	10	ATAD1	87841343	rs11812787	10	87765522	G	A	0.704771	-0.0246	0.0123	0.04495	0.168847	0.0280953	1.85752e-09	-0.145694	0.076775	0.0577388	0.889319	13
All_epilepsy	ENSG00000134508	18	CABLES1	23134564	rs892430	18	23259668	G	A	0.455268	-0.0372	0.0188	0.04748	-0.173193	0.0258984	2.27169e-11	0.214789	0.113201	0.0577742	0.0831122	20
All_epilepsy	ENSG00000138867	22	GUCD1	24555935	rs1984310	22	24541710	G	A	0.951292	0.0846	0.0437	0.05263	-0.532185	0.0562124	2.86896e-21	-0.158967	0.0838135	0.0578703	0.00323259	16
All_epilepsy	ENSG00000188086	3	PRSS45	46750891	rs57268847	3	46753255	A	T	0.850895	-0.0307	0.0161	0.05677	-0.676548	0.0369735	8.55291e-75	0.0453774	0.0239262	0.0578857	0.609078	20
All_epilepsy	ENSG00000160323	9	ADAMTS13	133414358	rs3124753	9	133384145	G	A	0.534791	-0.0355	0.0186	0.0561	0.414998	0.0248258	9.9555e-63	-0.0855426	0.0451107	0.0579227	0.0119211	20
All_epilepsy	ENSG00000095002	2	MSH2	47402969	rs2303425	2	47403074	T	C	0.851889	0.0331	0.0172	0.05389	-0.446433	0.0405045	3.00001e-28	-0.0741433	0.0391105	0.0579945	0.323209	20
All_epilepsy	ENSG00000139618	13	BRCA2	32315086	rs1963505	13	32334210	C	T	0.690855	-0.0231	0.012	0.05495	0.292486	0.0270375	2.835e-27	-0.0789781	0.0416721	0.0580623	0.861035	20
All_epilepsy	ENSG00000127720	12	METTL25	82358528	rs11115288	12	82501901	C	T	0.875746	0.0329	0.0172	0.05613	0.557762	0.0397901	1.21662e-44	0.0589858	0.0311233	0.0580623	0.0432129	20
All_epilepsy	ENSG00000086205	11	FOLH1	49208638	rs202669	11	49167589	T	C	0.774354	-0.0429	0.0224	0.05533	-0.391365	0.029898	3.75604e-39	0.109616	0.057845	0.0580919	0.022593	20
All_epilepsy	ENSG00000109667	4	SLC2A9	10054936	rs13137343	4	10041404	C	A	0.477137	-0.0218	0.0114	0.05539	0.350668	0.0251851	4.55376e-44	-0.0621671	0.0328146	0.0581591	0.0585852	20
All_epilepsy	ENSG00000064309	11	CDON	126063335	rs11220293	11	125973245	A	G	0.619284	0.0224	0.0118	0.05801	-0.720455	0.0249351	1.45405e-183	-0.0310915	0.0164139	0.0581957	0.907977	20
All_epilepsy	ENSG00000105088	19	OLFM2	9936552	rs2287808	19	9986917	C	T	0.814115	0.0276	0.0142	0.05171	-0.267022	0.0317038	3.68851e-17	-0.103362	0.0545768	0.0582402	0.562618	20
All_epilepsy	ENSG00000109919	11	MTCH2	47642607	rs4752845	11	47518145	T	C	0.643141	-0.023	0.0118	0.05225	-0.217296	0.0272096	1.39388e-15	0.105847	0.0558979	0.0582824	0.440651	15
All_epilepsy	ENSG00000099937	22	SERPIND1	20774113	rs178083	22	20892760	T	C	0.521869	-0.0224	0.0115	0.05215	-0.20381	0.025785	2.69659e-15	0.109906	0.0581132	0.0585914	0.134671	20
All_epilepsy	ENSG00000213512	1	GBP7	89176009	rs6673665	1	89001156	C	T	0.87674	-0.0335	0.0176	0.05747	0.658836	0.0405338	2.09256e-59	-0.0508472	0.0268963	0.0586924	0.0736216	20
All_epilepsy	ENSG00000025434	11	NR1H3	47248300	rs11039154	11	47256951	C	T	0.724652	0.0247	0.0126	0.05094	0.206369	0.0291169	1.36458e-12	0.119689	0.063348	0.0588407	0.947144	18
All_epilepsy	ENSG00000171204	11	TMEM126B	85628573	rs575050	11	85628498	G	T	0.547714	-0.023	0.0115	0.0455	0.156947	0.0273542	9.60276e-09	-0.146546	0.077597	0.0589518	0.456906	5
All_epilepsy	ENSG00000170624	5	SGCD	155870344	rs72813859	5	156305852	G	A	0.838966	-0.0315	0.0159	0.04743	0.238562	0.0381798	4.14679e-10	-0.132041	0.0699191	0.0589613	0.223793	20
All_epilepsy	ENSG00000035720	4	STAP1	67558727	rs68107518	4	67729343	G	A	0.752485	-0.0259	0.0134	0.05339	-0.27411	0.0310811	1.1528e-18	0.0944874	0.0500457	0.0590226	0.656381	20
All_epilepsy	ENSG00000144120	2	TMEM177	119679167	rs4401215	2	119685032	C	T	0.843936	0.0297	0.0156	0.05728	-0.515622	0.0357317	3.3314e-47	-0.0576003	0.0305169	0.0590945	0.357355	20
All_epilepsy	ENSG00000138780	4	GSTCD	105709109	rs17036076	4	105654112	A	G	0.931412	-0.0454	0.0235	0.05375	-0.451394	0.051168	1.12634e-18	0.100577	0.0532947	0.0591345	0.528814	20
All_epilepsy	ENSG00000184517	16	ZFP1	75148494	rs374106642	16	75148535	A	C	0.980119	-0.1108	0.0583	0.05729	1.14845	0.0733419	2.89307e-55	-0.0964782	0.0511368	0.0592048	0.490976	20
All_epilepsy	ENSG00000163913	3	IFT122	129440180	rs16859047	3	129390092	C	T	0.827038	0.0296	0.0156	0.05833	0.563606	0.0331046	5.35937e-65	0.0525189	0.0278503	0.0593272	0.271459	20
All_epilepsy	ENSG00000177174	1	OR14C36	248348775	rs61857507	1	247937246	C	G	0.413519	-0.0413	0.0214	0.05365	0.321955	0.0366433	1.54704e-18	-0.128279	0.0680535	0.0594339	0.243041	20
All_epilepsy	ENSG00000109618	4	SEPSECS	25160449	rs11936872	4	25145604	T	C	0.94334	0.0557	0.0283	0.04925	-0.39479	0.060277	5.76914e-11	-0.141088	0.0748503	0.0594395	0.073151	20
All_epilepsy	ENSG00000186047	13	DLEU7	50843939	rs495554	13	50869733	T	C	0.477137	-0.0363	0.0187	0.05248	0.213491	0.0273384	5.75521e-15	-0.170031	0.0902571	0.0595856	0.0639442	20
All_epilepsy	ENSG00000111199	12	TRPV4	109832735	rs4766641	12	109863687	T	A	0.37674	0.0226	0.0116	0.05101	0.192783	0.0262675	2.14874e-13	0.117231	0.0622555	0.0596928	0.158186	20
All_epilepsy	ENSG00000165828	10	PRAP1	133347368	rs35433115	10	133319668	C	T	0.858847	-0.0327	0.0168	0.05168	-0.27658	0.0375288	1.70885e-13	0.11823	0.0628247	0.0598495	0.393655	20
All_epilepsy	ENSG00000204463	6	BAG6	31652705	rs2261033	6	31635814	A	G	0.487078	-0.0215	0.0113	0.05768	-0.327458	0.0258346	8.11514e-37	0.0656572	0.0348948	0.0598938	0.0887967	20
All_epilepsy	ENSG00000143156	1	NME7	169367948	rs78598019	1	169210569	C	T	0.903579	-0.0369	0.0191	0.05327	-0.34932	0.0422067	1.26955e-16	0.105634	0.0561476	0.0599228	0.34388	20
All_epilepsy	ENSG00000134690	1	CDCA8	37692481	rs34250208	1	37683404	G	A	0.88171	-0.0341	0.0175	0.05133	-0.281389	0.0394677	1.00661e-12	0.121184	0.0644724	0.060158	0.965128	20
All_epilepsy	ENSG00000164362	5	TERT	1295047	rs10069690	5	1279675	C	T	0.723658	0.0431	0.0222	0.05246	-0.233123	0.0311695	7.47763e-14	-0.184881	0.0983848	0.0602222	0.588544	20
All_epilepsy	ENSG00000172273	11	HINFP	119121580	rs100803	11	119134422	T	C	0.44334	0.0221	0.0115	0.05432	0.232142	0.0259185	3.34846e-19	0.0952004	0.0506662	0.0602479	0.49819	20
All_epilepsy	ENSG00000119865	2	CNRIP1	68320051	rs6713721	2	68396138	C	T	0.687873	0.0244	0.0122	0.04525	0.212045	0.0387438	4.4248e-08	0.11507	0.0612563	0.0603125	0.411586	17
All_epilepsy	ENSG00000176894	12	PXMP2	132687587	rs5745040	12	132631702	C	A	0.899602	0.0348	0.0184	0.05861	-0.588579	0.0395417	4.12491e-50	-0.0591255	0.0315131	0.0606251	0.0594097	20
All_epilepsy	ENSG00000161405	17	IKZF3	39864312	rs12232498	17	39884110	C	T	0.472167	-0.0222	0.0114	0.05103	0.176637	0.0258975	9.06609e-12	-0.125682	0.0671183	0.0611318	0.472938	20
All_epilepsy	ENSG00000007944	6	MYLIP	16129086	rs1013050	6	15885846	A	G	0.82008	-0.0288	0.0146	0.04866	0.231525	0.0389667	2.82252e-09	-0.124393	0.0664447	0.0611895	0.268945	20
All_epilepsy	ENSG00000120333	1	MRPS14	175023425	rs75818601	1	175019430	C	T	0.765408	0.0258	0.0134	0.05478	-0.242293	0.0304901	1.917e-15	-0.106483	0.0569052	0.0613129	0.162649	16
All_epilepsy	ENSG00000134748	1	PRPF38A	52404602	rs1047619	1	52608740	A	G	0.94334	0.0477	0.024	0.04668	-0.291587	0.0525591	2.89287e-08	-0.163587	0.0874306	0.0613375	0.112825	20
All_epilepsy	ENSG00000187010	1	RHD	25272439	rs72660908	1	25257119	C	G	0.612326	-0.0374	0.02	0.06154	1.05362	0.0180912	0	-0.0354968	0.018992	0.0616177	0.912423	20
All_epilepsy	ENSG00000145416	4	2001-03-01	164384050	rs1441722	4	163519215	C	T	0.388668	-0.0223	0.0116	0.05608	0.209029	0.0265124	3.16556e-15	-0.106684	0.0571205	0.0618046	0.458127	19
All_epilepsy	ENSG00000078124	11	ACER3	76860867	rs78288105	11	76877216	T	C	0.957256	0.0865	0.0457	0.05825	0.726017	0.0660688	4.32641e-28	0.119143	0.0638731	0.0621379	0.145751	3
All_epilepsy	ENSG00000005882	17	PDK2	50094737	rs847695	17	50106372	T	C	0.352883	-0.0374	0.0195	0.05508	0.218814	0.0273176	1.14708e-15	-0.170921	0.0916358	0.06215	0.0495187	15
All_epilepsy	ENSG00000148484	10	RSU1	16817463	rs2248852	10	16817401	G	C	0.854871	-0.0524	0.0279	0.06076	-0.577952	0.0380848	5.14634e-52	0.090665	0.0486422	0.0623336	0.047297	20
All_epilepsy	ENSG00000134897	13	BIVM	102799119	rs2296147	13	102846025	T	C	0.522863	0.0218	0.0115	0.05665	0.260301	0.0255277	2.04914e-24	0.0837493	0.0449366	0.0623611	0.000907625	20
All_epilepsy	ENSG00000095906	16	NUBP2	1782932	rs1065656	16	1788835	C	G	0.324056	-0.0239	0.0124	0.05321	-0.204443	0.028185	4.05837e-13	0.116903	0.0627574	0.0624934	0.101341	20
All_epilepsy	ENSG00000232268	11	OR52I1	4593614	rs34282598	11	4598460	C	G	0.874751	0.0336	0.0173	0.05178	-0.252582	0.0384354	4.97774e-11	-0.133026	0.0714213	0.0625248	0.607863	11
All_epilepsy	ENSG00000124374	2	PAIP2B	71227103	rs357781	2	71186641	G	C	0.798211	-0.0263	0.0137	0.05487	-0.237632	0.0312025	2.62063e-14	0.110675	0.0594556	0.0626763	0.750933	20
All_epilepsy	ENSG00000095380	9	NANS	98056732	rs1610323	9	98054344	A	G	0.567594	0.0227	0.0116	0.05172	-0.156381	0.025951	1.68067e-09	-0.145159	0.0779913	0.0627136	0.62964	14
All_epilepsy	ENSG00000028310	5	BRD9	892801	rs72705106	5	919991	T	C	0.957256	-0.0526	0.0269	0.05057	-0.349297	0.0576436	1.3646e-09	0.150588	0.0809222	0.0627582	0.229381	20
All_epilepsy	ENSG00000189129	10	PLAC9	80131682	rs7071579	10	80150522	G	A	0.43837	0.0213	0.0114	0.06176	-0.50432	0.0244273	1.06484e-94	-0.0422351	0.0226971	0.0627701	0.608703	20
All_epilepsy	ENSG00000151135	12	C12orf23	106955719	rs1035236	12	106917019	C	T	0.7167	-0.0257	0.013	0.04803	0.164474	0.0298587	3.6211e-08	-0.156256	0.0839761	0.062784	0.2741	20
All_epilepsy	ENSG00000100601	14	ALKBH1	77708023	rs8007598	14	77749262	G	A	0.898608	-0.0378	0.0197	0.05529	-0.35332	0.046541	3.15979e-14	0.106985	0.0575101	0.0628457	0.186732	20
All_epilepsy	ENSG00000113522	5	RAD50	132556019	rs140534680	5	132590736	A	G	0.989066	0.209	0.1088	0.05478	1.43015	0.19583	2.81421e-13	0.146139	0.0786637	0.0632027	0.933971	9
All_epilepsy	ENSG00000197635	2	DPP4	162074215	rs77999304	2	162057301	C	A	0.824056	-0.0464	0.0246	0.05937	0.370423	0.0351999	6.73965e-26	-0.125262	0.067469	0.0633692	0.403204	20
All_epilepsy	ENSG00000196867	19	ZFP28	56538948	rs118133994	19	56512812	T	C	0.955268	0.1005	0.0525	0.05567	0.521586	0.0685756	2.82708e-14	0.192682	0.103794	0.0633975	0.0687315	18
All_epilepsy	ENSG00000233232	16	NPIPB7	28471175	rs2106480	16	28526650	C	T	0.353877	-0.0365	0.0196	0.063	-0.567556	0.0243524	3.85391e-120	0.0643108	0.0346441	0.0634068	0.0303791	20
All_epilepsy	ENSG00000176244	10	ACBD7	15088776	rs72774394	10	15098561	A	G	0.954274	0.0468	0.024	0.0516	0.33136	0.0549009	1.58373e-09	0.141236	0.0761152	0.0635164	0.789987	20
All_epilepsy	ENSG00000102763	13	VWA8	41961120	rs9566893	13	41966564	G	C	0.941352	-0.0457	0.0244	0.06155	0.684991	0.0509007	2.78547e-41	-0.0667162	0.0359642	0.0635861	0.222137	20
All_epilepsy	ENSG00000263264	19	CTB-133G6.1	7348943	rs1015956	19	7375984	A	G	0.703777	0.0399	0.0205	0.0509	0.173171	0.0284895	1.21388e-09	0.230408	0.124301	0.0637919	0.0299967	20
All_epilepsy	ENSG00000010626	12	LRRC23	6904733	rs9737890	12	6881289	A	T	0.698807	-0.0411	0.0221	0.06276	-0.594034	0.0267364	2.29076e-109	0.0691879	0.0373333	0.0638469	0.0507385	4
All_epilepsy	ENSG00000012779	10	ALOX5	45374176	rs11239446	10	45321741	G	A	0.871769	-0.0659	0.0353	0.06202	-0.595426	0.0443071	3.59167e-41	0.110677	0.0598546	0.0644436	0.216613	20
All_epilepsy	ENSG00000155324	5	GRAMD3	126360132	rs35259163	5	126480047	G	A	0.71173	0.041	0.0216	0.05763	0.242564	0.0296338	2.71402e-16	0.169027	0.0914115	0.064446	0.170543	20
All_epilepsy	ENSG00000132958	13	TPTE2	19536762	rs7334384	13	19346432	C	G	0.577535	-0.0221	0.0119	0.06301	-0.51473	0.026375	8.05964e-85	0.0429351	0.0232233	0.064488	0.319091	20
All_epilepsy	ENSG00000111725	12	PRKAB1	119667864	rs7967558	12	119659201	T	G	0.693837	-0.0232	0.0123	0.05869	0.255095	0.0273378	1.04679e-20	-0.0909466	0.0491926	0.0644886	0.167379	20
All_epilepsy	ENSG00000111713	12	GYS2	21604847	rs10431252	12	21535068	A	C	0.382704	-0.0378	0.0203	0.06304	-0.381785	0.0256524	4.2501e-50	0.0990087	0.0535859	0.064651	0.0558909	20
All_epilepsy	ENSG00000259330	15	LINC00984	40323692	rs2118960	15	40330740	A	G	0.38668	-0.022	0.0117	0.05966	0.256556	0.0261184	8.98136e-23	-0.0857514	0.0464322	0.0647748	0.557478	20
All_epilepsy	ENSG00000086475	10	SEPHS1	13348298	rs7902331	10	13346412	C	T	0.934394	0.0411	0.0217	0.05876	0.407051	0.0490293	1.02201e-16	0.10097	0.05468	0.06481	0.576336	14
All_epilepsy	ENSG00000058085	1	LAMC2	183186238	rs2276543	1	183186170	G	A	0.706759	-0.0381	0.0206	0.06379	-0.79727	0.0256555	5.08576e-212	0.0477881	0.0258839	0.0648563	0.00593846	20
All_epilepsy	ENSG00000174325	2	DIRC1	188790104	rs72898840	2	188594286	G	A	0.986083	0.0791	0.0421	0.06036	-1.22948	0.125288	9.87848e-23	-0.0643364	0.0348642	0.0649879	0.236127	20
All_epilepsy	ENSG00000231396	4	USP17L10	9210657	rs6449285	4	9402783	G	A	0.923459	-0.0747	0.0403	0.06361	-0.813583	0.0441622	8.65448e-76	0.0918161	0.0497841	0.0651414	0.597898	20
All_epilepsy	ENSG00000133665	10	DYDC2	80344745	rs12415730	10	80344690	G	A	0.887674	-0.0318	0.0171	0.0631	0.529217	0.0372562	8.55466e-46	-0.0600888	0.0325876	0.0651956	0.779996	20
All_epilepsy	ENSG00000164823	8	OSGIN2	89901849	rs447989	8	89848575	A	G	0.304175	0.0223	0.012	0.0631	-0.381855	0.0275414	1.03515e-43	-0.0583991	0.0317065	0.0654952	0.291485	20
All_epilepsy	ENSG00000185627	11	PSMD13	236966	rs7481518	11	240867	T	G	0.269384	0.024	0.013	0.06587	0.662818	0.0267693	2.39555e-135	0.036209	0.0196677	0.0656152	0.0693436	20
All_epilepsy	ENSG00000082497	1	SERTAD4	210232973	rs12739243	1	210128698	T	C	0.737575	0.0265	0.0136	0.05073	0.183776	0.0327051	1.91844e-08	0.144197	0.0783259	0.0656236	0.0110576	20
All_epilepsy	ENSG00000183161	11	FANCF	22625508	rs11602066	11	22618117	G	A	0.797217	-0.05	0.0267	0.06129	-0.353341	0.0352678	1.26023e-23	0.141506	0.0768731	0.0656539	0.0273605	11
All_epilepsy	ENSG00000157219	7	HTR5A	155070454	rs66867850	7	155076836	C	G	0.681909	0.0236	0.0123	0.05546	0.184513	0.0284496	8.83795e-11	0.127904	0.069518	0.0657868	0.201415	20
All_epilepsy	ENSG00000100077	22	ADRBK2	25564720	rs113642172	22	25633169	G	A	0.856859	0.0643	0.0335	0.05544	-0.232273	0.0360706	1.19947e-10	-0.27683	0.150498	0.0658523	0.386129	10
All_epilepsy	ENSG00000144452	2	ABCA12	215138626	rs34732883	2	214809647	C	T	0.335984	0.0218	0.0118	0.06442	-0.515856	0.0265787	6.52815e-84	-0.0422598	0.022978	0.0658939	0.812184	20
All_epilepsy	ENSG00000108774	17	RAB5C	42154998	rs7208907	17	42132765	C	T	0.765408	-0.0254	0.0135	0.05952	-0.267101	0.0314444	1.98958e-17	0.095095	0.0517676	0.0662159	0.606785	20
All_epilepsy	ENSG00000150722	2	PPP1R1C	181954241	rs4666812	2	182126647	A	T	0.548708	0.0211	0.0114	0.0652	0.376546	0.0252505	2.73731e-50	0.0560357	0.0305075	0.0662419	0.281714	20
All_epilepsy	ENSG00000094916	12	CBX5	54280133	rs17109475	12	54230590	T	C	0.84493	0.0314	0.0163	0.05453	0.231262	0.0379729	1.1277e-09	0.135777	0.0739246	0.0662558	0.0246103	9
All_epilepsy	ENSG00000188338	3	SLC38A3	50205246	rs4688745	3	50202905	T	C	0.558648	0.0222	0.0115	0.05286	0.155537	0.026082	2.47043e-09	0.142731	0.0777148	0.0662686	0.0946731	20
All_epilepsy	ENSG00000189001	19	SBSN	35528351	rs2239945	19	35542558	C	T	0.861829	0.0322	0.0168	0.05551	-0.258896	0.040469	1.58045e-10	-0.124374	0.0677406	0.0663524	0.187965	14
All_epilepsy	ENSG00000096092	6	TMEM14A	52671113	rs72936886	6	52671830	T	C	0.94334	0.0461	0.0242	0.05733	-0.369233	0.0536723	6.01052e-12	-0.124853	0.0680076	0.0663764	0.391969	19
All_epilepsy	ENSG00000129515	14	SNX6	34630160	rs10136826	14	34594262	G	A	0.804175	-0.0281	0.0146	0.05455	-0.213754	0.0349568	9.66781e-10	0.13146	0.0716064	0.0663776	0.411997	16
All_epilepsy	ENSG00000162073	16	PAQR4	2969270	rs7189958	16	2972260	C	T	0.607356	0.0355	0.019	0.06182	-0.260642	0.0264671	7.0061e-23	-0.136202	0.0741973	0.066406	0.721202	20
All_epilepsy	ENSG00000185963	9	BICD2	92764833	rs2088055	9	92628597	C	T	0.7833	0.0258	0.0137	0.06059	-0.253685	0.0310091	2.81499e-16	-0.101701	0.0554163	0.0664737	0.0532402	20
All_epilepsy	ENSG00000129151	11	BBOX1	27040725	rs2015372	11	27088185	T	C	0.775348	-0.0247	0.0133	0.06337	0.358718	0.0302664	2.10114e-32	-0.0688564	0.0375289	0.066542	0.84755	20
All_epilepsy	ENSG00000110042	11	DTX4	59171430	rs12275799	11	59191375	T	C	0.978131	-0.098	0.0512	0.05571	-0.706396	0.109784	1.23962e-10	0.138732	0.0756195	0.0665635	NA	NA
All_epilepsy	ENSG00000150048	12	CLEC1A	10111627	rs10845040	12	10096914	G	A	0.127237	-0.0327	0.0174	0.06026	-0.357943	0.0423942	3.08765e-17	0.0913554	0.0498007	0.0665919	0.0658732	8
All_epilepsy	ENSG00000165655	10	ZNF503	75401518	rs4746306	10	75556477	G	A	0.286282	-0.0252	0.0131	0.05349	0.187955	0.0310454	1.41117e-09	-0.134074	0.0731311	0.0667516	0.706316	12
All_epilepsy	ENSG00000143036	1	SLC44A3	94820342	rs9432391	1	94837401	A	G	0.89165	-0.058	0.0315	0.06595	0.753188	0.0383809	9.6458e-86	-0.077006	0.0420059	0.0667702	0.306809	20
All_epilepsy	ENSG00000266173	17	STRADA	63741986	rs7215551	17	63587378	G	A	0.32505	-0.0372	0.0193	0.05375	-0.163484	0.0275448	2.93488e-09	0.227546	0.124124	0.0667705	0.0048731	20
All_epilepsy	ENSG00000158864	1	NDUFS2	161197104	rs1136224	1	161214307	A	G	0.847913	-0.0507	0.0273	0.06333	-0.39983	0.0352472	7.97936e-30	0.126804	0.0691881	0.0668407	0.405664	16
All_epilepsy	ENSG00000006625	7	GGCT	30504841	rs38493	7	30583926	A	G	0.756461	0.025	0.0135	0.06442	-0.381458	0.0302562	1.91743e-36	-0.065538	0.0357703	0.0669227	0.0484066	20
All_epilepsy	ENSG00000158220	3	ESYT3	138434616	rs7609893	3	138435332	C	T	0.432406	-0.0344	0.0185	0.06303	0.276942	0.026002	1.72872e-26	-0.124214	0.0678114	0.0669882	0.320469	20
All_epilepsy	ENSG00000116062	2	MSH6	47695530	rs60154625	2	47826050	C	G	0.833002	0.0284	0.0152	0.06211	0.353679	0.0384342	3.50695e-20	0.0802988	0.0438537	0.0670917	0.0680119	20
All_epilepsy	ENSG00000163644	4	PPM1K	88284506	rs9998450	4	88309973	G	C	0.643141	-0.0224	0.0119	0.05949	0.210405	0.0266971	3.24253e-15	-0.106461	0.0581484	0.0671219	0.789836	20
All_epilepsy	ENSG00000131094	17	C1QL1	44968303	rs68187323	17	44940259	C	G	0.202783	0.0269	0.014	0.05453	-0.183716	0.031053	3.29465e-09	-0.146422	0.0801228	0.0676298	0.804739	19
All_epilepsy	ENSG00000152952	3	PLOD2	146163653	rs35399421	3	146153710	G	A	0.475149	-0.0213	0.0114	0.0622	-0.223184	0.0256434	3.22087e-18	0.0954367	0.0522426	0.0677298	0.364399	20
All_epilepsy	ENSG00000186340	6	THBS2	169254044	rs62435218	6	169242206	C	T	0.852883	0.0489	0.0266	0.06607	-0.584054	0.0360558	5.15873e-59	-0.0837252	0.0458361	0.0677568	0.010246	20
All_epilepsy	ENSG00000168454	18	TXNDC2	9885726	rs549440	18	9862067	A	G	0.771372	0.0452	0.024	0.06027	0.232907	0.0311673	7.85064e-14	0.194069	0.106268	0.0678159	0.198057	17
All_epilepsy	ENSG00000120896	8	SORBS3	22544986	rs2449335	8	22548210	C	A	0.460239	-0.0216	0.0116	0.06286	0.238847	0.0257295	1.64772e-20	-0.0904344	0.0495341	0.0678952	0.18915	20
All_epilepsy	ENSG00000177946	16	CENPBD1	89972832	rs13337911	16	89972488	G	C	0.989066	-0.1613	0.0874	0.06509	1.0225	0.0850152	2.55683e-33	-0.157751	0.0864776	0.0681239	0.00342336	20
All_epilepsy	ENSG00000176890	18	TYMS	657653	rs12970703	18	650528	T	G	0.752485	0.0495	0.0257	0.05367	0.179768	0.0319077	1.76077e-08	0.275355	0.151086	0.0683774	0.0350032	20
All_epilepsy	ENSG00000118194	1	TNNT2	201377764	rs1892025	1	201363972	C	T	0.829026	-0.028	0.0147	0.05742	0.226609	0.0361442	3.61977e-10	-0.123561	0.067797	0.0683778	0.410544	20
All_epilepsy	ENSG00000016391	3	CHDH	53846419	rs12485510	3	53816182	T	C	0.526839	-0.0215	0.0115	0.06097	-0.25986	0.031851	3.38932e-16	0.0827369	0.0454017	0.0684048	0.219363	20
All_epilepsy	ENSG00000091409	2	ITGA6	172427354	rs6727015	2	172388644	A	G	0.861829	0.0328	0.0176	0.06192	-0.362346	0.0416317	3.2152e-18	-0.0905213	0.0496734	0.0684051	0.352212	20
All_epilepsy	ENSG00000153208	2	MERTK	111898607	rs72825650	2	112005571	G	A	0.967197	0.0605	0.0329	0.06592	-0.902493	0.0678536	2.29618e-40	-0.0670365	0.0368013	0.068519	2.051e-05	20
All_epilepsy	ENSG00000160838	1	LRRC71	156920632	rs6676	1	156935026	A	G	0.17495	0.0292	0.0154	0.05774	0.231094	0.0353041	5.91776e-11	0.126356	0.069379	0.0685711	0.736253	15
All_epilepsy	ENSG00000186439	6	TRDN	123637093	rs80298194	6	123514964	A	G	0.646123	0.0223	0.0121	0.06453	-0.330377	0.0281096	6.79945e-32	-0.0674985	0.0370723	0.0686484	0.461636	20
All_epilepsy	ENSG00000141665	18	FBXO15	74147843	rs56090813	18	74153116	T	C	0.88171	-0.0327	0.0178	0.06624	0.520186	0.0380419	1.45191e-42	-0.0628622	0.034526	0.0686493	0.420128	20
All_epilepsy	ENSG00000167525	17	PROCA1	28711854	rs948169	17	28669546	A	G	0.682903	0.0225	0.0122	0.0639	0.319356	0.0283867	2.31068e-29	0.0704542	0.0387118	0.0687636	0.364121	20
All_epilepsy	ENSG00000178075	3	GRAMD1C	113828182	rs9990079	3	113838843	G	A	0.763419	0.042	0.0228	0.06575	0.367817	0.0313164	7.47454e-32	0.114187	0.0627451	0.0687806	0.157173	20
All_epilepsy	ENSG00000123191	13	ATP7B	52012125	rs3742290	13	52029105	A	G	0.879722	-0.0317	0.0173	0.06665	0.580028	0.0386804	7.86872e-51	-0.0546525	0.030048	0.0689357	0.118411	20
All_epilepsy	ENSG00000151247	4	EIF4E	98930637	rs7696573	4	98872088	A	G	0.591451	-0.0213	0.0116	0.06641	-0.341134	0.0258517	9.27644e-40	0.0624388	0.0343319	0.0689597	0.386728	20
All_epilepsy	ENSG00000182149	16	IST1	71885233	rs11639843	16	71954484	G	A	0.732604	-0.0237	0.0128	0.06451	0.278349	0.0291356	1.25266e-21	-0.0851448	0.046841	0.0691041	0.556912	20
All_epilepsy	ENSG00000196981	3	WDR5B	122416062	rs3828362	3	122412930	C	G	0.587475	0.021	0.0115	0.06842	-0.469041	0.0247633	5.23935e-80	-0.0447722	0.0246318	0.0691162	0.0191141	20
All_epilepsy	ENSG00000179284	19	DAND5	12965159	rs11667602	19	12965307	A	C	0.218688	0.0439	0.0233	0.05985	-0.214057	0.0311228	6.07838e-12	-0.205086	0.11286	0.0691912	0.0757557	17
All_epilepsy	ENSG00000166220	10	TBATA	70785401	rs11596392	10	70705384	G	C	0.760437	0.0243	0.0131	0.06347	-0.277609	0.0309998	3.39121e-19	-0.0875331	0.0481903	0.0693085	0.428082	20
All_epilepsy	ENSG00000267368	7	UPK3BL	102642791	rs12537647	7	102718470	T	C	0.33996	0.0393	0.0216	0.06828	0.683353	0.0247871	2.62745e-167	0.0575105	0.0316776	0.0694479	0.525927	20
All_epilepsy	ENSG00000163918	3	RFC4	186807058	rs16861184	3	186802688	C	T	0.723658	0.0393	0.0215	0.06799	0.460316	0.0306693	6.41072e-51	0.0853762	0.0470522	0.0696008	0.47544	20
All_epilepsy	ENSG00000114904	3	NEK4	52770946	rs13060675	3	52640284	T	G	0.579523	-0.021	0.0115	0.06912	0.400447	0.0258537	4.11643e-54	-0.0524413	0.0289168	0.0697506	0.431667	20
All_epilepsy	ENSG00000142892	1	PIGK	77219430	rs1270496	1	77172748	C	G	0.599404	-0.0224	0.0117	0.0556	0.14813	0.026213	1.59517e-08	-0.151219	0.0833948	0.0697872	0.681759	6
All_epilepsy	ENSG00000144152	2	FBLN7	112138385	rs62157841	2	112123010	G	A	0.601392	0.0212	0.0116	0.06845	0.373772	0.0257707	1.14624e-47	0.056719	0.0312803	0.0697936	0.133687	20
All_epilepsy	ENSG00000120262	6	CCDC170	151494017	rs13198669	6	151478789	C	T	0.875746	0.0319	0.0175	0.06886	-0.673108	0.0383791	7.29528e-69	-0.0473921	0.0261389	0.0698179	0.936041	20
All_epilepsy	ENSG00000173678	7	SPDYE2B	102650325	rs12537647	7	102718470	T	C	0.33996	0.0393	0.0216	0.06828	0.53536	0.0259853	2.61173e-94	0.0734085	0.0405037	0.0699258	0.400086	20
All_epilepsy	ENSG00000091513	3	TF	133746040	rs6762415	3	133759713	T	G	0.484095	-0.022	0.0115	0.05472	-0.145846	0.0258381	1.65566e-08	0.150844	0.0832559	0.0700147	0.838336	20
All_epilepsy	ENSG00000134070	3	IRAK2	10164919	rs776516	3	10233182	T	C	0.437376	0.0212	0.0115	0.06439	-0.252289	0.0258461	1.65189e-22	-0.0840306	0.0463884	0.0700702	0.623613	20
All_epilepsy	ENSG00000163162	2	RNF149	101308701	rs12993457	2	101305898	G	A	0.444334	0.0213	0.0117	0.06843	0.444882	0.0249301	3.14974e-71	0.0478778	0.0264356	0.0701234	0.328858	20
All_epilepsy	ENSG00000185745	10	IFIT1	89392546	rs304412	10	89427876	A	T	0.762425	-0.0255	0.0139	0.06761	0.346193	0.0308654	3.39548e-29	-0.0736584	0.0406845	0.0702221	0.00523012	20
All_epilepsy	ENSG00000164344	4	KLKB1	186226438	rs2292427	4	186199715	T	C	0.824056	0.0274	0.0151	0.06865	-0.805408	0.0303975	1.08216e-154	-0.03402	0.0187922	0.0702448	0.216899	20
All_epilepsy	ENSG00000109686	4	SH3D19	151325632	rs11730091	4	151325697	G	C	0.651093	-0.0225	0.012	0.06041	-0.199773	0.0287733	3.83859e-12	0.112628	0.0622199	0.0702719	0.121477	7
All_epilepsy	ENSG00000116882	1	HAO2	119368779	rs10923824	1	119445889	G	A	0.882704	-0.0555	0.0301	0.06567	0.382785	0.0403263	2.26209e-21	-0.14499	0.080104	0.0702925	0.000907161	20
All_epilepsy	ENSG00000111275	12	ALDH2	111766887	rs609230	12	111709107	C	T	0.832008	0.0277	0.0152	0.06857	0.529507	0.0341533	3.26971e-54	0.0523128	0.0289036	0.07031	0.441619	17
All_epilepsy	ENSG00000159650	3	UROC1	126517773	rs1168594	3	126512111	T	A	0.688867	0.0229	0.0124	0.06583	0.270822	0.0297646	9.13356e-20	0.0845574	0.0467202	0.0703159	0.123977	20
All_epilepsy	ENSG00000119446	9	RBM18	122261508	rs7035313	9	122264840	C	A	0.930417	-0.0884	0.0474	0.06185	0.417681	0.056846	2.01797e-13	-0.211645	0.117082	0.0706597	0.711757	10
All_epilepsy	ENSG00000106688	9	SLC1A1	4490468	rs1888278	9	4446725	G	C	0.7833	-0.026	0.0142	0.0669	-0.373969	0.033138	1.55288e-29	0.0695244	0.0384675	0.0707074	0.369577	20
All_epilepsy	ENSG00000149679	20	CABLES2	62407285	rs8124324	20	62406566	C	G	0.799205	0.0271	0.0144	0.06019	-0.212159	0.032774	9.5822e-11	-0.127734	0.0706836	0.0707426	0.662218	20
All_epilepsy	ENSG00000173641	1	HSPB7	16019594	rs732286	1	16017865	G	A	0.593439	0.0211	0.0116	0.06782	-0.392126	0.0253439	5.3449e-54	-0.0538092	0.029786	0.0708365	0.246356	20
All_epilepsy	ENSG00000066827	8	ZFAT	134713049	rs10111734	8	134797509	C	A	0.219682	-0.0258	0.0135	0.05671	0.179938	0.0326377	3.52367e-08	-0.143382	0.0794055	0.0709652	0.84657	14
All_epilepsy	ENSG00000218305	7	AC006024.4	48919765	rs10268029	7	48887837	A	C	0.422465	-0.0218	0.0116	0.0612	-0.179004	0.0277698	1.14841e-10	0.121785	0.0675009	0.0712006	0.800596	18
All_epilepsy	ENSG00000146038	6	DCDC2	24353623	rs807698	6	24276025	A	G	0.666998	-0.0216	0.0119	0.06961	0.42797	0.0263489	2.52833e-59	-0.0504708	0.0279788	0.0712475	0.413108	20
All_epilepsy	ENSG00000239900	22	ADSL	40346500	rs8135371	22	40361224	A	C	0.851889	-0.031	0.0167	0.06255	-0.307276	0.0402152	2.15876e-14	0.100886	0.0559294	0.0712598	0.286644	20
All_epilepsy	ENSG00000115368	2	WDR75	189441446	rs142714202	2	189495347	A	G	0.965209	0.0613	0.0333	0.06585	0.636012	0.0706413	2.18833e-19	0.0963818	0.0534407	0.0713051	0.0186473	17
All_epilepsy	ENSG00000080007	6	DDX43	73395134	rs558198	6	73394834	C	G	0.415507	-0.0212	0.0116	0.06805	-0.300967	0.0271582	1.53407e-28	0.0704395	0.039063	0.0713522	0.0490682	20
All_epilepsy	ENSG00000165434	11	PGM2L1	74398433	rs117796442	11	74343453	G	C	0.946322	-0.0926	0.05	0.0641	0.503003	0.0638069	3.191e-15	-0.184094	0.102109	0.0714016	0.480862	9
All_epilepsy	ENSG00000121578	3	B4GALT4	119240946	rs13066681	3	119240632	G	C	0.976143	-0.097	0.0528	0.06622	-0.622504	0.0664812	7.70651e-21	0.155822	0.0864358	0.0714272	0.511833	20
All_epilepsy	ENSG00000143226	1	FCGR2A	161505430	rs142120486	1	161487192	G	C	0.962227	0.109	0.0583	0.06153	0.537381	0.0791127	1.1013e-11	0.202836	0.112524	0.0714506	0.0323743	10
All_epilepsy	ENSG00000162391	1	FAM151A	54623556	rs1701999	1	54649935	A	G	0.760437	-0.0447	0.0238	0.06033	0.199383	0.0310817	1.41008e-10	-0.224192	0.124379	0.0714695	0.0887871	20
All_epilepsy	ENSG00000157578	21	LCA5L	39445803	rs13230	21	39397364	A	G	0.307157	0.022	0.0122	0.07054	0.993827	0.0206121	0	0.0221367	0.0122844	0.0715424	0.00342479	20
All_epilepsy	ENSG00000123545	6	NDUFAF4	96897891	rs392242	6	96799992	G	A	0.864811	-0.0311	0.0172	0.07037	-0.773099	0.0361376	1.54583e-101	0.0402277	0.0223274	0.0715902	0.669465	20
All_epilepsy	ENSG00000204010	10	IFIT1B	89378056	rs304413	10	89427986	G	C	0.762425	-0.0256	0.0139	0.06681	0.267457	0.0311482	8.95812e-18	-0.0957164	0.053153	0.0717392	0.00948078	20
All_epilepsy	ENSG00000125648	19	SLC25A23	6465203	rs348340	19	6441810	A	G	0.496024	0.0347	0.019	0.06849	0.271064	0.0255576	2.79456e-26	0.128014	0.0711259	0.071888	0.0247321	20
All_epilepsy	ENSG00000162399	1	BSND	54998933	rs759915	1	55000124	A	G	0.758449	-0.0249	0.0137	0.06897	-0.416114	0.0322714	4.85278e-38	0.0598393	0.0332491	0.0719037	0.416232	16
All_epilepsy	ENSG00000197054	19	ZNF763	11965037	rs73000421	19	11990579	T	G	0.941352	-0.0486	0.0268	0.06966	0.93101	0.0650874	2.06583e-46	-0.0522014	0.0290163	0.0720135	0.226868	20
All_epilepsy	ENSG00000138772	4	ANXA3	78551747	rs4466067	4	78581415	G	A	0.72664	-0.0224	0.0123	0.06934	-0.329049	0.0290556	9.89042e-30	0.0680751	0.0378607	0.072171	0.652319	20
All_epilepsy	ENSG00000124839	2	RAB17	237601614	rs2292875	2	237590675	A	G	0.653082	0.0348	0.0193	0.07094	-0.600408	0.0257487	2.91194e-120	-0.0579606	0.0322408	0.0722179	0.139595	20
All_epilepsy	ENSG00000269067	19	ZNF728	23003176	rs291772	19	23024584	T	C	0.804175	0.0254	0.014	0.0704	0.420583	0.0321414	3.99055e-39	0.0603923	0.0336055	0.0723206	0.437905	20
All_epilepsy	ENSG00000183760	19	PAPL	39083913	rs2042982	19	39050925	C	T	0.845924	-0.0288	0.0159	0.06901	-0.4906	0.034819	4.37561e-45	0.0587037	0.032676	0.0724092	0.019246	20
All_epilepsy	ENSG00000135549	6	PKIB	122471917	rs7760232	6	122713360	A	G	0.924453	0.0388	0.021	0.06487	-0.366785	0.04771	1.49687e-14	-0.105784	0.0588846	0.0724204	0.577015	15
All_epilepsy	ENSG00000164300	5	SERINC5	80256048	rs3923123	5	80193693	G	A	0.528827	-0.0212	0.0115	0.06437	0.218171	0.0273205	1.3984e-15	-0.0971715	0.0540973	0.0724568	0.0311244	20
All_epilepsy	ENSG00000185823	15	NPAP1	24675704	rs12902460	15	24254531	A	C	0.729622	0.0376	0.0208	0.07079	-0.42087	0.0289218	5.67204e-48	-0.0893388	0.0498013	0.0728285	0.00790598	20
All_epilepsy	ENSG00000104728	8	ARHGEF10	1823926	rs56367862	8	1809558	T	G	0.818091	0.0271	0.015	0.07145	-0.488983	0.0328084	3.09496e-50	-0.0554212	0.0309005	0.072887	0.54535	20
All_epilepsy	ENSG00000063660	2	GPC1	240435663	rs71428440	2	240456121	T	G	0.870775	0.0528	0.0287	0.06603	0.316948	0.0398697	1.87115e-15	0.166589	0.0929442	0.0730767	0.0677366	20
All_epilepsy	ENSG00000165934	14	CPSF2	92121969	rs13350	14	92116128	G	A	0.666004	-0.0383	0.0211	0.06952	0.302984	0.0268918	1.91399e-29	-0.126409	0.0705386	0.0731237	0.0183669	20
All_epilepsy	ENSG00000196118	16	C16orf93	30761744	rs8048448	16	30680887	T	C	0.717694	0.0408	0.0226	0.07162	0.415559	0.0288206	3.94131e-47	0.098181	0.0548092	0.0732414	0.000204131	20
All_epilepsy	ENSG00000107960	10	OBFC1	103918184	rs4918069	10	103894633	T	G	0.7167	0.0232	0.0127	0.06727	-0.273067	0.0298951	6.58919e-20	-0.0849607	0.0474296	0.0732452	0.423415	20
All_epilepsy	ENSG00000100156	22	SLC16A8	38084093	rs4821735	22	38062962	G	C	0.387674	0.0211	0.0117	0.07166	0.392406	0.0256565	8.30692e-53	0.0537709	0.0300226	0.0732915	0.0959986	20
All_epilepsy	ENSG00000258472	17	RP11-192H23.4	28605215	rs631905	17	28556295	A	G	0.678926	0.0227	0.012	0.05857	0.15317	0.0276929	3.18409e-08	0.148202	0.0827998	0.0734735	0.458166	12
All_epilepsy	ENSG00000073146	22	MOV10L1	50089879	rs147508608	22	50089864	C	T	0.939364	0.0799	0.0441	0.07022	0.653287	0.0568234	1.36896e-30	0.122305	0.0683379	0.0735015	0.0965054	20
All_epilepsy	ENSG00000136925	9	TSTD2	97633368	rs2805779	9	97604671	G	A	0.66998	-0.0228	0.0121	0.06021	0.163698	0.0286938	1.16343e-08	-0.139281	0.077844	0.0735779	0.195743	8
All_epilepsy	ENSG00000183246	22	RIMBP3C	21551461	rs5997982	22	21457702	C	T	0.945328	-0.104	0.0565	0.06576	0.451706	0.0597605	4.07431e-14	-0.230238	0.128737	0.073705	0.134351	5
All_epilepsy	ENSG00000204616	6	TRIM31	30113090	rs11760176	6	30002650	C	T	0.962227	0.0817	0.0454	0.07202	-0.898183	0.0570739	8.40818e-56	-0.0909614	0.0508759	0.0737909	0.248234	20
All_epilepsy	ENSG00000196242	1	OR2C3	247536440	rs6678867	1	247531248	G	C	0.708748	-0.0231	0.0125	0.06403	0.205139	0.0293064	2.56328e-12	-0.112607	0.0630222	0.0739731	0.731628	20
All_epilepsy	ENSG00000106603	7	COA1	43729717	rs2302031	7	43645204	C	G	0.468191	0.0206	0.0114	0.06984	0.299711	0.0256128	1.25074e-31	0.0687328	0.0384875	0.0741236	0.797288	20
All_epilepsy	ENSG00000169715	16	MT1E	56625475	rs1610215	16	56625613	C	G	0.451292	0.0346	0.0192	0.07195	-0.332016	0.0252453	1.6661e-39	-0.104212	0.0583688	0.0741964	0.606747	20
All_epilepsy	ENSG00000180347	7	CCDC129	31514071	rs13223681	7	31578923	C	T	0.76839	-0.0255	0.0138	0.06485	0.224805	0.0325672	5.09873e-12	-0.113432	0.0635479	0.074265	0.864458	20
All_epilepsy	ENSG00000136881	9	BAAT	101383519	rs74489735	9	101358629	C	T	0.908549	-0.0351	0.0196	0.07339	0.915247	0.0414143	3.17469e-108	-0.0383503	0.0214852	0.0742669	0.903464	20
All_epilepsy	ENSG00000235109	6	ZSCAN31	28356271	rs34024998	6	28229974	G	C	0.643141	0.0211	0.0118	0.07425	-0.681042	0.0241626	8.73708e-175	-0.030982	0.0173612	0.0743347	0.104341	20
All_epilepsy	ENSG00000164691	6	TAGAP	159045152	rs2057060	6	159016002	G	A	0.367793	-0.0222	0.0119	0.06257	-0.179804	0.0295915	1.23064e-09	0.123468	0.0692324	0.0745238	0.430088	12
All_epilepsy	ENSG00000138640	4	FAM13A	89111398	rs3017926	4	88643451	T	C	0.756461	0.0243	0.0131	0.06278	0.196644	0.0304648	1.08362e-10	0.123573	0.069314	0.0746181	0.0716737	20
All_epilepsy	ENSG00000110811	12	LEPREL2	6828407	rs4963512	12	6833659	A	G	0.404573	0.0431	0.0239	0.07132	0.304384	0.0260024	1.18751e-31	0.141597	0.0794454	0.0746968	NA	NA
All_epilepsy	ENSG00000019186	20	CYP24A1	54173986	rs2248137	20	54173204	C	G	0.595427	-0.0337	0.0189	0.07392	0.847989	0.0224887	0	-0.0397411	0.0223129	0.0748996	0.00473887	20
All_epilepsy	ENSG00000117395	1	EBNA1BP2	43270936	rs11210799	1	43174375	A	G	0.709742	0.0237	0.013	0.06856	-0.244042	0.0294203	1.08585e-16	-0.0971146	0.054541	0.0749811	0.0703083	20
All_epilepsy	ENSG00000166140	15	ZFYVE19	40807086	rs3743033	15	40808926	C	G	0.638171	-0.0216	0.0119	0.06996	0.24598	0.0269266	6.52861e-20	-0.0878121	0.0493237	0.0750232	0.129433	20
All_epilepsy	ENSG00000125885	20	MCM8	5950652	rs236118	20	5957561	G	A	0.824056	-0.0267	0.0149	0.07386	0.503061	0.0332655	1.14915e-51	-0.0530751	0.0298259	0.0751583	0.187727	20
All_epilepsy	ENSG00000151838	14	CCDC175	59576812	rs6573272	14	59576605	G	A	0.722664	0.0233	0.0128	0.06822	0.255053	0.0302418	3.34617e-17	0.0913535	0.0513413	0.0751842	0.97657	20
All_epilepsy	ENSG00000149043	11	SYT8	1828307	rs61867115	11	1818680	T	C	0.833996	0.0289	0.0157	0.06516	-0.267551	0.0387105	4.79218e-12	-0.108017	0.0607258	0.0752791	0.329811	5
All_epilepsy	ENSG00000145439	4	CBR4	169010275	rs17543599	4	169013000	G	T	0.7833	-0.0264	0.0147	0.07222	-0.414557	0.032407	1.81269e-37	0.0636824	0.0358073	0.0753255	0.298292	20
All_epilepsy	ENSG00000022976	14	ZNF839	102317377	rs10145749	14	102315772	C	T	0.855865	0.0301	0.0163	0.06494	-0.241096	0.0365452	4.18996e-11	-0.124846	0.0702065	0.0753586	0.567615	20
All_epilepsy	ENSG00000155660	7	PDIA4	149028662	rs7793916	7	149026951	G	A	0.782306	-0.0258	0.0144	0.07389	-0.439355	0.0308453	4.8989e-46	0.0587225	0.0330336	0.0754599	0.069015	20
All_epilepsy	ENSG00000150477	18	KIAA1328	36829240	rs1261896	18	36841434	T	C	0.700795	-0.0228	0.0126	0.07082	0.268519	0.0284968	4.39216e-21	-0.0849101	0.0477814	0.0755595	0.0288666	20
All_epilepsy	ENSG00000130684	20	ZNF337	25696853	rs6050513	20	25274052	A	G	0.94334	-0.052	0.0278	0.06139	0.359142	0.0634303	1.49619e-08	-0.144789	0.0815213	0.0757176	0.0692818	16
All_epilepsy	ENSG00000184374	8	COLEC10	118995452	rs72678186	8	118630607	C	T	0.77833	0.0252	0.0137	0.06591	0.214144	0.0322051	2.94291e-11	0.117678	0.0663782	0.0762561	0.479071	11
All_epilepsy	ENSG00000197062	6	RP5-874C20.3	28267010	rs1233713	6	28230503	A	G	0.621272	0.0209	0.0117	0.07405	0.412079	0.0294797	2.1118e-44	0.0507185	0.0286235	0.0764087	0.000902843	20
All_epilepsy	ENSG00000163827	3	LRRC2	46580099	rs2139633	3	46561246	A	G	0.647117	0.0215	0.0121	0.07513	0.627292	0.0264412	2.03889e-124	0.0342743	0.0193433	0.0764117	0.145901	20
All_epilepsy	ENSG00000186026	19	ZNF284	44072159	rs57895932	19	44076605	C	T	0.88668	-0.0306	0.0171	0.07329	0.463337	0.0368014	2.39066e-36	-0.0660426	0.0372771	0.0764497	0.875563	20
All_epilepsy	ENSG00000159961	17	OR3A3	3411370	rs1973370	17	3500747	G	A	0.368787	-0.0218	0.0121	0.07141	0.25476	0.0266558	1.20752e-21	-0.0855707	0.0483322	0.0766488	0.00451871	20
All_epilepsy	ENSG00000153789	16	FAM92B	85112472	rs4636894	16	85168364	T	C	0.635189	-0.0214	0.0118	0.07145	-0.23087	0.0283199	3.57363e-16	0.0926929	0.0523605	0.07668	0.0768053	20
All_epilepsy	ENSG00000124786	6	SLC35B3	8435567	rs3799255	6	8428964	T	C	0.579523	-0.021	0.0115	0.06768	0.190586	0.0264828	6.17326e-13	-0.110186	0.0622524	0.076728	0.316215	20
All_epilepsy	ENSG00000182093	21	WRB	39377698	rs3787924	21	39389381	A	G	0.308151	0.0218	0.0122	0.07284	0.34467	0.0268138	8.14637e-38	0.0632489	0.0357366	0.0767494	0.151426	20
All_epilepsy	ENSG00000181915	10	ADO	62804720	rs11592442	10	62774144	T	A	0.59841	-0.0213	0.0116	0.06698	0.175409	0.0264274	3.19264e-11	-0.12143	0.0686149	0.0767715	0.265122	20
All_epilepsy	ENSG00000187080	1	OR2AK2	247965233	rs6701018	1	247937031	G	A	0.466203	-0.0378	0.0213	0.07598	0.712658	0.0326431	1.1577e-105	-0.0530409	0.0299867	0.076925	0.132339	20
All_epilepsy	ENSG00000004487	1	KDM1A	23019443	rs665259	1	22985309	G	A	0.822068	0.0283	0.0153	0.06339	0.230487	0.0382094	1.61742e-09	0.122784	0.0694319	0.0769933	0.779921	14
All_epilepsy	ENSG00000123892	11	RAB38	88175443	rs2230081	11	88296197	G	A	0.992048	0.1745	0.0963	0.06993	-1.28519	0.159267	7.06441e-16	-0.135778	0.0767968	0.0770581	0.0413952	15
All_epilepsy	ENSG00000175315	11	CST6	66012008	rs1131544	11	66012119	C	T	0.837972	-0.0453	0.0252	0.07248	-0.327312	0.0340297	6.68631e-22	0.1384	0.0783239	0.0772243	0.0372116	14
All_epilepsy	ENSG00000100473	14	COCH	30874514	rs28400019	14	30874288	G	A	0.884692	-0.0589	0.0331	0.07477	-0.606131	0.040936	1.32393e-49	0.0971738	0.0550016	0.0772712	0.187277	20
All_epilepsy	ENSG00000113205	5	PCDHB3	141100756	rs246668	5	141125904	C	A	0.840954	-0.0454	0.0256	0.07553	-0.626469	0.0325412	1.3687e-82	0.0724696	0.041037	0.0774025	0.246243	20
All_epilepsy	ENSG00000213218	17	CSH2	63873766	rs2584616	17	63850113	T	C	0.40159	-0.0207	0.0116	0.07468	0.317512	0.0258459	1.09314e-34	-0.0651944	0.0369175	0.0774044	0.0256294	20
All_epilepsy	ENSG00000177212	1	OR2T33	248277976	rs6701018	1	247937031	G	A	0.466203	-0.0378	0.0213	0.07598	0.607835	0.0341136	5.12357e-71	-0.0621879	0.0352158	0.0774108	0.0778555	20
All_epilepsy	ENSG00000198601	1	OR2M2	248174821	rs6701018	1	247937031	G	A	0.466203	-0.0378	0.0213	0.07598	0.607018	0.034124	8.66159e-71	-0.0622716	0.0352637	0.0774157	0.133178	20
All_epilepsy	ENSG00000204977	13	TRIM13	49995888	rs139800603	13	49936607	C	G	0.959245	-0.0551	0.0305	0.07085	-0.538835	0.0648855	1.00325e-16	0.102258	0.0579274	0.0775184	0.00244218	20
All_epilepsy	ENSG00000112763	6	BTN2A1	26457904	rs2273193	6	26458297	C	G	0.243539	-0.0389	0.0218	0.07401	0.354514	0.0295345	3.40993e-33	-0.109728	0.0621684	0.0775625	0.014518	20
All_epilepsy	ENSG00000113296	5	THBS4	79991311	rs13174295	5	80053334	T	C	0.879722	0.035	0.0194	0.07149	-0.374793	0.0443133	2.72469e-17	-0.0933848	0.0529263	0.0776598	0.9133	20
All_epilepsy	ENSG00000162727	1	OR2M5	248145148	rs6701018	1	247937031	G	A	0.466203	-0.0378	0.0213	0.07598	0.546739	0.0348393	1.68349e-55	-0.0691371	0.0392065	0.0778316	0.110427	20
All_epilepsy	ENSG00000170049	17	KCNAB3	7929803	rs4239114	17	7933500	G	A	0.455268	-0.0204	0.0114	0.07286	-0.257915	0.025566	6.23016e-24	0.0790959	0.0448906	0.0780746	0.733592	20
All_epilepsy	ENSG00000144857	3	BOC	113211003	rs79231157	3	113212058	G	T	0.434394	0.034	0.0192	0.07563	0.437609	0.0265041	3.05777e-61	0.0776949	0.0441264	0.0782832	0.0964156	20
All_epilepsy	ENSG00000138115	10	CYP2C8	95069497	rs11572093	10	95064649	C	T	0.718688	0.0223	0.0125	0.07448	-0.317008	0.030002	4.27465e-26	-0.0703453	0.0399893	0.0785601	0.61599	20
All_epilepsy	ENSG00000084636	1	COL16A1	31704319	rs4354582	1	31707795	C	T	0.462227	0.0201	0.0114	0.07783	-0.571447	0.0237675	9.8337e-128	-0.0351739	0.0200029	0.0786733	0.660097	20
All_epilepsy	ENSG00000135502	12	SLC26A10	57619536	rs1873919	12	57618630	C	G	0.446322	0.0205	0.0114	0.07392	0.217096	0.0259281	5.61695e-17	0.0944283	0.0537087	0.0787211	0.231753	20
All_epilepsy	ENSG00000083807	19	SLC27A5	58511992	rs11672614	19	58495617	T	C	0.186879	0.0277	0.0154	0.07183	0.280428	0.0339723	1.52411e-16	0.0987775	0.0562047	0.0788392	0.138521	20
All_epilepsy	ENSG00000107290	9	SETX	132354986	rs13298201	9	132278954	T	G	0.84493	0.0282	0.0154	0.06671	-0.222343	0.035616	4.29807e-10	-0.126831	0.0721804	0.0788945	0.263112	18
All_epilepsy	ENSG00000183090	4	FREM3	143700675	rs1391187	4	143621946	G	A	0.548708	-0.02	0.0113	0.07672	-0.375179	0.026582	3.114e-45	0.0533079	0.0303549	0.0790616	0.062776	20
All_epilepsy	ENSG00000111361	12	EIF2B1	123633738	rs1050443	12	123621401	C	T	0.747515	-0.0233	0.0129	0.07109	-0.219684	0.0293076	6.58951e-14	0.106061	0.0604014	0.0790981	0.398982	20
All_epilepsy	ENSG00000198933	17	TBKBP1	47694081	rs2013383	17	47713757	T	G	0.422465	0.0215	0.0119	0.07097	0.194047	0.0260872	1.01912e-13	0.110798	0.0631085	0.0791438	0.21359	20
All_epilepsy	ENSG00000206053	16	HN1L	1678256	rs4424913	16	1648527	C	T	0.796223	-0.0536	0.0304	0.0781	-0.562154	0.0325622	8.78101e-67	0.0953475	0.054359	0.0794247	0.58507	20
All_epilepsy	ENSG00000005981	7	ASB4	95478444	rs11767787	7	95397441	T	C	0.744533	-0.0228	0.0128	0.07451	-0.295985	0.0295006	1.08928e-23	0.0770308	0.0439216	0.0794605	0.0964703	20
All_epilepsy	ENSG00000180190	8	TDRP	545781	rs1669707	8	547247	G	C	0.747515	0.0246	0.0134	0.06762	0.183863	0.0309836	2.95282e-09	0.133795	0.0762882	0.0794625	0.826483	14
All_epilepsy	ENSG00000180667	1	YOD1	207052980	rs1044145	1	207044014	C	T	0.583499	-0.0206	0.0115	0.07387	0.222429	0.0258639	7.97161e-18	-0.0926137	0.0528115	0.0794877	0.216524	20
All_epilepsy	ENSG00000138821	4	SLC39A8	102385510	rs13113284	4	102417611	T	C	0.648111	0.0211	0.0119	0.07578	0.322491	0.0277818	3.7529e-31	0.0654282	0.0373283	0.0796399	0.379999	20
All_epilepsy	ENSG00000233087	2	AC073869.1	131364142	rs10206180	2	131333477	G	A	0.12326	-0.0532	0.0302	0.0777	-0.651128	0.0375009	1.57284e-67	0.0817044	0.0466192	0.079672	0.665391	20
All_epilepsy	ENSG00000152932	5	RAB3C	58582221	rs397004	5	58621821	T	C	0.353877	-0.0218	0.0119	0.06661	0.172416	0.0286625	1.79443e-09	-0.126438	0.0721487	0.0796933	0.179242	16
All_epilepsy	ENSG00000203908	6	KHDC3L	73362658	rs502107	6	73263549	A	T	0.793241	0.0246	0.0139	0.07668	-0.405505	0.0327062	2.66596e-35	-0.0606651	0.0346257	0.0797695	0.878104	20
All_epilepsy	ENSG00000138592	15	USP8	50424380	rs17598061	15	50495671	T	G	0.816103	-0.0273	0.0151	0.07126	0.235558	0.0334409	1.86798e-12	-0.115895	0.066181	0.0799139	0.326734	20
All_epilepsy	ENSG00000148688	10	RPP30	90871716	rs41286918	10	90906080	T	G	0.925447	0.036	0.0201	0.07344	0.395832	0.0475234	8.13903e-17	0.0909476	0.0519398	0.0799425	0.646508	20
All_epilepsy	ENSG00000137200	6	CMTR1	37433219	rs12200378	6	37457528	G	A	0.543738	-0.0351	0.019	0.06448	0.148734	0.0270809	3.96957e-08	-0.235992	0.134778	0.0799511	0.157336	20
All_epilepsy	ENSG00000181240	19	SLC25A41	6433779	rs2860185	19	6436211	T	C	0.488072	0.0326	0.0186	0.07988	0.691796	0.0227142	9.80871e-204	0.0471237	0.026931	0.080154	0.442524	20
All_epilepsy	ENSG00000182307	8	C8orf33	145052467	rs13273843	8	145071232	A	T	0.72664	-0.0233	0.0131	0.07457	-0.275896	0.0291029	2.54283e-21	0.0844522	0.0483102	0.0804425	0.00572657	20
All_epilepsy	ENSG00000175193	3	PARL	183884923	rs35388926	3	183893263	C	T	0.859841	0.0312	0.0172	0.0704	-0.254523	0.0390348	7.01202e-11	-0.122582	0.0701438	0.0805354	0.585663	20
All_epilepsy	ENSG00000174446	15	SNAPC5	66497780	rs2414899	15	66272108	T	C	0.911531	-0.0622	0.0343	0.0695	0.372725	0.0570685	6.52449e-11	-0.166879	0.0955061	0.0805836	0.390014	13
All_epilepsy	ENSG00000156931	3	VPS8	184812143	rs62286935	3	184837443	A	G	0.947316	0.0416	0.0235	0.07654	-0.557391	0.0521609	1.18365e-26	-0.0746334	0.0427353	0.0807394	0.148886	20
All_epilepsy	ENSG00000178404	17	DDC8	78903215	rs78714059	17	78897956	T	C	0.899602	-0.0357	0.0195	0.06624	0.267677	0.0461322	6.53723e-09	-0.13337	0.076389	0.080824	0.0561385	17
All_epilepsy	ENSG00000122359	10	ANXA11	80205572	rs11201989	10	80177949	G	C	0.633201	-0.0205	0.0117	0.08144	0.505966	0.0251477	4.95069e-90	-0.0405166	0.0232116	0.0808926	0.348559	20
All_epilepsy	ENSG00000180016	17	OR1E1	3398410	rs12867	17	3503170	A	C	0.370775	-0.0216	0.012	0.0711	0.191749	0.0268526	9.27892e-13	-0.112647	0.0645393	0.0809149	0.00456829	17
All_epilepsy	ENSG00000138472	3	GUCA1C	108953879	rs3902849	3	108724488	T	C	0.678926	-0.0217	0.0124	0.07922	-0.63643	0.0279175	4.93277e-115	0.0340965	0.019541	0.0810081	0.393901	20
All_epilepsy	ENSG00000253710	13	ALG11	52012398	rs55738202	13	52017580	G	A	0.879722	-0.031	0.0173	0.07312	-0.304591	0.0397783	1.90031e-14	0.101776	0.058332	0.081025	0.483258	20
All_epilepsy	ENSG00000231824	18	C18orf42	5197503	rs10853329	18	5194173	C	T	0.67992	-0.0414	0.0226	0.06738	0.167876	0.0294861	1.24534e-08	-0.24661	0.14142	0.0811909	0.199125	6
All_epilepsy	ENSG00000132274	11	TRIM22	5689697	rs57197373	11	5686054	T	C	0.934394	-0.0391	0.0222	0.07787	0.643386	0.0520935	4.83492e-35	-0.0607723	0.0348541	0.0812252	0.42058	16
All_epilepsy	ENSG00000160349	9	LCN1	135521438	rs56024916	9	135523110	C	T	0.586481	-0.0384	0.022	0.08065	-0.812503	0.0229709	4.77723e-274	0.0472614	0.0271098	0.0812754	0.00141187	20
All_epilepsy	ENSG00000180638	17	SLC47A2	19718979	rs8069478	17	19649935	G	T	0.570577	0.0203	0.0115	0.07919	-0.286671	0.0259	1.78561e-28	-0.0708128	0.0406226	0.0813008	0.33079	20
All_epilepsy	ENSG00000178201	19	VN1R1	57457142	rs2079034	19	57525940	C	T	0.481113	0.0325	0.0186	0.08074	0.545096	0.0240033	3.63398e-114	0.0596226	0.0342233	0.08148	0.032479	20
All_epilepsy	ENSG00000152049	2	KCNE4	223051814	rs13417255	2	223196791	C	G	0.544732	0.0201	0.0114	0.07854	0.308162	0.0272233	1.04711e-29	0.0652254	0.0374396	0.0814819	0.130235	20
All_epilepsy	ENSG00000197969	9	VPS13A	77177445	rs12341776	9	77363008	A	G	0.88171	-0.0339	0.0185	0.06689	0.244341	0.0438547	2.5241e-08	-0.138741	0.0797037	0.0817352	0.1254	20
All_epilepsy	ENSG00000119878	2	CRIPT	46617215	rs7598578	2	46629946	T	C	0.577535	0.02	0.0114	0.0799	-0.35145	0.0253024	7.28354e-44	-0.0569071	0.0326948	0.0817612	0.245935	20
All_epilepsy	ENSG00000179580	16	RNF151	1966823	rs2302178	16	1971892	A	G	0.83996	0.0437	0.0248	0.07771	-0.369677	0.0335844	3.52017e-28	-0.118211	0.0679397	0.0818689	0.239208	20
All_epilepsy	ENSG00000011523	2	CEP68	65056366	rs4671115	2	65099525	T	C	0.822068	-0.0265	0.0147	0.07168	0.217691	0.0330697	4.6167e-11	-0.121732	0.0700133	0.0820872	0.00260092	20
All_epilepsy	ENSG00000176101	9	SSNA1	137188676	rs13292648	9	137191539	G	T	0.299205	-0.0405	0.0222	0.06835	0.161045	0.0280938	9.90193e-09	-0.251483	0.144662	0.0821382	0.536961	20
All_epilepsy	ENSG00000149021	11	SCGB1A1	62405103	rs71490372	11	62398621	A	C	0.975149	-0.055	0.0305	0.07125	0.460447	0.0704241	6.22636e-11	-0.119449	0.0687132	0.0821453	0.793459	5
All_epilepsy	ENSG00000198700	1	IPO9	201834954	rs41314545	1	201878714	T	G	0.952286	0.0464	0.0261	0.0756	0.468255	0.056739	1.54726e-16	0.0990912	0.0570174	0.0822263	0.0430756	14
All_epilepsy	ENSG00000184182	2	UBE2F	237966827	rs58964929	2	237965031	G	A	0.586481	0.0217	0.012	0.07107	-0.166471	0.0264854	3.27011e-10	-0.130353	0.0750086	0.0822391	0.0133886	20
All_epilepsy	ENSG00000154814	3	OXNAD1	16265160	rs690606	3	16328988	A	G	0.329026	-0.0216	0.0121	0.07421	0.251532	0.0334814	5.79645e-14	-0.0858737	0.0494446	0.0824284	0.343337	20
All_epilepsy	ENSG00000214279	10	RP11-108K14.4	133453946	rs2243619	10	133419430	C	T	0.331014	0.0353	0.0203	0.0815	-0.746533	0.0239243	9.41849e-214	-0.0472853	0.0272346	0.0825245	0.0650328	20
All_epilepsy	ENSG00000115339	2	GALNT3	165794659	rs12477613	2	165860674	C	G	0.44334	-0.0199	0.0114	0.08097	0.406776	0.0249281	7.3505e-60	-0.0489212	0.0281851	0.082615	2.08651e-06	20
All_epilepsy	ENSG00000141441	18	GAREM	32470882	rs668567	18	32279752	T	C	0.775348	-0.024	0.0133	0.07235	-0.187123	0.0297625	3.23243e-10	0.128258	0.0739459	0.0828322	0.364248	16
All_epilepsy	ENSG00000224389	6	C4B	32014795	rs9267812	6	32160617	C	T	0.858847	0.0521	0.0293	0.07573	0.29243	0.0372256	3.97863e-15	0.178163	0.10273	0.082868	0.610859	20
All_epilepsy	ENSG00000135116	12	HRK	116881441	rs4457847	12	116854973	C	G	0.870775	-0.0562	0.0314	0.07352	-0.287883	0.0411791	2.72934e-12	0.195218	0.11259	0.082938	0.0233923	20
All_epilepsy	ENSG00000118017	3	A4GNT	138132390	rs1600697	3	138144405	C	T	0.336978	-0.0209	0.012	0.08246	-0.45761	0.0267533	1.3667e-65	0.045672	0.0263588	0.0831477	0.427345	20
All_epilepsy	ENSG00000089177	20	KIF16B	16573434	rs35610860	20	16564723	C	T	0.875746	0.0293	0.0167	0.07987	0.423386	0.038872	1.26123e-27	0.069204	0.0399524	0.0832447	0.119931	20
All_epilepsy	ENSG00000144134	2	RABL2A	113627229	rs793077	2	113635637	G	A	0.747515	-0.039	0.0223	0.07964	0.373217	0.0305991	3.22489e-34	-0.104497	0.0603618	0.0834208	0.0594696	20
All_epilepsy	ENSG00000187024	9	PTRH1	127724755	rs2988580	9	127720687	C	G	0.393638	0.0206	0.0115	0.07255	0.174633	0.0259755	1.78021e-11	0.117961	0.0681497	0.0834666	0.843444	20
All_epilepsy	ENSG00000128266	22	GNAZ	23070519	rs3788337	22	23069838	A	G	0.398608	0.0208	0.0119	0.07975	-0.325489	0.0264737	9.6596e-35	-0.0639039	0.036928	0.0835412	0.480417	20
All_epilepsy	ENSG00000142623	1	PADI1	17205128	rs11203340	1	17236520	G	C	0.317097	-0.0223	0.0127	0.07965	0.300574	0.0297687	5.6958e-24	-0.0741913	0.0428866	0.0836407	0.0430488	20
All_epilepsy	ENSG00000124827	6	GCM2	10881941	rs4712997	6	10872510	T	C	0.631213	-0.0207	0.0118	0.08038	-0.285104	0.027964	2.07887e-24	0.0726051	0.0419966	0.083839	0.110358	20
All_epilepsy	ENSG00000075975	3	MKRN2	12557087	rs113368836	3	12539189	A	G	0.922465	-0.0355	0.0204	0.08139	-0.656579	0.0440941	3.80485e-50	0.0540681	0.0312816	0.0839107	0.689966	20
All_epilepsy	ENSG00000087111	17	PIGS	28571794	rs8074623	17	28561707	G	A	0.928429	0.036	0.0204	0.07755	-0.37434	0.0437252	1.11699e-17	-0.0961692	0.0556416	0.083922	0.277563	20
All_epilepsy	ENSG00000099968	22	BCL2L13	17628855	rs2535709	22	17701882	C	T	0.827038	-0.025	0.0141	0.0764	0.319238	0.0413296	1.12558e-14	-0.0783115	0.0453164	0.0839692	0.324076	20
All_epilepsy	ENSG00000100523	14	DDHD1	53153282	rs875663	14	53072753	A	G	0.163022	-0.0269	0.0154	0.08023	-0.426171	0.0361015	3.68667e-32	0.0631201	0.0365292	0.0839992	0.286799	20
All_epilepsy	ENSG00000123427	12	METTL21B	57771606	rs2291617	12	57772620	T	G	0.680915	0.0211	0.0122	0.08324	-0.833505	0.0232039	1.44082e-282	-0.0253148	0.0146539	0.0840767	0.0661718	20
All_epilepsy	ENSG00000000971	1	CFH	196651878	rs1538685	1	196428756	A	G	0.684891	-0.0218	0.0123	0.07672	0.225418	0.0291841	1.12735e-14	-0.0967091	0.0559833	0.0840845	0.488052	20
All_epilepsy	ENSG00000008516	16	MMP25	3046561	rs117271496	16	3055806	G	A	0.969185	-0.0851	0.0482	0.07777	-0.544919	0.0652129	6.48808e-17	0.15617	0.0904065	0.084092	0.111884	13
All_epilepsy	ENSG00000157856	2	DRC1	26401920	rs62128677	2	26408300	C	T	0.50994	-0.0198	0.0114	0.08295	0.406248	0.0248731	5.76755e-60	-0.0487387	0.0282199	0.084149	0.640907	20
All_epilepsy	ENSG00000005471	7	ABCB4	87480435	rs6946119	7	87499549	T	C	0.757455	-0.023	0.0132	0.08215	-0.39374	0.030748	1.52936e-37	0.0584142	0.0338336	0.0842549	0.625362	16
All_epilepsy	ENSG00000122033	13	MTIF3	27450591	rs17085633	13	27448480	T	C	0.493042	0.0201	0.0115	0.08173	-0.296605	0.0269225	3.16432e-28	-0.0677668	0.039257	0.0843048	0.0941943	20
All_epilepsy	ENSG00000149485	11	FADS1	61829318	rs174568	11	61826344	C	T	0.654076	0.0208	0.012	0.08435	0.45056	0.0262475	4.78849e-66	0.0461648	0.026769	0.0846061	0.0750283	20
All_epilepsy	ENSG00000114030	3	KPNA1	122514945	rs9811298	3	122348735	A	G	0.405567	0.0203	0.0115	0.07766	-0.21028	0.0261218	8.27937e-16	-0.0965379	0.0559884	0.0846628	0.150439	20
All_epilepsy	ENSG00000187715	3	KBTBD12	127915232	rs56125087	3	127919027	G	C	0.940358	-0.0479	0.0277	0.08393	1.18138	0.0598047	7.4108e-87	-0.0405457	0.0235368	0.0849511	0.0648896	17
All_epilepsy	ENSG00000099810	9	MTAP	21802636	rs4364717	9	21801531	A	G	0.567594	-0.0199	0.0115	0.08412	0.473476	0.026176	3.94767e-73	-0.0420296	0.0243993	0.0849663	0.0960943	20
All_epilepsy	ENSG00000104870	19	FCGRT	49512375	rs59774409	19	49513491	C	T	0.908549	-0.0588	0.0336	0.08029	0.429991	0.0453893	2.70879e-21	-0.136747	0.0794633	0.0852718	0.0841206	20
All_epilepsy	ENSG00000145979	6	TBC1D7	13328583	rs2458302	6	13331810	C	T	0.666998	-0.0209	0.0121	0.08435	-0.485257	0.0263217	6.80598e-76	0.04307	0.0250445	0.0854795	0.000596128	20
All_epilepsy	ENSG00000198547	20	C20orf203	32673941	rs7268795	20	32661173	C	T	0.732604	-0.0226	0.0131	0.08342	-0.623334	0.0290109	2.09572e-102	0.0362566	0.0210836	0.0854949	0.486187	20
All_epilepsy	ENSG00000162882	2	HAAO	42792583	rs965374	2	42766026	G	T	0.616302	-0.0203	0.0117	0.08193	0.332304	0.0260647	3.14963e-37	-0.0610887	0.0355333	0.0855788	0.0235889	20
All_epilepsy	ENSG00000075336	18	TIMM21	74148523	rs12958199	18	74167619	T	C	0.317097	0.0216	0.0123	0.07863	-0.240528	0.028774	6.31449e-17	-0.0898026	0.0522538	0.0856902	0.536022	20
All_epilepsy	ENSG00000152763	1	WDR78	66924856	rs2815352	1	67016421	A	G	0.263419	0.023	0.013	0.07565	-0.225047	0.0313035	6.5172e-13	-0.102201	0.0594892	0.0858016	0.490422	20
All_epilepsy	ENSG00000205221	2	VIT	36696690	rs4670616	2	36803353	C	T	0.266402	-0.0217	0.0125	0.08365	-0.356656	0.0298626	7.04593e-33	0.060843	0.0354161	0.0858064	0.164536	20
All_epilepsy	ENSG00000133789	11	SWAP70	9664077	rs4548612	11	9675797	T	C	0.290258	-0.0211	0.0121	0.08212	0.273374	0.0274582	2.37423e-23	-0.0771836	0.0449355	0.0858598	0.645462	20
All_epilepsy	ENSG00000154813	3	DPH3	16264969	rs62233888	3	16262146	C	A	0.855865	-0.0522	0.029	0.07199	-0.213581	0.0374493	1.17579e-08	0.244404	0.142382	0.086064	0.104043	14
All_epilepsy	ENSG00000231389	6	HLA-DPA1	33073772	rs34596699	6	33066800	C	T	0.810139	-0.0448	0.0259	0.08321	0.464129	0.0342895	9.63915e-42	-0.0965248	0.0562572	0.0862029	0.123011	20
All_epilepsy	ENSG00000124615	6	MOCS1	39934551	rs2984660	6	39923865	G	A	0.675944	0.0215	0.012	0.07335	-0.162613	0.0272933	2.55344e-09	-0.132216	0.0770592	0.0862047	0.0276979	20
All_epilepsy	ENSG00000007174	17	DNAH9	11598470	rs9895370	17	11870070	C	T	0.572565	0.02	0.0115	0.08137	-0.28191	0.0273359	6.16775e-25	-0.0709447	0.0413692	0.0863606	0.116548	20
All_epilepsy	ENSG00000164430	6	MB21D1	73452297	rs523883	6	73463000	C	T	0.929423	0.0396	0.0225	0.07868	-0.380188	0.0498842	2.50939e-14	-0.104159	0.0607388	0.0863693	0.384065	20
All_epilepsy	ENSG00000138356	2	AOX1	200586014	rs78284794	2	200519526	G	A	0.920477	-0.038	0.0211	0.07201	0.288289	0.0515871	2.29171e-08	-0.131812	0.0768971	0.0865039	0.374855	20
All_epilepsy	ENSG00000110328	11	GALNT18	11622005	rs10831656	11	11639268	C	T	0.708748	-0.0363	0.0209	0.08244	-0.30729	0.0289192	2.26064e-26	0.11813	0.0689166	0.0865113	0.752066	16
All_epilepsy	ENSG00000180448	19	HMHA1	1065923	rs2079158	19	1085068	T	A	0.875746	-0.0553	0.032	0.08414	-0.507567	0.0392793	3.38236e-38	0.108951	0.0636071	0.0867355	0.465526	20
All_epilepsy	ENSG00000135686	16	KLHL36	84648511	rs873857	16	84664100	G	C	0.361829	-0.0213	0.012	0.07618	0.174876	0.026824	7.05892e-11	-0.1218	0.0711178	0.0867757	0.414025	20
All_epilepsy	ENSG00000107521	10	HPS1	98446947	rs1886728	10	98433922	G	C	0.422465	-0.0205	0.0118	0.082	-0.261255	0.0258014	4.25365e-24	0.0784674	0.0458266	0.0868472	0.0537281	20
All_epilepsy	ENSG00000258083	7	OR9A4	141916399	rs12533304	7	141735636	T	C	0.523857	-0.035	0.0203	0.08483	0.367815	0.0256421	1.15827e-46	-0.0951564	0.055588	0.0869305	0.324952	20
All_epilepsy	ENSG00000091140	7	DLD	107891164	rs34822274	7	107893687	C	T	0.387674	0.02	0.0116	0.08392	0.347022	0.0256989	1.49324e-41	0.0576332	0.0336986	0.087219	0.399185	20
All_epilepsy	ENSG00000130649	10	CYP2E1	133520406	rs2255024	10	133418593	G	C	0.328032	0.0352	0.0202	0.08207	-0.244741	0.0275045	5.67598e-19	-0.143826	0.0841041	0.0872491	0.0472362	20
All_epilepsy	ENSG00000174640	3	SLCO2A1	134052184	rs4854790	3	134020155	T	G	0.686879	-0.0225	0.0128	0.07866	-0.220843	0.0300368	1.94679e-13	0.101882	0.0595932	0.0873342	0.192283	20
All_epilepsy	ENSG00000125900	20	SIRPD	1557705	rs2253427	20	1571784	T	C	0.210736	-0.0246	0.0139	0.07624	0.216687	0.0328672	4.31609e-11	-0.113528	0.066419	0.087401	0.100083	20
All_epilepsy	ENSG00000169398	8	PTK2	141002216	rs11166999	8	140819711	G	A	0.543738	0.0198	0.0114	0.08274	0.248669	0.0260065	1.15725e-21	0.0796239	0.0465942	0.0874734	0.130554	20
All_epilepsy	ENSG00000239672	17	NME1	51153536	rs7207370	17	51153819	G	A	0.377734	-0.0201	0.0117	0.08598	0.415453	0.0252307	6.41779e-61	-0.0483809	0.0283149	0.0875113	0.367891	20
All_epilepsy	ENSG00000110917	12	MLEC	120687149	rs55913556	12	120684133	A	C	0.954274	0.0487	0.0274	0.07496	-0.416438	0.0671197	5.49061e-10	-0.116944	0.0684427	0.0875168	0.424705	20
All_epilepsy	ENSG00000219200	17	RNASEK	7012531	rs2307215	17	6999140	T	C	0.927435	-0.0382	0.0219	0.08189	0.421954	0.0500776	3.57682e-17	-0.0905312	0.0530018	0.0876221	0.364604	20
All_epilepsy	ENSG00000168263	9	KCNV2	2717510	rs1060812	9	2783788	T	C	0.385686	0.0207	0.0118	0.07782	-0.212353	0.0283462	6.81428e-14	-0.0974792	0.057071	0.0876302	0.567116	20
All_epilepsy	ENSG00000180089	19	TMEM86B	55229264	rs10419308	19	55228445	G	A	0.815109	0.041	0.0238	0.08425	-0.440132	0.0336107	3.51673e-39	-0.0931538	0.0545406	0.0876413	0.115945	20
All_epilepsy	ENSG00000164574	5	GALNT10	154190730	rs34552089	5	154307142	G	A	0.555666	0.0199	0.0114	0.08086	-0.225572	0.0275001	2.35242e-16	-0.08822	0.0516698	0.0877516	0.470103	20
All_epilepsy	ENSG00000157734	15	SNX22	64151731	rs2253557	15	64156166	T	C	0.922465	-0.0371	0.0208	0.07534	-0.255489	0.043393	3.9137e-09	0.145212	0.0850662	0.0878141	0.555293	13
All_epilepsy	ENSG00000080823	14	MOK	102305190	rs8022651	14	102226320	T	C	0.803181	0.0245	0.0141	0.08098	0.293296	0.0321985	8.31451e-20	0.0835333	0.0489411	0.0878569	0.247963	20
All_epilepsy	ENSG00000146457	6	WTAP	159725585	rs7738253	6	159772885	G	T	0.213718	0.0246	0.014	0.07949	-0.225307	0.0314297	7.57687e-13	-0.109184	0.0639769	0.0878923	0.183121	20
All_epilepsy	ENSG00000047579	6	DTNBP1	15663058	rs1047631	6	15522870	T	C	0.851889	0.0278	0.0161	0.08399	-0.399	0.0355767	3.43409e-29	-0.0696742	0.0408263	0.0878965	0.322953	20
All_epilepsy	ENSG00000073578	5	SDHA	218241	rs10057501	5	239430	T	C	0.878728	-0.029	0.0167	0.08237	0.340877	0.0369298	2.69625e-20	-0.0850747	0.0498507	0.0878986	0.0348289	20
All_epilepsy	ENSG00000133488	22	SEC14L4	30505711	rs5753190	22	30538829	C	T	0.756461	-0.0227	0.0132	0.08564	0.397865	0.0296137	3.76049e-41	-0.0570545	0.0334477	0.088049	0.488731	20
All_epilepsy	ENSG00000214688	10	C10orf105	71737824	rs61852056	10	71724418	G	A	0.78827	-0.025	0.0145	0.08487	-0.393925	0.0340054	4.95571e-31	0.0634638	0.0372145	0.0881286	0.777335	20
All_epilepsy	ENSG00000078053	7	AMPH	38631420	rs4723752	7	38431594	G	T	0.806163	0.0436	0.0244	0.0735	-0.201917	0.0354465	1.22364e-08	-0.21593	0.126647	0.0882002	0.174196	20
All_epilepsy	ENSG00000121350	12	PYROXD1	21437615	rs10841815	12	21451584	A	G	0.55169	0.0195	0.0114	0.08578	0.498921	0.0243015	1.15222e-93	0.0390844	0.0229285	0.0882653	0.109712	20
All_epilepsy	ENSG00000111300	12	NAA25	112108796	rs12423041	12	111887042	T	C	0.835984	0.0269	0.0154	0.08048	-0.27091	0.0350031	9.97299e-15	-0.0992949	0.0582752	0.0884003	0.266336	15
All_epilepsy	ENSG00000196844	11	PATE2	125778828	rs510443	11	125652081	G	A	0.617296	-0.0209	0.0118	0.07484	-0.16611	0.0267522	5.32549e-10	0.125821	0.0738711	0.088522	0.158007	10
All_epilepsy	ENSG00000157181	1	C1orf27	186375838	rs2008704	1	186497193	G	T	0.885686	-0.0301	0.0173	0.08279	0.326604	0.0396701	1.82582e-16	-0.0921606	0.0541393	0.0887016	0.17906	15
All_epilepsy	ENSG00000002549	4	LAP3	17577192	rs7435102	4	17569857	C	G	0.347913	-0.0206	0.0119	0.08228	0.249326	0.0266658	8.76478e-21	-0.0826229	0.0485399	0.0887245	0.503247	20
All_epilepsy	ENSG00000161217	3	PCYT1A	196287957	rs712012	3	196237816	C	T	0.365805	-0.0331	0.0192	0.08438	-0.283257	0.0264153	7.92147e-27	0.116855	0.0686534	0.0887363	0.0121252	20
All_epilepsy	ENSG00000214595	2	EML6	54723665	rs1848924	2	54749633	G	A	0.446322	-0.02	0.0114	0.0794	-0.181349	0.025867	2.36959e-12	0.110285	0.0648007	0.0887726	0.459769	20
All_epilepsy	ENSG00000107014	9	RLN2	5304716	rs56996481	9	5336199	C	G	0.743539	-0.0242	0.0136	0.07556	-0.189061	0.0325272	6.15837e-09	0.128001	0.0752298	0.0888557	0.421512	9
All_epilepsy	ENSG00000072952	11	MRVI1	10693988	rs16908224	11	10715252	A	G	0.713718	-0.0222	0.013	0.0863	0.573703	0.029654	2.17738e-83	-0.038696	0.0227479	0.0889283	0.46942	20
All_epilepsy	ENSG00000100150	22	DEPDC5	31753867	rs113580004	22	31730643	C	T	0.959245	-0.0531	0.0308	0.08463	0.699276	0.0670408	1.7975e-25	-0.0759357	0.0446432	0.0889527	0.626756	20
All_epilepsy	ENSG00000177000	1	MTHFR	11806920	rs1476413	1	11792243	C	T	0.719682	-0.0218	0.0127	0.08612	-0.352057	0.0286729	1.18315e-34	0.0619217	0.0364245	0.0891303	0.211727	20
All_epilepsy	ENSG00000160055	1	TMEM234	32222357	rs72666779	1	32183927	G	T	0.94334	0.041	0.0234	0.07944	-0.359193	0.0511773	2.24102e-12	-0.114145	0.0671453	0.0891374	0.162446	20
All_epilepsy	ENSG00000138696	4	BMPR1B	94757955	rs1545328	4	94991774	G	T	0.4334	0.0333	0.0193	0.08439	0.256783	0.0260561	6.52166e-23	0.129681	0.0763039	0.0892179	0.263467	20
All_epilepsy	ENSG00000119888	2	EPCAM	47345158	rs35079997	2	47375102	T	C	0.923459	0.0371	0.0218	0.08852	-1.43116	0.0463133	1.13128e-209	-0.025923	0.0152555	0.0892702	0.0328493	20
All_epilepsy	ENSG00000137814	15	HAUS2	42548828	rs80113260	15	42560666	A	C	0.994036	-0.1767	0.1008	0.0796	0.821681	0.12002	7.58374e-12	-0.215047	0.126633	0.0894716	0.114664	9
All_epilepsy	ENSG00000189409	1	MMP23B	1632163	rs79113395	1	1659060	G	A	0.743539	0.0542	0.031	0.08051	0.232247	0.0327976	1.42911e-12	0.233373	0.137487	0.0896185	0.467126	20
All_epilepsy	ENSG00000139890	14	REM2	22883222	rs35956093	14	22880744	G	A	0.301193	-0.0358	0.0205	0.08065	-0.200389	0.0277886	5.5461e-13	0.178653	0.105258	0.0896436	0.353504	20
All_epilepsy	ENSG00000065328	10	MCM10	13161554	rs67295059	10	13121104	G	A	0.730616	-0.0223	0.0127	0.0794	-0.197999	0.0300837	4.65412e-11	0.112627	0.0663853	0.0897789	0.669176	12
All_epilepsy	ENSG00000167123	9	CERCAM	128411751	rs73614157	9	128416924	A	G	0.794235	0.0447	0.0255	0.07955	-0.233916	0.0348141	1.82976e-11	-0.191094	0.112663	0.0898544	0.0274949	20
All_epilepsy	ENSG00000127951	7	FGL2	77199848	rs17804328	7	77239542	G	A	0.836978	-0.0265	0.0155	0.08854	0.493214	0.0370009	1.55312e-40	-0.0537292	0.031684	0.0899264	0.0532826	20
All_epilepsy	ENSG00000213066	6	FGFR1OP	166999317	rs2239823	6	167098643	C	T	0.387674	-0.0202	0.0116	0.08283	0.192114	0.0260663	1.70372e-13	-0.105146	0.0620432	0.0901289	0.0739717	20
All_epilepsy	ENSG00000172340	3	SUCLG2	67654614	rs79962313	3	67360117	A	G	0.868787	0.0292	0.017	0.08553	-0.386564	0.0374055	4.92483e-25	-0.0755374	0.0445805	0.0901888	0.6705	14
All_epilepsy	ENSG00000253117	8	OC90	132059382	rs2099271	8	132101749	A	T	0.575547	0.0201	0.0115	0.08117	0.179529	0.0260943	5.98525e-12	0.11196	0.0660912	0.0902622	0.917874	20
All_epilepsy	ENSG00000118557	16	PMFBP1	72176878	rs11647069	16	72121338	T	C	0.697813	-0.0213	0.0121	0.07944	0.173559	0.0281267	6.80313e-10	-0.122725	0.0724984	0.0904944	0.458007	20
All_epilepsy	ENSG00000178031	9	ADAMTSL1	17906563	rs3780226	9	17747175	C	A	0.562624	0.02	0.0115	0.08233	-0.191352	0.0261003	2.27761e-13	-0.104519	0.0617665	0.0906133	0.174918	20
All_epilepsy	ENSG00000091039	12	OSBPL8	76559809	rs66881286	12	76569802	C	G	0.812127	-0.0262	0.0148	0.07748	-0.19435	0.0339049	9.91362e-09	0.134808	0.0797001	0.0907517	0.582521	20
All_epilepsy	ENSG00000182698	2	RESP18	219333177	rs6436136	2	219321934	C	T	0.722664	-0.0215	0.0127	0.08901	0.934009	0.0231131	0	-0.023019	0.0136092	0.0907547	0.62642	20
All_epilepsy	ENSG00000130338	6	TULP4	158232236	rs1832871	6	158301002	A	G	0.349901	-0.0206	0.0119	0.08341	-0.230718	0.0292011	2.76675e-15	0.0892864	0.0528015	0.0908404	0.109102	20
All_epilepsy	ENSG00000037757	19	MRI1	13764522	rs8109392	19	13761426	G	A	0.585487	0.021	0.0124	0.09176	0.702096	0.0242828	8.12431e-184	0.0299104	0.0176917	0.0909035	0.523964	18
All_epilepsy	ENSG00000115596	2	WNT6	218859805	rs78058190	2	218835276	G	A	0.937376	-0.0999	0.0572	0.08101	-0.462591	0.0691135	2.18342e-11	0.215958	0.127792	0.0910434	0.43545	4
All_epilepsy	ENSG00000188076	11	SCGB1C1	193078	rs4980325	11	234451	G	T	0.475149	0.0199	0.0114	0.07961	-0.173568	0.0257947	1.71068e-11	-0.114653	0.0678547	0.091089	0.402073	7
All_epilepsy	ENSG00000116984	1	MTR	236795292	rs1815605	1	236820577	G	A	0.615308	-0.02	0.0117	0.08734	0.293183	0.0265579	2.46676e-28	-0.0682168	0.0403824	0.0911678	0.278039	20
All_epilepsy	ENSG00000183580	5	FBXL7	15500180	rs11749742	5	15902783	A	C	0.601392	-0.0207	0.0118	0.07968	0.17659	0.0283469	4.67627e-10	-0.117221	0.0694203	0.0913028	0.717201	20
All_epilepsy	ENSG00000108592	17	FTSJ3	63830012	rs894414	17	63839024	T	C	0.40159	-0.0196	0.0116	0.09062	-0.804756	0.0219127	2.85655e-295	0.0243552	0.0144296	0.0914362	0.0106142	20
All_epilepsy	ENSG00000173531	3	MST1	49689501	rs12490267	3	49620419	C	T	0.497018	-0.0194	0.0113	0.08497	0.235388	0.0256599	4.58332e-20	-0.082417	0.0488393	0.0915043	0.0332921	20
All_epilepsy	ENSG00000104332	8	SFRP1	41309473	rs11775265	8	41502489	A	C	0.960239	0.0475	0.0279	0.08824	0.811895	0.0641876	1.13598e-36	0.0585051	0.0346739	0.0915469	0.282403	16
All_epilepsy	ENSG00000108556	17	CHRNE	4903098	rs7214776	17	4908320	T	C	0.89662	-0.033	0.0195	0.09024	-0.932235	0.042517	1.46136e-106	0.0353988	0.0209797	0.0915477	0.659991	20
All_epilepsy	ENSG00000254858	19	MPV17L2	18193218	rs62120372	19	18194375	T	A	0.720676	-0.0222	0.0126	0.07802	-0.167641	0.0286302	4.75862e-09	0.132426	0.0784895	0.0915689	0.347743	20
All_epilepsy	ENSG00000105339	8	DENND3	141117278	rs1045303	8	141190368	G	A	0.735586	0.1022	0.0598	0.08727	0.302871	0.0287588	6.19066e-26	0.337438	0.200027	0.0916107	0.0844528	20
All_epilepsy	ENSG00000187624	17	C17orf97	410325	rs11150882	17	409857	G	A	0.760437	0.0395	0.0234	0.09181	-0.987252	0.0254694	0	-0.0400101	0.0237246	0.0917119	0.0464007	20
All_epilepsy	ENSG00000181036	1	FCRL6	159800512	rs1129923	1	159782276	G	A	0.88171	-0.053	0.0306	0.08341	-0.331187	0.0455767	3.68647e-13	0.16003	0.0949832	0.0920219	0.352793	7
All_epilepsy	ENSG00000113494	5	PRLR	35230487	rs4703510	5	35209403	T	A	0.83002	-0.0435	0.0254	0.08736	-0.327516	0.0354232	2.33488e-20	0.132818	0.0788727	0.0921906	0.0263329	20
All_epilepsy	ENSG00000169271	5	HSPB3	54455699	rs12520725	5	54454903	T	C	0.373757	0.0202	0.0116	0.08191	-0.183987	0.0279412	4.55499e-11	-0.10979	0.0652152	0.0922773	0.226969	17
All_epilepsy	ENSG00000070770	16	CSNK2A2	58198106	rs2731749	16	58170226	T	A	0.864811	0.0276	0.0158	0.08126	-0.228156	0.0362497	3.09388e-10	-0.12097	0.0718686	0.0923343	0.0266797	20
All_epilepsy	ENSG00000176390	17	CRLF3	30824692	rs73271869	17	30825203	G	A	0.889662	0.0306	0.0178	0.0852	0.332709	0.0402396	1.35997e-16	0.0919722	0.0546443	0.0923546	0.472659	11
All_epilepsy	ENSG00000071994	6	PDCD2	170584692	rs7775031	6	170598646	A	G	0.452286	0.0199	0.0117	0.09025	0.290565	0.0254685	3.7791e-30	0.0684873	0.0407114	0.0925179	0.569413	20
All_epilepsy	ENSG00000170627	12	GTSF1	54473602	rs73308564	12	54456449	G	A	0.935388	0.034	0.0201	0.0909	-0.663196	0.0441019	4.15115e-51	-0.0512669	0.0304989	0.0927743	0.0437391	20
All_epilepsy	ENSG00000196663	14	TECPR2	102362941	rs762105	14	102363838	A	G	0.666004	0.0212	0.0123	0.08439	-0.209095	0.0277255	4.6424e-14	-0.10139	0.0603418	0.0929078	0.346297	20
All_epilepsy	ENSG00000117280	1	RAB7L1	205775482	rs823118	1	205754444	C	T	0.465209	-0.0193	0.0114	0.09104	-0.344978	0.0256672	3.50541e-41	0.0559456	0.0333067	0.0930139	0.316278	20
All_epilepsy	ENSG00000158955	17	WNT9B	46833201	rs1443311	17	46857605	C	G	0.842942	0.0269	0.0157	0.08711	0.291926	0.0354952	1.96169e-16	0.0921465	0.0549353	0.0934715	0.740339	20
All_epilepsy	ENSG00000085063	11	CD59	33736491	rs1738548	11	33730857	G	A	0.338966	-0.0208	0.0122	0.08955	0.252214	0.0271782	1.69479e-20	-0.0824697	0.0491812	0.0935711	0.144774	20
All_epilepsy	ENSG00000169857	15	AVEN	34039204	rs627167	15	34074734	T	G	0.647117	-0.0216	0.0127	0.0888	0.28599	0.0287664	2.73833e-23	-0.0755271	0.0450523	0.0936535	0.21462	20
All_epilepsy	ENSG00000104818	19	CGB2	49031912	rs10422128	19	49045592	A	T	0.692843	-0.0398	0.023	0.08338	-0.192507	0.0287366	2.09851e-11	0.206746	0.123398	0.0938479	0.209112	15
All_epilepsy	ENSG00000229859	11	PGA3	61203515	rs7938323	11	61202327	A	G	0.661034	-0.0396	0.0235	0.09219	0.408113	0.0260905	3.75527e-55	-0.0970319	0.0579152	0.0938533	0.582617	20
All_epilepsy	ENSG00000104626	8	ERI1	9002147	rs4841078	8	8963574	C	G	0.177932	0.0256	0.0149	0.08608	-0.260806	0.0345805	4.62817e-14	-0.0981573	0.0585943	0.0938945	0.140568	20
All_epilepsy	ENSG00000104228	8	TRIM35	27311272	rs17446091	8	27310425	T	C	0.795229	-0.0377	0.0224	0.09135	0.501407	0.0296933	5.68493e-64	-0.0751885	0.0448957	0.0939857	0.263855	20
All_epilepsy	ENSG00000163702	3	IL17RC	9917074	rs708567	3	9918386	C	T	0.456262	-0.0192	0.0114	0.09158	-0.391138	0.0249743	2.76843e-55	0.0490875	0.0293138	0.0940214	0.695073	20
All_epilepsy	ENSG00000175029	10	CTBP2	125161170	rs11598549	10	125000680	G	A	0.735586	0.0229	0.0132	0.08239	-0.195124	0.0307398	2.187e-10	-0.117361	0.0701304	0.0942344	0.164857	20
All_epilepsy	ENSG00000150681	1	RGS18	192158462	rs10921099	1	192164785	T	C	0.524851	-0.0198	0.0113	0.08109	0.154665	0.0274385	1.73239e-08	-0.128018	0.0765095	0.0942811	0.0218388	5
All_epilepsy	ENSG00000182552	4	RWDD4	183659203	rs6552692	4	183645486	A	G	0.779324	-0.0254	0.0147	0.08334	-0.220306	0.0329602	2.32507e-11	0.115294	0.068919	0.0943476	0.708699	13
All_epilepsy	ENSG00000133246	19	PRAM1	8502640	rs12609352	19	8489823	G	A	0.764414	0.0392	0.0225	0.08072	0.179105	0.030239	3.16121e-09	0.218866	0.130946	0.0946397	0.0909721	10
All_epilepsy	ENSG00000100151	22	PICK1	38056311	rs2076369	22	38067645	T	G	0.38668	0.0196	0.0116	0.09246	0.297723	0.0261046	3.94775e-30	0.065833	0.0393876	0.0946403	0.124252	20
All_epilepsy	ENSG00000162434	1	JAK1	65067754	rs310215	1	64851305	C	T	0.252485	0.022	0.0131	0.09436	-0.490391	0.0286534	1.15506e-65	-0.0448622	0.0268417	0.0946502	0.0852377	20
All_epilepsy	ENSG00000147689	8	FAM83A	123178960	rs59601467	8	123181248	C	T	0.921471	-0.0343	0.0198	0.08384	0.297909	0.0474724	3.48736e-10	-0.115136	0.0689492	0.0949458	0.221944	20
All_epilepsy	ENSG00000159307	22	SCUBE1	43343372	rs2007836	22	43297727	C	T	0.822068	-0.041	0.0244	0.09238	-0.530263	0.0355223	2.17968e-50	0.0773201	0.0463055	0.0949624	0.0527993	20
All_epilepsy	ENSG00000178919	9	FOXE1	97853226	rs13301569	9	97893498	A	C	0.622266	0.0196	0.0117	0.09445	0.506119	0.0251328	3.44301e-90	0.0387261	0.0231969	0.0950288	0.421134	20
All_epilepsy	ENSG00000115946	2	PNO1	68157888	rs7560138	2	68247634	A	G	0.582505	0.0199	0.0115	0.08526	-0.166751	0.0263063	2.31562e-10	-0.11934	0.0714889	0.0950482	0.831692	20
All_epilepsy	ENSG00000146409	6	SLC18B1	132813339	rs11962883	6	132797352	A	C	0.867793	0.0303	0.0173	0.08027	-0.227944	0.0413526	3.54376e-08	-0.132928	0.079635	0.0950757	0.406807	20
All_epilepsy	ENSG00000184719	10	RNLS	88584530	rs1409137	10	88618999	C	T	0.72664	0.0221	0.0127	0.0835	-0.177414	0.030065	3.61304e-09	-0.124568	0.0746317	0.0950982	0.545074	20
All_epilepsy	ENSG00000002016	12	RAD52	990053	rs10849594	12	934668	T	C	0.811133	0.0447	0.0267	0.09404	0.639847	0.0316036	3.85297e-91	0.0698605	0.0418711	0.0952239	0.0885081	20
All_epilepsy	ENSG00000138744	4	NAAA	75940949	rs11931349	4	75938887	G	A	0.574553	-0.0339	0.0203	0.09536	-0.771321	0.0224913	9.57571e-258	0.0439506	0.0263497	0.0953208	0.121086	20
All_epilepsy	ENSG00000140527	15	WDR93	89690811	rs9744547	15	89718802	A	G	0.596421	-0.0198	0.0116	0.08724	-0.217744	0.0277912	4.68844e-15	0.0909323	0.054523	0.0953598	0.00101055	20
All_epilepsy	ENSG00000251287	3	ALG1L2	130081831	rs56235703	3	130099546	A	G	0.524851	0.0344	0.0205	0.09374	0.397878	0.026417	2.90567e-51	0.0864587	0.0518422	0.0953694	0.82744	20
All_epilepsy	ENSG00000129595	5	EPB41L4A	112419313	rs163619	5	112476548	G	T	0.506958	-0.0195	0.0116	0.09257	0.349455	0.0268036	7.47734e-39	-0.0558011	0.0334693	0.0954681	0.0854662	20
All_epilepsy	ENSG00000145604	5	SKP2	36151989	rs37219	5	36175102	G	C	0.932406	-0.0409	0.0242	0.09076	0.535874	0.0535563	1.43724e-23	-0.076324	0.0457996	0.0956184	0.625242	20
All_epilepsy	ENSG00000167468	19	GPX4	1103926	rs8103169	19	1103415	A	G	0.552684	-0.0321	0.019	0.09053	-0.261966	0.0259182	5.12256e-24	0.122535	0.0735349	0.0956427	0.154033	20
All_epilepsy	ENSG00000124357	2	NAGK	71064344	rs2287331	2	71067422	A	G	0.765408	0.0222	0.0131	0.09061	0.261834	0.0289325	1.4323e-19	0.0847866	0.0509014	0.0957725	0.260601	20
All_epilepsy	ENSG00000203780	10	FANK1	125896539	rs2176098	10	126019523	G	T	0.346918	0.0332	0.0198	0.09346	0.407897	0.0281514	1.41373e-47	0.0813931	0.0488656	0.0957828	0.0032073	20
All_epilepsy	ENSG00000136895	9	GARNL3	127224265	rs7869112	9	127333969	G	A	0.505964	-0.0195	0.0114	0.08776	0.184622	0.02575	7.51073e-13	-0.105621	0.0634806	0.0961462	0.741221	20
All_epilepsy	ENSG00000142583	1	SLC2A5	9088478	rs2478868	1	9067157	C	A	0.374751	-0.0323	0.0192	0.09188	-0.306469	0.0277967	2.88234e-28	0.105394	0.0633741	0.0963037	0.0858214	20
All_epilepsy	ENSG00000198860	1	TSEN15	184051651	rs12022430	1	184044361	A	G	0.67495	-0.0206	0.0121	0.0875	-0.2123	0.0276174	1.5039e-14	0.0970323	0.0583757	0.0964721	0.435335	20
All_epilepsy	ENSG00000139053	12	PDE6H	14973042	rs10846109	12	15006752	A	C	0.729622	0.0217	0.0126	0.08379	0.193084	0.0306609	3.02679e-10	0.112386	0.0676529	0.0966694	0.162254	20
All_epilepsy	ENSG00000172296	20	SPTLC3	13008972	rs679984	20	13014692	C	T	0.420477	-0.0196	0.0115	0.08793	0.204037	0.0274767	1.121e-13	-0.0960612	0.0578279	0.0966821	0.783633	20
All_epilepsy	ENSG00000103599	15	IQCH	67254786	rs28645602	15	67238985	A	G	0.782306	-0.0225	0.0134	0.09347	0.325173	0.029787	9.60234e-28	-0.069194	0.0416935	0.0969974	0.127087	20
All_epilepsy	ENSG00000139133	12	ALG10	34024135	rs11053067	12	34038456	C	T	0.388668	-0.0197	0.0116	0.08953	-0.217264	0.0278615	6.2896e-15	0.0906731	0.0546428	0.0970393	0.109883	8
All_epilepsy	ENSG00000196476	20	C20orf96	290778	rs3827147	20	276086	T	A	0.373757	0.0196	0.0117	0.09371	-0.302239	0.0258939	1.7679e-31	-0.0648494	0.0391078	0.0972726	0.139061	20
All_epilepsy	ENSG00000196704	17	AMZ2	68247939	rs4078628	17	68227211	G	A	0.688867	0.0365	0.0218	0.09323	0.330763	0.0277733	1.05735e-32	0.110351	0.0665563	0.0973161	0.667775	20
All_epilepsy	ENSG00000135437	12	RDH5	55720367	rs3138142	12	55721801	C	T	0.810139	-0.0433	0.026	0.09594	0.522637	0.0297003	2.59721e-69	-0.0828491	0.04997	0.0973223	0.148443	20
All_epilepsy	ENSG00000130787	12	HIP1R	122835457	rs11060180	12	122819039	A	G	0.564612	0.0339	0.0199	0.08793	-0.186324	0.0258963	6.24607e-13	-0.181941	0.109756	0.0973804	0.921374	20
All_epilepsy	ENSG00000149273	11	RPS3	75399518	rs12798081	11	75415306	G	A	0.934394	-0.0386	0.023	0.09311	0.53751	0.0513852	1.313e-25	-0.0718127	0.0433372	0.0975055	0.446835	8
All_epilepsy	ENSG00000198551	19	ZNF627	11559374	rs12151062	19	11599535	C	T	0.83499	0.0431	0.025	0.0853	0.196742	0.0327717	1.93228e-09	0.219069	0.132206	0.0975137	0.0881	16
All_epilepsy	ENSG00000101751	18	POLI	54270029	rs635857	18	54253095	C	G	0.294235	-0.0206	0.0124	0.09518	0.599474	0.0262609	2.43991e-115	-0.0343635	0.0207395	0.097538	0.442948	20
All_epilepsy	ENSG00000168356	3	SCN11A	39051941	rs28362641	3	39108083	C	T	0.814115	-0.0251	0.0151	0.0952	-0.635089	0.032748	8.8081e-84	0.039522	0.0238634	0.0976856	0.0645303	20
All_epilepsy	ENSG00000130731	16	C16orf13	636366	rs117667029	16	636337	A	G	0.137177	-0.0559	0.0328	0.08839	0.275521	0.0392436	2.20601e-12	-0.202888	0.122504	0.0976871	0.648999	8
All_epilepsy	ENSG00000229676	19	ZNF492	22634324	rs8104327	19	22684357	C	G	0.864811	0.0288	0.0173	0.09505	0.662294	0.0405976	7.89962e-60	0.0434852	0.026257	0.0976936	0.337554	9
All_epilepsy	ENSG00000214226	17	C17orf67	56838773	rs117486106	17	56833667	C	G	0.897614	0.0571	0.0341	0.09385	-0.494017	0.0446638	1.94356e-28	-0.115583	0.0698125	0.0977984	0.139292	9
All_epilepsy	ENSG00000167272	12	POP5	120581402	rs10774559	12	120581059	C	T	0.648111	-0.0334	0.02	0.09578	0.336394	0.0267408	2.72718e-36	-0.0992882	0.0599756	0.0978279	0.307784	20
All_epilepsy	ENSG00000204252	6	HLA-DOA	33009591	rs3129303	6	33006101	T	C	0.866799	0.0464	0.0271	0.08696	-0.238346	0.0369093	1.06376e-10	-0.194675	0.117629	0.0979261	0.170432	20
All_epilepsy	ENSG00000183206	18	POTEC	14543585	rs11873462	18	14543099	T	C	0.151093	-0.0556	0.0333	0.09565	0.467451	0.037495	1.13001e-35	-0.118943	0.0718735	0.097946	0.385874	20
All_epilepsy	ENSG00000161558	19	TMEM143	48364059	rs275839	19	48362708	T	C	0.733598	-0.0228	0.0135	0.09237	0.24903	0.030481	3.08388e-16	-0.0915553	0.0553565	0.0981437	0.349444	20
All_epilepsy	ENSG00000104413	8	ESRP1	94641074	rs12543253	8	94676252	T	A	0.60835	0.0195	0.0117	0.09601	0.356747	0.0274269	1.11347e-38	0.0546606	0.0330645	0.0983002	0.412359	20
All_epilepsy	ENSG00000011105	12	TSPAN9	3077355	rs12833210	12	3076968	C	A	0.742545	-0.037	0.0219	0.09082	-0.247688	0.0309501	1.21621e-15	0.149382	0.0903667	0.0983183	0.924075	12
All_epilepsy	ENSG00000250361	4	GYPB	144019339	rs6842797	4	143595961	T	A	0.560636	-0.0321	0.0191	0.09335	-0.250155	0.0273095	5.18974e-20	0.12832	0.077627	0.0983236	0.429898	20
All_epilepsy	ENSG00000130714	9	POMT1	131502902	rs114317081	9	131506797	G	A	0.850895	-0.0281	0.0169	0.0957	0.564434	0.0371255	3.35732e-52	-0.0497844	0.03012	0.098358	0.92824	20
All_epilepsy	ENSG00000173212	1	MAB21L3	116111755	rs79777502	1	116106845	A	G	0.973161	0.06	0.036	0.09565	-1.22265	0.0953702	1.267e-37	-0.0490739	0.0296921	0.0983801	0.357344	20
All_epilepsy	ENSG00000175356	11	SCUBE2	9138114	rs1121629	11	9105583	T	C	0.887674	-0.0313	0.0186	0.0922	-0.355328	0.0405237	1.81223e-18	0.0880876	0.0533013	0.0984049	0.251402	20
All_epilepsy	ENSG00000185681	9	MORN5	122159908	rs76168473	9	122166846	C	T	0.972167	-0.0671	0.0398	0.09218	0.693874	0.0842858	1.83499e-16	-0.0967034	0.0585496	0.0986058	0.237234	3
All_epilepsy	ENSG00000118507	6	AKAP7	131135467	rs76149332	6	131105265	G	A	0.977137	-0.063	0.0372	0.09077	-0.596076	0.0799373	8.86491e-14	0.105691	0.0639974	0.0986383	0.307741	12
All_epilepsy	ENSG00000177807	1	KCNJ10	160070160	rs990588	1	160052220	G	A	0.489066	0.0327	0.019	0.08612	0.151301	0.0258483	4.81624e-09	0.216126	0.130893	0.098706	0.0605359	20
All_epilepsy	ENSG00000196350	19	ZNF729	22286441	rs452556	19	22286255	G	A	0.508946	-0.0335	0.0201	0.09598	-0.32098	0.0268338	5.63275e-33	0.104368	0.0632256	0.0987956	0.494403	20
All_epilepsy	ENSG00000105438	19	KDELR1	48391551	rs8107712	19	48320288	A	G	0.449304	-0.02	0.0116	0.08428	0.156381	0.0274304	1.19107e-08	-0.127893	0.077496	0.0988779	0.326399	20
All_epilepsy	ENSG00000124225	20	PMEPA1	57710015	rs62205791	20	57750396	A	G	0.857853	0.0455	0.0271	0.09339	0.32913	0.0370025	5.85247e-19	0.138243	0.0837923	0.0989772	0.82894	9
All_epilepsy	ENSG00000158717	16	RNF166	88706408	rs7404845	16	88708513	T	C	0.407555	-0.0316	0.019	0.09572	-0.331649	0.0255508	1.58881e-38	0.0952815	0.0577579	0.0990102	0.693934	20
All_epilepsy	ENSG00000183172	22	SMDT1	42079691	rs9607871	22	42040318	G	A	0.808151	0.0244	0.0144	0.0916	-0.2354	0.0325922	5.1003e-13	-0.103653	0.0628333	0.0990135	0.429275	20
All_epilepsy	ENSG00000161179	22	YDJC	21630064	rs2298428	22	21628603	C	T	0.823062	0.0249	0.0148	0.09371	-0.279707	0.0333732	5.2391e-17	-0.0890217	0.053968	0.0990399	0.0534011	18
All_epilepsy	ENSG00000040199	16	PHLPP2	71724701	rs7195840	16	71628305	T	C	0.514911	0.0312	0.0187	0.09462	-0.27301	0.0254897	9.07722e-27	-0.114281	0.0693217	0.0992364	0.576701	20
All_epilepsy	ENSG00000184545	11	DUSP8	1572271	rs61869668	11	1541489	T	C	0.493042	-0.0197	0.0115	0.08573	0.156378	0.0258331	1.4182e-09	-0.125977	0.0764276	0.0992883	0.0513856	17
All_epilepsy	ENSG00000118922	13	KLF12	73995049	rs9318210	13	73742259	T	A	0.274354	0.0386	0.0225	0.08659	0.174231	0.0293675	2.97812e-09	0.221544	0.134429	0.099345	0.393566	20
All_epilepsy	ENSG00000077616	11	NAALAD2	90131515	rs10741311	11	90120263	A	G	0.636183	0.0199	0.012	0.09772	0.40798	0.0277946	8.86591e-49	0.0487769	0.0296003	0.0993834	0.909876	14
All_epilepsy	ENSG00000134825	11	TMEM258	61792802	rs174536	11	61784455	A	C	0.650099	0.0203	0.012	0.09138	-0.196862	0.0271736	4.33717e-13	-0.103118	0.0625962	0.0994859	0.190892	18
All_epilepsy	ENSG00000183036	21	PCP4	39867438	rs9978035	21	39876352	G	A	0.789264	-0.0252	0.0151	0.09623	0.357228	0.0351949	3.31362e-24	-0.0705432	0.0428375	0.0996067	0.73548	20
All_epilepsy	ENSG00000153993	7	SEMA3D	85186855	rs13225158	7	85157638	G	A	0.657058	0.0204	0.0119	0.08591	0.170576	0.0288281	3.27867e-09	0.119595	0.0726326	0.099646	0.623865	20
All_epilepsy	ENSG00000149488	20	TMC2	2536607	rs728499	20	2620113	A	G	0.33499	0.0206	0.0122	0.09092	0.212534	0.0287791	1.52453e-13	0.0969258	0.058884	0.099754	0.0903298	20
All_epilepsy	ENSG00000172671	10	ZFAND4	45672780	rs11239577	10	45633852	A	C	0.766402	-0.0273	0.0165	0.09732	0.465727	0.0300834	4.64725e-54	-0.0586181	0.0356303	0.0999334	0.000856354	20
All_epilepsy	ENSG00000188112	6	C6orf132	42142620	rs113120412	6	42127683	T	C	0.991054	0.155	0.0917	0.09099	-0.811693	0.113641	9.15819e-13	-0.190959	0.116094	0.099998	0.228282	5
All_epilepsy	ENSG00000141569	17	TRIM65	75896951	rs55956362	17	75905213	G	T	0.708748	-0.0213	0.0129	0.0989	-0.517496	0.0278574	4.9702e-77	0.0411597	0.025026	0.100036	0.881169	20
All_epilepsy	ENSG00000150347	10	ARID5B	61901684	rs6479782	10	62047050	T	C	0.536779	-0.0194	0.0114	0.08757	0.175383	0.0275387	1.90761e-10	-0.110615	0.0672812	0.100161	0.400936	14
All_epilepsy	ENSG00000090382	12	LYZ	69348341	rs57954211	12	69354617	C	A	0.557654	0.0188	0.0114	0.09954	0.493359	0.0244632	1.89335e-90	0.0381061	0.023184	0.100251	0.336806	20
All_epilepsy	ENSG00000197860	5	SGTB	65723035	rs11741124	5	65637678	A	G	0.740557	-0.0217	0.0131	0.09655	0.383067	0.0291421	1.82287e-39	-0.056648	0.0344681	0.100282	0.543409	20
All_epilepsy	ENSG00000204963	5	PCDHA7	140834248	rs6899256	5	140797852	T	G	0.624254	-0.0344	0.0208	0.09772	0.381251	0.0261848	5.04581e-48	-0.0902294	0.0549081	0.100325	0.2989	20
All_epilepsy	ENSG00000156603	11	MED19	57712323	rs509564	11	57680645	C	T	0.760437	-0.0234	0.0137	0.08723	-0.184508	0.0307308	1.92515e-09	0.126824	0.0771979	0.100415	0.0632217	5
All_epilepsy	ENSG00000170290	11	SLN	107719693	rs634186	11	107711548	A	C	0.374751	-0.0193	0.0117	0.09848	0.473879	0.0262589	8.42036e-73	-0.0407277	0.0247928	0.10044	0.479263	20
All_epilepsy	ENSG00000168542	2	COL3A1	188974320	rs115388663	2	188784882	T	C	0.974155	0.0622	0.0363	0.08706	-0.5257	0.0918092	1.02826e-08	-0.118319	0.0720763	0.100679	0.3451	20
All_epilepsy	ENSG00000102580	13	DNAJC3	95677139	rs7994626	13	95868582	C	T	0.663022	-0.0204	0.0119	0.08726	-0.163724	0.028907	1.48057e-08	0.1246	0.0759399	0.100844	0.0220684	20
All_epilepsy	ENSG00000146054	5	TRIM7	181205293	rs406447	5	181201826	A	G	0.793241	0.0235	0.0142	0.09738	-0.392318	0.0314948	1.28744e-35	-0.0599003	0.0365131	0.100898	0.127869	20
All_epilepsy	ENSG00000166685	17	COG1	73192632	rs9890798	17	73243459	T	C	0.900596	0.033	0.0196	0.09217	0.298472	0.0419308	1.09346e-12	0.110563	0.0674798	0.101325	0.234972	20
All_epilepsy	ENSG00000169918	15	OTUD7A	31870789	rs17604700	15	31842634	C	T	0.478131	0.0188	0.0114	0.09894	0.382552	0.0265901	6.2446e-47	0.0491437	0.029995	0.101339	0.526661	20
All_epilepsy	ENSG00000116688	1	MFN2	11980181	rs6682554	1	11926564	C	T	0.544732	-0.0197	0.0115	0.08633	0.145577	0.0259736	2.08496e-08	-0.135323	0.0826033	0.101373	0.20429	20
All_epilepsy	ENSG00000170899	6	GSTA4	52995304	rs34450404	6	52996235	C	G	0.950298	0.0389	0.023	0.09033	0.349108	0.0531674	5.16155e-11	0.111427	0.0680326	0.101454	0.952782	12
All_epilepsy	ENSG00000110921	12	MVK	109573255	rs7314406	12	109612196	A	T	0.649105	-0.0201	0.012	0.09246	-0.207693	0.0268504	1.03241e-14	0.0967775	0.0591167	0.101618	0.136477	20
All_epilepsy	ENSG00000092020	14	PPP2R3C	35122517	rs1056879	14	35121968	T	C	0.684891	-0.0197	0.012	0.1001	0.544559	0.0251915	1.24842e-103	-0.0361761	0.0220996	0.10164	0.0533171	20
All_epilepsy	ENSG00000171234	4	UGT2B7	69051363	rs56943005	4	69007784	A	G	0.847913	-0.0281	0.0167	0.09281	-0.293107	0.0415354	1.7038e-12	0.0958695	0.0585731	0.101683	0.0899487	20
All_epilepsy	ENSG00000105357	19	MYH14	50188186	rs12978083	19	50309912	A	C	0.540755	-0.0352	0.0209	0.09203	0.179938	0.0259576	4.14932e-12	-0.195623	0.11953	0.101714	0.810999	20
All_epilepsy	ENSG00000087302	14	C14orf166	51989514	rs1151573	14	52001923	G	A	0.736581	0.0223	0.013	0.08719	0.165582	0.0303142	4.7027e-08	0.134676	0.0822914	0.101719	0.310703	10
All_epilepsy	ENSG00000133704	12	IPO8	30695869	rs12809355	12	30688351	G	C	0.764414	-0.0215	0.0131	0.09999	0.560102	0.0280415	9.27204e-89	-0.0383859	0.0234674	0.101901	0.0890733	20
All_epilepsy	ENSG00000148604	10	RGR	84230666	rs2279227	10	84245117	T	C	0.508946	-0.0185	0.0113	0.1025	-0.823113	0.0234773	2.74985e-269	0.0224756	0.0137433	0.101968	0.486227	20
All_epilepsy	ENSG00000262165	17	RP11-81A22.5	4807013	rs11654690	17	4801383	A	G	0.0785288	0.0579	0.0353	0.1009	-0.932144	0.0444767	1.58614e-97	-0.0621149	0.0379855	0.102002	0.671997	20
All_epilepsy	ENSG00000165966	12	PDZRN4	41188320	rs1458169	12	41441501	A	C	0.771372	0.0215	0.0131	0.1006	-0.56973	0.0301317	9.80027e-80	-0.0377372	0.0230798	0.102034	0.0485017	20
All_epilepsy	ENSG00000130517	19	PGPEP1	18340598	rs55887446	19	18336058	C	T	0.714712	0.0215	0.0131	0.1013	0.523709	0.0281219	2.09945e-77	0.0410534	0.0251109	0.102073	0.652387	20
All_epilepsy	ENSG00000116120	2	FARSB	222656092	rs10194743	2	222653432	G	A	0.7167	0.0207	0.0124	0.09457	0.252005	0.0311888	6.47669e-16	0.0821411	0.0502445	0.102085	0.909385	18
All_epilepsy	ENSG00000137225	6	CAPN11	44158811	rs4711770	6	44169162	G	A	0.631213	-0.0338	0.0206	0.1006	0.496134	0.0269606	1.26139e-75	-0.0681268	0.0416858	0.102197	0.924661	20
All_epilepsy	ENSG00000164187	5	LMBRD2	36151887	rs37217	5	36173741	A	G	0.929423	-0.0407	0.024	0.09055	0.329314	0.053901	9.98811e-10	-0.12359	0.0756342	0.102248	0.24758	10
All_epilepsy	ENSG00000120903	8	CHRNA2	27479883	rs2565064	8	27470324	C	G	0.276342	-0.0348	0.0206	0.09093	-0.18269	0.0285703	1.61179e-10	0.190486	0.116628	0.102409	0.0915235	20
All_epilepsy	ENSG00000172717	14	FAM71D	67189393	rs72728652	14	66796045	C	T	0.928429	-0.0345	0.0208	0.09706	0.456033	0.0488949	1.09115e-20	-0.0756525	0.0463264	0.102462	0.622714	20
All_epilepsy	ENSG00000231861	3	OR5K2	98497604	rs73144140	3	98510615	C	T	0.88668	0.0295	0.018	0.101	-0.802992	0.0415391	2.94645e-83	-0.0367376	0.0224966	0.102463	0.563941	20
All_epilepsy	ENSG00000230453	9	ANKRD18B	33524394	rs7866888	9	33524777	C	A	0.574553	0.0193	0.0118	0.1031	-0.629771	0.023834	7.41017e-154	-0.030646	0.0187728	0.102581	0.83047	20
All_epilepsy	ENSG00000143740	1	SNAP47	227728539	rs10916205	1	227769890	C	T	0.606362	-0.0189	0.0115	0.102	0.358939	0.0256583	1.8144e-44	-0.0526552	0.0322592	0.102626	0.977775	20
All_epilepsy	ENSG00000176386	9	CDC26	113273438	rs9299214	9	113273416	A	G	0.663022	0.0195	0.0119	0.1026	0.462922	0.0257999	5.46308e-72	0.0421237	0.0258132	0.102708	0.323539	20
All_epilepsy	ENSG00000187527	3	ATP13A5	193378820	rs34567202	3	193354793	A	G	0.675944	0.0203	0.0123	0.09861	-0.306044	0.0290084	5.06893e-26	-0.0663303	0.0406791	0.10298	0.0381112	20
All_epilepsy	ENSG00000103671	15	TRIP4	64387748	rs11635211	15	64724099	C	A	0.89165	-0.0292	0.0178	0.1006	-0.575018	0.0387416	7.7918e-50	0.050781	0.0311441	0.102991	0.621472	16
All_epilepsy	ENSG00000170266	3	GLB1	33097202	rs35879433	3	33008095	A	T	0.875746	-0.0268	0.0159	0.09096	-0.243837	0.0383706	2.08698e-10	0.109909	0.0674621	0.103271	0.650815	20
All_epilepsy	ENSG00000219607	6	PPP1R3G	5084581	rs463951	6	5089044	G	A	0.520875	-0.0322	0.0189	0.08766	0.152374	0.0274399	2.80807e-08	-0.211322	0.129744	0.103362	0.0279774	20
All_epilepsy	ENSG00000152683	2	SLC30A6	32165841	rs13013695	2	32166162	G	A	0.754473	-0.0222	0.0131	0.08924	0.174594	0.0296404	3.85263e-09	-0.127152	0.0780747	0.103398	0.232666	20
All_epilepsy	ENSG00000132275	11	RRP8	6603616	rs11040930	11	6597318	G	A	0.517893	0.0195	0.0118	0.09677	-0.244233	0.0255886	1.36634e-21	-0.0798417	0.0490333	0.103458	0.376865	20
All_epilepsy	ENSG00000169218	1	RSPO1	37634892	rs6687545	1	37605594	C	T	0.468191	0.0188	0.0114	0.09781	-0.259497	0.0255235	2.78348e-24	-0.0724478	0.0445053	0.103557	0.0245581	20
All_epilepsy	ENSG00000111877	6	MCM9	118935162	rs62421116	6	119029788	C	G	0.675944	0.0197	0.0119	0.09894	-0.252244	0.0282512	4.31433e-19	-0.0780991	0.0479807	0.103584	0.43887	20
All_epilepsy	ENSG00000145414	4	NAF1	163166890	rs2045995	4	163152701	G	C	0.205765	-0.0248	0.0146	0.09053	0.197215	0.0346636	1.27487e-08	-0.125751	0.07726	0.103602	0.30605	9
All_epilepsy	ENSG00000110171	11	TRIM3	6474459	rs11605777	11	6473556	C	T	0.513917	0.0191	0.0114	0.09292	0.176312	0.0257532	7.58374e-12	0.108331	0.0665663	0.103649	0.252886	19
All_epilepsy	ENSG00000122378	10	FAM213A	80407829	rs6585989	10	80415005	G	A	0.754473	-0.0216	0.0129	0.09507	0.201249	0.0291487	5.0487e-12	-0.10733	0.0659579	0.103684	0.890665	20
All_epilepsy	ENSG00000086619	1	ERO1LB	236281958	rs2695072	1	236260939	G	C	0.720676	0.0207	0.0127	0.1019	-0.722993	0.0260636	2.329e-169	-0.028631	0.0175962	0.103713	0.582395	20
All_epilepsy	ENSG00000167664	19	TMIGD2	4302431	rs888933	19	4302507	C	G	0.552684	-0.0323	0.0192	0.09247	0.165495	0.0259519	1.8059e-10	-0.195172	0.119985	0.103813	0.099294	12
All_epilepsy	ENSG00000123297	12	TSFM	57782761	rs11172335	12	57781418	C	T	0.681909	0.0199	0.0122	0.104	0.54672	0.0259989	3.59091e-98	0.0363989	0.0223819	0.103894	0.109777	20
All_epilepsy	ENSG00000078808	1	SDF4	1232067	rs7528416	1	1235869	T	C	0.912525	0.0324	0.0196	0.09775	-0.394944	0.0435939	1.3093e-19	-0.082037	0.0504467	0.103905	0.753358	20
All_epilepsy	ENSG00000131732	5	ZCCHC9	81301587	rs7448717	5	81290746	C	A	0.262425	0.0218	0.0128	0.08997	0.156961	0.0287285	4.66573e-08	0.138888	0.085419	0.103958	0.628918	9
All_epilepsy	ENSG00000170298	17	LGALS9B	20467539	rs1682297	17	20481607	G	A	0.559642	-0.0343	0.021	0.1023	0.427886	0.0251801	9.25328e-65	-0.0801615	0.0493047	0.103984	0.32419	20
All_epilepsy	ENSG00000170802	2	FOXN2	48314637	rs79247094	2	48327816	G	A	0.87674	-0.0294	0.018	0.1021	-0.647209	0.0410744	6.14836e-56	0.0454258	0.0279607	0.104242	0.51016	20
All_epilepsy	ENSG00000243955	6	GSTA1	52803860	rs2894802	6	52791371	G	T	0.575547	0.0187	0.0115	0.1036	-0.790995	0.0231657	1.58159e-255	-0.0236411	0.0145551	0.104323	0.742763	20
All_epilepsy	ENSG00000104369	8	JPH1	74321513	rs2977064	8	74180675	A	C	0.780318	0.0229	0.0135	0.09016	-0.182662	0.0324744	1.85723e-08	-0.125368	0.0771946	0.104365	0.668655	12
All_epilepsy	ENSG00000100726	16	TELO2	1493344	rs1040499	16	1488362	C	A	0.610338	0.0308	0.0189	0.1024	0.481368	0.0251317	8.99762e-82	0.0639843	0.0394049	0.104426	0.423158	20
All_epilepsy	ENSG00000184584	5	TMEM173	139482758	rs7380824	5	139477397	C	T	0.846918	-0.0272	0.0164	0.09744	0.29634	0.0373554	2.13914e-15	-0.0917863	0.0565383	0.104496	0.850522	20
All_epilepsy	ENSG00000156381	14	ANKRD9	102509799	rs942023	14	102505833	T	C	0.368787	-0.0194	0.0119	0.1028	-0.444862	0.0259114	4.56293e-66	0.043609	0.0268702	0.1046	0.487831	20
All_epilepsy	ENSG00000197766	19	CFD	859664	rs8100258	19	871222	G	A	0.749503	-0.0375	0.023	0.1022	0.494401	0.0292358	3.74591e-64	-0.0758493	0.0467366	0.104609	0.263941	20
All_epilepsy	ENSG00000188282	2	RUFY4	218034960	rs6713639	2	218024766	T	A	0.563618	0.0319	0.0193	0.09787	-0.234792	0.0276265	1.91561e-17	-0.135865	0.0837405	0.104707	0.00613096	20
All_epilepsy	ENSG00000053372	1	MRTO4	19251805	rs1063984	1	19259800	G	A	0.22664	0.0215	0.0132	0.1037	-0.526618	0.0288612	2.20196e-74	-0.0408266	0.0251653	0.104731	0.646775	20
All_epilepsy	ENSG00000114021	3	NIT2	100334757	rs13082297	3	100352226	G	C	0.651093	0.0195	0.012	0.1047	0.594231	0.0252759	3.23824e-122	0.0328155	0.0202424	0.104989	0.518411	20
All_epilepsy	ENSG00000103544	16	C16orf62	19555240	rs72767594	16	19655710	T	C	0.737575	0.0211	0.0128	0.09842	0.255165	0.0289238	1.12433e-18	0.0826914	0.0510317	0.105148	0.148277	19
All_epilepsy	ENSG00000232382	3	OR5K1	98463201	rs7632727	3	98509163	T	C	0.88668	0.0296	0.018	0.09995	-0.414604	0.0436095	1.95863e-21	-0.0713934	0.0440596	0.10515	0.262931	8
All_epilepsy	ENSG00000117868	7	ESYT2	158830253	rs2788505	7	158795588	G	A	0.214712	-0.0383	0.0234	0.1014	0.357244	0.0317505	2.27428e-29	-0.10721	0.0661909	0.105296	0.154689	20
All_epilepsy	ENSG00000197841	19	ZNF181	34734155	rs2862789	19	34734627	C	T	0.684891	-0.0198	0.0122	0.1037	0.610885	0.0250133	9.88905e-132	-0.032412	0.0200151	0.105366	0.187863	20
All_epilepsy	ENSG00000100302	22	RASD2	35540831	rs5999858	22	35525889	C	T	0.808151	0.0403	0.0239	0.09165	-0.207971	0.0358559	6.62361e-09	-0.193777	0.119677	0.105413	0.694608	7
All_epilepsy	ENSG00000133056	1	PIK3C2B	204494724	rs61762608	1	204454683	G	A	0.965209	-0.0908	0.0546	0.09618	-0.489891	0.0696838	2.06238e-12	0.185347	0.114529	0.105589	0.0846303	18
All_epilepsy	ENSG00000145147	4	SLIT2	20251905	rs73238773	4	20385534	C	T	0.62326	0.0198	0.012	0.09844	0.232412	0.0280278	1.11173e-16	0.0851936	0.0526447	0.105604	0.102431	20
All_epilepsy	ENSG00000103245	16	NARFL	741329	rs2071952	16	733173	C	T	0.244533	-0.0387	0.0238	0.1037	0.553538	0.0335262	3.07804e-61	-0.0699139	0.0432042	0.105615	0.876162	20
All_epilepsy	ENSG00000242485	1	MRPL20	1407293	rs2275915	1	1407232	G	C	0.83002	-0.0509	0.031	0.1002	-0.34984	0.036917	2.63206e-21	0.145495	0.0899321	0.105699	0.115503	20
All_epilepsy	ENSG00000099330	19	OCEL1	17226213	rs736127	19	17228602	G	T	0.673956	-0.033	0.0203	0.1042	-0.43454	0.0268076	4.31366e-59	0.0759424	0.0469504	0.10577	0.446288	20
All_epilepsy	ENSG00000100418	22	DESI1	41621043	rs75303662	22	42096511	C	G	0.965209	-0.1003	0.0605	0.09718	0.629581	0.0856806	2.01194e-13	-0.159312	0.0985111	0.105835	0.209237	12
All_epilepsy	ENSG00000155975	8	VPS37A	17246931	rs73198534	8	17210065	C	T	0.784294	0.0248	0.0151	0.1015	0.319849	0.0347495	3.43587e-20	0.0775367	0.0479555	0.105911	0.465048	20
All_epilepsy	ENSG00000177875	12	C12orf68	48183644	rs7485057	12	48185026	T	C	0.224652	-0.0225	0.0134	0.093	-0.183597	0.0306495	2.09583e-09	0.122551	0.0757993	0.105924	0.0131228	20
All_epilepsy	ENSG00000178802	15	MPI	74890005	rs11072517	15	74941915	T	C	0.398608	0.0194	0.0119	0.1023	-0.331762	0.0263608	2.54051e-36	-0.0584757	0.0361688	0.105933	0.218583	20
All_epilepsy	ENSG00000112309	6	B3GAT2	70957060	rs10484898	6	71021976	G	C	0.818091	-0.0236	0.0143	0.09754	0.269472	0.0335506	9.60526e-16	-0.0875787	0.0541754	0.10597	0.573561	20
All_epilepsy	ENSG00000163389	3	POGLUT1	119468963	rs6772749	3	119464831	C	A	0.927435	0.0376	0.0232	0.1047	-1.08612	0.0482443	3.09589e-112	-0.0346185	0.0214156	0.105985	0.0989644	20
All_epilepsy	ENSG00000172548	5	NIPAL4	157460019	rs7725846	5	157510962	C	T	0.619284	-0.0195	0.0116	0.09216	-0.159656	0.0272563	4.69604e-09	0.122137	0.0755888	0.106135	0.115985	20
All_epilepsy	ENSG00000140400	15	MAN2C1	75368154	rs4451914	15	75447483	C	T	0.713718	0.0341	0.021	0.1039	-0.420745	0.0281423	1.54351e-50	-0.0810468	0.050205	0.106459	0.00296076	20
All_epilepsy	ENSG00000177614	1	PGBD5	230426332	rs1051819	1	230314679	G	A	0.82505	-0.0241	0.0144	0.09325	-0.245957	0.0402521	9.93817e-10	0.0979848	0.0607033	0.106493	0.0496855	12
All_epilepsy	ENSG00000143801	1	PSEN2	226870184	rs2073488	1	226875130	G	A	0.802187	-0.0226	0.0136	0.097	0.207626	0.0307695	1.50104e-11	-0.108849	0.0674593	0.106624	0.182278	12
All_epilepsy	ENSG00000178028	1	DMAP1	44213455	rs161720	1	44324981	T	C	0.742545	-0.0205	0.0126	0.1045	-0.342529	0.0290397	4.1322e-32	0.059849	0.0371335	0.107022	0.921502	20
All_epilepsy	ENSG00000112149	6	CD83	14117256	rs7738797	6	14115590	T	G	0.771372	0.023	0.0142	0.1059	0.527121	0.0326128	9.1974e-59	0.0436333	0.0270737	0.107039	0.0354562	20
All_epilepsy	ENSG00000006125	17	AP2B1	35586899	rs11653803	17	35724105	T	G	0.949304	-0.0848	0.0505	0.09286	-0.328825	0.0573265	9.69387e-09	0.257888	0.160023	0.107055	0.161272	19
All_epilepsy	ENSG00000027001	13	MIPEP	23889400	rs77821894	13	23871098	A	G	0.866799	0.0277	0.0171	0.104	-0.595027	0.0393131	9.43171e-52	-0.0465525	0.0289023	0.107248	0.666651	20
All_epilepsy	ENSG00000128915	15	NARG2	60479151	rs7168192	15	60414170	C	T	0.428429	-0.0319	0.0192	0.09724	-0.169222	0.0260334	8.02132e-11	0.18851	0.117108	0.107462	0.192754	20
All_epilepsy	ENSG00000188039	19	NWD1	16719976	rs12983375	19	16720249	T	C	0.435388	0.0366	0.0227	0.1064	-0.681784	0.024761	6.77179e-167	-0.0536827	0.0333521	0.10749	0.0733602	20
All_epilepsy	ENSG00000170323	8	FABP4	81483236	rs72684466	8	81475059	G	A	0.835984	-0.0252	0.0153	0.09853	0.276856	0.0368091	5.41929e-14	-0.0910221	0.056573	0.107631	0.11242	19
All_epilepsy	ENSG00000175354	18	PTPN2	12929643	rs2847273	18	12856909	A	C	0.586481	-0.0191	0.0117	0.1005	0.262576	0.027688	2.46128e-21	-0.0727408	0.0452138	0.107657	0.635849	20
All_epilepsy	ENSG00000001617	3	SEMA3F	50155045	rs13085567	3	50180221	C	T	0.460239	-0.0187	0.0115	0.1024	-0.279557	0.0256592	1.21766e-27	0.0668915	0.0415921	0.107775	0.12135	20
All_epilepsy	ENSG00000135441	12	BLOC1S1	55716044	rs3138141	12	55721994	C	A	0.808151	-0.0422	0.026	0.1036	-0.356742	0.0303719	7.42169e-32	0.118293	0.0735743	0.107879	0.0983933	20
All_epilepsy	ENSG00000108091	10	CCDC6	59906556	rs1171830	10	59906128	A	C	0.452286	0.0191	0.0115	0.09609	-0.164828	0.0258295	1.75476e-10	-0.115878	0.0720939	0.107984	0.261895	20
All_epilepsy	ENSG00000108242	10	CYP2C18	94683729	rs11188093	10	94839932	C	A	0.569583	0.0194	0.0116	0.09533	-0.161446	0.027777	6.1657e-09	-0.120164	0.0747661	0.10801	0.399878	20
All_epilepsy	ENSG00000138448	2	ITGAV	186590056	rs62197707	2	186556130	C	T	0.639165	0.0197	0.0122	0.1068	0.454425	0.0282473	3.12699e-58	0.0433515	0.026982	0.108124	0.124771	20
All_epilepsy	ENSG00000148357	9	HMCN2	130265882	rs12336255	9	130265876	G	A	0.683897	-0.0343	0.0212	0.1054	0.37323	0.0281871	5.07322e-40	-0.0919003	0.0572238	0.108278	0.405515	20
All_epilepsy	ENSG00000128059	4	PPAT	56435615	rs7696808	4	56345366	A	G	0.878728	0.0297	0.0178	0.09525	-0.238573	0.0404648	3.7287e-09	-0.12449	0.0775407	0.108387	0.195153	20
All_epilepsy	ENSG00000048405	7	ZNF800	127431924	rs10954149	7	127398253	G	A	0.818091	0.0239	0.0148	0.1064	-0.638554	0.0432086	2.01906e-49	-0.0374283	0.0233153	0.108426	0.452786	20
All_epilepsy	ENSG00000145358	4	DDIT4L	100190782	rs6818742	4	100199037	C	T	0.675944	0.0197	0.0122	0.1064	0.41799	0.0282731	1.85796e-49	0.0471303	0.0293609	0.108448	0.317786	20
All_epilepsy	ENSG00000059378	7	PARP12	140063721	rs737321	7	140062473	G	A	0.77336	-0.0412	0.0248	0.09678	-0.20462	0.0330299	5.82849e-10	0.201349	0.125483	0.108583	0.0207541	19
All_epilepsy	ENSG00000140522	15	RLBP1	89221614	rs2283434	15	89220304	C	T	0.537773	0.0185	0.0115	0.1066	-0.537693	0.0240209	5.58519e-111	-0.0344062	0.0214428	0.108591	0.0480063	20
All_epilepsy	ENSG00000182628	17	SKA2	59155260	rs12150181	17	59150137	C	G	0.341948	-0.0198	0.0122	0.1044	-0.28397	0.0270876	1.02975e-25	0.0697256	0.043474	0.108748	0.760603	20
All_epilepsy	ENSG00000239887	1	C1orf226	162378841	rs4657188	1	162378087	G	C	0.671968	0.0346	0.0212	0.1028	0.237658	0.0275571	6.4542e-18	0.145587	0.0907872	0.108799	0.372133	20
All_epilepsy	ENSG00000117154	1	IGSF21	18107798	rs34173568	1	18104677	C	T	0.73161	-0.0346	0.0211	0.1016	-0.228376	0.0306553	9.34815e-14	0.151504	0.0946032	0.109272	0.184948	20
All_epilepsy	ENSG00000103966	15	EHD4	41972557	rs4286082	15	41934057	T	C	0.714712	0.0204	0.0126	0.1041	0.321877	0.02963	1.72594e-27	0.0633782	0.0395778	0.109297	0.405887	15
All_epilepsy	ENSG00000139433	12	GLTP	109880541	rs7966820	12	109864465	C	T	0.43837	0.0182	0.0113	0.1081	0.371662	0.025131	1.72499e-49	0.0489692	0.0305837	0.109343	0.468772	20
All_epilepsy	ENSG00000007062	4	PROM1	16084378	rs11731384	4	16062697	T	C	0.244533	-0.0216	0.0134	0.1067	-0.43909	0.0317799	2.02409e-43	0.0491926	0.0307246	0.109359	0.522552	20
All_epilepsy	ENSG00000016864	3	GLT8D1	52705840	rs2083180	3	52634103	G	T	0.576541	-0.019	0.0115	0.09938	-0.168037	0.0260628	1.13785e-10	0.11307	0.0706484	0.109496	0.717477	20
All_epilepsy	ENSG00000047315	4	POLR2B	56977722	rs11731868	4	57029048	C	G	0.55666	0.0189	0.0114	0.09835	0.158964	0.0259356	8.83218e-10	0.118895	0.0742914	0.109514	0.278288	20
All_epilepsy	ENSG00000122952	10	ZWINT	56361273	rs55746319	10	56299666	G	A	0.949304	-0.0896	0.0558	0.1085	1.23395	0.064817	8.35766e-81	-0.0726126	0.0453813	0.109587	0.188801	20
All_epilepsy	ENSG00000164105	4	SAP30	173369969	rs13147839	4	173423026	G	A	0.526839	0.0187	0.0114	0.1008	-0.194479	0.0274254	1.32954e-12	-0.0961542	0.0601659	0.11001	0.46983	20
All_epilepsy	ENSG00000134285	12	FKBP11	48925520	rs2293449	12	48924763	G	A	0.50994	0.0184	0.0115	0.1076	0.647449	0.0232022	2.34487e-171	0.0284192	0.0177912	0.110182	0.42438	20
All_epilepsy	ENSG00000139537	12	CCDC65	48904110	rs2293449	12	48924763	G	A	0.50994	0.0184	0.0115	0.1076	0.614396	0.0235028	1.23442e-150	0.0299481	0.0187526	0.110263	0.31675	20
All_epilepsy	ENSG00000154305	1	MIA3	222618097	rs74145508	1	222618647	G	T	0.905567	0.056	0.0342	0.1018	-0.325456	0.0454788	8.29439e-13	-0.172066	0.107799	0.11045	0.715446	20
All_epilepsy	ENSG00000169071	9	ROR2	91950228	rs10992149	9	91886397	G	A	0.759443	0.0213	0.0133	0.1097	0.565111	0.0311311	1.22465e-73	0.0376917	0.0236266	0.110644	0.611023	20
All_epilepsy	ENSG00000176022	1	B3GALT6	1232237	rs7528416	1	1235869	T	C	0.912525	0.0324	0.0196	0.09775	0.266686	0.0439192	1.2617e-09	0.121491	0.0761693	0.110709	0.210551	20
All_epilepsy	ENSG00000134917	11	ADAMTS8	130428609	rs2170982	11	130432605	T	C	0.554672	-0.0188	0.0117	0.109	-0.345756	0.0272142	5.54694e-37	0.0543736	0.0341085	0.110905	0.04662	20
All_epilepsy	ENSG00000161921	17	CXCL16	4739832	rs752370	17	4739519	G	T	0.77833	-0.0375	0.0232	0.1063	-0.304314	0.0315646	5.36628e-22	0.123228	0.077301	0.110907	0.485773	20
All_epilepsy	ENSG00000197363	8	ZNF517	144798876	rs61673172	8	144818337	G	A	0.65507	0.0191	0.0119	0.1075	-0.351948	0.026117	2.17118e-41	-0.0542694	0.0340508	0.110986	0.860025	20
All_epilepsy	ENSG00000159346	1	ADIPOR1	202958572	rs7539542	1	202940846	G	C	0.322068	-0.0334	0.0204	0.1012	0.195947	0.028498	6.1643e-12	-0.170455	0.107021	0.111222	0.0369575	20
All_epilepsy	ENSG00000141497	17	ZMYND15	4739929	rs752370	17	4739519	G	T	0.77833	-0.0375	0.0232	0.1063	-0.288136	0.0316161	7.9693e-20	0.130147	0.0817741	0.111488	0.607028	20
All_epilepsy	ENSG00000158747	1	NBL1	19640554	rs7523079	1	19636380	T	C	0.748509	0.0221	0.0138	0.1094	0.437177	0.0312635	1.96301e-44	0.0505516	0.0317725	0.111598	0.137245	20
All_epilepsy	ENSG00000160505	19	NLRP4	55836801	rs382657	19	55857446	G	T	0.604374	0.0188	0.0118	0.1114	-0.741563	0.024508	4.09386e-201	-0.0253519	0.0159344	0.111606	0.436327	18
All_epilepsy	ENSG00000189266	1	PNRC2	23956839	rs35233638	1	23968097	A	G	0.432406	-0.0487	0.0295	0.0985	-0.218956	0.0367314	2.50699e-09	0.222419	0.139802	0.111618	0.31319	14
All_epilepsy	ENSG00000131591	1	C1orf159	1116361	rs6687776	1	1095185	C	T	0.833996	0.0404	0.0253	0.1102	0.631996	0.0342434	4.66635e-76	0.0639245	0.0401815	0.111633	0.482806	20
All_epilepsy	ENSG00000171722	1	C1orf111	162376854	rs4657188	1	162378087	G	C	0.671968	0.0346	0.0212	0.1028	0.19548	0.0276688	1.60616e-12	0.177	0.111307	0.111791	0.368237	20
All_epilepsy	ENSG00000261272	6	MUC22	31010474	rs12211068	6	31045217	G	T	0.960239	-0.0857	0.0529	0.1049	-0.58669	0.0706226	9.78219e-17	0.146074	0.0918653	0.111816	0.260975	20
All_epilepsy	ENSG00000140319	15	SRP14	40039181	rs2307101	15	40030259	C	T	0.939364	0.0368	0.0224	0.09925	-0.325362	0.0517334	3.19107e-10	-0.113105	0.0711566	0.111943	0.167997	20
All_epilepsy	ENSG00000089597	11	GANAB	62646726	rs78278641	11	62646190	C	T	0.83996	0.0433	0.0269	0.1075	0.367155	0.0364537	7.36179e-24	0.117934	0.0741959	0.111949	0.47443	12
All_epilepsy	ENSG00000205808	9	PPAPDC2	4662294	rs34250374	9	4662394	A	G	0.888668	-0.0556	0.0345	0.1074	0.388151	0.0404131	7.64545e-22	-0.143243	0.0901254	0.111976	0.399063	11
All_epilepsy	ENSG00000159579	16	RSPRY1	57186137	rs60516507	16	57238262	A	G	0.631213	0.0192	0.0117	0.1009	0.176335	0.0277317	2.03601e-10	0.108884	0.0685251	0.112069	0.837295	20
All_epilepsy	ENSG00000173068	9	BNC2	16870843	rs263569	9	17030148	A	G	0.845924	-0.0436	0.0265	0.09984	0.226402	0.0371138	1.05936e-09	-0.192578	0.121231	0.112169	0.825255	20
All_epilepsy	ENSG00000153317	8	ASAP1	130443674	rs4733770	8	130140419	G	A	0.683897	0.0322	0.0198	0.1052	-0.204586	0.0275923	1.21992e-13	-0.157391	0.0990814	0.112173	0.119085	20
All_epilepsy	ENSG00000138376	2	BARD1	214809683	rs35933323	2	214809366	T	G	0.261431	0.0199	0.0125	0.1117	-0.581881	0.0276609	3.0593e-98	-0.0341994	0.0215435	0.112408	0.997734	20
All_epilepsy	ENSG00000184014	11	DENND5A	9265350	rs12289113	11	9222429	A	G	0.72167	-0.0208	0.0128	0.1046	-0.212714	0.0289045	1.85016e-13	0.0977839	0.0616243	0.112563	0.255288	20
All_epilepsy	ENSG00000144649	3	FAM198A	42979267	rs57079337	3	43028589	C	G	0.845924	0.0251	0.0157	0.1091	0.439705	0.0370004	1.43685e-32	0.0570837	0.0360274	0.113091	0.159511	20
All_epilepsy	ENSG00000197345	11	MRPL21	68903835	rs636049	11	68899730	A	C	0.699801	0.0195	0.0123	0.1128	0.841267	0.023468	2.01702e-281	0.0231793	0.0146351	0.113235	0.262775	20
All_epilepsy	ENSG00000148572	10	NRBF2	63133247	rs10761750	10	63368859	G	A	0.512922	-0.0182	0.0113	0.1092	0.221468	0.0256793	6.44296e-18	-0.0821788	0.0519052	0.113365	0.788817	20
All_epilepsy	ENSG00000103253	16	HAGHL	726936	rs2071952	16	733173	C	T	0.244533	-0.0387	0.0238	0.1037	0.24292	0.035014	3.98253e-12	-0.159312	0.10063	0.113388	0.691298	20
All_epilepsy	ENSG00000109851	11	DBX1	20160475	rs36076099	11	20123684	T	G	0.956262	0.0782	0.048	0.1031	0.419	0.0627189	2.37966e-11	0.186635	0.117916	0.113471	0.871868	5
All_epilepsy	ENSG00000185420	1	SMYD3	246507312	rs12028499	1	246476337	G	A	0.694831	-0.0213	0.0129	0.09935	-0.169491	0.0305225	2.80807e-08	0.12567	0.0794035	0.113495	0.235115	20
All_epilepsy	ENSG00000140694	16	PARN	14632728	rs56241312	16	14666670	G	A	0.982107	-0.1317	0.08	0.09966	0.525831	0.0917873	1.01144e-08	-0.250461	0.158297	0.1136	0.521218	4
All_epilepsy	ENSG00000182591	21	KRTAP11-1	30881580	rs7275456	21	31088696	C	T	0.538767	-0.0355	0.0216	0.1003	0.160045	0.0274049	5.22007e-09	-0.221813	0.140205	0.113635	0.812968	20
All_epilepsy	ENSG00000125409	17	TEKT3	15341632	rs2954742	17	15548270	G	A	0.672962	0.0195	0.0123	0.1124	0.585244	0.0269899	2.91776e-104	0.0333194	0.021073	0.113845	0.0424111	20
All_epilepsy	ENSG00000176971	11	FIBIN	26994112	rs11029811	11	27056098	T	C	0.630219	0.0192	0.0119	0.1063	-0.222524	0.0283145	3.87211e-15	-0.086283	0.0545928	0.113997	0.366879	12
All_epilepsy	ENSG00000112031	6	MTRF1L	153002709	rs7750874	6	153009333	T	A	0.693837	0.0193	0.0122	0.1123	-0.872438	0.0242302	6.68737e-284	-0.0221219	0.0139973	0.114006	0.0475546	20
All_epilepsy	ENSG00000117009	1	KMO	241532134	rs4660101	1	241525951	C	T	0.968191	0.062	0.0379	0.1025	0.472677	0.0772071	9.2292e-10	0.131168	0.0829947	0.114007	0.327107	10
All_epilepsy	ENSG00000164825	8	DEFB1	6877936	rs2293958	8	6877778	A	T	0.795229	-0.0373	0.0234	0.1101	-0.401749	0.0332254	1.16986e-33	0.0928441	0.0587493	0.114028	0.0390648	20
All_epilepsy	ENSG00000015133	14	CCDC88C	91417844	rs1285841	14	91415043	C	T	0.522863	-0.0181	0.0114	0.1132	-0.429154	0.0264264	2.64642e-59	0.042176	0.0266906	0.114064	0.355302	20
All_epilepsy	ENSG00000112655	6	PTK7	43076307	rs1537638	6	43128461	T	C	0.633201	0.0309	0.019	0.1037	-0.173006	0.0264867	6.49838e-11	-0.178606	0.113176	0.114535	0.191455	20
All_epilepsy	ENSG00000179314	17	WSCD1	6057807	rs7220328	17	6084808	G	A	0.207753	0.041	0.025	0.1017	-0.196978	0.0340557	7.29448e-09	-0.208145	0.131921	0.114611	0.771722	7
All_epilepsy	ENSG00000160194	21	NDUFV3	42879644	rs8131547	21	42900879	T	C	0.492048	0.0182	0.0114	0.1123	0.262455	0.025569	1.01742e-24	0.0693451	0.0439582	0.114675	0.947067	20
All_epilepsy	ENSG00000137757	11	CASP5	105023168	rs547351	11	105013131	T	A	0.82505	-0.0251	0.0153	0.1017	0.207086	0.0361609	1.02343e-08	-0.121206	0.076854	0.114775	NA	NA
All_epilepsy	ENSG00000164808	8	SPIDR	47260878	rs11776864	8	47404989	A	G	0.280318	-0.0357	0.0225	0.113	-0.39774	0.0284689	2.34312e-44	0.0897572	0.0569333	0.114903	0.234826	20
All_epilepsy	ENSG00000160224	21	AIRE	44285876	rs751032	21	44285777	C	T	0.863817	0.0515	0.0324	0.1114	-0.468027	0.0397003	4.44788e-32	-0.110036	0.0698531	0.115198	0.950908	20
All_epilepsy	ENSG00000107338	9	SHB	38069227	rs10973638	9	38005438	T	C	0.519881	0.018	0.0113	0.1124	-0.262982	0.025507	6.33693e-25	-0.0684456	0.0434785	0.115431	0.791957	20
All_epilepsy	ENSG00000177409	7	SAMD9L	93148385	rs7791429	7	93161614	C	T	0.955268	-0.0408	0.0258	0.1145	0.983707	0.0607722	6.24952e-59	-0.0414758	0.0263522	0.11551	0.185329	20
All_epilepsy	ENSG00000159210	17	SNF8	48944842	rs7212779	17	48926728	G	A	0.732604	0.0199	0.0126	0.1139	0.475112	0.026668	5.32906e-71	0.0418848	0.0266241	0.115674	0.29422	20
All_epilepsy	ENSG00000237190	5	CDKN2AIPNL	134411881	rs62381376	5	134410424	C	T	0.964215	0.089	0.0561	0.1125	-0.859413	0.0705339	3.76412e-34	-0.103559	0.0658281	0.115679	0.250771	15
All_epilepsy	ENSG00000114544	3	SLC41A3	126101561	rs16837018	3	126002359	G	A	0.884692	-0.0267	0.0166	0.1069	-0.277256	0.0367402	4.47455e-14	0.0963009	0.0612173	0.115696	0.585789	20
All_epilepsy	ENSG00000178952	16	TUFM	28846348	rs7187776	16	28846324	G	A	0.341948	-0.0343	0.0213	0.1065	0.194608	0.0264845	2.01194e-13	-0.176252	0.112048	0.115719	0.229863	20
All_epilepsy	ENSG00000256053	14	APOPT1	103562962	rs28513222	14	103561732	A	T	0.636183	-0.019	0.012	0.1127	-0.355045	0.026309	1.66902e-41	0.0535143	0.0340304	0.115824	0.00293765	20
All_epilepsy	ENSG00000172346	22	CSDC2	41561010	rs12484722	22	41558820	C	T	0.213718	0.0222	0.0141	0.1163	0.826881	0.0284263	5.00528e-186	0.0268479	0.017077	0.115912	0.372939	20
All_epilepsy	ENSG00000161638	12	ITGA5	54419266	rs17112105	12	54428254	T	C	0.928429	-0.0341	0.0212	0.1075	-0.378373	0.050888	1.04252e-13	0.0901228	0.0573254	0.115922	0.215655	10
All_epilepsy	ENSG00000250305	8	KIAA1456	12945642	rs13281642	8	12985402	A	T	0.94334	-0.0376	0.0235	0.1095	-0.495382	0.0585682	2.71536e-17	0.0759011	0.0482795	0.115923	0.291992	20
All_epilepsy	ENSG00000168813	19	ZNF507	32345594	rs7255223	19	32333404	C	A	0.698807	0.0208	0.0128	0.104	-0.17942	0.0288838	5.23811e-10	-0.115929	0.0737415	0.115928	0.223561	18
All_epilepsy	ENSG00000139629	12	GALNT6	51392867	rs3782473	12	51362485	T	C	0.718688	0.0208	0.0132	0.115	0.644833	0.0280438	5.37689e-117	0.0322564	0.0205184	0.115934	0.343479	20
All_epilepsy	ENSG00000022567	8	SLC45A4	141308305	rs7814873	8	141203898	C	T	0.379722	0.0311	0.019	0.1019	0.147608	0.026334	2.08015e-08	0.210694	0.134096	0.116132	0.00895628	19
All_epilepsy	ENSG00000196352	1	CD55	207321376	rs116059019	1	207399097	G	A	0.926441	-0.0589	0.0372	0.1129	-0.650787	0.051264	6.3191e-37	0.0905058	0.0576045	0.116145	0.0371746	20
All_epilepsy	ENSG00000155729	2	KCTD18	200519784	rs62279324	2	200539435	A	G	0.940358	-0.04	0.0246	0.104	0.350494	0.0582331	1.75715e-09	-0.114125	0.0727029	0.116475	0.222898	20
All_epilepsy	ENSG00000177302	17	TOP3A	18315007	rs2605144	17	18267634	T	C	0.659046	-0.0193	0.0122	0.1131	-0.338708	0.0270854	6.99239e-36	0.0569812	0.0363062	0.116541	0.103457	20
All_epilepsy	ENSG00000164818	7	HEATR2	726978	rs10479917	7	792664	T	C	0.594433	0.0302	0.0189	0.1099	0.215453	0.0260485	1.32617e-16	0.14017	0.0893443	0.116677	0.155926	20
All_epilepsy	ENSG00000083444	1	PLOD1	11934205	rs72641009	1	11960300	G	T	0.865805	0.0265	0.0167	0.1118	-0.389755	0.0379841	1.05607e-24	-0.0679914	0.0433568	0.116838	0.295656	20
All_epilepsy	ENSG00000160233	21	LRRC3	44455510	rs2838569	21	44478340	C	G	0.527833	0.0185	0.0116	0.1096	0.220683	0.0256608	7.9716e-18	0.0838306	0.0534602	0.11686	0.373954	9
All_epilepsy	ENSG00000146648	7	EGFR	55019017	rs77126132	7	54899045	G	A	0.879722	-0.0497	0.0314	0.1135	0.540842	0.0469783	1.13989e-30	-0.0918937	0.0586037	0.116869	0.00130184	20
All_epilepsy	ENSG00000100056	22	DGCR14	19144684	rs1936951	22	19144872	G	A	0.930417	0.0573	0.0361	0.1125	0.521875	0.0520117	1.08268e-23	0.109796	0.0700338	0.116936	0.803115	10
All_epilepsy	ENSG00000116830	1	TTF2	117060326	rs3767773	1	117061994	G	A	0.947316	-0.0413	0.0263	0.1158	-1.41225	0.0561056	8.28292e-140	0.0292442	0.018659	0.117046	0.625191	20
All_epilepsy	ENSG00000183134	11	PTGDR2	60855950	rs72916908	11	60833950	C	T	0.897614	-0.0287	0.0181	0.113	0.417994	0.0409638	1.90271e-24	-0.0686612	0.0438217	0.117154	0.771725	20
All_epilepsy	ENSG00000143110	1	C1orf162	111473792	rs1054680	1	111478407	A	G	0.673956	-0.0188	0.0118	0.1121	-0.228868	0.0268304	1.46095e-17	0.0821433	0.0524496	0.117316	0.401905	20
All_epilepsy	ENSG00000187323	18	DCC	52340197	rs17408393	18	53183611	A	G	0.601392	0.0186	0.0116	0.1086	-0.203409	0.0279224	3.22148e-13	-0.0914412	0.058393	0.117357	0.0637489	20
All_epilepsy	ENSG00000124134	20	KCNS1	45101127	rs4499491	20	45092778	C	A	0.622266	0.0317	0.0199	0.1109	-0.223192	0.026187	1.55473e-17	-0.14203	0.090705	0.117384	0.049335	16
All_epilepsy	ENSG00000134287	12	ARF3	48957487	rs2293449	12	48924763	G	A	0.50994	0.0184	0.0115	0.1076	-0.195112	0.0258201	4.13742e-14	-0.0943048	0.0602472	0.117513	0.689941	20
All_epilepsy	ENSG00000108622	17	ICAM2	64020634	rs11079520	17	64001974	A	G	0.594433	0.0326	0.02	0.1041	0.157192	0.0281011	2.22153e-08	0.207389	0.132524	0.117603	0.587701	5
All_epilepsy	ENSG00000141437	18	SLC25A52	31760880	rs675570	18	31865527	C	T	0.624254	0.0191	0.0118	0.1065	-0.166761	0.0272414	9.26404e-10	-0.114535	0.0731919	0.117615	0.255163	7
All_epilepsy	ENSG00000137558	8	PI15	74824534	rs12550329	8	74460050	T	C	0.619284	0.0187	0.0119	0.1169	-0.460268	0.0270304	5.10895e-65	-0.0406285	0.0259644	0.117635	0.451462	20
All_epilepsy	ENSG00000213722	6	DDAH2	31730580	rs805294	6	31720440	A	G	0.639165	0.0324	0.0205	0.1153	0.299731	0.0270627	1.6514e-28	0.108097	0.0690876	0.117668	0.0293433	20
All_epilepsy	ENSG00000239697	17	TNFSF12	7549058	rs34951138	17	7544792	C	G	0.252485	-0.0212	0.0131	0.1048	0.179803	0.0293728	9.27565e-10	-0.117907	0.0753607	0.117684	0.0499968	20
All_epilepsy	ENSG00000141854	19	hsa-mir-1199	14072536	rs7258963	19	14074414	T	C	0.622266	-0.035	0.0223	0.1165	-0.506938	0.0257491	2.75434e-86	0.069042	0.0441292	0.11769	0.301495	20
All_epilepsy	ENSG00000176393	1	RNPEP	201982372	rs66591897	1	201977799	A	T	0.698807	-0.0323	0.0202	0.1092	-0.209077	0.0276608	4.0743e-14	0.154489	0.0987534	0.117726	0.511261	20
All_epilepsy	ENSG00000130590	20	SAMD10	63980008	rs6062618	20	64051176	T	G	0.767396	-0.0351	0.0218	0.1071	0.19144	0.0290008	4.07842e-11	-0.183347	0.117212	0.117763	0.519681	20
All_epilepsy	ENSG00000149506	11	ZP1	60867562	rs1804972	11	60890829	C	T	0.965209	0.0856	0.0527	0.1043	0.406687	0.0711963	1.11525e-08	0.210481	0.134721	0.118205	0.0460237	10
All_epilepsy	ENSG00000263155	15	MYZAP	57591904	rs2934429	15	57607379	G	A	0.762425	0.0357	0.0227	0.1161	0.410291	0.0312123	1.81324e-39	0.0870113	0.0557211	0.118394	0.00536023	20
All_epilepsy	ENSG00000187848	12	P2RX2	132618776	rs4883630	12	132623501	T	C	0.565606	-0.018	0.0115	0.1159	0.542484	0.0242998	2.13188e-110	-0.0331807	0.0212508	0.118433	0.00982796	20
All_epilepsy	ENSG00000163781	3	TOPBP1	133662380	rs7628914	3	133672843	A	G	0.734592	0.0201	0.0127	0.1126	0.271607	0.0285944	2.12731e-21	0.0740041	0.0474035	0.118487	0.420807	20
All_epilepsy	ENSG00000103148	16	NPRL3	138860	rs2562191	16	128544	G	A	0.617296	-0.0305	0.0195	0.1186	0.580757	0.0246372	7.39854e-123	-0.0525176	0.0336507	0.118601	0.577747	20
All_epilepsy	ENSG00000198874	7	TYW1	66995173	rs56106251	7	67101219	A	G	0.781312	0.0211	0.0135	0.1179	-0.671274	0.0280706	2.20074e-126	-0.0314328	0.0201539	0.118846	0.488346	11
All_epilepsy	ENSG00000144560	3	VGLL4	11771350	rs13324245	3	11529295	T	G	0.785288	0.0234	0.0146	0.1079	-0.215734	0.0318945	1.34233e-11	-0.108467	0.0695498	0.118865	0.0429252	20
All_epilepsy	ENSG00000183166	7	CALN1	72447151	rs34829642	7	72178161	A	G	0.658052	-0.0196	0.0124	0.1127	0.279718	0.0298239	6.66015e-21	-0.0700705	0.0449555	0.119076	0.244608	20
All_epilepsy	ENSG00000131849	19	ZNF132	58440153	rs4801586	19	58423161	G	A	0.496024	0.0179	0.0114	0.1149	-0.404506	0.0318614	6.23893e-37	-0.0442515	0.0283973	0.119162	0.205415	20
All_epilepsy	ENSG00000128274	22	A4GALT	42721298	rs2143918	22	42718014	A	C	0.50994	-0.0181	0.0115	0.1151	0.27666	0.0255024	2.02947e-27	-0.0654233	0.0420025	0.119327	0.43626	20
All_epilepsy	ENSG00000162999	2	DUSP19	183078559	rs72890345	2	183074996	G	A	0.951292	0.0462	0.0285	0.1048	-0.353039	0.0632074	2.33163e-08	-0.130864	0.0840589	0.119516	0.156043	17
All_epilepsy	ENSG00000198515	4	CNGA1	48016672	rs3098642	4	47991059	C	A	0.761431	-0.0209	0.0134	0.1185	-0.666595	0.0294017	8.46603e-114	0.0313534	0.0201497	0.119702	0.863577	20
All_epilepsy	ENSG00000077254	1	USP33	77759852	rs2296227	1	77736060	G	T	0.667992	0.0322	0.02	0.1083	-0.167683	0.0277116	1.43949e-09	-0.192029	0.123423	0.119739	0.17292	20
All_epilepsy	ENSG00000248712	11	CCDC153	119196769	rs7945884	11	119192179	T	C	0.570577	0.0291	0.0186	0.1174	-0.350441	0.0252935	1.18657e-43	-0.0830382	0.0534133	0.120033	0.351352	20
All_epilepsy	ENSG00000185974	13	GRK1	113667219	rs9742470	13	113661780	T	C	0.7167	-0.02	0.0126	0.1128	-0.221829	0.0290056	2.04447e-14	0.0901595	0.058011	0.120141	0.613624	20
All_epilepsy	ENSG00000154188	8	ANGPT1	107498055	rs2022955	8	107196907	T	C	0.743539	-0.0203	0.0126	0.1076	-0.182452	0.0311224	4.56224e-09	0.111262	0.0716196	0.120301	0.298443	20
All_epilepsy	ENSG00000050628	1	PTGER3	71047808	rs2651244	1	70529879	G	A	0.597416	0.0182	0.0117	0.1186	-0.672533	0.0249414	3.85414e-160	-0.0270619	0.0174258	0.120429	0.242278	20
All_epilepsy	ENSG00000242114	22	MTFP1	30425623	rs17658686	22	30424089	C	G	0.496024	-0.0179	0.0114	0.1162	0.264397	0.0254929	3.34586e-25	-0.0677012	0.0436083	0.120546	0.647978	20
All_epilepsy	ENSG00000170037	17	CNTROB	7932124	rs4491592	17	7955583	G	A	0.454274	-0.0179	0.0114	0.1148	-0.262702	0.0255502	8.51231e-25	0.0681379	0.0438982	0.120619	0.600629	20
All_epilepsy	ENSG00000244482	19	LILRA6	54242791	rs12982851	19	54205509	A	G	0.577535	0.04	0.0257	0.1193	-0.547654	0.0270679	5.05656e-91	-0.0730389	0.0470661	0.120702	0.000911374	20
All_epilepsy	ENSG00000138621	15	PPCDC	75023587	rs11072519	15	74985999	T	C	0.916501	0.0616	0.0394	0.1177	-0.607712	0.0479049	7.08864e-37	-0.101364	0.0653239	0.120731	0.0404427	20
All_epilepsy	ENSG00000138346	10	DNA2	68472121	rs10998225	10	68492445	T	C	0.893638	-0.0532	0.0342	0.1195	0.896947	0.0447199	1.75345e-89	-0.0593123	0.0382438	0.120926	0.000167108	20
All_epilepsy	ENSG00000107021	9	TBC1D13	128787253	rs189903232	9	128787282	C	T	0.960239	0.0982	0.0623	0.1149	0.6283	0.0724599	4.28343e-18	0.156295	0.100781	0.120943	0.534435	15
All_epilepsy	ENSG00000170889	19	RPS9	54200858	rs12982851	19	54205509	A	G	0.577535	0.04	0.0257	0.1193	0.49064	0.0275013	3.42001e-71	0.0815261	0.0525795	0.121014	0.000209527	20
All_epilepsy	ENSG00000103174	16	NAGPA	5034141	rs62036223	16	5039192	C	T	0.447316	-0.0182	0.0116	0.1167	0.256871	0.0256139	1.14124e-23	-0.0708525	0.0457081	0.121115	0.707607	20
All_epilepsy	ENSG00000115073	2	ACTR1B	97664044	rs11692435	2	97658891	G	A	0.916501	-0.0575	0.0365	0.1152	-0.422402	0.0489866	6.53366e-18	0.136126	0.0878409	0.121215	0.222633	20
All_epilepsy	ENSG00000130957	9	FBP2	94593763	rs543731	9	94548583	A	G	0.649105	0.0187	0.012	0.1203	-0.406806	0.0283845	1.38086e-46	-0.0459678	0.0296719	0.121333	0.0894107	20
All_epilepsy	ENSG00000149089	11	APIP	34895110	rs1117050	11	34904791	C	T	0.671968	-0.0186	0.012	0.1217	-0.938466	0.0214961	0	0.0198196	0.0127949	0.121376	0.0010973	20
All_epilepsy	ENSG00000164111	4	ANXA5	121696992	rs2306411	4	121677480	A	G	0.686879	-0.0194	0.0125	0.1197	0.645838	0.0259907	2.66419e-136	-0.0300385	0.0193924	0.121386	0.371062	20
All_epilepsy	ENSG00000237541	6	HLA-DQA2	32741391	rs9271605	6	32623671	G	A	0.687873	-0.0336	0.0217	0.1214	-0.919018	0.0233323	0	0.0365608	0.0236304	0.121817	0.136889	20
All_epilepsy	ENSG00000165650	10	PDZD8	117375440	rs2532781	10	117305694	G	A	0.848907	0.025	0.0159	0.1162	0.300386	0.0352946	1.72737e-17	0.0832264	0.0538277	0.122065	0.828904	20
All_epilepsy	ENSG00000244045	17	TMEM199	28357642	rs708100	17	28361641	G	A	0.502982	0.0311	0.02	0.1207	-0.360862	0.0251198	8.50672e-47	-0.0861826	0.0557466	0.122112	0.70788	20
All_epilepsy	ENSG00000143355	1	LHX9	197911902	rs10801607	1	197487806	G	A	0.523857	-0.0181	0.0114	0.1139	-0.183038	0.02736	2.23171e-11	0.0988865	0.0640121	0.122392	0.661267	20
All_epilepsy	ENSG00000163812	3	ZDHHC3	44976185	rs62242654	3	44982098	G	C	0.72664	-0.0204	0.0127	0.109	-0.165792	0.0294312	1.76896e-08	0.123046	0.0796556	0.122413	0.930374	20
All_epilepsy	ENSG00000129467	14	ADCY4	24335071	rs12436417	14	24330372	C	G	0.708748	0.0195	0.0125	0.1183	-0.302122	0.0279707	3.38992e-27	-0.0645434	0.0418032	0.122593	0.487895	20
All_epilepsy	ENSG00000203867	10	RBM20	110644336	rs2840311	10	110753528	T	C	0.60338	-0.0186	0.0119	0.1183	0.27125	0.027656	1.0401e-22	-0.0685715	0.0444246	0.122698	0.71135	20
All_epilepsy	ENSG00000129422	8	MTUS1	17800917	rs4921799	8	17650455	G	A	0.782306	-0.0201	0.013	0.1208	0.601675	0.0270474	1.25531e-109	-0.0334067	0.0216585	0.122968	0.137204	20
All_epilepsy	ENSG00000177370	17	TIMM22	997129	rs2586304	17	1007396	G	A	0.753479	-0.0347	0.0223	0.1206	-0.357981	0.0307613	2.66001e-31	0.0969325	0.0628482	0.122994	0.350203	20
All_epilepsy	ENSG00000105186	19	ANKRD27	32675847	rs259286	19	32673853	C	T	0.33996	-0.0334	0.0216	0.1215	-0.542309	0.0263743	6.01038e-94	0.0615885	0.0399421	0.123088	3.38171e-06	20
All_epilepsy	ENSG00000188306	3	LRRIQ4	169821922	rs7628572	3	169821861	T	A	0.595427	-0.0182	0.0117	0.1215	-0.313305	0.0273166	1.87958e-30	0.0580904	0.0376857	0.123209	0.0872093	20
All_epilepsy	ENSG00000120832	12	MTERFD3	106987160	rs2287161	12	106987362	C	G	0.449304	-0.0314	0.0198	0.1126	0.169466	0.0258474	5.51222e-11	-0.185288	0.120207	0.123217	0.516749	17
All_epilepsy	ENSG00000152242	18	C18orf25	46173553	rs8095374	18	46213522	C	T	0.536779	0.0184	0.0115	0.1094	0.149416	0.0260715	9.98403e-09	0.123146	0.0799097	0.1233	0.42159	14
All_epilepsy	ENSG00000128604	7	IRF5	128937457	rs3807307	7	128939148	T	C	0.525845	0.0183	0.0116	0.1154	-0.181274	0.0257953	2.10417e-12	-0.100952	0.0655841	0.123737	0.25133	20
All_epilepsy	ENSG00000102452	13	NALCN	101416508	rs633321	13	101074234	G	A	0.323062	-0.0193	0.0121	0.1107	0.159389	0.0271791	4.5076e-09	-0.121087	0.0786727	0.123773	0.508818	20
All_epilepsy	ENSG00000120756	3	PLS1	142596393	rs7630115	3	142491959	A	G	0.417495	-0.0179	0.0115	0.1188	0.27835	0.0271116	9.94495e-25	-0.0643076	0.041787	0.12382	0.440837	20
All_epilepsy	ENSG00000186063	1	AIDA	222713210	rs2133189	1	222641100	C	T	0.262425	-0.0344	0.022	0.1175	-0.256988	0.0296131	4.02083e-18	0.133858	0.0869856	0.123839	0.57613	20
All_epilepsy	ENSG00000137872	15	SEMA6D	47184101	rs501916	15	47761032	C	A	0.653082	0.019	0.0121	0.1175	0.21344	0.0276083	1.06705e-14	0.0890179	0.0578479	0.123846	0.0853894	20
All_epilepsy	ENSG00000169371	15	SNUPN	75626469	rs111336837	15	75482827	C	T	0.763419	-0.034	0.022	0.1231	0.442115	0.0294406	5.66507e-51	-0.076903	0.0500236	0.124211	0.00600348	20
All_epilepsy	ENSG00000186827	1	TNFRSF4	1214153	rs115483970	1	1237752	C	T	0.988072	0.1273	0.0822	0.1213	-1.40089	0.111433	3.02538e-36	-0.0908708	0.0591205	0.124283	0.306911	20
All_epilepsy	ENSG00000119414	9	PPP6C	125189939	rs650599	9	125087039	A	C	0.687873	0.0193	0.0123	0.1178	0.211351	0.0278423	3.17446e-14	0.0913172	0.0594273	0.124386	0.144027	20
All_epilepsy	ENSG00000152670	5	DDX4	55738017	rs11738757	5	55719439	G	C	0.355865	0.0182	0.0118	0.1229	-0.484064	0.027209	8.35814e-71	-0.0375983	0.0244684	0.124389	0.941614	20
All_epilepsy	ENSG00000142166	21	IFNAR1	33324429	rs60366893	21	33365652	G	A	0.282306	-0.033	0.0207	0.1118	0.166351	0.0291221	1.11525e-08	-0.198375	0.129191	0.124655	0.210047	13
All_epilepsy	ENSG00000185187	11	SIGIRR	417397	rs35828848	11	403545	C	T	0.782306	0.0223	0.0145	0.1238	0.757234	0.0292447	7.98545e-148	0.0294493	0.0191824	0.124729	0.4457	20
All_epilepsy	ENSG00000103037	16	SETD6	58515479	rs2244453	16	58537281	C	T	0.430417	-0.018	0.0116	0.1213	0.270314	0.0257055	7.30581e-26	-0.0665893	0.0433778	0.124759	0.159832	20
All_epilepsy	ENSG00000182957	13	SPATA13	23979805	rs9578700	13	24303170	A	G	0.66004	-0.0188	0.0121	0.1207	0.2736	0.0275396	2.93765e-23	-0.0687134	0.0447627	0.124769	0.483969	8
All_epilepsy	ENSG00000123360	12	PDE1B	54549601	rs10876566	12	54558958	T	C	0.309145	0.0345	0.0219	0.1163	-0.192098	0.0282189	9.93782e-12	-0.179596	0.117017	0.124837	0.105947	18
All_epilepsy	ENSG00000121691	11	CAT	34438934	rs6484722	11	34467283	C	T	0.784294	-0.0208	0.0135	0.1221	0.510766	0.0295695	7.46144e-67	-0.0407232	0.0265358	0.12487	0.170876	20
All_epilepsy	ENSG00000153885	19	KCTD15	33795933	rs3810361	19	33795046	C	T	0.535785	0.0179	0.0116	0.1234	-0.381303	0.0270489	3.97383e-45	-0.0469444	0.0306038	0.125044	0.423602	20
All_epilepsy	ENSG00000152977	3	ZIC1	147393422	rs1394046	3	147341238	T	A	0.72167	-0.0207	0.0131	0.1134	-0.201504	0.0316035	1.81773e-10	0.102728	0.0669779	0.12509	0.00322857	20
All_epilepsy	ENSG00000145832	5	SLC25A48	135609312	rs4487482	5	135866082	A	G	0.799205	-0.0222	0.0143	0.1199	0.333946	0.0343015	2.12559e-22	-0.0664779	0.0433623	0.125256	0.452719	20
All_epilepsy	ENSG00000215187	9	FAM166B	35563899	rs755774	9	35562552	G	A	0.55666	-0.0182	0.0114	0.1105	0.142005	0.0258632	4.00571e-08	-0.128165	0.0836039	0.125276	0.391869	20
All_epilepsy	ENSG00000118600	12	TMEM5	63779866	rs11175070	12	63614939	C	T	0.774354	0.022	0.0141	0.1188	0.273871	0.0335051	2.98329e-16	0.0803298	0.0524136	0.125371	0.314409	20
All_epilepsy	ENSG00000162076	16	FLYWCH2	2883213	rs9940927	16	2919079	G	A	0.764414	0.0354	0.0224	0.114	-0.186467	0.0299824	4.99696e-10	-0.189846	0.123947	0.125602	0.768463	19
All_epilepsy	ENSG00000185347	14	C14orf80	105489855	rs7141834	14	105514141	A	G	0.746521	-0.0364	0.0232	0.1162	0.208022	0.0295125	1.80727e-12	-0.174982	0.114256	0.12565	0.388239	14
All_epilepsy	ENSG00000101412	20	E2F1	33686385	rs57668191	20	33701957	A	G	0.757455	0.0205	0.0132	0.1197	0.262396	0.029046	1.65812e-19	0.0781263	0.0510437	0.125874	0.145613	20
All_epilepsy	ENSG00000111328	12	CDK2AP1	123272334	rs28715490	12	123419079	C	T	0.795229	0.0231	0.0146	0.1132	0.1937	0.0321132	1.62143e-09	0.119256	0.0779242	0.125914	0.866532	20
All_epilepsy	ENSG00000105974	7	CAV1	116525001	rs1997572	7	116558774	A	G	0.39662	-0.0178	0.0115	0.1207	0.271211	0.0267219	3.33406e-24	-0.0656315	0.0428926	0.125983	0.86443	20
All_epilepsy	ENSG00000140955	16	ADAD2	84191138	rs3803642	16	84174538	C	G	0.54672	-0.0175	0.0114	0.1271	0.451485	0.0248284	6.88527e-74	-0.038761	0.0253398	0.126104	0.258856	20
All_epilepsy	ENSG00000058729	5	RIOK2	97183247	rs2544772	5	97177167	T	A	0.33002	-0.0186	0.0121	0.1247	0.408563	0.0267	7.41426e-53	-0.0455254	0.029765	0.126142	0.0152087	20
All_epilepsy	ENSG00000187187	19	ZNF546	39984134	rs56004919	19	40016656	G	C	0.915507	-0.0543	0.0348	0.118	-0.408295	0.0529855	1.30026e-14	0.132992	0.0869622	0.126188	0.494899	20
All_epilepsy	ENSG00000147533	8	GOLGA7	41490396	rs9693179	8	41481787	T	C	0.959245	0.0432	0.0278	0.1201	0.553763	0.0648419	1.3399e-17	0.0780118	0.0510263	0.126301	0.270594	13
All_epilepsy	ENSG00000177548	16	RABEP2	28936511	rs11860513	16	28814099	T	C	0.331014	-0.0335	0.0211	0.1124	0.150587	0.0266093	1.5208e-08	-0.222463	0.145528	0.126349	0.250332	20
All_epilepsy	ENSG00000070950	3	RAD18	8963773	rs13063955	3	8960736	A	G	0.976143	0.0511	0.0328	0.1199	0.626633	0.0796129	3.51818e-15	0.0815469	0.0533587	0.126444	0.00319616	20
All_epilepsy	ENSG00000047617	12	ANO2	5946232	rs6489677	12	5940897	T	C	0.38668	0.0182	0.0118	0.1217	-0.307506	0.0274859	4.67895e-29	-0.0591858	0.0387361	0.126532	0.367243	20
All_epilepsy	ENSG00000256762	17	STH	45999250	rs11079718	17	45762585	A	T	0.756461	-0.0382	0.0244	0.1179	-0.227075	0.0325612	3.08493e-12	0.168226	0.110128	0.126623	0.883151	3
All_epilepsy	ENSG00000183726	1	TMEM50A	25338317	rs9689	1	25361785	A	G	0.447316	-0.0282	0.0184	0.1253	-0.447765	0.0247267	2.72596e-73	0.0629794	0.0412398	0.126724	0.321993	20
All_epilepsy	ENSG00000124116	20	WFDC3	45791932	rs6032544	20	45793734	C	T	0.656064	0.0182	0.0119	0.127	0.621691	0.024455	1.44795e-142	0.029275	0.019176	0.126848	0.667371	20
All_epilepsy	ENSG00000123472	1	ATPAF1	46673867	rs78053324	1	46649113	G	A	0.701789	0.0203	0.0129	0.1161	0.231998	0.0369789	3.52341e-10	0.0875007	0.0573263	0.12692	0.193839	14
All_epilepsy	ENSG00000155621	9	C9orf85	71911510	rs1608641	9	71854304	G	T	0.77833	0.0431	0.0278	0.1207	0.287638	0.0334207	7.52599e-18	0.149841	0.0982047	0.127059	0.154488	15
All_epilepsy	ENSG00000002919	17	SNX11	48103357	rs2051821	17	48066153	T	C	0.769384	-0.0213	0.0137	0.1193	0.246596	0.031259	3.05107e-15	-0.0863761	0.0566251	0.127159	0.320265	20
All_epilepsy	ENSG00000256394	4	ASIC5	155866277	rs78602389	4	155859648	G	T	0.964215	-0.0796	0.0517	0.1237	0.762135	0.0707226	4.44961e-27	-0.104443	0.0685246	0.127465	0.906264	20
All_epilepsy	ENSG00000107643	10	MAPK8	48306639	rs12355719	10	48454811	G	A	0.808151	-0.0217	0.014	0.1204	0.263344	0.0316488	8.73718e-17	-0.0824018	0.054077	0.127562	0.0834452	20
All_epilepsy	ENSG00000140471	15	LINS	100603214	rs36053285	15	100574435	T	C	0.570577	-0.0176	0.0115	0.1251	0.411106	0.0252621	1.51954e-59	-0.0428114	0.0280968	0.127581	0.436159	20
All_epilepsy	ENSG00000215845	1	TSTD1	161038977	rs10908821	1	161038745	C	G	0.869781	-0.0263	0.0172	0.1252	-0.673089	0.0374655	3.62344e-72	0.0390736	0.0256462	0.127618	0.541443	20
All_epilepsy	ENSG00000272047	6	GTF2H5	158168350	rs9459620	6	158185583	C	A	0.738569	-0.0194	0.0127	0.1261	0.563412	0.0269238	3.09176e-97	-0.034433	0.0226012	0.127632	0.0723169	20
All_epilepsy	ENSG00000134769	18	DTNA	34493290	rs7235339	18	34814378	T	G	0.736581	0.0203	0.0132	0.1252	-0.3343	0.0307358	1.49018e-27	-0.0607238	0.0398782	0.127826	0.205277	20
All_epilepsy	ENSG00000213918	16	DNASE1	3611728	rs55913134	16	3625964	A	G	0.924453	0.0345	0.0224	0.1237	0.503083	0.0497678	5.06023e-24	0.0685772	0.0450393	0.127857	0.921954	20
All_epilepsy	ENSG00000152527	2	PLEKHH2	43637260	rs975975	2	43713393	G	T	0.791252	0.0217	0.0142	0.1269	0.571697	0.03322	2.25764e-66	0.0379572	0.0249361	0.127964	0.562735	20
All_epilepsy	ENSG00000162779	1	AXDND1	179365720	rs10913736	1	179366231	T	C	0.599404	0.0174	0.0114	0.1262	0.521885	0.025842	1.0789e-90	0.0333407	0.0219062	0.128015	0.290872	20
All_epilepsy	ENSG00000133958	14	UNC79	93333219	rs1951720	14	93494670	G	C	0.713718	-0.0192	0.0123	0.1182	-0.19983	0.0294978	1.24924e-11	0.0960818	0.0631653	0.128231	0.328377	20
All_epilepsy	ENSG00000100296	22	THOC5	29554254	rs165734	22	29485839	C	T	0.856859	-0.0242	0.0155	0.1182	-0.244478	0.0363699	1.79247e-11	0.0989863	0.065088	0.128308	0.120793	20
All_epilepsy	ENSG00000170743	11	SYT9	7238778	rs1354922	11	7252751	G	A	0.313121	0.0323	0.0206	0.1158	0.18211	0.0293385	5.39369e-10	0.177365	0.116671	0.128458	0.732038	11
All_epilepsy	ENSG00000181982	4	CCDC149	24980148	rs34676227	4	24818492	C	T	0.855865	-0.0437	0.0283	0.1222	-0.341942	0.0400832	1.45339e-17	0.1278	0.0841076	0.128642	0.124419	20
All_epilepsy	ENSG00000162482	1	AKR7A3	19288770	rs947532	1	19255440	T	G	0.22664	0.0204	0.0132	0.1224	-0.250739	0.0301398	8.8559e-17	-0.0813594	0.053545	0.128647	0.503296	20
All_epilepsy	ENSG00000104312	8	RIPK2	89757813	rs10956243	8	89732012	A	C	0.646123	0.0187	0.012	0.1201	0.197217	0.028827	7.84228e-12	0.0948193	0.0624051	0.128658	0.0435819	20
All_epilepsy	ENSG00000104147	15	OIP5	41331981	rs10851404	15	41341872	G	C	0.513917	0.0176	0.0114	0.1246	0.216267	0.0256746	3.65712e-17	0.0813807	0.0535906	0.128872	0.752569	20
All_epilepsy	ENSG00000179097	3	HTR1F	87990696	rs1489780	3	87793785	C	T	0.697813	0.0192	0.0124	0.1211	0.233696	0.0301031	8.28128e-15	0.082158	0.0541055	0.128894	0.384391	20
All_epilepsy	ENSG00000198286	7	CARD11	3043945	rs10236373	7	3104100	A	T	0.371769	0.0184	0.0119	0.1229	-0.225344	0.0282159	1.38936e-15	-0.081653	0.0537888	0.129007	0.663523	20
All_epilepsy	ENSG00000166228	10	PCBD1	70888565	rs1117082	10	70891352	G	A	0.846918	-0.0246	0.0159	0.1211	-0.270819	0.0344879	4.07502e-15	0.0908354	0.0598394	0.129018	0.422164	20
All_epilepsy	ENSG00000180900	8	SCRIB	143815773	rs4875055	8	143793573	G	C	0.641153	0.0328	0.0208	0.1142	-0.15248	0.0272072	2.08978e-08	-0.21511	0.141708	0.12902	0.00629159	20
All_epilepsy	ENSG00000185860	1	C1orf110	162868815	rs12136599	1	162865750	A	G	0.813121	0.0228	0.015	0.127	-0.799996	0.0324652	4.52811e-134	-0.0285002	0.0187857	0.129237	0.490516	20
All_epilepsy	ENSG00000153531	13	ADPRHL1	113453524	rs3751415	13	113400998	A	C	0.415507	0.0294	0.0193	0.1271	0.454928	0.0270833	2.54978e-63	0.0646256	0.0425984	0.129244	0.217326	20
All_epilepsy	ENSG00000156885	16	COX6A2	31428151	rs4889657	16	31425611	T	C	0.932406	-0.0372	0.0237	0.1166	0.348545	0.0591537	3.81088e-09	-0.106729	0.0703682	0.129336	0.69322	20
All_epilepsy	ENSG00000103227	16	LMF1	970999	rs7404696	16	962393	T	C	0.717694	-0.0193	0.0127	0.1291	-0.642627	0.026815	6.4159e-127	0.030033	0.0198023	0.129358	0.18415	20
All_epilepsy	ENSG00000169884	12	WNT10B	48971735	rs2070940	12	48957710	C	G	0.529821	0.0175	0.0115	0.1284	0.443123	0.0248315	3.14966e-71	0.0394924	0.0260464	0.12946	0.429071	20
All_epilepsy	ENSG00000128815	10	WDFY4	48684876	rs117825332	10	48670745	A	C	0.921471	0.058	0.0371	0.1182	-0.303619	0.0494445	8.22103e-10	-0.191029	0.126091	0.129769	0.794842	8
All_epilepsy	ENSG00000162367	1	TAL1	47232220	rs11211480	1	47227548	A	G	0.427435	-0.0177	0.0115	0.1242	0.234219	0.0273806	1.18689e-17	-0.0755704	0.0498878	0.129822	0.186938	20
All_epilepsy	ENSG00000158769	1	F11R	161021343	rs10908821	1	161038745	C	G	0.869781	-0.0263	0.0172	0.1252	-0.41669	0.0388536	7.80239e-27	0.0631165	0.0416952	0.130086	0.55754	20
All_epilepsy	ENSG00000175387	18	SMAD2	47931146	rs1792677	18	47819125	G	A	0.457256	-0.0182	0.0116	0.1154	-0.156973	0.0274477	1.07153e-08	0.115943	0.0766284	0.130265	0.289831	20
All_epilepsy	ENSG00000145839	5	IL9	135895841	rs4487482	5	135866082	A	G	0.799205	-0.0222	0.0143	0.1199	0.232605	0.0346169	1.82474e-11	-0.0954409	0.0630972	0.130381	0.701377	20
All_epilepsy	ENSG00000150527	14	CTAGE5	39230231	rs2117337	14	39217446	C	A	0.564612	0.018	0.0116	0.1201	0.176347	0.0260198	1.22358e-11	0.102072	0.0674815	0.130385	0.129226	20
All_epilepsy	ENSG00000114107	3	CEP70	138594538	rs12636246	3	138627744	G	A	0.570577	-0.0184	0.0117	0.1139	0.151855	0.0274921	3.32123e-08	-0.121168	0.0801089	0.130397	0.271307	20
All_epilepsy	ENSG00000166471	11	TMEM41B	9314636	rs7112281	11	9325075	G	A	0.617296	-0.031	0.02	0.1211	0.186689	0.0269993	4.69185e-12	-0.166051	0.109788	0.130415	0.278903	11
All_epilepsy	ENSG00000184956	11	MUC6	1036718	rs72842410	11	1010649	C	T	0.878728	-0.0441	0.029	0.129	-0.505735	0.0356136	9.08328e-46	0.0871998	0.0576701	0.130523	0.318255	20
All_epilepsy	ENSG00000173457	11	PPP1R14B	64246938	rs60031276	11	64245438	A	G	0.637177	-0.0182	0.0119	0.126	0.264556	0.0265305	2.02526e-23	-0.0687944	0.0455069	0.130601	0.0974286	20
All_epilepsy	ENSG00000118096	11	IFT46	118572970	rs11552421	11	118559804	C	T	0.864811	0.044	0.029	0.1298	0.651023	0.0367341	2.80634e-70	0.0675859	0.0447082	0.130607	0.00804808	20
All_epilepsy	ENSG00000112697	6	TMEM30A	75284948	rs15616	6	75254926	G	A	0.950298	0.0399	0.0254	0.1166	0.298109	0.053754	2.92613e-08	0.133844	0.0885558	0.130686	0.547594	10
All_epilepsy	ENSG00000187840	8	EIF4EBP1	38030534	rs28540922	8	38047578	A	G	0.255467	0.0375	0.0244	0.1241	-0.271828	0.0329321	1.52923e-16	-0.137955	0.0913052	0.130809	0.784996	20
All_epilepsy	ENSG00000010322	3	NISCH	52455118	rs11711421	3	52527763	C	T	0.534791	-0.0179	0.0114	0.1158	-0.142697	0.0258678	3.46014e-08	0.125441	0.0830627	0.130995	0.219745	20
All_epilepsy	ENSG00000104237	8	RP1	54509422	rs13268271	8	54556193	G	A	0.580517	-0.0178	0.0116	0.1233	0.232163	0.0274801	2.95321e-17	-0.0766704	0.0507825	0.131099	0.0908169	20
All_epilepsy	ENSG00000184281	11	TSSC4	2400488	rs117375634	11	2386916	C	T	0.893638	0.0653	0.0422	0.1215	-0.385876	0.0562682	6.99292e-12	-0.169225	0.112111	0.131185	NA	NA
All_epilepsy	ENSG00000138600	15	SPPL2A	50765706	rs12912192	15	50764984	G	A	0.860835	-0.0425	0.0278	0.1261	0.345885	0.0363264	1.70533e-21	-0.122873	0.0814028	0.131185	0.371251	20
All_epilepsy	ENSG00000064313	8	TAF2	119832841	rs953615	8	119782879	G	A	0.794235	0.0201	0.0132	0.1286	0.354732	0.0310749	3.50289e-30	0.0566624	0.0375407	0.131207	0.785776	20
All_epilepsy	ENSG00000076555	12	ACACB	109116595	rs246089	12	109151659	G	A	0.954274	-0.0435	0.0279	0.1181	0.387311	0.0646034	2.03235e-09	-0.112313	0.0744314	0.131312	0.500291	17
All_epilepsy	ENSG00000047188	5	YTHDC2	113513694	rs2434665	5	113508041	T	G	0.494036	0.028	0.0185	0.1293	0.480738	0.0251264	1.34641e-81	0.0582438	0.0386027	0.13135	0.0860811	20
All_epilepsy	ENSG00000111907	6	TPD52L1	125119049	rs476436	6	125155470	C	T	0.567594	0.0175	0.0115	0.129	0.312559	0.0271526	1.15855e-30	0.0559894	0.0371132	0.131397	0.230551	20
All_epilepsy	ENSG00000198848	16	CES1	55833337	rs11076122	16	55846962	G	A	0.742545	-0.0339	0.0224	0.1295	-0.551123	0.030861	2.49555e-71	0.0615108	0.04079	0.131558	0.840758	20
All_epilepsy	ENSG00000181315	6	ZNF322	26659752	rs2494705	6	26640944	T	C	0.4334	-0.0305	0.0202	0.1306	0.684722	0.023492	9.11171e-187	-0.0445436	0.0295406	0.131585	0.0800541	20
All_epilepsy	ENSG00000148386	9	LCN9	135663322	rs12684107	9	135662901	G	A	0.528827	-0.0176	0.0116	0.1273	-0.35892	0.026678	2.92449e-41	0.0490359	0.032524	0.131635	0.566887	20
All_epilepsy	ENSG00000101292	20	PROKR2	5314369	rs6038166	20	5434278	C	T	0.633201	0.0348	0.0229	0.1279	0.344587	0.0286344	2.35469e-33	0.100991	0.0669842	0.131637	0.447683	20
All_epilepsy	ENSG00000145375	4	SPATA5	122923078	rs6820411	4	122924114	C	A	0.867793	-0.0251	0.0165	0.1293	-0.409594	0.0361736	1.00956e-29	0.0612803	0.0406457	0.13164	0.268259	20
All_epilepsy	ENSG00000189099	4	PRSS48	151277171	rs17690590	4	151308318	C	T	0.661034	-0.0183	0.0118	0.1223	-0.184519	0.0286859	1.25605e-10	0.0991768	0.0657825	0.131645	0.143554	11
All_epilepsy	ENSG00000006534	11	ALDH3B1	68008578	rs475325	11	68017592	C	T	0.772366	0.021	0.0136	0.1207	0.218736	0.0317331	5.46279e-12	0.0960061	0.0637163	0.131868	0.790484	11
All_epilepsy	ENSG00000123810	19	B9D2	41364165	rs1800470	19	41353016	G	A	0.38171	0.018	0.0116	0.1216	0.165346	0.0265787	4.93996e-10	0.108863	0.0723055	0.132171	0.187241	15
All_epilepsy	ENSG00000135318	6	NT5E	85449584	rs4565270	6	85464732	G	A	0.863817	0.0247	0.0163	0.131	-0.475326	0.0379666	5.83283e-36	-0.0519643	0.0345425	0.132489	0.275007	20
All_epilepsy	ENSG00000136111	13	TBC1D4	75482169	rs2297203	13	75310154	G	A	0.625249	-0.0178	0.0117	0.1287	-0.272931	0.0275121	3.39394e-23	0.0652179	0.0433691	0.132636	0.594775	20
All_epilepsy	ENSG00000196993	16	NPIPB9	28751787	rs62036616	16	28814986	G	A	0.33002	-0.0319	0.0211	0.131	-0.369268	0.0266189	9.31078e-44	0.0863872	0.0574784	0.132852	0.312333	20
All_epilepsy	ENSG00000253831	1	ETV3L	157112412	rs12408084	1	157113287	T	C	0.975149	0.0967	0.0637	0.1287	-0.860575	0.0831104	3.98851e-25	-0.112367	0.0748115	0.133098	0.674682	12
All_epilepsy	ENSG00000104522	8	TSTA3	143618048	rs111501561	8	143611748	C	T	0.982107	0.1059	0.0691	0.1254	-0.687643	0.0913617	5.20787e-14	-0.154004	0.10255	0.133163	0.0105231	14
All_epilepsy	ENSG00000080345	2	RIF1	151409883	rs2290368	2	151409959	T	C	0.597416	0.0174	0.0115	0.1309	0.31367	0.0256249	1.8817e-34	0.0554724	0.0369418	0.133196	0.0234697	20
All_epilepsy	ENSG00000172269	11	DPAGT1	119108331	rs603826	11	119100168	A	C	0.606362	-0.0316	0.0206	0.1245	0.192003	0.0264198	3.66472e-13	-0.164581	0.109654	0.133379	0.630413	12
All_epilepsy	ENSG00000138801	4	PAPSS1	107720234	rs952239	4	107637609	A	C	0.77336	-0.021	0.0138	0.1281	0.277813	0.0320009	3.90928e-18	-0.0755905	0.0504311	0.133903	0.0919999	20
All_epilepsy	ENSG00000064490	19	RFXANK	19192590	rs113571327	19	19206018	G	A	0.970179	-0.0508	0.0334	0.1284	-0.653681	0.0741269	1.16107e-18	0.0777138	0.0518497	0.133918	0.629036	20
All_epilepsy	ENSG00000089356	19	FXYD3	35115879	rs140939374	19	35124533	T	C	0.989066	-0.1385	0.0912	0.1289	-1.32107	0.144582	6.40902e-20	0.104839	0.0699818	0.13411	0.752099	6
All_epilepsy	ENSG00000159788	4	RGS12	3314147	rs3789739	4	3421715	C	T	0.72167	0.0333	0.022	0.13	0.296206	0.0283342	1.40474e-25	0.112422	0.0750471	0.134129	0.00946738	20
All_epilepsy	ENSG00000204538	6	PSORS1C2	31139066	rs3094218	6	31115720	C	A	0.451292	0.0297	0.0197	0.1323	-0.339702	0.0257815	1.203e-39	-0.0874296	0.0583704	0.134175	0.220337	20
All_epilepsy	ENSG00000102445	13	KIAA0226L	46438190	rs61949224	13	46360822	C	T	0.866799	0.0258	0.0171	0.1309	0.481673	0.0397912	9.93694e-34	0.0535634	0.035776	0.134345	0.084951	20
All_epilepsy	ENSG00000178796	1	RIIAD1	151710433	rs12402668	1	151726940	C	T	0.787276	0.0211	0.014	0.1329	0.397251	0.0309661	1.13395e-37	0.053115	0.0354845	0.134433	0.515498	20
All_epilepsy	ENSG00000172830	11	SSH3	67303478	rs17883741	11	67393161	T	C	0.965209	-0.0492	0.0324	0.1287	0.625655	0.0704979	7.0059e-19	-0.0786376	0.0525384	0.134454	0.659679	12
All_epilepsy	ENSG00000176953	16	NFATC2IP	28950807	rs4788100	16	28853352	C	T	0.329026	-0.0327	0.0213	0.1258	0.183097	0.0272337	1.77776e-11	-0.178593	0.119326	0.134475	0.158617	20
All_epilepsy	ENSG00000164604	7	GPR85	113087778	rs34057170	7	113352770	G	C	0.653082	-0.0188	0.0122	0.1233	-0.182838	0.029211	3.86957e-10	0.102824	0.0687184	0.134575	0.101639	20
All_epilepsy	ENSG00000173221	5	GLRX	95822726	rs7734301	5	95834295	C	A	0.725646	0.0193	0.0126	0.125	0.201983	0.0290698	3.69975e-12	0.0955526	0.0638793	0.134698	0.00500044	20
All_epilepsy	ENSG00000147606	8	SLC26A7	91209494	rs28372564	8	91111112	G	A	0.405567	0.0178	0.0116	0.1264	-0.174799	0.0263212	3.11562e-11	-0.101831	0.0681105	0.134891	0.776107	20
All_epilepsy	ENSG00000215440	20	NPEPL1	58689131	rs6026456	20	58703188	C	T	0.757455	0.0203	0.0135	0.1328	0.394109	0.0297886	5.87315e-40	0.0515085	0.034475	0.135154	0.12815	20
All_epilepsy	ENSG00000155719	16	OTOA	21663971	rs8061126	16	21727163	T	C	0.569583	-0.0174	0.0115	0.1309	0.258151	0.0274261	4.84015e-21	-0.0674025	0.0451195	0.135211	0.538642	20
All_epilepsy	ENSG00000133433	22	GSTT2B	23961186	rs5760119	22	23924644	G	C	0.390656	0.0287	0.0192	0.136	0.860643	0.0211198	0	0.0333472	0.0223239	0.135231	0.392834	20
All_epilepsy	ENSG00000109689	4	STIM2	26857601	rs10022599	4	26893034	A	G	0.718688	-0.0193	0.0127	0.1292	-0.239237	0.0302128	2.40586e-15	0.080673	0.0540541	0.135582	0.2121	20
All_epilepsy	ENSG00000100170	22	SLC5A1	32043261	rs150112872	22	32014799	G	C	0.940358	0.0345	0.0227	0.1283	0.428808	0.0545363	3.75642e-15	0.0804556	0.0539173	0.135646	0.722291	20
All_epilepsy	ENSG00000239521	7	GATS	100272232	rs56162722	7	100212536	A	G	0.957256	-0.0707	0.047	0.1323	0.669448	0.0583489	1.79882e-30	-0.105609	0.0708079	0.135833	0.178658	20
All_epilepsy	ENSG00000149346	20	SLX4IP	10435305	rs225145	20	10472484	A	C	0.0944334	-0.0482	0.0314	0.1241	0.279207	0.0445775	3.76672e-10	-0.172632	0.11579	0.135985	0.620196	11
All_epilepsy	ENSG00000198677	5	TTC37	95555007	rs73777218	5	95544271	G	A	0.890656	-0.0277	0.0184	0.1321	-0.432182	0.0407465	2.77671e-26	0.0640934	0.0430014	0.136094	0.323481	20
All_epilepsy	ENSG00000133943	14	C14orf159	91060642	rs6575176	14	91112837	G	A	0.951292	0.0681	0.044	0.1217	-0.330161	0.0599661	3.67496e-08	-0.206263	0.138434	0.136231	0.0339437	17
All_epilepsy	ENSG00000130724	19	CHMP2A	58555105	rs7253433	19	58530356	G	A	0.687873	0.019	0.0123	0.1229	-0.157138	0.0278455	1.66918e-08	-0.120913	0.0811548	0.136249	0.0565103	20
All_epilepsy	ENSG00000117305	1	HMGCL	23838620	rs4237	1	23787639	A	G	0.592445	-0.0172	0.0115	0.1359	-0.42395	0.0249788	1.31448e-64	0.0405708	0.0272309	0.136256	0.0267461	20
All_epilepsy	ENSG00000185792	19	NLRP9	55738402	rs2287832	19	55708879	C	G	0.859841	-0.0249	0.0162	0.1251	0.221742	0.0366662	1.47019e-09	-0.112292	0.0753804	0.136309	0.177284	20
All_epilepsy	ENSG00000120156	9	TEK	27109141	rs58336076	9	27088418	T	A	0.833002	0.0239	0.0157	0.1286	0.275657	0.0382039	5.37755e-13	0.0867021	0.0582087	0.136355	0.198467	20
All_epilepsy	ENSG00000167984	16	NLRC3	3577403	rs12933120	16	3584745	C	A	0.861829	-0.0249	0.0167	0.137	1.00332	0.0329116	4.08244e-204	-0.0248176	0.0166646	0.136425	0.529393	20
All_epilepsy	ENSG00000103351	16	CLUAP1	3500976	rs12933120	16	3584745	C	A	0.861829	-0.0249	0.0167	0.137	-0.936949	0.0335639	1.73552e-171	0.0265756	0.0178492	0.136515	0.397761	20
All_epilepsy	ENSG00000161849	12	KRT84	52385652	rs1791618	12	52378740	C	T	0.742545	0.0194	0.0129	0.1344	-0.319985	0.0303056	4.63523e-26	-0.0606278	0.0407213	0.136527	0.0397629	20
All_epilepsy	ENSG00000189319	10	FAM53B	124744378	rs11245333	10	124694519	C	A	0.565606	-0.0178	0.0116	0.1244	-0.159939	0.0261099	9.03424e-10	0.111292	0.0747687	0.136622	0.538678	20
All_epilepsy	ENSG00000129646	17	QRICH2	76307998	rs3803738	17	76307751	G	C	0.760437	-0.0199	0.0133	0.1339	0.419368	0.0286991	2.3344e-48	-0.0474523	0.0318802	0.13663	0.223959	20
All_epilepsy	ENSG00000196743	5	GM2A	151212150	rs153478	5	151259878	A	G	0.32505	0.0182	0.0119	0.1272	-0.175902	0.0272606	1.09947e-10	-0.103467	0.0695258	0.136703	0.436923	20
All_epilepsy	ENSG00000140478	15	GOLGA6D	75282835	rs112110215	15	75302031	G	A	0.977137	0.1297	0.0839	0.1225	-0.597852	0.108799	3.90711e-08	-0.216943	0.145784	0.136719	0.532265	6
All_epilepsy	ENSG00000185056	5	C5orf47	173973779	rs60230049	5	173981094	G	T	0.923459	0.0295	0.0197	0.1336	-0.564833	0.044806	1.9518e-36	-0.0522278	0.0351228	0.137013	0.255711	20
All_epilepsy	ENSG00000165633	10	VSTM4	49115522	rs2725199	10	49007416	T	C	0.785288	-0.0217	0.0145	0.1332	0.41282	0.0314046	1.81325e-39	-0.0525653	0.0353512	0.137029	0.812332	20
All_epilepsy	ENSG00000213420	7	GPC2	100177381	rs116667980	7	100237823	G	A	0.957256	-0.0709	0.0472	0.1333	-0.614887	0.0586501	1.02322e-25	0.115306	0.0775459	0.137032	0.284763	20
All_epilepsy	ENSG00000184232	11	OAF	120211032	rs880487	11	120193272	T	C	0.687873	-0.0294	0.0197	0.1347	0.483667	0.027862	1.67465e-67	-0.0607856	0.0408807	0.137041	0.302896	20
All_epilepsy	ENSG00000198087	6	CD2AP	47477789	rs9349408	6	47487583	G	A	0.5666	-0.0178	0.0116	0.1262	0.165628	0.0276498	2.09583e-09	-0.10747	0.0722981	0.137151	0.743721	20
All_epilepsy	ENSG00000128513	7	POT1	124929872	rs1034794	7	124801348	A	T	0.28827	-0.0185	0.0122	0.1283	-0.219533	0.0291909	5.45253e-14	0.0842697	0.0566909	0.137153	0.692359	8
All_epilepsy	ENSG00000155465	14	SLC7A7	22829820	rs8572	14	22767315	T	C	0.848907	-0.0237	0.0158	0.1324	-0.394183	0.0361027	9.41388e-28	0.0601243	0.0404594	0.137268	0.162033	20
All_epilepsy	ENSG00000125991	20	ERGIC3	35542021	rs11700250	20	35544511	C	T	0.850895	0.0242	0.0159	0.1286	-0.246062	0.0358232	6.47442e-12	-0.098349	0.0661851	0.137287	0.420467	20
All_epilepsy	ENSG00000105287	19	PRKD2	46717127	rs874462	19	46673623	G	A	0.654076	0.0296	0.0199	0.1363	0.739174	0.0230838	5.50735e-225	0.0400447	0.026951	0.137323	0.00823183	20
All_epilepsy	ENSG00000196305	9	IARS	92293756	rs72754440	9	92530634	T	C	0.965209	-0.0388	0.0254	0.1265	0.352066	0.0552069	1.80355e-10	-0.110207	0.0741865	0.137402	0.311342	19
All_epilepsy	ENSG00000167380	19	ZNF226	44165073	rs10422017	19	44333093	A	G	0.635189	-0.0183	0.0119	0.1236	-0.15283	0.0267175	1.06399e-08	0.119741	0.0806292	0.137521	0.534451	20
All_epilepsy	ENSG00000105509	19	HAS1	51723994	rs11084112	19	51719299	G	A	0.666004	-0.0295	0.0198	0.1356	-0.511491	0.0276829	3.17461e-76	0.0576745	0.038836	0.137523	0.355485	20
All_epilepsy	ENSG00000132437	7	DDC	50565405	rs10239496	7	50447859	C	T	0.286282	0.0187	0.0125	0.1353	0.357147	0.0296555	2.10624e-33	0.0523594	0.0352686	0.137653	0.0428641	20
All_epilepsy	ENSG00000242715	13	CCDC169	36297840	rs9531717	13	36288424	T	C	0.782306	0.0211	0.0142	0.1364	0.921928	0.0287466	1.12476e-225	0.0228868	0.015419	0.137723	0.680749	20
All_epilepsy	ENSG00000102858	16	MGRN1	4616493	rs865775	16	4685527	C	T	0.434394	-0.0284	0.0191	0.1381	-0.578835	0.0239693	7.6494e-129	0.0490641	0.0330598	0.137782	0.446763	20
All_epilepsy	ENSG00000188878	17	FBF1	75941056	rs59867239	17	75935706	G	A	0.761431	-0.0206	0.0138	0.1341	-0.413852	0.0304151	3.64873e-42	0.0497763	0.0335454	0.137849	0.498846	20
All_epilepsy	ENSG00000138095	2	LRPPRC	43995989	rs6720846	2	43895934	A	T	0.600398	0.0174	0.0117	0.1385	-0.561617	0.0260157	2.34896e-103	-0.030982	0.0208821	0.137898	0.214001	20
All_epilepsy	ENSG00000075234	22	TTC38	46267961	rs73886789	22	46281106	C	T	0.975149	-0.0511	0.0343	0.1368	-1.1565	0.0718208	2.44607e-58	0.044185	0.0297851	0.137952	0.108697	20
All_epilepsy	ENSG00000011021	1	CLCN6	11807131	rs78329225	1	11777701	T	G	0.931412	0.0335	0.0219	0.1251	0.299985	0.0494177	1.27592e-09	0.111672	0.0752858	0.137992	0.343898	7
All_epilepsy	ENSG00000204539	6	CDSN	31120446	rs3094221	6	31114957	G	A	0.451292	0.0295	0.0197	0.1342	-0.284213	0.0262985	3.18238e-27	-0.103795	0.0699765	0.137997	0.190399	20
All_epilepsy	ENSG00000118939	13	UCHL3	75549480	rs7985480	13	75627328	C	T	0.735586	-0.0198	0.0133	0.1363	-0.514825	0.0299018	1.97301e-66	0.0384597	0.0259304	0.138025	0.0338098	20
All_epilepsy	ENSG00000135541	6	AHI1	135497249	rs2207000	6	135302695	C	T	0.78827	-0.0382	0.0256	0.1356	0.444912	0.0332471	7.70464e-41	-0.0858597	0.0578961	0.138075	0.180457	20
All_epilepsy	ENSG00000215883	1	CYB5RL	54200036	rs140708162	1	54154524	G	A	0.956262	-0.1	0.067	0.1356	1.06355	0.0810103	2.25793e-39	-0.0940246	0.0634023	0.138078	0.107165	6
All_epilepsy	ENSG00000153406	16	NMRAL1	4495763	rs8046295	16	4478633	C	T	0.699801	0.0192	0.0129	0.1362	-0.465484	0.027633	1.13784e-63	-0.0412474	0.0278211	0.138182	0.00050326	20
All_epilepsy	ENSG00000146085	6	MUT	49463253	rs72855809	6	49455278	T	C	0.746521	-0.0194	0.013	0.1337	0.364523	0.0294769	3.97229e-35	-0.0532203	0.0359218	0.138458	0.274804	20
All_epilepsy	ENSG00000132740	11	IGHMBP2	68903842	rs613128	11	68870590	G	T	0.698807	0.0183	0.0123	0.1376	-0.42412	0.0269985	1.31231e-55	-0.0431482	0.029131	0.13856	0.364976	20
All_epilepsy	ENSG00000174837	19	EMR1	6887566	rs2607127	19	6905586	T	C	0.760437	0.02	0.0132	0.1296	-0.214559	0.0312841	6.96361e-12	-0.0932145	0.0630049	0.139013	0.223924	5
All_epilepsy	ENSG00000106665	7	CLIP2	74289475	rs149231394	7	74299776	G	T	0.835984	0.0478	0.0315	0.1285	0.248661	0.0376508	3.9913e-11	0.19223	0.129979	0.13916	0.250169	19
All_epilepsy	ENSG00000099977	22	DDT	23979828	rs5751775	22	23924539	T	C	0.390656	0.0285	0.0192	0.1385	-0.422215	0.0251987	5.17117e-63	-0.0675012	0.0456526	0.139252	0.656323	20
All_epilepsy	ENSG00000113851	3	CRBN	3179727	rs1672761	3	3167971	T	A	0.810139	0.0217	0.0144	0.131	-0.263043	0.0343838	2.00667e-14	-0.082496	0.0557958	0.139265	0.62765	20
All_epilepsy	ENSG00000186714	11	CCDC73	32794658	rs7933967	11	32707764	G	C	0.355865	-0.018	0.012	0.1333	-0.23421	0.0269852	3.98563e-18	0.0768541	0.0519957	0.139384	0.359256	20
All_epilepsy	ENSG00000187134	10	AKR1C1	4963253	rs7094041	10	4940286	C	T	0.586481	0.0169	0.0114	0.1396	-0.497458	0.0261333	8.68277e-81	-0.0339728	0.0229859	0.139413	0.486318	20
All_epilepsy	ENSG00000162377	1	COA7	52698347	rs431262	1	52686506	C	G	0.365805	0.0175	0.0118	0.1395	-0.458317	0.0258635	2.90796e-70	-0.0381832	0.0258364	0.139439	0.0787412	20
All_epilepsy	ENSG00000105971	7	CAV2	116287380	rs11773845	7	116551247	C	A	0.39662	-0.0174	0.0115	0.1306	0.181345	0.0263622	6.02744e-12	-0.0959494	0.0649307	0.139483	0.879922	17
All_epilepsy	ENSG00000198553	13	KCNRG	50018823	rs61961263	13	49973818	G	A	0.832008	0.0239	0.0159	0.1332	-0.283107	0.0355904	1.79711e-15	-0.0844203	0.0571564	0.139674	0.203393	20
All_epilepsy	ENSG00000181885	17	CLDN7	7263983	rs62059173	17	7263503	T	A	0.952286	-0.0657	0.0436	0.1323	0.428041	0.0575401	1.0145e-13	-0.15349	0.103928	0.139706	0.195771	11
All_epilepsy	ENSG00000036565	8	SLC18A1	20183206	rs58116035	8	20175596	T	C	0.373757	0.0173	0.0117	0.1399	0.685484	0.02503	3.97029e-165	0.0252376	0.0170931	0.139815	0.408595	20
All_epilepsy	ENSG00000188624	19	IGFL3	46124688	rs73048066	19	46161304	A	G	0.982107	0.0712	0.0477	0.1358	1.0869	0.109734	3.96761e-23	0.0655076	0.0443819	0.139945	0.013798	12
All_epilepsy	ENSG00000140479	15	PCSK6	101525202	rs7165891	15	101480283	C	A	0.940358	-0.0585	0.0388	0.1316	0.389975	0.0539264	4.77335e-13	-0.15001	0.101633	0.139946	0.734447	10
All_epilepsy	ENSG00000015413	16	DPEP1	89613308	rs8064126	16	89606404	A	T	0.631213	-0.0292	0.0195	0.1351	-0.235888	0.0269925	2.35183e-18	0.123788	0.0838713	0.139964	0.0271053	20
All_epilepsy	ENSG00000157873	1	TNFRSF14	2556697	rs3748825	1	2551831	T	C	0.519881	-0.0282	0.0186	0.128	-0.16406	0.0257793	1.96566e-10	0.171889	0.116546	0.140252	0.00432937	20
All_epilepsy	ENSG00000171695	20	C20orf201	64084359	rs13036542	20	64105965	G	A	0.517893	0.0175	0.0116	0.1302	0.180137	0.0257943	2.8771e-12	0.0971482	0.0658808	0.140319	0.229295	20
All_epilepsy	ENSG00000131730	5	CKMT2	81233320	rs62365038	5	81301555	T	C	0.887674	0.028	0.0189	0.1393	0.621481	0.0434718	2.31087e-46	0.0450537	0.0305741	0.140592	0.249897	20
All_epilepsy	ENSG00000135341	6	MAP3K7	90587072	rs282429	6	90594625	A	G	0.691849	0.0183	0.0123	0.1353	-0.289903	0.0273221	2.66036e-26	-0.0631245	0.042843	0.140646	0.490299	20
All_epilepsy	ENSG00000134339	11	SAA2	18248643	rs2271997	11	18281857	C	T	0.492048	-0.0281	0.0185	0.1291	-0.156392	0.0258073	1.36122e-09	0.179677	0.121952	0.140658	0.691006	7
All_epilepsy	ENSG00000166166	14	TRMT61A	103529196	rs2756119	14	103535180	G	A	0.599404	0.0177	0.0119	0.1388	0.277823	0.0265219	1.123e-25	0.0637097	0.0432627	0.140852	0.137092	20
All_epilepsy	ENSG00000180316	6	PNPLA1	36243203	rs3748045	6	36230800	C	G	0.626243	0.0179	0.0118	0.1305	0.165264	0.0269713	8.93267e-10	0.108312	0.0735566	0.140887	0.108746	16
All_epilepsy	ENSG00000183309	8	ZNF623	143636013	rs2242085	8	143617254	G	C	0.789264	-0.0354	0.0237	0.1355	0.290115	0.0332198	2.47568e-18	-0.12202	0.0828779	0.140942	0.218576	20
All_epilepsy	ENSG00000154175	3	ABI3BP	100993515	rs1012364	3	100734067	T	A	0.630219	-0.0173	0.0116	0.1353	0.241614	0.0268777	2.48584e-19	-0.0716018	0.0486667	0.141218	0.741116	20
All_epilepsy	ENSG00000140932	16	CMTM2	66579448	rs8046678	16	66603378	C	G	0.912525	-0.0312	0.0207	0.1316	-0.310395	0.0460459	1.573e-11	0.100517	0.0683358	0.141311	0.0987857	20
All_epilepsy	ENSG00000198026	20	ZNF335	45972203	rs3746506	20	45957397	A	G	0.588469	0.0176	0.0116	0.1298	0.157235	0.0262803	2.19065e-09	0.111934	0.0761102	0.141375	0.805543	20
All_epilepsy	ENSG00000172716	17	SLFN11	35373701	rs2681073	17	35406477	A	T	0.523857	0.017	0.0114	0.134	-0.240496	0.0272566	1.11036e-18	-0.0706874	0.0480744	0.14146	0.0842056	20
All_epilepsy	ENSG00000197165	16	SULT1A2	28597050	rs4788073	16	28583228	G	A	0.326044	-0.0305	0.0207	0.1408	0.56803	0.0248968	3.22501e-115	-0.0536944	0.0365177	0.141462	0.0760022	20
All_epilepsy	ENSG00000010282	3	HHATL	42702824	rs7639170	3	42712474	T	C	0.54175	0.0168	0.0114	0.141	0.453754	0.0246718	1.53385e-75	0.0370245	0.0252043	0.141839	0.707857	20
All_epilepsy	ENSG00000178473	10	UCN3	5364966	rs11599467	10	5356582	T	G	0.800199	-0.0363	0.0242	0.1333	-0.238336	0.0328359	3.91696e-13	0.152306	0.103683	0.141844	0.775023	8
All_epilepsy	ENSG00000087191	17	PSMC5	63827664	rs2854198	17	63871030	A	G	0.409543	-0.0173	0.0116	0.1361	-0.220058	0.0260566	3.03005e-17	0.0786156	0.0535289	0.141926	0.0224808	20
All_epilepsy	ENSG00000171873	20	ADRA1D	4249287	rs66620140	20	4238722	T	A	0.73161	-0.0313	0.0212	0.14	-0.409778	0.0304903	3.5435e-41	0.0763828	0.0520466	0.142217	0.0381011	20
All_epilepsy	ENSG00000156110	10	ADK	74151202	rs6480718	10	74120996	C	G	0.250497	-0.0194	0.013	0.1356	0.233047	0.0296921	4.20037e-15	-0.0832449	0.056782	0.142636	0.132102	20
All_epilepsy	ENSG00000104723	8	TUSC3	15417215	rs352760	8	15742334	T	C	0.27833	0.0326	0.0217	0.1337	0.196341	0.0298763	4.97106e-11	0.166037	0.113373	0.14305	0.112715	20
All_epilepsy	ENSG00000068097	17	HEATR6	60078931	rs73997118	17	60095625	A	G	0.955268	0.0423	0.0284	0.1356	-0.581248	0.0726433	1.23012e-15	-0.0727744	0.0496997	0.143117	0.171082	20
All_epilepsy	ENSG00000120669	13	SOHLH2	36214588	rs1925840	13	36242254	A	C	0.528827	0.0167	0.0114	0.1408	-0.955759	0.0193891	0	-0.017473	0.011933	0.143121	0.2406	20
All_epilepsy	ENSG00000171773	19	NXNL1	17460954	rs8109373	19	17469175	G	T	0.843936	0.0375	0.0254	0.1395	-0.375114	0.0329354	4.72234e-30	-0.0999696	0.0682793	0.143159	0.617359	20
All_epilepsy	ENSG00000108474	17	PIGL	16217209	rs3112526	17	16343786	T	C	0.535785	-0.0174	0.0116	0.1347	-0.191149	0.0287953	3.17537e-11	0.0910284	0.0622156	0.143437	0.0796318	20
All_epilepsy	ENSG00000167210	18	LOXHD1	46657220	rs438062	18	46573435	T	A	0.470179	0.0282	0.0187	0.1318	-0.164285	0.0273845	1.98292e-09	-0.171653	0.117368	0.143598	0.0286965	14
All_epilepsy	ENSG00000148848	10	ADAM12	126388455	rs10901609	10	126424751	A	G	0.793241	-0.0347	0.0234	0.138	-0.285616	0.0323563	1.07328e-18	0.121492	0.0830764	0.143628	0.648164	5
All_epilepsy	ENSG00000148985	11	PGAP2	3797819	rs61896930	11	3803935	C	T	0.866799	-0.0267	0.0177	0.1322	0.224748	0.03795	3.17663e-09	-0.1188	0.0812696	0.143796	0.103424	5
All_epilepsy	ENSG00000120314	5	WDR55	140664676	rs17119056	5	140695889	C	T	0.927435	0.0472	0.0317	0.1368	-0.333911	0.0435563	1.77167e-14	-0.141355	0.0967094	0.143838	0.226108	15
All_epilepsy	ENSG00000138175	10	ARL3	102714397	rs7077678	10	102678808	C	T	0.639165	-0.0175	0.0117	0.1328	0.182994	0.0266554	6.63982e-12	-0.0956313	0.0654362	0.143894	0.5302	20
All_epilepsy	ENSG00000159648	16	TEPP	57976435	rs11642939	16	57972566	C	T	0.872763	0.0237	0.016	0.1381	0.312706	0.0352599	7.40713e-19	0.0757901	0.0518751	0.144012	0.450104	20
All_epilepsy	ENSG00000106714	9	CNTNAP3	39288315	rs145697002	9	39183968	G	A	0.916501	0.283	0.1874	0.1311	-0.349364	0.0611418	1.10351e-08	-0.810043	0.55482	0.144287	0.026718	8
All_epilepsy	ENSG00000204104	2	TRAF3IP1	238320441	rs7605254	2	238454297	C	T	0.694831	-0.0326	0.0219	0.1362	0.210765	0.028233	8.31734e-14	-0.154675	0.105953	0.144333	0.0372799	20
All_epilepsy	ENSG00000140365	15	COMMD4	75336020	rs114064595	15	75336073	C	T	0.956262	0.0938	0.0637	0.1407	0.80918	0.0735578	3.79595e-28	0.11592	0.0794238	0.144425	0.329575	13
All_epilepsy	ENSG00000116171	1	SCP2	52927276	rs562641	1	52908994	T	C	0.632207	-0.0172	0.0117	0.142	0.313685	0.0269753	2.94895e-31	-0.054832	0.0375954	0.144709	0.822713	20
All_epilepsy	ENSG00000227124	3	ZNF717	75785583	rs6549798	3	75800034	T	C	0.469185	0.0344	0.0234	0.1413	-0.304615	0.0269747	1.4275e-29	-0.112929	0.0774665	0.1449	0.522626	20
All_epilepsy	ENSG00000134291	12	TMEM106C	47963569	rs11168332	12	47959694	A	G	0.704771	-0.0178	0.0121	0.141	0.287847	0.0269919	1.49682e-26	-0.0618383	0.0424342	0.145041	0.603325	20
All_epilepsy	ENSG00000085982	2	USP40	233566782	rs62195091	2	233453156	G	T	0.849901	0.0384	0.0263	0.1441	-0.695564	0.0340582	1.04876e-92	-0.055207	0.0379075	0.145293	0.0196682	20
All_epilepsy	ENSG00000119392	9	GLE1	128504700	rs60811630	9	128546453	G	A	0.94831	0.0744	0.0507	0.1421	0.661088	0.0582836	8.07099e-30	0.112542	0.077331	0.145579	0.50156	19
All_epilepsy	ENSG00000163629	4	PTPN13	86594626	rs12500797	4	86771240	G	A	0.88668	0.026	0.0178	0.1431	0.645416	0.0381768	4.0637e-64	0.0402841	0.0276818	0.145599	0.431369	17
All_epilepsy	ENSG00000170100	16	ZNF778	89217703	rs117884871	16	89225631	G	A	0.981113	-0.1128	0.0769	0.1428	-1.58029	0.136422	4.97888e-31	0.0713795	0.0490507	0.145609	0.285711	13
All_epilepsy	ENSG00000165476	10	REEP3	63521401	rs9415676	10	63250866	A	G	0.637177	0.0172	0.0117	0.1435	0.271739	0.0265189	1.22073e-24	0.063296	0.0434968	0.145618	0.778096	20
All_epilepsy	ENSG00000130818	19	ZNF426	9538645	rs142589463	19	9601151	C	T	0.913519	0.0496	0.0336	0.14	-0.360778	0.0427411	3.14635e-17	-0.137481	0.0945456	0.145913	0.231245	18
All_epilepsy	ENSG00000115902	2	SLC1A4	64988477	rs6751300	2	64923736	C	T	0.589463	-0.0171	0.0117	0.1431	-0.381358	0.0273183	2.74203e-44	0.0448397	0.0308475	0.146059	0.143814	20
All_epilepsy	ENSG00000270765	17	GAS2L2	35752878	rs79557869	17	35756225	A	C	0.963221	-0.0859	0.0584	0.1416	-0.680358	0.072505	6.3758e-21	0.126257	0.0868853	0.146183	0.128434	7
All_epilepsy	ENSG00000126457	19	PRMT1	49675786	rs35791962	19	49680192	C	T	0.960239	0.0734	0.0499	0.1417	-0.626186	0.066999	9.08531e-21	-0.117218	0.0806697	0.146208	0.493525	14
All_epilepsy	ENSG00000079459	8	FDFT1	11795573	rs1736057	8	11807708	G	A	0.480119	-0.0173	0.0116	0.1356	-0.168124	0.0260812	1.14689e-10	0.1029	0.070819	0.146224	0.547409	20
All_epilepsy	ENSG00000139219	12	COL2A1	48004506	rs57444859	12	47980228	A	G	0.931412	-0.0337	0.0228	0.1392	-0.417587	0.0527323	2.39428e-15	0.0807018	0.0555424	0.14623	0.649808	20
All_epilepsy	ENSG00000128699	2	ORMDL1	189783573	rs12693551	2	189664505	T	C	0.271372	0.0188	0.0129	0.1454	0.512132	0.0278669	1.97827e-75	0.0367093	0.0252679	0.146278	0.26053	20
All_epilepsy	ENSG00000113263	5	ITK	157180826	rs28638168	5	157231931	G	A	0.894632	0.0268	0.0178	0.1324	-0.231041	0.0417872	3.22062e-08	-0.115997	0.079848	0.146302	0.188577	5
All_epilepsy	ENSG00000129465	14	RIPK3	24339991	rs11844732	14	24339755	T	G	0.93837	0.038	0.0257	0.1397	0.441361	0.056812	7.92334e-15	0.0860973	0.0592742	0.146356	0.528003	20
All_epilepsy	ENSG00000156162	8	DPY19L4	94719703	rs13254184	8	94709614	G	A	0.389662	-0.0173	0.0117	0.1407	-0.221544	0.028667	1.09078e-14	0.0780883	0.0537691	0.146421	0.494666	20
All_epilepsy	ENSG00000162843	1	WDR64	241652278	rs12037241	1	241690335	G	T	0.626243	-0.0278	0.0191	0.1463	-0.567489	0.0263429	6.23906e-103	0.0489878	0.0337338	0.14645	0.436104	20
All_epilepsy	ENSG00000060982	12	BCAT1	24949101	rs2353483	12	24813911	T	C	0.707753	0.0185	0.0126	0.1437	0.275318	0.0280874	1.1016e-22	0.067195	0.0462758	0.146486	0.545742	20
All_epilepsy	ENSG00000129194	17	SOX15	7590094	rs12944649	17	7588910	A	G	0.818091	-0.0217	0.0147	0.139	0.262349	0.0326061	8.55437e-16	-0.0827144	0.0569676	0.146514	0.205058	20
All_epilepsy	ENSG00000179941	12	BBS10	76348415	rs7300153	12	76367609	T	C	0.765408	0.0189	0.0129	0.1447	0.313971	0.0289225	1.8757e-27	0.0601966	0.0414591	0.146515	0.186783	20
All_epilepsy	ENSG00000238083	17	LRRC37A2	46511511	rs2696466	17	46212466	A	G	0.559642	-0.0315	0.0217	0.148	-0.903726	0.0209058	0	0.0348557	0.0240252	0.146837	NA	NA
All_epilepsy	ENSG00000176681	17	LRRC37A	46292733	rs2696466	17	46212466	A	G	0.559642	-0.0315	0.0217	0.148	-0.866458	0.0214319	0	0.0363549	0.0250606	0.146869	0.29287	6
All_epilepsy	ENSG00000180257	19	ZNF816	52962911	rs329744	19	53037859	A	C	0.827038	0.0447	0.0307	0.1453	-0.618746	0.0374023	1.79838e-61	-0.0722429	0.0498083	0.146942	0.920391	17
All_epilepsy	ENSG00000103932	15	RPAP1	41544269	rs11632399	15	41530125	C	T	0.482107	-0.0165	0.0113	0.1442	0.315239	0.025635	9.37681e-35	-0.0523412	0.0360976	0.147061	0.0254241	20
All_epilepsy	ENSG00000269526	19	ERVV-1	53013921	rs329744	19	53037859	A	C	0.827038	0.0447	0.0307	0.1453	-0.581508	0.0376283	7.09035e-54	-0.0768691	0.0530276	0.147168	0.846772	13
All_epilepsy	ENSG00000162929	2	KIAA1841	61065871	rs1624206	2	61118342	A	G	0.424453	-0.017	0.0115	0.1372	0.19123	0.0259972	1.89787e-13	-0.0888981	0.0613393	0.147258	0.0178051	20
All_epilepsy	ENSG00000182022	10	CHST15	124093598	rs4397784	10	124080706	G	T	0.827038	-0.0394	0.0264	0.1352	0.20199	0.0334332	1.52593e-09	-0.195059	0.134628	0.147373	0.166092	11
All_epilepsy	ENSG00000268043	1	AC244394.1	146938744	rs116355673	1	147024338	G	A	0.95825	0.0899	0.0616	0.1444	-0.837818	0.0722544	4.34827e-31	-0.107302	0.0741044	0.147619	0.240235	11
All_epilepsy	ENSG00000143546	1	S100A8	153391073	rs11580993	1	153366838	A	C	0.885686	-0.0435	0.0293	0.1378	-0.276162	0.0425637	8.68682e-11	0.157516	0.108839	0.147831	0.267228	17
All_epilepsy	ENSG00000106049	7	HIBADH	27662883	rs7796520	7	27527843	T	C	0.265408	0.0188	0.0129	0.1452	0.3552	0.029338	9.67403e-34	0.0529279	0.0365797	0.147919	0.0806568	20
All_epilepsy	ENSG00000096996	19	IL12RB1	18098944	rs2644777	19	18067806	A	C	0.677932	-0.018	0.0123	0.1445	0.25866	0.0275141	5.40472e-21	-0.0695894	0.0481255	0.148177	0.626446	20
All_epilepsy	ENSG00000005700	6	IBTK	82247754	rs9449454	6	82234390	A	G	0.752485	-0.0196	0.0133	0.1405	0.220911	0.029532	7.40965e-14	-0.0887236	0.0613625	0.148207	0.806095	20
All_epilepsy	ENSG00000173950	3	XXYLT1	195271159	rs112293579	3	195438295	T	C	0.803181	-0.0212	0.0145	0.1418	0.328439	0.0344341	1.45332e-21	-0.0645477	0.0446638	0.148405	0.786391	20
All_epilepsy	ENSG00000214491	22	SEC14L6	30546682	rs5753193	22	30539442	G	C	0.752485	-0.0191	0.0132	0.1485	0.726418	0.0273964	6.49579e-155	-0.0262934	0.0181984	0.148508	0.863735	20
All_epilepsy	ENSG00000101782	18	RIOK3	23453287	rs11877146	18	23488154	A	G	0.667992	-0.0178	0.012	0.1382	-0.172173	0.0271155	2.15876e-10	0.103385	0.0715741	0.148615	0.0781618	20
All_epilepsy	ENSG00000255690	7	AC005013.1	28958330	rs107542	7	28962275	G	A	0.786282	-0.0329	0.0224	0.1426	0.245573	0.0308664	1.7769e-15	-0.133972	0.0927566	0.148642	0.482445	20
All_epilepsy	ENSG00000055147	5	FAM114A2	154038905	rs2560056	5	154015912	T	C	0.380716	-0.0168	0.0116	0.1491	-0.484316	0.025293	1.00189e-81	0.0346881	0.0240197	0.148697	0.509673	20
All_epilepsy	ENSG00000171931	17	FBXW10	18744026	rs142064399	17	18811907	A	G	0.926441	0.0335	0.0231	0.1461	0.729293	0.0463626	9.39122e-56	0.0459349	0.0318088	0.148713	0.2253	20
All_epilepsy	ENSG00000188672	1	RHCE	25430192	rs3093638	1	25358993	G	A	0.55666	0.0269	0.0186	0.1477	0.606304	0.0235537	4.02363e-146	0.0443672	0.030726	0.14875	0.305239	20
All_epilepsy	ENSG00000140807	16	NKD1	50548396	rs8047853	16	50480586	G	A	0.61829	-0.0298	0.02	0.1371	0.167588	0.0287015	5.25152e-09	-0.177817	0.123164	0.148813	0.889104	6
All_epilepsy	ENSG00000014914	1	MTMR11	149936879	rs1868992	1	149936215	A	G	0.740557	0.0369	0.0252	0.1434	-0.254505	0.0294314	5.26858e-18	-0.144987	0.100425	0.148814	0.518189	20
All_epilepsy	ENSG00000196152	9	ZNF79	127424374	rs2253811	9	127467285	C	A	0.467197	0.0169	0.0114	0.1386	-0.20826	0.0328859	2.40752e-10	-0.0811486	0.0562191	0.148898	0.262388	7
All_epilepsy	ENSG00000163864	3	NMNAT3	139678017	rs9833539	3	139675946	A	T	0.552684	0.0166	0.0114	0.1447	0.291543	0.0271314	6.21568e-27	0.0569384	0.0394597	0.149034	0.45858	20
All_epilepsy	ENSG00000130595	11	TNNT3	1919703	rs2734498	11	1921984	T	C	0.614314	-0.0278	0.019	0.1428	0.242449	0.0279196	3.82763e-18	-0.114663	0.0794718	0.149071	0.476035	20
All_epilepsy	ENSG00000118655	1	DCLRE1B	113905213	rs3761936	1	113907040	T	C	0.807157	0.0223	0.0152	0.1416	0.278595	0.0349985	1.71761e-15	0.0800444	0.0554784	0.149075	0.372165	20
All_epilepsy	ENSG00000141293	17	SKAP1	48430275	rs9907565	17	48457983	A	G	0.890656	-0.0282	0.0192	0.1403	-0.333374	0.0433844	1.53956e-14	0.0845896	0.0586356	0.149124	0.651727	20
All_epilepsy	ENSG00000154645	21	CHODL	17901263	rs9653741	21	17819418	G	T	0.641153	-0.028	0.0192	0.1454	0.252433	0.0261594	4.92515e-22	-0.110921	0.0769236	0.149314	0.376586	12
All_epilepsy	ENSG00000236125	8	USP17L4	7337115	rs35292150	8	7296514	G	A	0.951292	0.13	0.0872	0.1363	0.684546	0.120553	1.3596e-08	0.189907	0.131701	0.149314	0.854709	8
All_epilepsy	ENSG00000171757	3	LRRC34	169812986	rs9814802	3	169814589	A	G	0.592445	-0.0171	0.0118	0.1461	0.388973	0.0269141	2.421e-47	-0.0439619	0.0304884	0.149324	0.200692	20
All_epilepsy	ENSG00000205436	14	EXOC3L4	103100144	rs729183	14	103110106	T	C	0.756461	-0.0378	0.0257	0.1414	-0.268608	0.0369241	3.47447e-13	0.140725	0.0976144	0.149402	0.220644	20
All_epilepsy	ENSG00000100417	22	PMM1	41589847	rs76302306	22	41848379	G	A	0.959245	0.0778	0.0521	0.1353	-0.360351	0.0653	3.421e-08	-0.2159	0.149781	0.14946	0.345067	11
All_epilepsy	ENSG00000091536	17	MYO15A	18118582	rs865923	17	18151603	T	C	0.397614	0.0169	0.0117	0.147	-0.553148	0.0249812	1.22937e-108	-0.0305524	0.0211966	0.149477	0.402974	20
All_epilepsy	ENSG00000163904	3	SENP2	185582496	rs34187723	3	185631637	T	C	0.676938	0.0177	0.0119	0.138	0.203235	0.0352864	8.43135e-09	0.0870911	0.0604738	0.149826	0.833024	11
All_epilepsy	ENSG00000083828	19	ZNF586	57769655	rs6510097	19	57789860	C	T	0.593439	-0.0166	0.0115	0.148	0.503066	0.0246089	7.02021e-93	-0.0329977	0.0229167	0.149898	0.276667	20
All_epilepsy	ENSG00000240654	13	C1QTNF9	24307166	rs112765090	13	23889728	T	C	0.866799	0.025	0.0173	0.149	-0.669814	0.0396898	6.73417e-64	-0.0373238	0.0259226	0.149919	0.529803	20
All_epilepsy	ENSG00000059122	16	FLYWCH1	2911937	rs9928222	16	2936322	T	C	0.50497	0.0268	0.0186	0.1485	-0.786708	0.021586	8.16809e-291	-0.034066	0.0236613	0.149942	0.322661	20
All_epilepsy	ENSG00000083535	13	PIBF1	72782133	rs9573045	13	72846550	G	A	0.733598	-0.0179	0.0124	0.1481	0.502033	0.0270982	1.26469e-76	-0.035655	0.0247744	0.150098	0.879014	20
All_epilepsy	ENSG00000105707	19	HPN	35040506	rs28616221	19	35063575	A	G	0.16501	-0.023	0.0155	0.1359	0.217326	0.0368424	3.66155e-09	-0.105832	0.0735434	0.15014	0.260537	12
All_epilepsy	ENSG00000157017	3	GHRL	10291451	rs35681	3	10287693	T	C	0.460239	0.0163	0.0113	0.1505	-0.494286	0.0243438	1.17571e-91	-0.0329768	0.0229189	0.150193	0.768131	20
All_epilepsy	ENSG00000157014	3	TATDN2	10248023	rs164939	3	10275076	C	G	0.734592	0.0191	0.0131	0.1447	-0.253925	0.0293033	4.49932e-18	-0.0752191	0.0523152	0.150489	0.719565	20
All_epilepsy	ENSG00000053108	5	FSTL4	133612541	rs10463903	5	133163494	C	G	0.428429	-0.0278	0.0188	0.1402	-0.170813	0.02776	7.5935e-10	0.162751	0.113195	0.150494	0.150471	11
All_epilepsy	ENSG00000143971	2	ETAA1	67397322	rs1486134	2	67412637	G	T	0.266402	0.0181	0.0125	0.1473	0.361788	0.0298343	7.63545e-34	0.0500293	0.034796	0.150495	0.281784	20
All_epilepsy	ENSG00000103126	16	AXIN1	352723	rs56389427	16	341479	T	A	0.903579	0.053	0.0356	0.1371	-0.247248	0.0446811	3.13723e-08	-0.21436	0.149105	0.150535	0.205571	20
All_epilepsy	ENSG00000105135	19	ILVBL	15125786	rs8104624	19	15128094	C	T	0.688867	-0.0176	0.0121	0.146	0.253868	0.0273364	1.58996e-20	-0.0693274	0.0482436	0.150711	0.342266	15
All_epilepsy	ENSG00000164764	8	SBSPON	73124088	rs2306492	8	73039667	G	A	0.658052	0.0181	0.0122	0.1394	-0.169972	0.0295336	8.65394e-09	-0.106488	0.0741232	0.15082	0.411358	15
All_epilepsy	ENSG00000156787	8	TBC1D31	123041968	rs11786727	8	123101907	G	A	0.708748	-0.0179	0.0124	0.1484	-0.420136	0.0294122	2.73758e-46	0.0426053	0.0296646	0.150936	0.956115	20
All_epilepsy	ENSG00000204149	10	AGAP6	49987165	rs2002273	10	49886614	C	T	0.667992	-0.0312	0.0215	0.1457	0.273813	0.0273103	1.17167e-23	-0.113947	0.0793391	0.150946	0.00502712	20
All_epilepsy	ENSG00000148482	10	SLC39A12	17951839	rs690759	10	17954774	A	G	0.370775	0.0301	0.0207	0.1467	-0.240136	0.0263227	7.32082e-20	-0.125345	0.0872892	0.151008	0.0101387	20
All_epilepsy	ENSG00000105497	19	ZNF175	51571283	rs3752129	19	51571508	A	G	0.246521	0.0329	0.0228	0.1492	-0.424594	0.0302052	6.9782e-45	-0.0774858	0.0539806	0.151162	0.606578	20
All_epilepsy	ENSG00000159063	11	ALG8	78139653	rs11237379	11	78074911	T	C	0.54672	-0.0164	0.0114	0.152	-0.513107	0.0243114	7.06534e-99	0.0319622	0.0222691	0.151211	0.890204	20
All_epilepsy	ENSG00000180817	10	PPA1	70233911	rs10999196	10	70222549	T	C	0.634195	0.0176	0.0122	0.1482	-0.385158	0.02708	6.59634e-46	-0.0456955	0.0318378	0.151213	0.0338038	20
All_epilepsy	ENSG00000136631	1	VPS45	150067702	rs973374	1	150162537	G	A	0.734592	0.0369	0.0252	0.1437	-0.221848	0.0307686	5.58697e-13	-0.16633	0.11591	0.151289	0.968821	20
All_epilepsy	ENSG00000167965	16	MLST8	2204248	rs26872	16	2197643	C	T	0.599404	0.0168	0.0116	0.1474	-0.270698	0.0260051	2.24634e-25	-0.0620619	0.043265	0.151441	0.282606	20
All_epilepsy	ENSG00000121900	1	TMEM54	32901438	rs139561991	1	32791522	C	T	0.970179	-0.0876	0.0597	0.1422	0.53688	0.0790483	1.10743e-11	-0.163165	0.113763	0.151502	0.571789	12
All_epilepsy	ENSG00000158411	2	MITD1	99181058	rs6739579	2	99115089	T	C	0.646123	-0.0172	0.0119	0.1486	-0.306954	0.0266931	1.32836e-30	0.0560344	0.039073	0.151545	0.00693218	20
All_epilepsy	ENSG00000171115	7	GIMAP8	150450630	rs1113485	7	150463201	A	G	0.628231	0.0176	0.0122	0.1475	-0.352509	0.026864	2.46346e-39	-0.0499277	0.0348175	0.151577	0.0175995	20
All_epilepsy	ENSG00000187642	1	C1orf170	982093	rs3128110	1	995153	C	G	0.638171	-0.0302	0.0209	0.1478	0.311088	0.0268106	3.96952e-31	-0.0970785	0.0677024	0.151601	0.533556	20
All_epilepsy	ENSG00000139597	13	N4BP2L1	32428311	rs1460817	13	32354267	T	C	0.72664	0.0187	0.0128	0.143	-0.229159	0.0306863	8.15469e-14	-0.0816026	0.0569152	0.151641	0.493642	19
All_epilepsy	ENSG00000138119	10	MYOF	93482334	rs111465954	10	93313730	G	A	0.969185	-0.0861	0.0594	0.1468	0.697506	0.0718812	2.91043e-22	-0.12344	0.0861054	0.15169	0.171082	8
All_epilepsy	ENSG00000135968	2	GCC2	108448561	rs12478285	2	108435297	G	A	0.592445	0.0166	0.0115	0.1502	-0.310207	0.0255322	5.7647e-34	-0.0535127	0.0373328	0.151744	0.957788	20
All_epilepsy	ENSG00000196431	22	CRYBA4	26621963	rs5761627	22	26608334	A	G	0.808151	0.0213	0.0145	0.1423	0.224187	0.0345191	8.32544e-11	0.0950098	0.0663118	0.151923	0.316704	20
All_epilepsy	ENSG00000114446	3	IFT57	108222435	rs1289771	3	108210974	A	C	0.862823	-0.0238	0.0165	0.1493	-0.457728	0.0370067	3.85537e-35	0.051996	0.0362919	0.151939	0.253077	20
All_epilepsy	ENSG00000144118	2	RALB	120240064	rs6542572	2	120229132	G	A	0.26839	-0.0188	0.0128	0.1418	0.189159	0.0290879	7.87337e-11	-0.0993875	0.0693725	0.151954	0.0245297	20
All_epilepsy	ENSG00000145423	4	SFRP2	153789083	rs77825209	4	153957768	A	C	0.857853	0.0256	0.0173	0.1387	0.229425	0.0404101	1.36757e-08	0.111584	0.0779253	0.152164	0.0654892	20
All_epilepsy	ENSG00000105258	19	POLR2I	36114251	rs10427033	19	36109841	T	G	0.289264	0.0181	0.0124	0.1452	-0.20521	0.0278244	1.64099e-13	-0.0882022	0.0615979	0.152172	0.89477	20
All_epilepsy	ENSG00000176046	16	NUPR1	28539174	rs17707300	16	28582026	C	T	0.32505	-0.0301	0.0206	0.1439	0.191974	0.0267582	7.26249e-13	-0.156792	0.109509	0.152209	0.143807	20
All_epilepsy	ENSG00000114698	3	PLSCR4	146251179	rs9880432	3	146222786	T	C	0.658052	0.0173	0.012	0.151	-0.341897	0.028479	3.33656e-33	-0.0506001	0.0353505	0.152321	0.0537795	20
All_epilepsy	ENSG00000172331	7	BPGM	134646811	rs889875	7	134669776	A	G	0.530815	-0.0169	0.0114	0.1378	-0.15044	0.0274365	4.17699e-08	0.112337	0.0784984	0.152409	0.786017	14
All_epilepsy	ENSG00000183891	2	TTC32	19901983	rs6755153	2	19936531	G	A	0.888668	-0.0281	0.0196	0.1511	-1.05094	0.0452834	3.78054e-119	0.0267381	0.0186856	0.152446	0.0410401	20
All_epilepsy	ENSG00000244414	1	CFHR1	196819757	rs1963606	1	196853723	C	T	0.562624	0.0164	0.0114	0.1487	-0.370987	0.0267174	7.74493e-44	-0.0442064	0.0308933	0.152448	0.722873	20
All_epilepsy	ENSG00000178562	2	CD28	203706475	rs17533699	2	203732310	G	C	0.814115	-0.022	0.015	0.1406	0.229067	0.0352594	8.21555e-11	-0.096042	0.0671312	0.152527	0.670014	20
All_epilepsy	ENSG00000166851	16	PLK1	23678869	rs59301322	16	23685065	T	C	0.982107	-0.121	0.0821	0.1404	0.623911	0.105053	2.86766e-09	-0.193938	0.13558	0.152595	0.61074	13
All_epilepsy	ENSG00000115598	2	IL1RL2	102187006	rs1960510	2	102205805	C	T	0.599404	0.0167	0.0116	0.1491	-0.338313	0.0272595	2.2836e-35	-0.0493626	0.0345177	0.152698	0.131761	20
All_epilepsy	ENSG00000115828	2	QPCT	37342827	rs12467820	2	37345663	G	T	0.456262	-0.0165	0.0115	0.1504	0.430919	0.0247285	5.23838e-68	-0.0382902	0.0267774	0.152733	0.707552	20
All_epilepsy	ENSG00000089486	16	CDIP1	4538828	rs863501	16	4538393	G	C	0.7167	0.0188	0.013	0.1474	-0.273123	0.0288238	2.65232e-21	-0.0688335	0.0481487	0.152832	0.00034099	20
All_epilepsy	ENSG00000138606	15	SHF	45201175	rs62026661	15	45188118	G	A	0.638171	-0.0171	0.0119	0.1519	0.387177	0.0278216	5.03635e-44	-0.0441659	0.0308988	0.152896	0.552607	20
All_epilepsy	ENSG00000197961	19	ZNF121	9584533	rs142589463	19	9601151	C	T	0.913519	0.0496	0.0336	0.14	-0.243298	0.0430205	1.55484e-08	-0.203865	0.142729	0.153196	0.172366	20
All_epilepsy	ENSG00000197632	18	SERPINB2	63871692	rs1506411	18	63808269	C	A	0.934394	-0.0367	0.0254	0.1484	-0.681836	0.0720864	3.12092e-21	0.0538252	0.0376845	0.153202	0.584034	20
All_epilepsy	ENSG00000168216	6	LMBRD1	69867236	rs9346341	6	69737420	T	C	0.532803	-0.0167	0.0114	0.1425	-0.169292	0.0263646	1.35204e-10	0.0986461	0.0690694	0.153229	0.154583	14
All_epilepsy	ENSG00000243335	7	KCTD7	66628767	rs1544549	7	66625676	T	A	0.412525	-0.0166	0.0115	0.1499	-0.261632	0.0265676	7.00607e-23	0.0634479	0.0444246	0.153229	0.847396	14
All_epilepsy	ENSG00000180884	19	ZNF792	34964229	rs2546030	19	34964226	G	A	0.505964	-0.0272	0.0189	0.1504	-0.310123	0.0268803	8.5669e-31	0.0877071	0.0614159	0.153267	0.342898	20
All_epilepsy	ENSG00000119514	9	GALNT12	98807670	rs1137654	9	98808054	A	T	0.913519	-0.0492	0.0339	0.1463	0.390248	0.0491075	1.91391e-15	-0.126074	0.0883047	0.153374	0.595799	17
All_epilepsy	ENSG00000140832	16	MARVELD3	71626161	rs9940217	16	71687610	G	A	0.677932	0.0173	0.0121	0.1519	-0.5762	0.025254	3.1664e-115	-0.0300243	0.0210408	0.153593	0.184725	20
All_epilepsy	ENSG00000216937	10	CCDC7	32446140	rs7086237	10	32887386	A	T	0.827038	0.0219	0.0152	0.1485	-0.354174	0.0348906	3.27987e-24	-0.0618339	0.0433468	0.153726	0.656149	20
All_epilepsy	ENSG00000156345	9	CDK20	87974753	rs1331224	9	87964905	A	G	0.917495	-0.031	0.0211	0.1432	-0.276515	0.0465843	2.92417e-09	0.11211	0.0786095	0.153823	0.13503	15
All_epilepsy	ENSG00000166402	11	TUB	8019244	rs11041778	11	8172193	G	C	0.900596	-0.028	0.0191	0.1426	0.260907	0.0424432	7.88628e-10	-0.107318	0.0752591	0.153874	0.326256	14
All_epilepsy	ENSG00000185294	17	SPPL2C	45844881	rs55980621	17	45691130	C	T	0.760437	-0.0354	0.0245	0.1493	-0.279272	0.0317052	1.26946e-18	0.126758	0.0889005	0.153914	NA	NA
All_epilepsy	ENSG00000139168	12	ZCRB1	42326118	rs1669913	12	42413058	T	A	0.635189	-0.0169	0.0117	0.1487	-0.237344	0.026864	1.00098e-18	0.0712048	0.0499501	0.154007	0.360678	20
All_epilepsy	ENSG00000196689	17	TRPV1	3597098	rs17707155	17	3601939	C	T	0.710736	0.0187	0.013	0.1509	-0.308185	0.0291952	4.76536e-26	-0.0606779	0.0425723	0.154074	0.192761	20
All_epilepsy	ENSG00000172888	3	ZNF621	40524878	rs13067617	3	40540899	T	A	0.557654	-0.0278	0.0189	0.1425	-0.149356	0.0260022	9.2466e-09	0.186132	0.130626	0.15418	0.13373	20
All_epilepsy	ENSG00000109339	4	MAPK10	86594314	rs3775167	4	86024988	C	T	0.763419	-0.019	0.013	0.1439	-0.190137	0.0297423	1.62875e-10	0.0999282	0.070136	0.154222	0.818119	16
All_epilepsy	ENSG00000144741	3	SLC25A26	66133610	rs146159281	3	66236632	G	A	0.658052	0.0308	0.0216	0.1528	0.828425	0.0248003	1.20577e-244	0.037179	0.0260973	0.154265	0.223999	20
All_epilepsy	ENSG00000007516	16	BAIAP3	1333601	rs4984814	16	1335649	A	C	0.542744	-0.0284	0.0199	0.1538	-0.502064	0.0244195	6.26329e-94	0.0565665	0.0397317	0.15453	0.0252358	20
All_epilepsy	ENSG00000248099	19	INSL3	17821574	rs3761048	19	17824479	G	A	0.875746	-0.0523	0.0365	0.1512	-0.497582	0.0405276	1.19491e-34	0.105108	0.0738526	0.154673	0.628059	9
All_epilepsy	ENSG00000177839	5	PCDHB9	141187127	rs643918	5	141196709	C	G	0.767396	-0.0339	0.0237	0.1523	0.536564	0.0383298	1.58974e-44	-0.0631798	0.0444	0.154745	0.0367256	20
All_epilepsy	ENSG00000107937	10	GTPBP4	988434	rs148276311	10	996041	C	G	0.985089	0.1227	0.0835	0.1419	0.542511	0.0953647	1.27935e-08	0.226171	0.158966	0.154805	0.857013	7
All_epilepsy	ENSG00000227729	14	RD3L	103942561	rs8019352	14	104046244	C	T	0.668986	0.0293	0.0199	0.1409	0.203717	0.0368572	3.25383e-08	0.143827	0.101091	0.154809	0.0524253	20
All_epilepsy	ENSG00000176473	14	WDR25	100380910	rs55869502	14	100359333	T	C	0.475149	-0.0166	0.0116	0.1534	0.329607	0.0252352	5.47123e-39	-0.050363	0.035404	0.154875	0.695927	20
All_epilepsy	ENSG00000198018	10	ENTPD7	99659509	rs6584316	10	99715282	C	T	0.692843	0.0296	0.0207	0.1532	-0.373327	0.0276145	1.20479e-41	-0.0792871	0.0557567	0.155021	0.440711	20
All_epilepsy	ENSG00000179299	4	NSUN7	40749925	rs6447388	4	40756109	T	A	0.54175	-0.0166	0.0115	0.1487	0.222919	0.0271999	2.49347e-16	-0.0744663	0.0523822	0.155143	0.158131	20
All_epilepsy	ENSG00000063761	14	ADCK1	77800109	rs11846215	14	77789177	A	G	0.573559	0.0169	0.0117	0.1476	-0.209679	0.026187	1.1754e-15	-0.0805993	0.0567002	0.155172	0.0332703	20
All_epilepsy	ENSG00000127995	7	CASD1	94509219	rs17166357	7	94559958	A	G	0.858847	0.0398	0.0273	0.1446	0.239841	0.0375573	1.70281e-10	0.165943	0.116754	0.155227	0.617469	19
All_epilepsy	ENSG00000188820	6	FAM26F	116461370	rs117361304	6	116462456	T	G	0.908549	0.0295	0.0207	0.1547	0.912107	0.0481399	4.67485e-80	0.0323427	0.0227588	0.155286	0.414773	20
All_epilepsy	ENSG00000114166	3	KAT2B	20040446	rs3828348	3	20072556	G	A	0.599404	-0.0166	0.0116	0.154	-0.316224	0.0263881	4.331e-33	0.0524945	0.0369435	0.155334	0.0072079	20
All_epilepsy	ENSG00000023839	10	ABCC2	99782640	rs2805489	10	99878850	C	G	0.461233	0.0165	0.0113	0.1441	0.167513	0.0273454	9.02292e-10	0.0985001	0.0693475	0.155496	0.340482	20
All_epilepsy	ENSG00000184144	1	CNTN2	205042937	rs6662930	1	205072337	T	C	0.542744	-0.0165	0.0114	0.1482	-0.189371	0.0258696	2.47602e-13	0.0871306	0.0613648	0.155643	0.00215241	20
All_epilepsy	ENSG00000113552	5	GNPDA1	142013041	rs164080	5	142011967	G	A	0.538767	-0.0173	0.012	0.1492	0.208755	0.0257614	5.34441e-16	-0.0828723	0.0583863	0.155789	0.581444	6
All_epilepsy	ENSG00000169676	4	DRD5	9781634	rs9917965	4	9612896	T	A	0.94831	-0.0365	0.0254	0.151	-0.531831	0.0585421	1.04081e-19	0.0686308	0.0483533	0.155794	0.638367	20
All_epilepsy	ENSG00000174527	12	MYO1H	109347903	rs9668192	12	109423106	T	A	0.534791	-0.0284	0.0198	0.1514	0.252917	0.0257264	8.2792e-23	-0.11229	0.0791156	0.155807	0.434111	20
All_epilepsy	ENSG00000140279	15	DUOX2	45114325	rs62026661	15	45188118	G	A	0.638171	-0.0171	0.0119	0.1519	0.254435	0.0283961	3.24091e-19	-0.0672077	0.0473679	0.155944	0.208166	20
All_epilepsy	ENSG00000141576	17	RNF157	76240493	rs7225367	17	76241453	G	A	0.349901	0.0173	0.0118	0.1439	-0.150938	0.0268392	1.86802e-08	-0.114616	0.0807905	0.155991	0.587183	16
All_epilepsy	ENSG00000104880	19	ARHGEF18	7395113	rs2287909	19	7441782	T	G	0.667992	-0.0176	0.0121	0.1468	0.172628	0.0269605	1.52353e-10	-0.101953	0.0718787	0.156072	0.572172	20
All_epilepsy	ENSG00000034239	8	EFCAB1	48735311	rs3750259	8	48735351	C	A	0.394632	0.0166	0.0117	0.1562	1.00785	0.0203473	0	0.0164706	0.0116136	0.156126	0.0529876	20
All_epilepsy	ENSG00000168958	2	MFF	227325165	rs6754433	2	227334057	A	G	0.658052	-0.0171	0.012	0.1537	-0.359421	0.0263737	2.72957e-42	0.0475766	0.0335691	0.156403	0.603544	20
All_epilepsy	ENSG00000164258	5	NDUFS4	53560633	rs2279516	5	53560674	G	C	0.406561	0.017	0.0116	0.1428	0.145699	0.0261992	2.67926e-08	0.116679	0.0823342	0.156443	0.183211	20
All_epilepsy	ENSG00000163689	3	C3orf67	59050084	rs4594634	3	59037511	G	C	0.757455	-0.0197	0.0137	0.1506	-0.259468	0.0316772	2.59065e-16	0.0759245	0.0536078	0.156688	0.538235	20
All_epilepsy	ENSG00000138002	2	IFT172	27489789	rs704795	2	27493627	G	A	0.624254	0.0275	0.0191	0.1514	-0.206674	0.0263171	4.05554e-15	-0.13306	0.0939566	0.156721	0.283549	20
All_epilepsy	ENSG00000185483	1	ROR1	63774017	rs2806546	1	64096329	G	A	0.770378	-0.0195	0.0137	0.1544	0.43366	0.0309828	1.63048e-44	-0.0449661	0.0317545	0.156759	0.107487	15
All_epilepsy	ENSG00000132196	1	HSD17B7	162790702	rs4657230	1	162800626	G	C	0.652087	-0.0175	0.0122	0.1492	-0.251609	0.0285245	1.13645e-18	0.0695524	0.0491249	0.156826	0.438364	20
All_epilepsy	ENSG00000144320	2	KIAA1715	176002839	rs1374368	2	175857207	G	C	0.767396	-0.0194	0.0136	0.153	0.367952	0.0318463	7.04628e-31	-0.0527243	0.037242	0.156857	0.747504	20
All_epilepsy	ENSG00000182704	11	TSKU	76782251	rs10793190	11	76733702	C	G	0.205765	-0.0194	0.0135	0.1498	-0.264313	0.0324732	3.97242e-16	0.073398	0.0518658	0.157024	0.0597538	13
All_epilepsy	ENSG00000096395	6	MLN	33804003	rs4711345	6	33763177	A	G	0.434394	-0.0165	0.0115	0.1503	-0.221702	0.0259745	1.39671e-17	0.0744241	0.0525991	0.157089	0.619588	20
All_epilepsy	ENSG00000100253	22	MIOX	50486784	rs8135083	22	50501285	G	A	0.238569	-0.0303	0.0213	0.1548	-0.382537	0.0282987	1.22794e-41	0.0792081	0.0559884	0.15715	0.613651	20
All_epilepsy	ENSG00000125834	20	STK35	2101827	rs1971598	20	2078587	T	C	0.760437	-0.0359	0.0246	0.1442	-0.181736	0.0316051	8.91378e-09	0.197539	0.139653	0.157213	0.671915	12
All_epilepsy	ENSG00000111911	6	HINT3	125956770	rs6569445	6	125984660	C	T	0.354871	0.0171	0.0119	0.1509	-0.21339	0.0268192	1.76831e-15	-0.0801351	0.0566687	0.157333	0.287888	18
All_epilepsy	ENSG00000011295	17	TTC19	15999784	rs139400668	17	16176217	C	T	0.979125	-0.0658	0.0453	0.1462	0.677459	0.109856	6.96857e-10	-0.0971277	0.0686974	0.157407	0.851893	14
All_epilepsy	ENSG00000187193	16	MT1X	56682470	rs1599933	16	56681950	A	C	0.582505	-0.0167	0.0116	0.1482	-0.191564	0.0259607	1.59483e-13	0.0871771	0.0616959	0.157652	0.973474	20
All_epilepsy	ENSG00000104213	8	PDGFRL	17576433	rs139688896	8	17590520	T	C	0.970179	0.0525	0.0369	0.1549	-0.889086	0.0747609	1.29627e-32	-0.0590494	0.0417993	0.157747	0.106774	20
All_epilepsy	ENSG00000099769	16	IGFALS	1794971	rs2983907	16	1863335	C	T	0.304175	-0.0179	0.0125	0.1535	-0.243463	0.0282722	7.21738e-18	0.0735223	0.0520475	0.157773	0.302011	20
All_epilepsy	ENSG00000174080	11	CTSF	66568841	rs11227523	11	66538467	C	T	0.758449	0.0189	0.0132	0.1498	-0.259995	0.0301443	6.40925e-18	-0.0726937	0.051465	0.157806	0.834697	11
All_epilepsy	ENSG00000128694	2	OSGEPL1	189763227	rs12693551	2	189664505	T	C	0.271372	0.0188	0.0129	0.1454	0.166875	0.0292506	1.16343e-08	0.112659	0.079786	0.157944	0.19652	20
All_epilepsy	ENSG00000182993	12	C12orf60	14803666	rs11830399	12	14803998	G	C	0.411531	0.0161	0.0114	0.1587	0.841406	0.0224713	7.63388e-307	0.0191346	0.0135584	0.158163	0.367409	20
All_epilepsy	ENSG00000084463	12	WBP11	14803486	rs3177268	12	14803426	T	G	0.813121	0.0341	0.0238	0.1516	0.272144	0.0333534	3.36693e-16	0.125302	0.0887919	0.158191	0.534713	20
All_epilepsy	ENSG00000026103	10	FAS	89002580	rs6586163	10	88992261	A	C	0.530815	-0.0161	0.0114	0.1566	-0.807507	0.0226059	1.86122e-279	0.0199379	0.0141286	0.158192	0.614838	20
All_epilepsy	ENSG00000106624	7	AEBP1	44104345	rs2537193	7	44101071	G	C	0.671968	-0.0174	0.0123	0.1555	-0.492082	0.0263343	6.43617e-78	0.0353599	0.0250673	0.158363	0.580511	20
All_epilepsy	ENSG00000126777	14	KTN1	55580207	rs1188072	14	55504762	G	A	0.780318	0.0197	0.0137	0.1521	0.241547	0.0332672	3.84809e-13	0.0815577	0.0578194	0.158374	0.479395	20
All_epilepsy	ENSG00000107736	10	CDH23	71396920	rs10999896	10	71581464	T	C	0.918489	0.0486	0.0339	0.151	0.383574	0.0489202	4.47684e-15	0.126703	0.0898445	0.158466	0.156055	15
All_epilepsy	ENSG00000165917	11	RAPSN	47449143	rs113459934	11	47543170	G	A	0.882704	-0.0431	0.0299	0.1494	-0.274616	0.04031	9.58503e-12	0.156946	0.11129	0.158466	0.00722349	20
All_epilepsy	ENSG00000127666	19	TICAM1	4831704	rs10415014	19	4818475	C	A	0.870775	-0.0384	0.0269	0.153	0.318667	0.0359677	8.01579e-19	-0.120502	0.0855029	0.158737	0.556238	20
All_epilepsy	ENSG00000221955	3	SLC12A8	125212864	rs2945116	3	125121292	C	T	0.829026	-0.0222	0.0157	0.157	0.622007	0.0362585	5.78695e-66	-0.0356909	0.0253265	0.158766	0.607167	20
All_epilepsy	ENSG00000133703	12	KRAS	25250936	rs12424283	12	25225092	G	A	0.477137	-0.0167	0.0115	0.1456	0.154263	0.0264756	5.6568e-09	-0.108257	0.0768286	0.158814	0.467114	20
All_epilepsy	ENSG00000125779	20	PANK2	3888869	rs6052169	20	3915802	T	C	0.511928	0.0163	0.0114	0.1531	-0.212604	0.0257054	1.33063e-16	-0.0766684	0.0544162	0.158857	0.369136	20
All_epilepsy	ENSG00000135744	1	AGT	230714122	rs2296797	1	230684859	G	T	0.789264	-0.0195	0.0138	0.1586	0.544773	0.0298019	1.19866e-74	-0.0357947	0.0254072	0.158882	0.375224	20
All_epilepsy	ENSG00000198756	1	COLGALT2	184037729	rs7539021	1	183966697	G	A	0.604374	0.027	0.0191	0.1572	0.447594	0.0267812	1.05397e-62	0.0603226	0.042825	0.158959	0.10076	20
All_epilepsy	ENSG00000151327	14	FAM177A1	35044907	rs72664816	14	35111942	C	T	0.848907	-0.0209	0.0147	0.1548	0.336909	0.0328282	1.03657e-24	-0.0620345	0.0440486	0.159037	0.0512161	20
All_epilepsy	ENSG00000105341	19	ATP5SL	41440717	rs13346603	19	41439932	T	A	0.593439	-0.0288	0.0204	0.157	0.476459	0.0251849	8.04588e-80	-0.0604459	0.0429349	0.159175	0.88566	20
All_epilepsy	ENSG00000196502	16	SULT1A1	28623625	rs4149406	16	28595749	G	A	0.326044	-0.0299	0.0212	0.158	-0.581985	0.0248137	1.19768e-121	0.0513759	0.0364928	0.15918	0.0171014	20
All_epilepsy	ENSG00000254126	2	CD8BP	106487364	rs4234108	2	106535686	A	G	0.828032	-0.0208	0.0147	0.157	0.48441	0.0346735	2.35634e-44	-0.0429388	0.0305015	0.159201	0.275429	20
All_epilepsy	ENSG00000134184	1	GSTM1	109687814	rs36209093	1	109687165	T	C	0.636183	-0.0341	0.0242	0.1591	-0.890733	0.0297934	2.15226e-196	0.0382831	0.0271988	0.159271	0.365492	20
All_epilepsy	ENSG00000184602	16	SNN	11668455	rs8191279	16	11670473	G	C	0.523857	0.0271	0.019	0.1525	-0.222162	0.0256467	4.61933e-18	-0.121983	0.0866748	0.159319	0.161243	20
All_epilepsy	ENSG00000127578	16	WFIKKN1	630985	rs2269557	16	627629	C	T	0.255467	-0.0193	0.0137	0.1586	0.841138	0.0266109	2.7959e-219	-0.0229451	0.0163036	0.15932	0.34292	20
All_epilepsy	ENSG00000147324	8	MFHAS1	8893630	rs11775429	8	9067952	A	G	0.585487	-0.0282	0.0194	0.1464	0.156722	0.0278994	1.93852e-08	-0.179936	0.127863	0.159352	0.103485	20
All_epilepsy	ENSG00000184254	15	ALDH1A3	100877714	rs11637451	15	100782337	A	T	0.680915	-0.0283	0.0199	0.1556	0.280429	0.0287625	1.84832e-22	-0.100917	0.0717137	0.159362	0.0497872	20
All_epilepsy	ENSG00000203985	1	LDLRAD1	54018186	rs12059748	1	54192913	T	C	0.984095	0.1113	0.0772	0.1496	-0.533154	0.0823989	9.77438e-11	-0.208758	0.14835	0.159368	0.286657	4
All_epilepsy	ENSG00000197912	16	SPG7	89490719	rs997212	16	89549631	G	A	0.485089	0.0268	0.0189	0.1545	0.286323	0.0255085	3.08778e-29	0.0936007	0.0665341	0.159484	0.884905	20
All_epilepsy	ENSG00000137033	9	IL33	6215786	rs13288823	9	6386584	C	T	0.967197	-0.0363	0.0257	0.1579	-0.856182	0.0578205	1.3083e-49	0.0423975	0.0301532	0.159704	0.512973	20
All_epilepsy	ENSG00000163492	2	CCDC141	179050086	rs2366911	2	178828945	T	C	0.518887	-0.0159	0.0113	0.1615	0.779135	0.0230703	5.0481e-250	-0.0204072	0.0145158	0.159766	0.517091	20
All_epilepsy	ENSG00000114204	3	SERPINI2	167479004	rs13060964	3	167500176	A	G	0.648111	-0.0172	0.0119	0.1491	-0.173585	0.0286823	1.43058e-09	0.0990869	0.0704823	0.159771	0.674812	16
All_epilepsy	ENSG00000138079	2	SLC3A1	44275458	rs7562945	2	44325633	G	T	0.22167	-0.0195	0.0137	0.155	-0.281331	0.0313726	3.03597e-19	0.0693134	0.0493067	0.159796	0.574604	20
All_epilepsy	ENSG00000131018	6	SYNE1	152637801	rs2038615	6	152606132	G	A	0.647117	-0.0174	0.0122	0.1555	-0.232431	0.0291128	1.41896e-15	0.074861	0.0533197	0.160318	0.110109	20
All_epilepsy	ENSG00000160439	19	RDH13	55071291	rs3745913	19	55047554	C	T	0.847913	0.0391	0.0276	0.1569	0.394621	0.0381985	5.11324e-25	0.0990825	0.0705951	0.160458	0.860669	20
All_epilepsy	ENSG00000184428	8	TOP1MT	143359979	rs112796609	8	143315291	G	A	0.693837	-0.031	0.0218	0.1545	0.240181	0.0283019	2.13137e-17	-0.129069	0.0920303	0.160776	0.2815	20
All_epilepsy	ENSG00000185499	1	MUC1	155192916	rs1057941	1	155216951	G	A	0.60835	0.029	0.0203	0.1529	-0.192482	0.0263494	2.77267e-13	-0.150663	0.107462	0.160911	0.834659	20
All_epilepsy	ENSG00000113441	5	LNPEP	96935994	rs139788761	5	96915013	T	A	0.946322	0.0349	0.0242	0.1492	-0.33488	0.056288	2.69127e-09	-0.104216	0.0743575	0.161047	0.806729	20
All_epilepsy	ENSG00000109047	17	RCVRN	9905271	rs1047339	17	9912094	G	A	0.558648	0.0164	0.0117	0.1594	-0.933196	0.0200075	0	-0.017574	0.0125432	0.161191	0.721459	20
All_epilepsy	ENSG00000119041	2	GTF3C3	196799725	rs72918690	2	196799713	C	T	0.936382	0.0709	0.0497	0.1533	0.464408	0.0633105	2.21061e-13	0.152667	0.109023	0.161416	0.441391	11
All_epilepsy	ENSG00000137337	6	MDC1	30717447	rs3132589	6	30704656	C	A	0.979125	0.0585	0.0406	0.1491	-0.508703	0.0856661	2.88169e-09	-0.114998	0.0821268	0.161437	0.198379	20
All_epilepsy	ENSG00000119943	10	PYROXD2	98415182	rs2182168	10	98388596	C	G	0.666004	-0.0167	0.0119	0.1604	-0.514778	0.0255118	1.52801e-90	0.0324412	0.0231726	0.161519	0.939601	20
All_epilepsy	ENSG00000102699	13	PARP4	24512778	rs149096330	13	24496044	C	T	0.907555	-0.025	0.0176	0.1563	0.354753	0.0432415	2.32518e-16	-0.0704715	0.0503501	0.161624	0.61125	19
All_epilepsy	ENSG00000064607	19	SUGP2	19034023	rs4808913	19	19062609	G	T	0.76839	-0.0188	0.013	0.1487	-0.162684	0.0293325	2.91945e-08	0.115562	0.0825814	0.161703	0.422748	17
All_epilepsy	ENSG00000185829	17	ARL17A	46579682	rs2532233	17	46195852	C	T	0.757455	-0.0359	0.0257	0.1626	-1.06606	0.0247037	0	0.0336755	0.0241202	0.162668	NA	NA
All_epilepsy	ENSG00000110025	11	SNX15	65027439	rs486984	11	65024782	A	G	0.290258	0.018	0.0128	0.1603	-0.325556	0.0280613	4.04445e-31	-0.0552901	0.0396052	0.162705	0.0104636	20
All_epilepsy	ENSG00000077463	19	SIRT6	4182565	rs350843	19	4177334	C	A	0.871769	0.0415	0.0296	0.1604	-0.562792	0.0391567	7.66688e-47	-0.0737395	0.0528446	0.162894	0.553293	17
All_epilepsy	ENSG00000167799	11	NUDT8	67629937	rs2447595	11	67618073	T	C	0.573559	0.0163	0.0115	0.1576	-0.204933	0.0261261	4.36416e-15	-0.0795382	0.0570247	0.163075	0.194306	13
All_epilepsy	ENSG00000179256	12	SMCO3	14814182	rs11830399	12	14803998	G	C	0.411531	0.0161	0.0114	0.1587	0.241946	0.0274054	1.06184e-18	0.0665438	0.047717	0.163152	0.66076	20
All_epilepsy	ENSG00000124802	6	EEF1E1	8102559	rs6912186	6	8110026	C	T	0.898608	-0.0287	0.0201	0.1526	-0.296696	0.0458798	1.001e-10	0.0967321	0.0693779	0.163234	0.971514	20
All_epilepsy	ENSG00000113249	5	HAVCR1	157059119	rs6861025	5	157092086	T	C	0.82008	0.021	0.015	0.1597	0.530087	0.0351088	1.65913e-51	0.0396162	0.0284187	0.163312	0.613268	20
All_epilepsy	ENSG00000148290	9	SURF1	133356676	rs571549	9	133354358	C	T	0.534791	-0.0279	0.02	0.1617	0.786169	0.0215817	1.55973e-290	-0.0354886	0.0254585	0.163324	0.212067	20
All_epilepsy	ENSG00000104879	19	CKM	45322875	rs4884	19	45306777	A	G	0.309145	-0.0181	0.0129	0.1593	0.334382	0.0275039	5.22722e-34	-0.0541297	0.0388347	0.163363	0.608709	20
All_epilepsy	ENSG00000177150	18	FAM210A	13726659	rs12957375	18	13655262	G	A	0.874751	-0.0263	0.0183	0.1511	-0.234451	0.0409908	1.06775e-08	0.112177	0.0804811	0.163368	0.68389	20
All_epilepsy	ENSG00000050555	9	LAMC3	131009174	rs2050465	9	131040467	G	C	0.512922	-0.0275	0.0195	0.1576	-0.247845	0.0273017	1.10588e-19	0.110956	0.0796219	0.163456	0.342215	20
All_epilepsy	ENSG00000188959	9	C9orf152	110208189	rs7023507	9	110157819	A	G	0.457256	0.0158	0.0113	0.1648	-0.408792	0.0249775	3.32296e-60	-0.0386505	0.0277431	0.163573	0.413366	20
All_epilepsy	ENSG00000237489	10	LINC00959	130110830	rs662041	10	130073605	A	G	0.903579	-0.0265	0.0188	0.1589	-0.412295	0.0461852	4.37718e-19	0.0642744	0.0461633	0.163824	0.0140352	16
All_epilepsy	ENSG00000143653	1	SCCPDH	246724409	rs78787480	1	246740860	C	G	0.973161	0.0493	0.0349	0.1579	0.664572	0.080744	1.86277e-16	0.0741831	0.0532829	0.163846	0.743422	15
All_epilepsy	ENSG00000119471	9	HSDL2	112380080	rs3813855	9	112379698	C	T	0.807157	0.0214	0.0151	0.1553	-0.251275	0.034003	1.4705e-13	-0.0851656	0.0611886	0.163967	0.62533	20
All_epilepsy	ENSG00000168453	8	HR	22133384	rs4872277	8	22091861	C	G	0.701789	-0.0286	0.0202	0.156	0.212958	0.0281065	3.54182e-14	-0.134299	0.0964964	0.163998	0.152393	20
All_epilepsy	ENSG00000132507	17	EIF5A	7306999	rs4796398	17	7304878	T	C	0.558648	-0.016	0.0114	0.1607	-0.274673	0.0256565	9.56014e-27	0.0582511	0.041859	0.164043	0.631495	20
All_epilepsy	ENSG00000166743	16	ACSM1	20698890	rs2341643	16	20703900	A	G	0.412525	-0.0268	0.0192	0.1617	0.432201	0.0251736	4.54729e-66	-0.0620082	0.0445704	0.164152	0.000362646	20
All_epilepsy	ENSG00000091164	18	TXNL1	56651600	rs144857943	18	56607850	C	T	0.959245	0.0812	0.0567	0.1523	0.372974	0.063643	4.61753e-09	0.21771	0.156495	0.164176	0.169646	9
All_epilepsy	ENSG00000198604	14	BAZ1A	34862322	rs1400745	14	34886094	G	A	0.542744	-0.0161	0.0114	0.1581	-0.21305	0.0264231	7.44446e-16	0.0755692	0.0543233	0.164194	0.00197431	20
All_epilepsy	ENSG00000162645	1	GBP2	89126114	rs1048401	1	89060283	T	C	0.964215	-0.0763	0.0534	0.153	0.412219	0.068857	2.14273e-09	-0.185096	0.133181	0.164589	0.933296	12
All_epilepsy	ENSG00000182272	11	B4GALNT4	369499	rs61876284	11	377437	T	C	0.928429	-0.0529	0.0376	0.1592	0.415211	0.0471316	1.25593e-18	-0.127405	0.0917039	0.164739	0.137588	13
All_epilepsy	ENSG00000159348	1	CYB5R1	202967275	rs2232854	1	202962711	G	A	0.650099	0.017	0.0119	0.1519	0.161394	0.0270487	2.41952e-09	0.105332	0.0758163	0.164739	0.778941	10
All_epilepsy	ENSG00000187231	2	SESTD1	179264832	rs13391473	2	179264306	T	G	0.76839	0.0314	0.0225	0.1633	0.419876	0.0307588	2.00223e-42	0.0747841	0.0538666	0.16504	0.14603	20
All_epilepsy	ENSG00000163012	2	ZSWIM2	186849208	rs6725956	2	186849139	C	G	0.915507	-0.029	0.0208	0.1644	0.680417	0.0463816	1.00345e-48	-0.0426209	0.0307072	0.165144	0.283839	20
All_epilepsy	ENSG00000138778	4	CENPE	103198445	rs72666813	4	103201244	G	A	0.787276	0.0198	0.0142	0.1624	-0.434112	0.0311965	5.10731e-44	-0.0456103	0.0328742	0.165314	0.0603529	20
All_epilepsy	ENSG00000117500	1	TMED5	93163210	rs771471	1	93392835	A	G	0.807157	-0.0207	0.0148	0.1623	0.353862	0.0325104	1.36497e-27	-0.0584973	0.042168	0.165368	0.717878	20
All_epilepsy	ENSG00000198056	12	PRIM1	56752374	rs2277339	12	56752285	T	G	0.888668	0.0411	0.0295	0.1641	0.61488	0.0413615	5.47901e-50	0.0668423	0.0481871	0.165399	0.0585794	20
All_epilepsy	ENSG00000157193	1	LRP8	53328469	rs2297656	1	53235909	A	G	0.676938	-0.017	0.012	0.155	0.189024	0.0277446	9.55841e-12	-0.0899357	0.0648419	0.165442	0.0271021	20
All_epilepsy	ENSG00000257949	17	TEN1	75979240	rs2069528	17	76001393	G	A	0.276342	0.0182	0.0131	0.1661	-0.647121	0.0274332	4.99846e-123	-0.0281246	0.0202786	0.165469	0.170375	20
All_epilepsy	ENSG00000100162	22	CENPM	41947152	rs12483944	22	41940779	T	C	0.119284	0.0243	0.0175	0.1635	0.925252	0.0350344	1.05729e-153	0.0262631	0.0189399	0.165547	0.0926745	20
All_epilepsy	ENSG00000171049	19	FPR2	51752026	rs3794977	19	51725506	C	T	0.661034	-0.0282	0.0201	0.1609	-0.261686	0.0288474	1.17497e-19	0.107763	0.0777228	0.165594	0.433876	20
All_epilepsy	ENSG00000243317	7	C7orf73	135662496	rs3110823	7	135672728	A	C	0.851889	-0.0216	0.0155	0.1643	0.498634	0.0362227	4.09325e-43	-0.0433183	0.0312438	0.165606	0.190007	20
All_epilepsy	ENSG00000101353	20	MROH8	37179588	rs6017596	20	37239816	C	T	0.445328	-0.016	0.0115	0.1631	-0.414878	0.0253002	1.96989e-60	0.0385655	0.0278186	0.165648	0.445494	20
All_epilepsy	ENSG00000164930	8	FZD6	103298831	rs1403294	8	103333550	A	G	0.697813	-0.0174	0.0125	0.1651	0.427274	0.0279279	7.74017e-53	-0.0407233	0.0293761	0.165663	0.335863	20
All_epilepsy	ENSG00000250506	17	CDK3	76000906	rs2069528	17	76001393	G	A	0.276342	0.0182	0.0131	0.1661	-0.555064	0.0281045	8.0217e-87	-0.032789	0.0236592	0.165781	0.265648	20
All_epilepsy	ENSG00000178921	17	PFAS	8247618	rs4792621	17	8234419	G	A	0.125249	0.0226	0.0162	0.1624	0.435824	0.0361992	2.20022e-33	0.0518558	0.0374197	0.165811	0.0418802	20
All_epilepsy	ENSG00000165140	9	FBP1	94640249	rs10993270	9	94628625	A	G	0.83499	-0.0222	0.0159	0.1623	-0.416533	0.0377856	2.94057e-28	0.0532971	0.0384772	0.166003	0.612746	20
All_epilepsy	ENSG00000001626	7	CFTR	117465784	rs13245795	7	117449835	T	A	0.408549	-0.0166	0.0117	0.1573	-0.180061	0.0281838	1.67193e-10	0.0921911	0.0665611	0.166034	0.394311	20
All_epilepsy	ENSG00000146670	11	CDCA5	65084047	rs2458298	11	65047341	T	G	0.701789	-0.0179	0.0127	0.156	-0.211137	0.0282396	7.62701e-14	0.0847793	0.0612101	0.166036	0.0252552	5
All_epilepsy	ENSG00000139547	12	RDH16	56959374	rs79563920	12	57073216	G	C	0.895626	0.0293	0.0207	0.1557	0.304401	0.0457718	2.92297e-11	0.0962547	0.0695257	0.166221	0.298829	20
All_epilepsy	ENSG00000148219	9	ASTN2	117415070	rs78940307	9	117449966	A	C	0.94334	-0.0334	0.0234	0.1538	0.304805	0.0537879	1.45489e-08	-0.109578	0.0791682	0.166322	0.920321	13
All_epilepsy	ENSG00000154099	16	DNAAF1	84145308	rs6563999	16	84151194	T	C	0.790258	0.019	0.0136	0.163	0.314203	0.0310128	4.00868e-24	0.0604705	0.0436938	0.16637	0.677523	20
All_epilepsy	ENSG00000188404	1	SELL	169711702	rs6427206	1	169658393	C	T	0.765408	-0.0182	0.0131	0.1654	0.475156	0.0303711	3.59371e-55	-0.0383032	0.0276784	0.166399	0.158694	20
All_epilepsy	ENSG00000164707	7	SLC13A4	135729258	rs3110823	7	135672728	A	C	0.851889	-0.0216	0.0155	0.1643	-0.406114	0.0366582	1.59702e-28	0.053187	0.0384673	0.166771	0.077063	20
All_epilepsy	ENSG00000100031	22	GGT1	24594811	rs71318987	22	24609116	G	A	0.936382	0.0651	0.0457	0.154	0.344171	0.0602288	1.10092e-08	0.18915	0.136846	0.166908	NA	NA
All_epilepsy	ENSG00000050767	5	COL23A1	178590393	rs2913785	5	178323928	A	G	0.627237	-0.0168	0.0119	0.1594	-0.190789	0.0281874	1.30034e-11	0.0880553	0.0637147	0.166965	0.793123	20
All_epilepsy	ENSG00000137571	8	SLCO5A1	69834978	rs7845711	8	69842709	A	G	0.519881	-0.0158	0.0114	0.1675	0.462976	0.0260937	1.95924e-70	-0.034127	0.0246983	0.167047	0.471432	20
All_epilepsy	ENSG00000074966	4	TXK	48134250	rs11723080	4	48328020	C	T	0.937376	0.0336	0.0241	0.163	-0.574815	0.0559072	8.52998e-25	-0.0584535	0.0423102	0.167111	0.168157	20
All_epilepsy	ENSG00000163596	2	ICA1L	202871985	rs75141346	2	202820396	A	G	0.869781	0.0235	0.0169	0.164	0.462845	0.0384583	2.32632e-33	0.0507729	0.0367562	0.167174	0.0433748	20
All_epilepsy	ENSG00000155714	16	PDZD9	22001110	rs59531711	16	22106582	G	A	0.908549	-0.0277	0.0195	0.1551	0.238156	0.0407829	5.23263e-09	-0.11631	0.0842669	0.167506	0.16783	17
All_epilepsy	ENSG00000101457	20	DNTTIP1	45791954	rs2138546	20	45806227	G	A	0.705765	0.0174	0.0125	0.1659	0.297801	0.0280215	2.21744e-26	0.0584283	0.0423329	0.167522	0.985677	20
All_epilepsy	ENSG00000102575	19	ACP5	11579008	rs7256770	19	11579096	G	A	0.656064	-0.028	0.0201	0.1627	-0.277063	0.027313	3.52369e-24	0.10106	0.0732276	0.167561	0.303652	20
All_epilepsy	ENSG00000147654	8	EBAG9	109539711	rs62509875	8	109348715	A	G	0.816103	-0.0215	0.0151	0.1559	-0.190184	0.0339117	2.04442e-08	0.113049	0.0819158	0.167569	0.379657	13
All_epilepsy	ENSG00000111875	6	ASF1A	118894357	rs145109373	6	118887044	C	T	0.364811	0.0164	0.0116	0.1557	-0.175438	0.0276306	2.16157e-10	-0.0934804	0.0677396	0.167588	0.189196	20
All_epilepsy	ENSG00000180549	9	FUT7	137031997	rs13301354	9	137030185	T	C	0.385686	-0.0279	0.0196	0.1551	0.147596	0.0266823	3.17323e-08	-0.18903	0.137122	0.168032	0.640664	20
All_epilepsy	ENSG00000009413	6	REV3L	111483229	rs9400480	6	111529394	C	G	0.214712	-0.0199	0.0143	0.1647	0.322616	0.0324348	2.60946e-23	-0.0616832	0.0447568	0.168146	0.957299	20
All_epilepsy	ENSG00000257704	19	PRR24	47274885	rs60023081	19	47280609	G	T	0.664016	-0.0177	0.0126	0.1615	-0.191798	0.0274719	2.91837e-12	0.0922847	0.0670108	0.168462	0.555695	17
All_epilepsy	ENSG00000066136	1	NFYC	40692067	rs2223486	1	40693557	A	G	0.217694	-0.0193	0.0138	0.1617	-0.243663	0.0308755	2.97858e-15	0.0792077	0.057518	0.168483	0.294859	20
All_epilepsy	ENSG00000115232	2	ITGA4	181457207	rs6734603	2	181174002	T	C	0.250497	-0.0183	0.0129	0.1554	-0.181696	0.0317583	1.05774e-08	0.100718	0.0731479	0.168541	0.760931	20
All_epilepsy	ENSG00000132952	13	USPL1	30617693	rs4769043	13	30640089	G	T	0.601392	-0.0272	0.0195	0.1626	0.222834	0.026015	1.07515e-17	-0.122064	0.0886618	0.168594	0.0886189	20
All_epilepsy	ENSG00000165733	10	BMS1	42782795	rs2506095	10	42780542	G	A	0.714712	0.0171	0.0124	0.1657	-0.505332	0.0266065	1.95614e-80	-0.0338392	0.0246029	0.169004	0.877935	20
All_epilepsy	ENSG00000134365	1	CFHR4	196888014	rs7522952	1	196913214	A	G	0.88668	-0.0248	0.018	0.1672	-0.907765	0.0386661	7.00764e-122	0.0273198	0.019863	0.169004	0.288469	20
All_epilepsy	ENSG00000103647	15	CORO2B	68578969	rs33913544	15	68718780	C	T	0.751491	-0.0196	0.0139	0.1601	-0.190423	0.0306541	5.23143e-10	0.102929	0.0748522	0.169103	0.513633	16
All_epilepsy	ENSG00000130598	11	TNNI2	1838981	rs1877444	11	1839995	C	A	0.756461	-0.0346	0.0248	0.1631	0.260552	0.0323089	7.35961e-16	-0.132795	0.0965966	0.169212	0.228785	8
All_epilepsy	ENSG00000113140	5	SPARC	151685230	rs1549917	5	151651433	G	A	0.62326	-0.0165	0.0118	0.1635	0.198353	0.0265917	8.70492e-14	-0.083185	0.0605262	0.169328	0.753324	20
All_epilepsy	ENSG00000197417	17	SHPK	3636250	rs62069928	17	3611304	C	T	0.758449	0.0187	0.0136	0.1698	-1.03765	0.0257834	0	-0.0180214	0.0131141	0.16938	0.500893	20
All_epilepsy	ENSG00000092621	1	PHGDH	119648411	rs146953046	1	119735449	T	G	0.989066	-0.1192	0.0861	0.1661	1.2682	0.114545	1.72298e-28	-0.0939914	0.0684202	0.169523	0.655097	3
All_epilepsy	ENSG00000166704	19	ZNF606	58001370	rs1549279	19	58017253	A	G	0.388668	-0.0269	0.019	0.1569	0.157743	0.0278836	1.53862e-08	-0.17053	0.124164	0.169618	0.028608	14
All_epilepsy	ENSG00000188295	1	ZNF669	247104372	rs2270616	1	247104366	T	G	0.388668	0.0161	0.0117	0.1696	0.552424	0.0258662	3.35703e-101	0.0291443	0.0212233	0.169684	0.365283	20
All_epilepsy	ENSG00000175874	2	CREG2	101387503	rs1192799	2	101226814	G	A	0.572565	0.0163	0.0117	0.1636	-0.210784	0.0259171	4.18796e-16	-0.0773304	0.0563156	0.169702	0.123947	20
All_epilepsy	ENSG00000104814	19	MAP4K1	38618882	rs2232990	19	38618901	G	A	0.959245	-0.0925	0.0658	0.1599	-0.435233	0.068545	2.15876e-10	0.21253	0.154844	0.169896	0.101741	3
All_epilepsy	ENSG00000197415	3	VEPH1	157533619	rs2120243	3	157429779	A	C	0.430417	-0.0158	0.0114	0.167	-0.265274	0.0273151	2.69082e-22	0.0595611	0.0434099	0.170044	0.848585	20
All_epilepsy	ENSG00000188581	17	KRTAP1-1	41041450	rs7209663	17	40939055	T	C	0.491054	0.0273	0.0195	0.16	-0.187873	0.0273072	5.98525e-12	-0.145311	0.10592	0.170099	0.86464	20
All_epilepsy	ENSG00000146112	6	PPP1R18	30687895	rs41543814	6	31271653	C	T	0.559642	0.0266	0.0188	0.1558	-0.152323	0.0272903	2.38316e-08	-0.174629	0.127325	0.170215	0.178336	20
All_epilepsy	ENSG00000197535	15	MYO5A	52529050	rs7176482	15	52311166	A	G	0.61829	0.0166	0.0118	0.1577	0.160545	0.0263206	1.06334e-09	0.103398	0.075429	0.170439	0.0958797	20
All_epilepsy	ENSG00000163075	2	PCDP1	119544432	rs2579624	2	119546244	A	T	0.492048	-0.0157	0.0113	0.1644	0.22441	0.0272157	1.64334e-16	-0.0699613	0.0510641	0.170666	0.791691	20
All_epilepsy	ENSG00000121310	1	ECHDC2	52927212	rs56222568	1	52967114	T	C	0.650099	-0.0168	0.012	0.1625	-0.179606	0.0270157	2.96698e-11	0.0935383	0.0682784	0.170701	0.555354	20
All_epilepsy	ENSG00000197430	10	OPALIN	96359365	rs78069798	10	96316539	G	A	0.880716	0.0254	0.0182	0.1624	-0.296488	0.0414646	8.65251e-13	-0.0856695	0.0625435	0.170762	0.386272	20
All_epilepsy	ENSG00000142173	21	COL6A2	46098097	rs9637212	21	46107278	C	G	0.34493	0.0165	0.012	0.1706	0.402321	0.0261461	1.98866e-53	0.041012	0.0299458	0.17083	0.742507	20
All_epilepsy	ENSG00000140506	15	LMAN1L	74812816	rs3803568	15	74816295	G	A	0.951292	0.0426	0.0302	0.1595	-0.360768	0.0635491	1.37077e-08	-0.118081	0.0862557	0.171009	0.578715	17
All_epilepsy	ENSG00000256771	19	ZNF253	19865882	rs60745231	19	19866179	G	A	0.762425	-0.0301	0.0219	0.1697	0.442742	0.0292962	1.33756e-51	-0.0679853	0.0496686	0.171068	0.892305	20
All_epilepsy	ENSG00000140995	16	DEF8	89947925	rs9923654	16	89952096	T	C	0.82008	0.0327	0.0235	0.1642	0.250403	0.0332381	4.93601e-14	0.13059	0.0954363	0.171204	0.709862	20
All_epilepsy	ENSG00000102967	16	DHODH	72008588	rs3213422	16	72008783	A	C	0.50994	0.0155	0.0113	0.1708	0.465363	0.0245217	2.61265e-80	0.0333073	0.0243454	0.171277	0.166093	20
All_epilepsy	ENSG00000128165	22	ADM2	50481543	rs7511557	22	50500875	G	C	0.238569	-0.0297	0.0213	0.1646	-0.204153	0.0289349	1.71858e-12	0.145479	0.106351	0.17134	0.518089	20
All_epilepsy	ENSG00000111077	12	TENC1	53048949	rs12368925	12	53045355	A	T	0.637177	-0.0281	0.0205	0.1688	0.532932	0.0250212	1.15474e-100	-0.0527272	0.038546	0.171343	0.339373	20
All_epilepsy	ENSG00000135002	9	RFK	76394517	rs13294840	9	76450159	C	T	0.814115	-0.021	0.015	0.1615	-0.225516	0.0353097	1.69392e-10	0.0931197	0.0680933	0.171459	0.113861	20
All_epilepsy	ENSG00000070882	7	OSBPL3	24981634	rs6946141	7	24886215	G	A	0.417495	-0.0158	0.0114	0.1659	-0.231785	0.027602	4.56473e-17	0.0681666	0.0498489	0.17148	0.605453	20
All_epilepsy	ENSG00000168828	9	OR13J1	35870601	rs10758332	9	35868074	A	T	0.921471	0.0316	0.0225	0.1599	0.304304	0.0513507	3.10403e-09	0.103843	0.0759872	0.171754	0.260132	19
All_epilepsy	ENSG00000159231	21	CBR3	36137825	rs45598234	21	36137304	T	C	0.645129	0.0163	0.0119	0.1712	0.489832	0.0253631	4.19217e-83	0.0332767	0.0243551	0.17184	0.0925375	20
All_epilepsy	ENSG00000198951	22	NAGA	42070842	rs133325	22	42010816	G	A	0.524851	-0.0156	0.0114	0.1712	-0.533885	0.0241036	1.0525e-108	0.0292197	0.0213936	0.171996	0.664638	20
All_epilepsy	ENSG00000042445	2	RETSAT	85354393	rs10198290	2	85333536	C	G	0.371769	0.0163	0.0119	0.1722	-0.461415	0.0256764	3.32309e-72	-0.0353261	0.0258651	0.172006	0.761643	20
All_epilepsy	ENSG00000138030	2	KHK	27086747	rs1131375	2	27100517	C	T	0.626243	-0.0162	0.0116	0.1648	-0.171103	0.0268161	1.76395e-10	0.0946799	0.0694004	0.172487	0.0844481	20
All_epilepsy	ENSG00000184163	1	FAM132A	1246722	rs7536568	1	1236303	A	G	0.899602	0.0406	0.0295	0.1684	-0.407981	0.0403	4.34147e-24	-0.0995144	0.0729723	0.172653	0.768566	20
All_epilepsy	ENSG00000165630	10	PRPF18	13586939	rs117362358	10	13647011	C	T	0.9334	-0.06	0.0427	0.1604	-0.308321	0.0546978	1.73239e-08	0.194603	0.14273	0.172748	0.535905	18
All_epilepsy	ENSG00000120088	17	CRHR1	45784280	rs2668632	17	46242000	C	T	0.758449	-0.0352	0.0257	0.1708	-0.435938	0.0312604	3.3556e-44	0.0807454	0.0592369	0.172854	0.933544	3
All_epilepsy	ENSG00000038295	4	TLL1	165873237	rs72695710	4	165906118	T	C	0.929423	0.0313	0.0225	0.164	0.348407	0.0515654	1.41267e-11	0.0898375	0.0659343	0.17303	0.251045	20
All_epilepsy	ENSG00000181029	19	TRAPPC5	7680833	rs1053363	19	7682559	G	A	0.826044	0.042	0.0305	0.1679	-0.316348	0.0342576	2.59738e-20	-0.132765	0.0974787	0.173201	0.195026	11
All_epilepsy	ENSG00000110090	11	CPT1A	68844410	rs4365062	11	68846396	C	T	0.470179	-0.016	0.0114	0.158	-0.145252	0.0258382	1.89197e-08	0.110154	0.0808935	0.173289	0.904154	6
All_epilepsy	ENSG00000159917	19	ZNF235	44305046	rs2722720	19	44318733	T	C	0.332008	-0.0168	0.0121	0.1647	0.18808	0.0271808	4.5292e-12	-0.0893236	0.0656166	0.17342	0.478021	20
All_epilepsy	ENSG00000103064	16	SLC7A6	68264516	rs9923188	16	68277964	G	T	0.450298	0.0262	0.0187	0.1621	-0.150134	0.0261229	9.07336e-09	-0.174511	0.128204	0.173449	0.315459	20
All_epilepsy	ENSG00000162927	2	PUS10	61018161	rs12470271	2	61028575	C	T	0.829026	0.0209	0.0153	0.1727	-0.532307	0.0344758	8.80983e-54	-0.0392631	0.0288551	0.173609	0.52143	20
All_epilepsy	ENSG00000166689	11	PLEKHA7	17014414	rs1638456	11	16858290	C	T	0.858847	0.0244	0.0174	0.1609	-0.231477	0.0413972	2.24987e-08	-0.10541	0.0774973	0.173774	0.787835	4
All_epilepsy	ENSG00000188321	19	ZNF559	9323772	rs28384491	19	9324196	C	T	0.913519	-0.0486	0.0357	0.1735	1.28556	0.0419531	3.29566e-206	-0.0378045	0.0277974	0.173829	0.386041	20
All_epilepsy	ENSG00000099998	22	GGT5	24245142	rs12166267	22	24246728	C	T	0.769384	-0.0202	0.0144	0.1606	-0.177993	0.0320812	2.88625e-08	0.113488	0.0834479	0.173836	0.0609442	20
All_epilepsy	ENSG00000188629	19	ZNF177	9363020	rs28384491	19	9324196	C	T	0.913519	-0.0486	0.0357	0.1735	1.18304	0.0430805	5.10743e-166	-0.0410805	0.0302135	0.173933	0.396909	20
All_epilepsy	ENSG00000138381	2	ASNSD1	189661385	rs2289226	2	189661479	C	T	0.269384	0.0177	0.013	0.1714	-0.674685	0.0267414	1.87776e-140	-0.0262345	0.0192963	0.173969	0.149685	20
All_epilepsy	ENSG00000170917	4	NUDT6	122922968	rs10452197	4	122889173	T	C	0.864811	-0.0226	0.0164	0.168	-0.302735	0.0364197	9.37858e-17	0.0746527	0.0549121	0.17399	0.117889	20
All_epilepsy	ENSG00000066926	18	FECH	57586702	rs2272783	18	57571588	A	G	0.949304	-0.0667	0.0489	0.1722	1.06314	0.0657198	7.35182e-59	-0.0627389	0.0461592	0.174088	0.411518	20
All_epilepsy	ENSG00000125148	16	MT2A	56608584	rs59450312	16	56613037	T	C	0.947316	-0.0502	0.0359	0.1615	0.277512	0.0483235	9.31236e-09	-0.180893	0.133143	0.174263	0.769523	16
All_epilepsy	ENSG00000109771	4	LRP2BP	185395899	rs112017996	4	185389059	T	C	0.899602	-0.029	0.0213	0.1731	0.90763	0.0444072	7.55746e-93	-0.0319514	0.0235197	0.174308	0.496956	20
All_epilepsy	ENSG00000165995	10	CACNB2	18140677	rs12570585	10	18558930	A	C	0.590457	0.0161	0.0115	0.1611	-0.209412	0.037399	2.15095e-08	-0.0768819	0.0566061	0.174403	0.151016	20
All_epilepsy	ENSG00000033178	4	UBA6	67701155	rs12502000	4	67620105	C	T	0.750497	-0.018	0.0131	0.1703	0.266993	0.0300627	6.61429e-19	-0.0674174	0.0496487	0.174499	0.673565	15
All_epilepsy	ENSG00000136197	7	C7orf25	42912305	rs591740	7	42922928	G	A	0.872763	-0.0228	0.0167	0.1713	-0.481504	0.0370302	1.17637e-38	0.0473517	0.0348737	0.174525	0.548184	20
All_epilepsy	ENSG00000116874	1	WARS2	119140390	rs2645303	1	119012523	T	G	0.450298	-0.0155	0.0114	0.1743	-0.571377	0.0256037	2.57247e-110	0.0271275	0.0199888	0.174739	0.0221331	20
All_epilepsy	ENSG00000111058	12	ACSS3	80936414	rs10862246	12	81147286	G	T	0.77833	0.0189	0.0138	0.17	0.309332	0.0312557	4.29807e-23	0.0610994	0.0450374	0.174897	0.101378	20
All_epilepsy	ENSG00000164619	7	BMPER	33904308	rs7798576	7	33897451	G	C	0.497018	0.0155	0.0114	0.1733	-0.519351	0.025629	2.66253e-91	-0.029845	0.0219998	0.174909	0.476637	20
All_epilepsy	ENSG00000062282	11	DGAT2	75759512	rs10899120	11	75776281	C	T	0.921471	-0.0274	0.0197	0.1646	0.287118	0.0467954	8.48385e-10	-0.0954312	0.0703538	0.174957	0.362699	8
All_epilepsy	ENSG00000117148	1	ACTL8	17755333	rs478698	1	17826087	C	T	0.805169	-0.0359	0.0262	0.1707	-0.32002	0.0335451	1.42831e-21	0.11218	0.0827099	0.175	0.451797	20
All_epilepsy	ENSG00000131626	11	PPFIA1	70270700	rs531498	11	70310478	C	T	0.351889	0.0162	0.0119	0.1752	-0.361685	0.0264661	1.62062e-42	-0.0447903	0.0330644	0.175532	0.894958	20
All_epilepsy	ENSG00000141252	17	VPS53	721717	rs331000	17	706266	T	C	0.359841	0.028	0.0206	0.1749	-0.433875	0.0263571	6.94743e-61	-0.0645347	0.0476406	0.175541	7.50559e-05	20
All_epilepsy	ENSG00000136699	2	SMPD4	130182626	rs7594124	2	130149819	G	A	0.657058	-0.0295	0.0213	0.1662	0.173871	0.0267849	8.50425e-11	-0.169666	0.125262	0.17558	0.905922	19
All_epilepsy	ENSG00000174483	11	BBS1	66510606	rs60645853	11	66541334	C	T	0.758449	0.018	0.0132	0.1706	0.349181	0.0298732	1.45426e-31	0.0515491	0.0380591	0.175593	0.510186	20
All_epilepsy	ENSG00000115685	2	PPP1R7	241149576	rs6724057	2	241174336	G	A	0.299205	-0.0169	0.0122	0.1656	-0.178052	0.0275827	1.08076e-10	0.0949162	0.0700793	0.175605	0.412913	20
All_epilepsy	ENSG00000162461	1	SLC25A34	15736258	rs937592	1	15737916	T	C	0.78827	-0.0183	0.0135	0.1748	0.825127	0.0267521	6.85995e-209	-0.0221784	0.0163769	0.175657	0.272277	20
All_epilepsy	ENSG00000182256	15	GABRG3	26971181	rs11855261	15	27247015	G	T	0.868787	-0.0411	0.0295	0.1626	-0.245082	0.0425741	8.58248e-09	0.167699	0.123843	0.175696	0.283163	5
All_epilepsy	ENSG00000153347	5	FAM81B	95391366	rs10515227	5	95463438	T	C	0.889662	-0.0247	0.0182	0.1762	-0.772478	0.038546	2.44792e-89	0.031975	0.0236145	0.175723	0.340183	20
All_epilepsy	ENSG00000118965	2	WDR35	19990131	rs3731663	2	19989328	C	T	0.531809	0.0155	0.0113	0.1706	0.216086	0.0257006	4.17774e-17	0.0717308	0.0529854	0.175805	0.12223	20
All_epilepsy	ENSG00000034533	3	ASTE1	131027649	rs1061483	3	130973772	A	G	0.782306	-0.0189	0.0139	0.1727	0.454962	0.0324551	1.20636e-44	-0.0415419	0.0306954	0.17594	0.313298	20
All_epilepsy	ENSG00000167553	12	TUBA1C	49189081	rs10875922	12	49136062	G	A	0.34493	-0.0164	0.012	0.1734	0.318534	0.0330985	6.34431e-22	-0.0514859	0.0380506	0.176027	0.68881	20
[truncated: 6,695 more rows]

## Sheet: GGE
Supplementary Data 5. Summary-data-based Mendelian Randomization (SMR) results. Analysis of potentially causal relationship between brain expression and epilepsy using SMR.
Column Description 1. EpiType: The epilepsy type in which the association is studied. 2. probeID: probe ID 3. ProbeChr: probe chromosome 4. Gene: gene name 5. Probe_bp: probe position 6. topSNP: SNP name 7. topSNP_chr: SNP chromosome 8. topSNP_bp: SNP position 9. A1: the effect (coded) allele 10. A2: the other allele 11. Freq: frequency of the effect allele (estimated from the reference samples) …
EpiType	probeID	ProbeChr	Gene	Probe_bp	topSNP	topSNP_chr	topSNP_bp	A1	A2	Freq	b_GWAS	se_GWAS	p_GWAS	b_eQTL	se_eQTL	p_eQTL	b_SMR	se_SMR	p_SMR	p_HEIDI	nsnp_HEIDI
GGE	RMI1	ENSG00000178966	9	83980711	rs7039458	9	84025084	A	G	0.724652	0.1409	0.0214	4.487e-11	0.279265	0.0288503	3.67432e-22	0.504539	0.0926764	5.20699e-08	0.876243	20
GGE	CDK5RAP3	ENSG00000108465	17	47967810	rs4794333	17	47968129	T	C	0.619284	0.1029	0.0191	6.679e-08	-0.351145	0.0256764	1.41641e-42	-0.293041	0.0584619	5.37233e-07	0.00160445	20
GGE	TVP23B	ENSG00000171928	17	18781111	rs75174617	17	18781329	G	T	0.503976	0.0945	0.019	6.871e-07	0.54818	0.0239635	8.13011e-116	0.172389	0.03547	1.17306e-06	0.631394	20
GGE	SHISA4	ENSG00000198892	1	201888680	rs67531894	1	201908776	C	T	0.799205	0.1067	0.0231	3.99e-06	0.65155	0.0299266	4.31309e-105	0.163763	0.0362431	6.22866e-06	0.455544	20
GGE	PRPSAP2	ENSG00000141127	17	18856299	rs12451220	17	18875108	C	T	0.442346	0.0835	0.019	1.06e-05	-0.502872	0.0245389	2.49618e-93	-0.166046	0.0386421	1.73096e-05	0.155822	20
GGE	C9orf64	ENSG00000165118	9	83956986	rs10125673	9	83948580	A	C	0.441352	0.096	0.0189	4.04e-07	-0.204796	0.0258482	2.31848e-15	-0.46876	0.109624	1.90209e-05	0.00257101	20
GGE	LMOD1	ENSG00000163431	1	201946588	rs10920269	1	201877561	G	T	0.796223	0.104	0.023	6.106e-06	0.409652	0.0313377	4.74722e-39	0.253874	0.0594092	1.92593e-05	0.07786	20
GGE	NPIPB6	ENSG00000198156	16	28363508	rs28472312	16	28814728	T	C	0.663022	-0.1724	0.0386	8.161e-06	0.340271	0.0275425	4.61183e-35	-0.506655	0.120624	2.66595e-05	0.515408	20
GGE	ASAP3	ENSG00000088280	1	23484568	rs61778878	1	23449291	G	T	0.854871	0.12	0.0273	1.09e-05	0.520718	0.0382993	4.22937e-42	0.230451	0.0550995	2.88381e-05	0.751496	20
GGE	CHAD	ENSG00000136457	17	50468906	rs2898945	17	50476555	C	G	0.422465	-0.0802	0.019	2.488e-05	-0.623509	0.0236443	2.99815e-153	0.128627	0.0308606	3.07291e-05	0.445339	20
GGE	ACSF2	ENSG00000167107	17	50426158	rs2898945	17	50476555	C	G	0.422465	-0.0802	0.019	2.488e-05	-0.486707	0.0247019	2.02414e-86	0.164781	0.0399236	3.66886e-05	0.268035	20
GGE	STX4	ENSG00000103496	16	31032889	rs3751855	16	31079888	T	C	0.621272	-0.0877	0.0193	5.276e-06	0.24972	0.0265344	4.90505e-21	-0.351193	0.0858237	4.27624e-05	0.869652	20
GGE	ARHGEF15	ENSG00000198844	17	8310241	rs871841	17	8313150	C	T	0.476143	0.0933	0.019	8.675e-07	0.189731	0.0257724	1.81447e-13	0.491749	0.120376	4.40534e-05	0.0295811	20
GGE	KCNJ4	ENSG00000168135	22	38455199	rs196065	22	38455824	T	C	0.395626	-0.0999	0.0198	4.357e-07	-0.181479	0.0266999	1.0682e-11	0.550477	0.135877	5.09391e-05	0.311736	20
GGE	NEK4	ENSG00000114904	3	52770946	rs13060675	3	52640284	T	G	0.579523	-0.0794	0.019	2.894e-05	0.400447	0.0258537	4.11643e-54	-0.198278	0.0491435	5.46769e-05	0.200251	20
GGE	WASF3	ENSG00000132970	13	26557683	rs548263	13	26658272	G	C	0.727634	0.0941	0.0211	8.43e-06	-0.261009	0.0288178	1.33842e-19	-0.360524	0.0901088	6.30784e-05	0.0159674	20
GGE	ATP2A1	ENSG00000196296	16	28878405	rs12449272	16	28951434	G	A	0.593439	-0.0968	0.0203	1.864e-06	0.19535	0.0267867	3.03579e-13	-0.49552	0.124158	6.57839e-05	0.0243788	20
GGE	BCKDHA	ENSG00000248098	19	41397818	rs284653	19	41422796	C	T	0.5666	0.1299	0.0298	1.29e-05	-0.246827	0.0256364	6.09031e-22	-0.52628	0.13253	7.15636e-05	0.558905	20
GGE	UBXN2A	ENSG00000173960	2	23927285	rs2176263	2	23869903	G	C	0.413519	0.0894	0.019	2.497e-06	0.194073	0.026406	1.98801e-13	0.460651	0.116246	7.40955e-05	0.386938	20
GGE	HES7	ENSG00000179111	17	8124106	rs9901632	17	8138813	A	G	0.583499	0.0948	0.0194	1.031e-06	0.177154	0.0261993	1.36288e-11	0.535127	0.135112	7.47592e-05	0.0163959	20
GGE	DPM2	ENSG00000136908	9	127937882	rs3824530	9	127938982	C	G	0.869781	-0.109	0.0273	6.345e-05	-0.762628	0.0336283	7.35351e-114	0.142927	0.0363478	8.4173e-05	0.243929	20
GGE	BAG6	ENSG00000204463	6	31652705	rs2261033	6	31635814	A	G	0.487078	-0.0753	0.0186	5.152e-05	-0.327458	0.0258346	8.11514e-37	0.229953	0.059628	0.000115041	0.32536	20
GGE	NPM3	ENSG00000107833	10	101783413	rs61873589	10	101868128	G	C	0.627237	0.088	0.0197	7.549e-06	0.196853	0.0264147	9.16574e-14	0.447034	0.116676	0.0001274	0.233581	20
GGE	ZBTB32	ENSG00000011590	19	35704558	rs107068	19	35713788	G	A	0.479125	-0.0708	0.0187	0.0001521	0.588838	0.0236303	4.65459e-137	-0.120237	0.0321219	0.000181737	0.616624	20
GGE	PRSS53	ENSG00000151006	16	31088963	rs11642003	16	31057070	G	A	0.633201	-0.0847	0.0194	1.278e-05	0.189547	0.0270234	2.31268e-12	-0.446854	0.120557	0.000210071	0.803036	20
GGE	KIF27	ENSG00000165115	9	83921465	rs10868069	9	83910095	T	G	0.855865	-0.1052	0.0266	7.801e-05	0.384742	0.0376129	1.47031e-24	-0.27343	0.0741249	0.000225336	0.0045845	20
GGE	YWHAZ	ENSG00000164924	8	100953388	rs964917	8	100925227	T	C	0.427435	-0.1296	0.0317	4.373e-05	0.233284	0.0275821	2.72468e-17	-0.555547	0.150929	0.000232453	0.0168019	20
GGE	NEK3	ENSG00000136098	13	52159861	rs1571189	13	52156869	A	T	0.322068	0.0748	0.0195	0.0001256	-0.343514	0.0262947	5.28745e-39	-0.217749	0.0591627	0.000232759	0.030005	20
GGE	ASB16	ENSG00000161664	17	44170447	rs4473241	17	44203914	T	G	0.276342	-0.0948	0.0209	5.545e-06	-0.203621	0.0323711	3.17056e-10	0.465571	0.126545	0.000234058	0.124421	19
GGE	ACSS3	ENSG00000111058	12	80936414	rs10862246	12	81147286	G	T	0.77833	0.0897	0.0227	7.656e-05	0.309332	0.0312557	4.29807e-23	0.28998	0.0790172	0.00024271	0.13738	20
GGE	NAB1	ENSG00000138386	2	190646746	rs13010534	2	190654551	A	G	0.686879	-0.0919	0.0203	5.84e-06	-0.178242	0.0289513	7.43233e-10	0.515593	0.141366	0.000265107	0.0663406	18
GGE	AP3D1	ENSG00000065000	19	2164468	rs11666848	19	2115919	C	T	0.83002	0.1698	0.0381	8.343e-06	0.197068	0.0323072	1.06201e-09	0.861633	0.23944	0.000320016	0.331885	17
GGE	PSMG1	ENSG00000183527	21	39183488	rs2836980	21	39315692	G	T	0.513917	0.0709	0.019	0.0001948	-0.335728	0.0253475	4.82281e-40	-0.211183	0.0587966	0.00032846	0.0128845	20
GGE	SLC25A12	ENSG00000115840	2	171999859	rs13016580	2	171790018	G	A	0.676938	0.0779	0.0202	0.0001164	0.265619	0.0273444	2.63333e-22	0.293278	0.0818229	0.000337984	0.00913875	20
GGE	ZMIZ2	ENSG00000122515	7	44748581	rs10243354	7	44745265	G	T	0.406561	-0.0832	0.0193	1.608e-05	0.16882	0.0262167	1.19947e-10	-0.492833	0.137576	0.000340641	0.278258	12
GGE	NCAPD2	ENSG00000010292	12	6493356	rs11610712	12	6503717	G	C	0.691849	-0.1287	0.0333	0.0001109	0.266985	0.0282166	3.02108e-21	-0.482049	0.13473	0.000346363	0.423741	20
GGE	RHEBL1	ENSG00000167550	12	49070025	rs6580698	12	49084875	C	T	0.415507	-0.0698	0.0188	0.0002045	0.331143	0.0254918	1.39063e-38	-0.210785	0.0590464	0.000357226	0.532718	20
GGE	HSD3B7	ENSG00000099377	16	30988271	rs11150600	16	30929010	C	T	0.358847	0.083	0.0194	1.943e-05	0.173649	0.0271514	1.59918e-10	0.477975	0.134412	0.000376476	0.828047	20
GGE	PRKAB1	ENSG00000111725	12	119667864	rs7967558	12	119659201	T	G	0.693837	-0.0769	0.0201	0.0001342	0.255095	0.0273378	1.04679e-20	-0.301457	0.08516	0.000400303	0.0769573	20
GGE	FADS1	ENSG00000149485	11	61829318	rs174568	11	61826344	C	T	0.654076	0.0719	0.0199	0.0002939	0.45056	0.0262475	4.78849e-66	0.159579	0.045135	0.000406855	0.0883894	20
GGE	DCLK3	ENSG00000163673	3	36764349	rs9834970	3	36814539	T	C	0.489066	-0.075	0.0186	5.626e-05	0.18903	0.0257191	1.98504e-13	-0.396762	0.112232	0.000407491	0.0293734	20
GGE	EXOSC5	ENSG00000077348	19	41397359	rs62117462	19	41394908	C	T	0.416501	0.0788	0.0191	3.765e-05	0.176199	0.0265129	3.01575e-11	0.447221	0.127589	0.000456329	0.514807	11
GGE	OSBPL3	ENSG00000070882	7	24981634	rs6946141	7	24886215	G	A	0.417495	-0.0725	0.0188	0.0001154	-0.231785	0.027602	4.56473e-17	0.31279	0.0892536	0.000457459	0.585347	20
GGE	SLC5A7	ENSG00000115665	2	107986523	rs333238	2	107987172	G	A	0.797217	-0.0834	0.0236	0.0004038	-0.731239	0.0317936	4.70438e-117	0.114053	0.0326527	0.000477791	0.388989	20
GGE	GNL2	ENSG00000134697	1	37595937	rs6662367	1	37547105	C	G	0.531809	0.0705	0.0188	0.0001818	0.242055	0.0257101	4.73986e-21	0.291256	0.0836026	0.000494321	0.287492	20
GGE	NMRK1	ENSG00000106733	9	75088217	rs11144225	9	75092384	A	T	0.631213	0.0666	0.0192	0.0005135	0.987456	0.0193107	0	0.0674461	0.0194886	0.00053858	0.162336	20
GGE	B3GNT1	ENSG00000174684	11	66347629	rs509533	11	66303104	G	C	0.528827	-0.0793	0.019	3.015e-05	0.159807	0.0258478	6.30542e-10	-0.496225	0.143449	0.000541699	0.74738	10
GGE	SP4	ENSG00000105866	7	21428043	rs6461568	7	21485017	C	T	0.364811	0.08	0.0194	3.731e-05	0.184459	0.0296357	4.84018e-10	0.433701	0.126161	0.000586707	0.393307	20
GGE	C14orf93	ENSG00000100802	14	23010166	rs56234426	14	22933851	C	T	0.837972	0.0983	0.0255	0.0001134	-0.267014	0.0353698	4.37941e-14	-0.368146	0.107231	0.000596507	0.823235	20
GGE	ZNF169	ENSG00000175787	9	94278758	rs10993130	9	94268577	C	G	0.832008	-0.0901	0.025	0.00032	0.394454	0.0354629	9.69563e-29	-0.228417	0.0666227	0.000606882	0.0791477	20
GGE	FAM114A2	ENSG00000055147	5	154038905	rs2560056	5	154015912	T	C	0.380716	-0.0664	0.0191	0.0005292	-0.484316	0.025293	1.00189e-81	0.137101	0.0400818	0.000625008	0.134709	20
GGE	PKDREJ	ENSG00000130943	22	46263343	rs12167567	22	46264045	G	C	0.841948	-0.0932	0.0271	0.0005742	0.883648	0.0331166	7.43082e-157	-0.105472	0.030922	0.000647489	0.195585	20
GGE	FBXO42	ENSG00000037637	1	16352480	rs57563458	1	16303374	G	A	0.575547	-0.0669	0.019	0.0004326	-0.327928	0.0260128	1.94684e-36	0.204008	0.0601571	0.000695729	0.135443	20
GGE	ZSWIM7	ENSG00000214941	17	15999717	rs2535614	17	15978426	T	C	0.427435	0.065	0.0192	0.0006924	0.748504	0.0239495	2.00563e-214	0.0868399	0.0258012	0.000763419	0.208841	20
GGE	CD46	ENSG00000117335	1	207752057	rs2724360	1	207769813	T	C	0.793241	-0.0772	0.0228	0.0006961	0.679718	0.0294207	4.27972e-118	-0.113576	0.0339016	0.0008076	0.183202	20
GGE	ITGAX	ENSG00000140678	16	31355134	rs4077810	16	31329588	T	C	0.326044	0.0721	0.0201	0.0003368	-0.259941	0.02792	1.27592e-20	-0.277371	0.082866	0.00081626	0.763235	20
GGE	TMEM177	ENSG00000144120	2	119679167	rs4401215	2	119685032	C	T	0.843936	0.0871	0.0257	0.0007144	-0.515622	0.0357317	3.3314e-47	-0.168922	0.0511989	0.000969149	0.759877	20
GGE	RIC8A	ENSG00000177963	11	207511	rs574185	11	221322	G	T	0.477137	0.0622	0.0187	0.0008783	0.426841	0.0247527	1.23713e-66	0.145722	0.0446178	0.00109078	0.325817	20
GGE	TMEM258	ENSG00000134825	11	61792802	rs174536	11	61784455	A	C	0.650099	0.0724	0.0198	0.0002541	-0.196862	0.0271736	4.33717e-13	-0.36777	0.112663	0.00109722	0.443592	18
GGE	REEP3	ENSG00000165476	10	63521401	rs9415676	10	63250866	A	G	0.637177	0.0663	0.0193	0.0006103	0.271739	0.0265189	1.22073e-24	0.243984	0.0749088	0.00112566	0.704927	20
GGE	JAM2	ENSG00000154721	21	25639258	rs974680	21	25638800	A	G	0.166004	0.0868	0.0251	0.00055	0.386199	0.0399073	3.76161e-22	0.224755	0.0690174	0.00112798	0.91516	20
GGE	PATL2	ENSG00000229474	15	44711316	rs1901529	15	44709702	A	G	0.862823	-0.1573	0.0458	0.0005869	-0.411134	0.0411735	1.76588e-23	0.382601	0.117805	0.00116319	0.0229075	20
GGE	DHX30	ENSG00000132153	3	47802950	rs13093830	3	47919021	T	A	0.700795	-0.0789	0.0202	9.509e-05	-0.161853	0.0277298	5.32129e-09	0.487479	0.150171	0.00116977	0.882202	20
GGE	WDSUB1	ENSG00000196151	2	159286799	rs10490002	2	159252747	C	G	0.657058	0.0658	0.0201	0.00104	0.629575	0.0255825	9.97078e-134	0.104515	0.0322075	0.00117431	0.148393	20
GGE	ADSSL1	ENSG00000185100	14	104724186	rs2494730	14	104767084	T	A	0.666998	-0.1084	0.0321	0.0007479	0.316699	0.0272439	3.09036e-31	-0.342281	0.105548	0.00118326	0.677249	20
GGE	PCNT	ENSG00000160299	21	46324141	rs2096507	21	46522003	G	A	0.50497	0.062	0.0188	0.0009546	0.386559	0.0249983	6.12773e-54	0.160389	0.0497279	0.00125824	0.0452779	20
GGE	GLT8D1	ENSG00000016864	3	52705840	rs2083180	3	52634103	G	T	0.576541	-0.0702	0.0189	0.0002091	-0.168037	0.0260628	1.13785e-10	0.417764	0.129804	0.00128899	0.496841	20
GGE	SEMA3F	ENSG00000001617	3	50155045	rs13085567	3	50180221	C	T	0.460239	-0.0628	0.0188	0.0008614	-0.279557	0.0256592	1.21766e-27	0.224641	0.0703391	0.00140469	0.00363986	20
GGE	ZMYND19	ENSG00000165724	9	137590512	rs13291780	9	137591987	C	A	0.861829	-0.0973	0.0269	0.0003023	0.246685	0.037061	2.80997e-11	-0.39443	0.124107	0.00148216	0.113338	20
GGE	CPNE8	ENSG00000139117	12	38907430	rs11169992	12	38923405	T	C	0.419483	-0.0688	0.0195	0.0004328	0.203435	0.0278122	2.5815e-13	-0.338192	0.106422	0.00148378	0.399815	20
GGE	DDX42	ENSG00000198231	17	63773603	rs6504173	17	63657696	T	C	0.73161	-0.0678	0.0209	0.001175	0.448332	0.0301631	5.67897e-50	-0.151227	0.0477146	0.00152748	0.399247	20
GGE	RPS26	ENSG00000197728	12	56041351	rs10876864	12	56007301	A	G	0.591451	0.06	0.0189	0.001533	-0.997159	0.0189206	0	-0.060171	0.0189882	0.00153038	0.385716	20
GGE	ACOT6	ENSG00000205669	14	73610945	rs1859910	14	73587517	A	G	0.279324	-0.0701	0.0209	0.0007829	0.2865	0.029643	4.2462e-22	-0.244678	0.0772174	0.0015313	0.0857972	20
GGE	CCDC6	ENSG00000108091	10	59906556	rs1171830	10	59906128	A	C	0.452286	0.0683	0.0189	0.0003076	-0.164828	0.0258295	1.75476e-10	-0.414371	0.131774	0.00166343	0.110191	20
GGE	PSMD13	ENSG00000185627	11	236966	rs7481518	11	240867	T	G	0.269384	0.0675	0.0214	0.001628	0.662818	0.0267693	2.39555e-135	0.101838	0.0325473	0.0017545	0.039311	20
GGE	SUOX	ENSG00000139531	12	55997180	rs1873914	12	55985643	G	C	0.609344	0.0627	0.0193	0.001121	0.297325	0.0259084	1.74154e-30	0.210881	0.0674631	0.00177281	0.221897	20
GGE	IDNK	ENSG00000148057	9	83623049	rs12345514	9	83709511	G	T	0.799205	0.0825	0.0242	0.0006558	0.252683	0.0323712	5.91251e-15	0.326496	0.104508	0.00178327	0.00487117	20
GGE	MCM3AP	ENSG00000160294	21	46286297	rs2096507	21	46522003	G	A	0.50497	0.062	0.0188	0.0009546	0.248633	0.0255822	2.50227e-22	0.249363	0.0798478	0.0017903	0.00947692	20
GGE	METTL18	ENSG00000171806	1	169794963	rs12118559	1	169799708	C	T	0.903579	0.0987	0.0315	0.001722	1.05356	0.038797	2.16686e-162	0.0936823	0.030097	0.00185396	0.275327	6
GGE	RSPO1	ENSG00000169218	1	37634892	rs6687545	1	37605594	C	T	0.468191	0.061	0.0187	0.00109	-0.259497	0.0255235	2.78348e-24	-0.23507	0.0756807	0.00189588	0.456487	20
GGE	COL5A2	ENSG00000204262	2	189225312	rs1996576	2	189309790	T	C	0.751491	-0.0707	0.0221	0.001395	-0.397196	0.0312876	6.30296e-37	0.177998	0.0573795	0.00192143	0.890703	20
GGE	TEX14	ENSG00000121101	17	58692055	rs596714	17	58634181	A	G	0.55666	-0.0605	0.0191	0.001534	0.374286	0.0252653	1.18594e-49	-0.161641	0.052184	0.00195145	0.00188982	20
GGE	NBR1	ENSG00000188554	17	43171202	rs12944458	17	43028755	C	T	0.641153	0.0709	0.0202	0.0004399	0.181696	0.0276504	4.99115e-11	0.390212	0.12604	0.00196189	0.364029	20
GGE	ADORA2B	ENSG00000170425	17	15944917	rs2779210	17	15971833	G	A	0.430417	0.0612	0.0195	0.001674	0.473987	0.026441	7.36436e-72	0.129118	0.0417662	0.00199188	0.236839	20
GGE	KAT2B	ENSG00000114166	3	20040446	rs3828348	3	20072556	G	A	0.599404	-0.0611	0.0191	0.00138	-0.316224	0.0263881	4.331e-33	0.193218	0.0625153	0.00199668	0.0157848	20
GGE	SFMBT2	ENSG00000198879	10	7411486	rs7101090	10	7209581	G	C	0.580517	0.0683	0.0197	0.0005197	0.186704	0.0275945	1.32392e-11	0.365819	0.11856	0.00203204	0.0131543	20
GGE	MAGI2	ENSG00000187391	7	79453667	rs3735442	7	78489792	C	T	0.704771	0.0721	0.0204	0.0004071	0.177018	0.0281642	3.27432e-10	0.407304	0.132214	0.00206546	0.465927	20
GGE	TCEA3	ENSG00000204219	1	23424748	rs71514235	1	23424647	G	T	0.328032	-0.0622	0.0201	0.002012	-0.733845	0.0256576	6.44104e-180	0.084759	0.0275498	0.00209395	0.00665761	20
GGE	NISCH	ENSG00000010322	3	52455118	rs11711421	3	52527763	C	T	0.534791	-0.0692	0.0187	0.0002152	-0.142697	0.0258678	3.46014e-08	0.484943	0.157802	0.00211832	0.0486258	20
GGE	ANXA3	ENSG00000138772	4	78551747	rs4466067	4	78581415	G	A	0.72664	-0.0648	0.0203	0.001416	-0.329049	0.0290556	9.89042e-30	0.196931	0.064097	0.00212346	0.507647	20
GGE	ZDHHC24	ENSG00000174165	11	66546235	rs17496586	11	66548041	G	C	0.752485	0.0673	0.0216	0.001873	0.528596	0.028796	2.92348e-75	0.127318	0.0414474	0.00212768	0.123865	20
GGE	G6PC3	ENSG00000141349	17	44070735	rs375171	17	44077102	A	G	0.473161	-0.063	0.0189	0.0008468	0.200199	0.0257604	7.75007e-15	-0.314686	0.102723	0.00218809	0.395062	20
GGE	KIAA1430	ENSG00000164323	4	185209504	rs11132292	4	185204333	C	A	0.522863	0.0589	0.0189	0.00185	-0.414509	0.0248483	1.78378e-62	-0.142096	0.046385	0.00218835	0.591328	20
GGE	ARFGEF2	ENSG00000124198	20	48921711	rs8118101	20	49073301	C	T	0.789264	-0.1136	0.0355	0.001369	0.311215	0.0302609	8.28564e-25	-0.365021	0.119463	0.0022468	0.100697	20
GGE	ERBB3	ENSG00000065361	12	56076799	rs7971751	12	56084874	C	A	0.591451	0.063	0.0192	0.001033	0.222532	0.0265564	5.31079e-17	0.283105	0.0926585	0.00224792	0.161292	20
GGE	C20orf96	ENSG00000196476	20	290778	rs3827147	20	276086	T	A	0.373757	0.061	0.0193	0.001539	-0.302239	0.0258939	1.7679e-31	-0.201827	0.0661564	0.00228267	0.183337	20
GGE	TUBE1	ENSG00000074935	6	112087509	rs10456877	6	112078547	C	T	0.753479	0.0673	0.0208	0.001219	0.265183	0.0289622	5.37571e-20	0.253787	0.0831896	0.00228307	0.245052	20
GGE	PMM2	ENSG00000140650	16	8788823	rs12049	16	8795771	T	C	0.480119	-0.0597	0.019	0.001661	0.319904	0.0253518	1.6676e-36	-0.186619	0.0612065	0.00229603	0.0426082	20
GGE	ILVBL	ENSG00000105135	19	15125786	rs8104624	19	15128094	C	T	0.688867	-0.064	0.0199	0.001297	0.253868	0.0273364	1.58996e-20	-0.2521	0.0829545	0.00237359	0.378786	15
GGE	HEMK1	ENSG00000114735	3	50569152	rs490634	3	50603399	T	C	0.88171	0.0872	0.0279	0.001799	0.484732	0.0376555	6.40378e-38	0.179893	0.0592298	0.0023878	0.0767961	10
GGE	SCGB1C1	ENSG00000188076	11	193078	rs4980325	11	234451	G	T	0.475149	0.0634	0.0187	0.0006952	-0.173568	0.0257947	1.71068e-11	-0.365276	0.120642	0.00246379	0.218099	7
GGE	CASP8	ENSG00000064012	2	201233443	rs6743068	2	201289197	A	G	0.2833	0.0625	0.0206	0.002388	0.959813	0.0228917	0	0.0651169	0.0215186	0.00247756	0.373014	20
GGE	NEDD4	ENSG00000069869	15	55993746	rs55695470	15	55832708	C	T	0.795229	-0.122	0.0372	0.001029	0.253451	0.0323982	5.15791e-15	-0.481356	0.15915	0.00249008	0.00145687	20
GGE	SEMA6D	ENSG00000137872	15	47184101	rs501916	15	47761032	C	A	0.653082	0.0652	0.0199	0.001032	0.21344	0.0276083	1.06705e-14	0.305472	0.101262	0.00255577	0.582348	20
GGE	FAM69A	ENSG00000154511	1	92961522	rs2481714	1	92892038	G	A	0.366799	0.0612	0.0194	0.001572	0.291641	0.0289717	7.77729e-24	0.209847	0.0697102	0.00261005	0.0138016	20
GGE	AC018720.10	ENSG00000170092	7	75493625	rs17207196	7	75471799	C	T	0.555666	0.0613	0.0197	0.001912	0.286571	0.025807	1.19416e-28	0.213908	0.0713918	0.00273313	0.891386	20
GGE	TMEM186	ENSG00000184857	16	8797642	rs1731073	16	8780640	G	A	0.532803	0.0599	0.0193	0.001883	0.284139	0.0255259	8.82385e-29	0.210812	0.0705152	0.00279345	0.0851385	20
GGE	METAP1D	ENSG00000172878	2	171999943	rs62183812	2	172020679	A	G	0.689861	0.0664	0.0202	0.0009843	-0.210504	0.0293484	7.35866e-13	-0.315433	0.105557	0.00280569	0.0700551	20
GGE	SLC38A3	ENSG00000188338	3	50205246	rs4688745	3	50202905	T	C	0.558648	0.0649	0.0188	0.0005596	0.155537	0.026082	2.47043e-09	0.417264	0.139663	0.00281139	0.0035862	20
GGE	PADI1	ENSG00000142623	1	17205128	rs11203340	1	17236520	G	C	0.317097	-0.0656	0.021	0.001743	0.300574	0.0297687	5.6958e-24	-0.218249	0.0731335	0.00284272	0.0355076	20
GGE	FGD4	ENSG00000139132	12	32399529	rs4931642	12	32608624	T	C	0.484095	-0.0579	0.0185	0.001787	-0.248392	0.0255705	2.62816e-22	0.233099	0.0782493	0.00289254	0.901007	20
GGE	PRDX1	ENSG00000117450	1	45523047	rs61788379	1	45037539	C	T	0.899602	0.1119	0.032	0.0004644	-0.245055	0.0433481	1.57488e-08	-0.456631	0.153546	0.00294029	0.0936298	20
GGE	VPS36	ENSG00000136100	13	52450634	rs12430462	13	52450239	G	C	0.77336	-0.0682	0.0225	0.002469	0.431604	0.0296623	5.78933e-48	-0.158015	0.0532502	0.00300321	0.198088	20
GGE	PCDHA10	ENSG00000250120	5	140855883	rs246061	5	140945071	C	A	0.480119	-0.0559	0.0186	0.002614	0.450345	0.0246519	1.48262e-74	-0.124127	0.0418568	0.00302178	0.547074	20
GGE	INPP5E	ENSG00000148384	9	136439845	rs1128874	9	136428972	C	T	0.415507	-0.0581	0.0193	0.002657	-0.427269	0.0248754	3.98917e-66	0.13598	0.0458591	0.00302519	0.11952	20
GGE	KPNA2	ENSG00000182481	17	68035708	rs62084744	17	68082412	C	T	0.241551	0.13	0.0406	0.001352	-0.243004	0.0311639	6.30954e-15	-0.534971	0.180614	0.00305679	0.337342	20
GGE	PCDHB5	ENSG00000113209	5	141135206	rs12654953	5	141191400	C	T	0.60835	-0.0945	0.0306	0.002038	-0.275447	0.0266508	4.87374e-25	0.343079	0.115945	0.00308672	0.0671881	20
GGE	MAP3K3	ENSG00000198909	17	63622415	rs9912201	17	63685848	A	G	0.735586	-0.0674	0.0209	0.001301	-0.213291	0.0290857	2.24721e-13	0.316	0.107045	0.00315684	0.0813717	20
GGE	PHACTR4	ENSG00000204138	1	28369582	rs9662045	1	28366281	C	T	0.653082	0.0602	0.0202	0.002922	0.550588	0.0262868	2.06656e-97	0.109338	0.0370575	0.00317279	0.457991	20
GGE	FSHB	ENSG00000131808	11	30231016	rs12578061	11	30227818	T	A	0.77833	0.0685	0.0231	0.002965	-0.995387	0.0358009	3.94518e-170	-0.0688175	0.0233387	0.00319171	0.398659	20
GGE	UPK1A	ENSG00000105668	19	35666516	rs4806187	19	35658859	G	A	0.511928	-0.0563	0.019	0.003038	0.627312	0.0232695	4.52806e-160	-0.089748	0.0304704	0.00322518	0.129671	20
GGE	GNAZ	ENSG00000128266	22	23070519	rs3788337	22	23069838	A	G	0.398608	0.0593	0.0196	0.002437	-0.325489	0.0264737	9.6596e-35	-0.182188	0.0620136	0.0033048	0.56173	20
GGE	PDE6H	ENSG00000139053	12	14973042	rs10846109	12	15006752	A	C	0.729622	0.0686	0.0207	0.0008942	0.193084	0.0306609	3.02679e-10	0.355286	0.121146	0.00336021	0.3951	20
GGE	SH3RF2	ENSG00000156463	5	145936578	rs1549903	5	145916137	C	T	0.715706	0.068	0.0213	0.001447	-0.222665	0.0304778	2.75622e-13	-0.305392	0.104394	0.00344036	0.546603	20
GGE	TXN	ENSG00000136810	9	110256507	rs1049927	9	110256475	T	C	0.879722	0.0852	0.0278	0.002216	0.368077	0.0380331	3.74691e-22	0.231473	0.0792244	0.00348077	0.187427	17
GGE	CDA	ENSG00000158825	1	20589086	rs879088	1	20642948	T	A	0.756461	-0.1029	0.0347	0.003055	-0.462319	0.027616	6.58725e-63	0.222573	0.0762248	0.00350074	0.0217817	20
GGE	STK19	ENSG00000204344	6	31971166	rs13196409	6	31964989	G	A	0.973161	-0.2727	0.0901	0.002467	0.871634	0.0787569	1.80563e-28	-0.312861	0.107165	0.00350665	0.211682	20
GGE	ZNF300	ENSG00000145908	5	150904983	rs79442859	5	150791648	T	C	0.89662	0.1071	0.035	0.002226	-0.442802	0.0464153	1.42833e-21	-0.241869	0.0830086	0.00357083	0.107181	14
GGE	EFHB	ENSG00000163576	3	19947025	rs11128927	3	19946945	G	C	0.650099	-0.0562	0.0193	0.003536	-1.09071	0.0178672	0	0.051526	0.017715	0.0036304	0.0753137	20
GGE	SNX1	ENSG00000028528	15	64094123	rs332243	15	64060971	C	G	0.811133	-0.1222	0.0373	0.001072	0.19579	0.0312135	3.55068e-10	-0.624139	0.21493	0.00368528	0.0168214	20
GGE	PPA1	ENSG00000180817	10	70233911	rs10999196	10	70222549	T	C	0.634195	0.0596	0.0201	0.00298	-0.385158	0.02708	6.59634e-46	-0.154742	0.0533084	0.00369885	0.394262	20
GGE	SUGT1	ENSG00000165416	13	52652709	rs9536223	13	52659059	A	T	0.544732	0.061	0.0191	0.00144	0.182556	0.0266264	7.07165e-12	0.334144	0.11542	0.00379113	0.0783477	20
GGE	ZNF585B	ENSG00000245680	19	37217925	rs256741	19	37364937	C	A	0.577535	-0.0569	0.019	0.002685	0.284227	0.0257047	2.01864e-28	-0.200192	0.0692563	0.0038451	0.657529	20
GGE	C6orf25	ENSG00000204420	6	31723344	rs707930	6	31773882	C	T	0.485089	-0.0977	0.0299	0.001106	-0.163363	0.0263786	5.90297e-10	0.598055	0.206942	0.00385284	0.0108811	20
GGE	PMEPA1	ENSG00000124225	20	57710015	rs62205791	20	57750396	A	G	0.857853	0.1381	0.0452	0.002248	0.32913	0.0370025	5.85247e-19	0.419591	0.145208	0.00385741	0.504255	9
GGE	BBS1	ENSG00000174483	11	66510606	rs60645853	11	66541334	C	T	0.758449	0.0646	0.0217	0.002841	0.349181	0.0298732	1.45426e-31	0.185004	0.0641292	0.0039158	0.220923	20
GGE	ATP5SL	ENSG00000105341	19	41440717	rs13346603	19	41439932	T	A	0.593439	-0.0901	0.0309	0.003579	0.476459	0.0251849	8.04588e-80	-0.189103	0.0656192	0.00395374	0.519535	20
GGE	AIF1	ENSG00000204472	6	31615227	rs1077394	6	31642607	C	T	0.335984	-0.065	0.0198	0.001007	-0.167202	0.0282512	3.25089e-09	0.388752	0.135417	0.0040947	0.6509	20
GGE	OBFC1	ENSG00000107960	10	103918184	rs4918069	10	103894633	T	G	0.7167	0.0632	0.0209	0.002493	-0.273067	0.0298951	6.58919e-20	-0.231445	0.080623	0.00409562	0.670193	20
GGE	CWC15	ENSG00000150316	11	94973556	rs10831298	11	95000764	G	A	0.659046	-0.098	0.0323	0.002427	-0.26199	0.0295567	7.7194e-19	0.374059	0.130309	0.00409756	0.143937	16
GGE	PTGDR2	ENSG00000183134	11	60855950	rs72916908	11	60833950	C	T	0.897614	-0.0894	0.0299	0.0028	0.417994	0.0409638	1.90271e-24	-0.213878	0.0745397	0.00411352	0.599275	20
GGE	PCDP1	ENSG00000163075	2	119544432	rs2579624	2	119546244	A	T	0.492048	-0.0569	0.0186	0.002194	0.22441	0.0272157	1.64334e-16	-0.253554	0.0884044	0.00412927	0.4488	20
GGE	ZFP37	ENSG00000136866	9	113056759	rs117423043	9	113091809	G	T	0.960239	0.2436	0.0826	0.003172	-0.772102	0.0635444	5.69467e-34	-0.315502	0.110087	0.0041577	0.137181	13
GGE	PEX7	ENSG00000112357	6	136822564	rs17710825	6	136839368	A	G	0.90159	0.0877	0.0298	0.003289	0.521733	0.0414028	2.07431e-36	0.168094	0.0586543	0.00415909	0.747194	20
GGE	CRYBA4	ENSG00000196431	22	26621963	rs5761627	22	26608334	A	G	0.808151	0.0763	0.0239	0.001434	0.224187	0.0345191	8.32544e-11	0.34034	0.118791	0.00416956	0.349793	20
GGE	COX6B1	ENSG00000126267	19	35648323	rs4806187	19	35658859	G	A	0.511928	-0.0563	0.019	0.003038	-0.284758	0.0254321	4.22726e-29	0.197712	0.0690202	0.00417609	0.180696	20
GGE	EBF2	ENSG00000221818	8	26045413	rs11990119	8	26197256	A	G	0.544732	-0.0567	0.0188	0.002526	0.245494	0.0273057	2.45883e-19	-0.230963	0.0807742	0.00424494	0.765922	20
GGE	PBRM1	ENSG00000163939	3	52685917	rs6445528	3	52538431	A	G	0.524851	-0.0611	0.0186	0.001021	-0.14986	0.025829	6.55287e-09	0.407714	0.142628	0.00425543	0.0232304	20
GGE	BRWD1	ENSG00000185658	21	39321559	rs35123057	21	39339763	C	T	0.705765	-0.059	0.0198	0.002821	0.272804	0.0270065	5.44591e-24	-0.216273	0.0756717	0.00426266	0.0550482	20
GGE	C15orf40	ENSG00000169609	15	83011641	rs62010177	15	83080406	C	T	0.810139	-0.0655	0.0228	0.003988	0.776062	0.0281417	2.10472e-167	-0.0844005	0.0295381	0.00427202	0.00581568	20
GGE	NCOR1	ENSG00000141027	17	16216091	rs178837	17	16173584	C	A	0.479125	0.0606	0.0189	0.001316	0.154477	0.0258738	2.36673e-09	0.392292	0.138876	0.00473144	0.304843	20
GGE	40238	ENSG00000173838	17	62808344	rs1024653	17	62714457	A	C	0.582505	0.057	0.0195	0.003421	0.302001	0.0276284	8.21207e-28	0.188741	0.0668382	0.00474504	0.772698	20
GGE	ZNF415	ENSG00000170954	19	53133077	rs2099850	19	53118308	G	A	0.469185	-0.0543	0.019	0.004282	-0.437859	0.0246945	2.41698e-70	0.124013	0.043953	0.00478026	0.0907822	20
GGE	PGM2L1	ENSG00000165434	11	74398433	rs117796442	11	74343453	G	C	0.946322	-0.226	0.075	0.002601	0.503003	0.0638069	3.191e-15	-0.449302	0.159626	0.00488215	0.60556	9
GGE	ARGFX	ENSG00000186103	3	121567949	rs9836169	3	121580476	C	T	0.744533	-0.0683	0.0212	0.001293	0.176867	0.0306645	8.0313e-09	-0.386167	0.137296	0.00491323	0.122356	20
GGE	TUFT1	ENSG00000143367	1	151540305	rs12734011	1	151585541	A	G	0.337972	0.06	0.0202	0.002948	0.234234	0.0279849	5.76182e-17	0.256155	0.091508	0.005122	0.176596	19
GGE	PANK2	ENSG00000125779	20	3888869	rs6052169	20	3915802	T	C	0.511928	0.0562	0.0189	0.002894	-0.212604	0.0257054	1.33063e-16	-0.264341	0.0944685	0.00513889	0.490828	20
GGE	ZNF646	ENSG00000167395	16	31074422	rs749671	16	31077026	G	A	0.61829	0.0585	0.0193	0.002439	0.190064	0.0261861	3.92275e-13	0.307791	0.110044	0.0051581	0.00621717	20
GGE	GPSM1	ENSG00000160360	9	136327476	rs3812550	9	136358427	G	A	0.461233	-0.0913	0.0305	0.002713	-0.198373	0.0257434	1.30026e-14	0.460243	0.164944	0.00526591	0.210407	20
GGE	PACRG	ENSG00000112530	6	162727132	rs35593345	6	162753949	G	C	0.87674	0.0824	0.0293	0.004936	-0.79754	0.0402887	3.24864e-87	-0.103318	0.0371069	0.00536386	0.193542	20
GGE	HBD	ENSG00000223609	11	5234483	rs57050307	11	5095317	G	A	0.833002	-0.0757	0.024	0.0016	0.211591	0.0360155	4.22843e-09	-0.357765	0.12874	0.00545289	0.424921	8
GGE	PPAP2B	ENSG00000162407	1	56645301	rs72664355	1	56542119	T	C	0.883698	-0.0937	0.0323	0.003725	-0.444291	0.0470896	3.90993e-21	0.210898	0.0760589	0.00555721	0.0365929	20
GGE	CTSF	ENSG00000174080	11	66568841	rs11227523	11	66538467	C	T	0.758449	0.0631	0.0216	0.003559	-0.259995	0.0301443	6.40925e-18	-0.242697	0.0877145	0.00565926	0.0392281	11
GGE	SMARCD2	ENSG00000108604	17	63843065	rs11079509	17	63684788	G	T	0.738569	-0.0644	0.021	0.002214	-0.183696	0.028845	1.9101e-10	0.350579	0.126883	0.00572721	0.132084	20
GGE	SPRY1	ENSG00000164056	4	123396795	rs7695956	4	123649253	G	A	0.804175	-0.0704	0.0239	0.003264	0.270132	0.0345375	5.2239e-15	-0.260614	0.0945418	0.00584063	0.439126	20
GGE	SIVA1	ENSG00000184990	14	104753147	rs77631658	14	104761485	A	G	0.808151	-0.1149	0.0383	0.002673	-0.224135	0.0325362	5.6265e-12	0.512637	0.18638	0.00595046	0.24516	20
GGE	ZFAT	ENSG00000066827	8	134713049	rs10111734	8	134797509	C	A	0.219682	-0.0701	0.0222	0.00162	0.179938	0.0326377	3.52367e-08	-0.389578	0.142179	0.00614281	0.509617	14
GGE	SKIDA1	ENSG00000180592	10	21526368	rs7084454	10	21532345	G	A	0.662028	-0.0992	0.0317	0.001736	-0.168068	0.0296867	1.50143e-08	0.590237	0.21551	0.00616659	0.0385684	20
GGE	DCLK2	ENSG00000170390	4	150078445	rs17026748	4	150186737	G	A	0.792247	-0.0654	0.0231	0.004579	0.347569	0.0324485	8.99902e-27	-0.188164	0.068744	0.00619701	0.177341	20
GGE	MAP1LC3A	ENSG00000101460	20	34546854	rs3891369	20	34573323	C	T	0.50497	0.0524	0.0187	0.004999	-0.31457	0.0253089	1.81442e-35	-0.166577	0.0609383	0.00626591	0.0290268	20
GGE	TUBA1C	ENSG00000167553	12	49189081	rs10875922	12	49136062	G	A	0.34493	-0.0564	0.0198	0.004431	0.318534	0.0330985	6.34431e-22	-0.177061	0.0648255	0.00630746	0.019981	20
GGE	IRGM	ENSG00000237693	5	150846523	rs12656538	5	150871818	A	G	0.895626	0.095	0.0339	0.005138	-0.557289	0.0459969	8.71091e-34	-0.170468	0.0624361	0.00632809	0.0671446	20
GGE	BRCA2	ENSG00000139618	13	32315086	rs1963505	13	32334210	C	T	0.690855	-0.0555	0.0197	0.004921	0.292486	0.0270375	2.835e-27	-0.189752	0.0696002	0.00640445	0.69934	20
GGE	METAP2	ENSG00000111142	12	95473520	rs2596759	12	95440971	A	G	0.777336	-0.0668	0.022	0.0024	-0.19108	0.0308811	6.10871e-10	0.349592	0.128251	0.00641358	0.701268	18
GGE	DLD	ENSG00000091140	7	107891164	rs34822274	7	107893687	C	T	0.387674	0.0531	0.0191	0.005349	0.347022	0.0256989	1.49324e-41	0.153016	0.0561941	0.00646933	0.0579454	20
GGE	FAM107B	ENSG00000065809	10	14774897	rs3780915	10	14521098	G	A	0.852883	-0.0774	0.0276	0.004982	-0.409093	0.0373833	7.16268e-28	0.189199	0.0696464	0.0065963	0.025041	20
GGE	MALRD1	ENSG00000204740	10	19048801	rs1332926	10	19487707	A	G	0.65507	-0.0533	0.0194	0.005988	-0.45408	0.027257	2.59475e-62	0.11738	0.0433008	0.006712	0.030353	20
GGE	GALNT18	ENSG00000110328	11	11622005	rs10831656	11	11639268	C	T	0.708748	-0.0942	0.0336	0.005099	-0.30729	0.0289192	2.26064e-26	0.306551	0.113085	0.00671205	0.159397	16
GGE	WDR96	ENSG00000197748	10	104232362	rs581533	10	104173380	C	T	0.362823	-0.0547	0.0199	0.006032	0.448736	0.0278227	1.61142e-58	-0.121898	0.0449862	0.00673496	0.0463197	20
GGE	PCDHGB2	ENSG00000253910	5	141360042	rs17097231	5	141360212	C	G	0.929423	-0.0929	0.0329	0.004718	0.42502	0.0442646	7.85603e-22	-0.218578	0.080686	0.00674873	0.0633132	20
GGE	CPSF4	ENSG00000160917	7	99438922	rs11772470	7	99583473	G	A	0.843936	0.0742	0.0261	0.00455	-0.342559	0.0385643	6.5198e-19	-0.216605	0.0799984	0.00677673	0.34282	20
GGE	SLC29A2	ENSG00000174669	11	66372214	rs3116068	11	66337522	T	C	0.23161	0.0647	0.023	0.004992	0.313426	0.0314919	2.45678e-23	0.206428	0.0762573	0.00678957	0.143368	20
GGE	CCDC173	ENSG00000154479	2	169694405	rs116676664	2	169618179	A	C	0.865805	0.075	0.0276	0.006628	0.95128	0.0336044	2.73908e-176	0.0788411	0.0291469	0.00683132	0.250447	20
GGE	WDR6	ENSG00000178252	3	49007154	rs9311432	3	48813010	A	T	0.666004	0.0533	0.0195	0.006246	-0.470735	0.0258976	7.88001e-74	-0.113227	0.0418903	0.00687283	0.0929794	20
GGE	TMEM92	ENSG00000167105	17	50271406	rs886568	17	50355720	A	G	0.444334	-0.0529	0.0188	0.00497	-0.245005	0.0256067	1.08994e-21	0.215914	0.0799827	0.0069441	0.425487	20
GGE	IFT140	ENSG00000187535	16	1612072	rs2235640	16	1524862	G	A	0.829026	0.0719	0.0249	0.003946	-0.25126	0.0331067	3.21389e-14	-0.286158	0.106031	0.00695875	0.295886	20
GGE	RPP25	ENSG00000178718	15	74957218	rs34965545	15	74988791	C	T	0.553678	0.0587	0.019	0.002069	0.148844	0.0270026	3.54376e-08	0.394373	0.146333	0.00703815	0.505065	20
GGE	MAP3K7	ENSG00000135341	6	90587072	rs282429	6	90594625	A	G	0.691849	0.0561	0.0202	0.005434	-0.289903	0.0273221	2.66036e-26	-0.193513	0.0720256	0.00721572	0.200186	20
GGE	LINC00854	ENSG00000236383	17	43305397	rs35070007	17	43164730	G	C	0.636183	0.0574	0.0201	0.0043	0.21171	0.0270031	4.49829e-15	0.271126	0.101043	0.00729068	0.0540912	20
GGE	TAF2	ENSG00000064313	8	119832841	rs953615	8	119782879	G	A	0.794235	0.0599	0.0217	0.005741	0.354732	0.0310749	3.50289e-30	0.16886	0.0629359	0.00729561	0.972677	20
GGE	ZNF610	ENSG00000167554	19	52336243	rs890843	19	52337620	A	C	0.644135	-0.0543	0.0198	0.005974	0.354088	0.0276264	1.31699e-37	-0.153352	0.057184	0.00732439	0.0218177	20
GGE	PCCB	ENSG00000114054	3	136250340	rs55970317	3	136634351	T	G	0.565606	-0.0523	0.0191	0.006037	-0.338813	0.0258364	2.74493e-39	0.154362	0.0575891	0.00735318	0.931653	20
GGE	SEC14L2	ENSG00000100003	22	30396941	rs11089449	22	30431818	T	C	0.817097	-0.0707	0.0244	0.003713	0.242894	0.0344217	1.70871e-12	-0.291074	0.108595	0.00735417	0.26257	20
GGE	GS1-259H13.2	ENSG00000244219	7	99598267	rs11761528	7	99521178	C	T	0.897614	0.0902	0.0328	0.005889	0.569812	0.0477541	8.04192e-33	0.158298	0.0590718	0.00736767	0.22634	20
GGE	IKZF3	ENSG00000161405	17	39864312	rs12232498	17	39884110	C	T	0.472167	-0.0544	0.0187	0.003636	0.176637	0.0258975	9.06609e-12	-0.307977	0.115094	0.00745368	0.413612	20
GGE	GABRA6	ENSG00000145863	5	161547063	rs1002067	5	161557237	G	A	0.582505	-0.0543	0.0193	0.004796	-0.238368	0.0277521	8.7577e-18	0.227799	0.0852002	0.0075022	0.341024	20
GGE	SETD6	ENSG00000103037	16	58515479	rs2244453	16	58537281	C	T	0.430417	-0.053	0.0192	0.005735	0.270314	0.0257055	7.30581e-26	-0.196069	0.0734351	0.00758604	0.148738	20
GGE	VSIG2	ENSG00000019102	11	124752255	rs2075712	11	124751345	C	A	0.812127	0.0691	0.0252	0.006079	-0.393239	0.0335712	1.08571e-31	-0.17572	0.0658156	0.00758772	0.933918	20
GGE	SLC35F2	ENSG00000110660	11	107928293	rs10431032	11	107851175	A	G	0.552684	-0.0516	0.019	0.006602	-0.386822	0.0269773	1.25202e-46	0.133395	0.0499914	0.00762247	0.598545	20
GGE	ZNF510	ENSG00000081386	9	96778129	rs10816458	9	96718658	T	G	0.860835	-0.0855	0.0287	0.002882	0.253923	0.0427682	2.89931e-09	-0.336716	0.126457	0.00775171	0.640984	11
GGE	DMGDH	ENSG00000132837	5	79236038	rs10052346	5	79176776	G	T	0.626243	0.052	0.0193	0.006999	-0.417894	0.02545	1.37116e-60	-0.124434	0.0468016	0.00784319	0.0394473	20
GGE	UBE3D	ENSG00000118420	6	83065841	rs11751698	6	82998864	C	T	0.856859	-0.077	0.0268	0.004108	-0.271704	0.0387606	2.3866e-12	0.283397	0.106601	0.00784915	0.745642	20
GGE	LRRC38	ENSG00000162494	1	13514003	rs1610562	1	13548358	T	C	0.747515	0.0692	0.0228	0.002377	-0.181307	0.0329422	3.7169e-08	-0.381672	0.143607	0.00786619	0.448193	20
GGE	GALNT6	ENSG00000139629	12	51392867	rs3782473	12	51362485	T	C	0.718688	0.0583	0.0218	0.007442	0.644833	0.0280438	5.37689e-117	0.090411	0.0340351	0.00789786	0.449813	20
GGE	PPM1M	ENSG00000164088	3	52245759	rs59565798	3	52273153	G	A	0.647117	-0.0535	0.0199	0.007203	0.433044	0.0261753	1.76878e-61	-0.123544	0.0465565	0.00796303	0.00208709	20
GGE	SETDB2	ENSG00000136169	13	49444374	rs2407692	13	49469684	G	A	0.702783	0.0579	0.0206	0.004891	-0.230414	0.0288501	1.38711e-15	-0.251286	0.094779	0.00801853	0.137676	20
GGE	SLC25A4	ENSG00000151729	4	185143266	rs11736380	4	185180627	T	A	0.526839	0.0541	0.0188	0.004063	0.175696	0.0257868	9.53185e-12	0.307919	0.116155	0.00802732	0.0659014	20
GGE	ZNF25	ENSG00000175395	10	37976647	rs6482047	10	37614989	A	G	0.362823	-0.0543	0.0199	0.006396	0.294013	0.0268182	5.7432e-28	-0.184686	0.069749	0.00810025	0.0407464	11
GGE	RIN1	ENSG00000174791	11	66336840	rs10896110	11	66334507	A	G	0.241551	0.0655	0.0223	0.003345	0.191058	0.0313025	1.03706e-09	0.342828	0.12953	0.00812808	0.144036	8
GGE	GINS4	ENSG00000147536	8	41529218	rs4736814	8	41505630	A	G	0.856859	0.0748	0.0271	0.005701	-0.340652	0.0367692	1.9581e-20	-0.219579	0.0830088	0.0081631	0.282464	20
GGE	RTDR1	ENSG00000100218	22	23145021	rs13055979	22	23131898	G	A	0.701789	-0.0558	0.0208	0.007236	-0.432645	0.0275332	1.22049e-55	0.128974	0.0487719	0.00818284	0.0981447	20
GGE	P4HTM	ENSG00000178467	3	48989989	rs8926	3	49015352	A	T	0.66998	0.053	0.0196	0.006764	0.328678	0.0266196	5.04364e-35	0.161252	0.0610462	0.00825453	0.344919	20
GGE	ALS2CR12	ENSG00000155749	2	201357398	rs3185378	2	201286716	G	C	0.385686	0.0523	0.0191	0.006211	0.255775	0.026256	2.00375e-22	0.204476	0.0775688	0.00838741	0.0126065	20
GGE	ITK	ENSG00000113263	5	157180826	rs28638168	5	157231931	G	A	0.894632	0.0883	0.0295	0.002742	-0.231041	0.0417872	3.22062e-08	-0.382183	0.145193	0.00848228	0.359505	5
GGE	NPEPPS	ENSG00000141279	17	47522942	rs4794007	17	47513356	G	A	0.475149	-0.0543	0.019	0.004331	-0.173537	0.0258016	1.7463e-11	0.312902	0.118961	0.00853123	0.919742	20
GGE	SDCCAG3	ENSG00000165689	9	136410614	rs11145919	9	136408074	G	T	0.73161	0.0604	0.021	0.003968	-0.183721	0.028659	1.44948e-10	-0.328758	0.125281	0.00868598	0.196292	20
GGE	ZCCHC2	ENSG00000141664	18	62523025	rs72941651	18	62558632	G	C	0.745527	-0.0613	0.0221	0.005456	-0.251775	0.0311865	6.84795e-16	0.243471	0.092813	0.00870969	0.655426	20
GGE	ZNF568	ENSG00000198453	19	36916329	rs1617883	19	37002206	G	A	0.870775	0.0717	0.0265	0.006799	-0.383734	0.03607	1.97067e-26	-0.186848	0.0712567	0.00873677	0.353712	18
GGE	ADAMTSL1	ENSG00000178031	9	17906563	rs3780226	9	17747175	C	A	0.562624	0.0533	0.019	0.005034	-0.191352	0.0261003	2.27761e-13	-0.278544	0.106314	0.00879264	0.8037	20
GGE	SYNDIG1L	ENSG00000183379	14	74426210	rs12893163	14	74428292	C	T	0.559642	0.0501	0.0188	0.007827	-0.37448	0.0267222	1.28348e-44	-0.133786	0.0511026	0.00884523	0.0815255	20
GGE	CCBL2	ENSG00000137944	1	88988355	rs1536259	1	88964737	A	G	0.522863	-0.049	0.0187	0.008738	0.901822	0.0200595	0	-0.0543344	0.020771	0.00889975	0.747304	20
GGE	ZNF667	ENSG00000198046	19	56477118	rs10408921	19	56472359	G	A	0.829026	0.068	0.0257	0.008219	-0.585173	0.0336833	1.32596e-67	-0.116205	0.0444251	0.00890315	0.570334	20
GGE	RAB8B	ENSG00000166128	15	63189560	rs2652818	15	63210179	A	C	0.784294	-0.0635	0.0219	0.003744	-0.182419	0.0303445	1.83701e-09	0.348099	0.133288	0.00901112	0.899303	20
GGE	ERICH1	ENSG00000104714	8	738106	rs732197	8	693531	A	G	0.66004	0.0525	0.0198	0.00809	0.41826	0.0276917	1.5194e-51	0.12552	0.0480628	0.0090125	0.55804	20
GGE	TET2	ENSG00000168769	4	105145875	rs10014102	4	105166894	T	A	0.597416	0.057	0.0192	0.003057	0.158862	0.0290064	4.33087e-08	0.358801	0.137473	0.00905505	0.0116659	20
GGE	ADH1C	ENSG00000248144	4	99351132	rs11936869	4	99352016	C	G	0.740557	0.0568	0.0212	0.007401	-0.350244	0.0308188	6.27513e-30	-0.162173	0.0621886	0.00911379	0.0279218	20
GGE	PAK4	ENSG00000130669	19	39125770	rs2304090	19	39178017	T	C	0.643141	0.0526	0.0198	0.007905	0.356618	0.0261335	2.13267e-42	0.147497	0.0565639	0.00911763	0.759016	20
GGE	ACTR1B	ENSG00000115073	2	97664044	rs11692435	2	97658891	G	A	0.916501	-0.1696	0.0621	0.006326	-0.422402	0.0489866	6.53366e-18	0.401514	0.154214	0.00922484	0.0182646	20
GGE	LDHAL6A	ENSG00000166800	11	18455824	rs3993293	11	18458335	G	A	0.696819	0.0863	0.0329	0.008772	-0.509711	0.0275758	2.77797e-76	-0.169312	0.0651931	0.00940202	0.0039881	20
GGE	PTH1R	ENSG00000160801	3	46877721	rs115700641	3	47087684	T	C	0.983101	0.287	0.1069	0.007273	-1.22746	0.120036	1.51969e-24	-0.233815	0.0900417	0.00941116	0.301681	8
GGE	STK35	ENSG00000125834	20	2101827	rs1971598	20	2078587	T	C	0.760437	-0.1082	0.0373	0.003732	-0.181736	0.0316051	8.91378e-09	0.595369	0.22988	0.00960008	0.0324619	12
GGE	MRPS14	ENSG00000120333	1	175023425	rs75818601	1	175019430	C	T	0.765408	0.0602	0.022	0.006234	-0.242293	0.0304901	1.917e-15	-0.24846	0.0960317	0.00967398	0.144989	16
GGE	PCDHA3	ENSG00000255408	5	140801092	rs246072	5	140940841	C	T	0.480119	-0.0543	0.0186	0.003436	0.143115	0.0258443	3.06645e-08	-0.379414	0.14692	0.00980983	0.0121599	20
GGE	MAPK8	ENSG00000107643	10	48306639	rs12355719	10	48454811	G	A	0.808151	-0.0627	0.0231	0.006588	0.263344	0.0316488	8.73718e-17	-0.238092	0.0922672	0.0098668	0.78139	20
GGE	C11orf70	ENSG00000137691	11	102047437	rs7942191	11	101989293	C	T	0.498012	0.0497	0.0188	0.008056	-0.31845	0.0268417	1.82066e-32	-0.156068	0.0604838	0.00987048	0.241999	20
GGE	TMCC2	ENSG00000133069	1	205227946	rs1668871	1	205268009	T	C	0.629225	-0.0509	0.0192	0.007923	0.293233	0.0260999	2.74495e-29	-0.173582	0.0672751	0.00987476	0.773222	20
GGE	MTMR6	ENSG00000139505	13	25288009	rs9507487	13	25245817	T	C	0.94334	-0.0996	0.037	0.007028	-0.534355	0.0593464	2.17639e-19	0.186393	0.0722707	0.00990588	0.740713	18
GGE	THNSL1	ENSG00000185875	10	25016612	rs10508685	10	25038428	A	T	0.689861	-0.0545	0.0205	0.007735	-0.306108	0.0290447	5.69816e-26	0.178042	0.0690677	0.00994351	0.53407	20
GGE	PRMT2	ENSG00000160310	21	46635595	rs9978658	21	46607171	T	G	0.407555	0.0531	0.0191	0.005357	0.179954	0.026237	6.94415e-12	0.295075	0.114526	0.00998073	0.90081	20
GGE	DNAI2	ENSG00000171595	17	74274234	rs7215726	17	74275588	G	A	0.680915	0.0578	0.0207	0.005272	0.204696	0.0306679	2.47907e-11	0.28237	0.109618	0.00999665	0.119782	20
GGE	LY6G6C	ENSG00000204421	6	31721746	rs805293	6	31720741	T	A	0.516899	-0.0793	0.0298	0.007911	-0.266383	0.0261278	2.07887e-24	0.297692	0.115617	0.0100294	0.157682	20
GGE	SLCO2A1	ENSG00000174640	3	134052184	rs4854790	3	134020155	T	G	0.686879	-0.0582	0.0212	0.006109	-0.220843	0.0300368	1.94679e-13	0.263536	0.102469	0.0101157	0.518234	20
GGE	CYP11A1	ENSG00000140459	15	74366206	rs111904833	15	74380845	G	T	0.95825	-0.1427	0.053	0.007064	-0.642353	0.0760703	3.06135e-17	0.222152	0.0866019	0.0103113	0.283338	18
GGE	SUPT4H1	ENSG00000213246	17	58351661	rs13414	17	58354092	A	G	0.845924	0.0672	0.0251	0.00753	0.30418	0.0340307	3.94843e-19	0.220922	0.0861389	0.0103261	0.350944	20
GGE	TPM1	ENSG00000140416	15	63042632	rs4238370	15	63055164	G	T	0.770378	-0.061	0.023	0.00801	-0.313769	0.0317593	5.10366e-23	0.194411	0.0758977	0.0104227	0.114153	20
GGE	SPATA9	ENSG00000145757	5	95698711	rs213885	5	95651254	A	G	0.645129	-0.0524	0.0199	0.008473	0.31065	0.0285293	1.30345e-27	-0.168679	0.0659057	0.0104855	0.654073	20
[truncated: 8,447 more rows]
