# Supplementary material for: GWAS meta-analysis of over 29,000 people with epilepsy identifies 26 risk loci and subtype-specific genetic architecture
Source: Nat Genet. 2023 Aug 31;55(9):1471–82. doi: 10.1038/s41588-023-01485-w (PMC10484785; doi:10.1038/s41588-023-01485-w)
Supplement: Supplementary file 10 — Gene-set analyses. Analysis of biological processes in association with GGE using MAGMA. [file 41588_2023_1485_MOESM10_ESM.xlsx]

## Sheet: MsigDB_gene_sets
Supplementary Data 6. Gene-set analyses. Analysis of biological processes in association with GGE using MAGMA.
Column Description 1. GENESET_CATEGORY: category of the gene set 2. SET/COVAR: name of the gene set / gene property: 3. NGENES: the number of genes in the data that are in the gene set 4. BETA: the regression coefficient of the gene set / gene property 5. BETA_STD: the semi-standardized regression coefficient, corresponding to the predicted change in Z-value given a change of one standard deviati…
GENESET_CATEGORY	SET/COVA	NGENES	BETA	BETA_STD	SE	P
MsigDB	GO_cc:go_region_of_cytosol	21	1.0629	0.038046	0.21396	3.4254e-07
MsigDB	GO_bp:go_synaptic_vesicle_cycle	170	0.32482	0.032929	0.071118	2.4895e-06
MsigDB	GO_bp:go_vesicle_mediated_transport_in_synapse	182	0.30602	0.032087	0.069067	4.729e-06
MsigDB	GO_bp:go_synaptic_vesicle_localization	148	0.31516	0.029831	0.075771	1.6051e-05
MsigDB	GO_cc:go_postsynaptic_cytosol	14	1.0231	0.029908	0.24674	1.697e-05
MsigDB	GO_bp:go_vesicle_localization	271	0.22818	0.029114	0.05553	1.9972e-05
MsigDB	Curated_gene_sets:lim_mammary_luminal_progenitor_dn	12	0.94417	0.025554	0.2299	2.0159e-05
MsigDB	Curated_gene_sets:reactome_mecp2_regulates_transcription_factors	4	2.4458	0.038227	0.60862	2.9423e-05
MsigDB	GO_cc:go_synapse_part	822	0.13654	0.029819	0.034178	3.2492e-05
MsigDB	GO_bp:go_regulation_of_intracellular_transport	379	0.17956	0.027004	0.046492	5.6421e-05
MsigDB	GO_bp:go_negative_regulation_of_sodium_ion_transmembrane_transport	13	1.0891	0.030678	0.28767	7.6911e-05
MsigDB	Curated_gene_sets:reactome_phase_1_inactivation_of_fast_naplus_channels	6	1.1242	0.021518	0.29864	8.3848e-05
MsigDB	GO_bp:go_branchiomotor_neuron_axon_guidance	5	1.3824	0.024157	0.36738	8.4284e-05
MsigDB	GO_bp:go_trigeminal_nerve_morphogenesis	4	1.4588	0.0228	0.38974	9.1303e-05
MsigDB	GO_bp:go_signal_release_from_synapse	155	0.27917	0.027036	0.074772	9.4729e-05
MsigDB	GO_bp:go_regulation_of_synaptic_vesicle_cycle	101	0.33401	0.026155	0.091834	0.00013833
MsigDB	Curated_gene_sets:kegg_long_term_potentiation	60	0.44725	0.027027	0.1241	0.0001573
MsigDB	Curated_gene_sets:cromer_metastasis_up	54	0.42062	0.024118	0.1169	0.00016077
MsigDB	Curated_gene_sets:reactome_transcriptional_regulation_by_mecp2	51	0.47915	0.026703	0.13378	0.00017136
MsigDB	GO_cc:go_synapse	1029	0.10722	0.026023	0.030545	0.00022459
MsigDB	GO_bp:go_neurotransmitter_transport	233	0.21678	0.025678	0.06189	0.00023107
MsigDB	GO_bp:go_regulation_of_cellular_localization	783	0.11717	0.025004	0.033552	0.00024037
MsigDB	GO_bp:go_regulation_of_potassium_ion_transport	83	0.37347	0.026525	0.10707	0.00024389
MsigDB	Curated_gene_sets:reactome_circadian_clock	65	0.41712	0.026232	0.11966	0.00024602
MsigDB	Curated_gene_sets:tcga_glioblastoma_copy_number_dn	29	0.74975	0.031529	0.21706	0.00027685
MsigDB	GO_bp:go_facial_nerve_structural_organization	8	1.1155	0.024654	0.32544	0.00030532
MsigDB	Curated_gene_sets:reactome_foxo_mediated_transcription	55	0.42058	0.024337	0.12287	0.00031043
MsigDB	Curated_gene_sets:reactome_generic_transcription_pathway	1059	0.10366	0.025498	0.030493	0.00033865
MsigDB	Curated_gene_sets:pid_tcr_ras_pathway	12	0.9452	0.025582	0.27825	0.00034158
MsigDB	GO_bp:go_thymus_development	40	0.46711	0.023062	0.13822	0.00036416
MsigDB	GO_bp:go_establishment_of_organelle_localization	442	0.14702	0.023829	0.043913	0.00040815
MsigDB	GO_bp:go_regulation_of_synaptic_vesicle_transport	75	0.35744	0.024138	0.10736	0.00043657
MsigDB	GO_bp:go_regulation_of_calcium_ion_dependent_exocytosis	97	0.31035	0.023819	0.093445	0.00044919
MsigDB	GO_cc:go_presynaptic_cytosol	11	1.0554	0.027349	0.3182	0.00045653
MsigDB	GO_bp:go_regulation_of_neurotransmitter_transport	121	0.26729	0.022895	0.080739	0.00046677
MsigDB	GO_bp:go_calcium_ion_regulated_exocytosis	137	0.25804	0.023507	0.078038	0.00047333
MsigDB	Curated_gene_sets:reactome_negative_feedback_regulation_of_mapk_pathway	5	1.2904	0.022548	0.39324	0.00051776
MsigDB	GO_bp:go_organelle_localization	616	0.12092	0.02301	0.037068	0.00055442
MsigDB	GO_bp:go_synaptic_vesicle_clustering	12	1.0082	0.027286	0.3092	0.00055721
MsigDB	GO_bp:go_synaptic_vesicle_exocytosis	109	0.28308	0.023022	0.087398	0.00060121
MsigDB	GO_bp:go_intra_golgi_vesicle_mediated_transport	30	0.50397	0.021555	0.15585	0.00061253
MsigDB	GO_bp:go_macromolecule_deacylation	78	0.36723	0.025289	0.11378	0.00062556
MsigDB	GO_bp:go_regulation_of_neurotransmitter_secretion	95	0.30818	0.023409	0.096023	0.00066638
MsigDB	GO_bp:go_facial_nerve_morphogenesis	10	0.93449	0.02309	0.2918	0.00068267
MsigDB	Curated_gene_sets:kegg_thyroid_cancer	25	0.60572	0.023653	0.19062	0.0007438
MsigDB	GO_bp:go_dendritic_spine_development	78	0.33963	0.023388	0.10741	0.00078468
MsigDB	GO_bp:go_regulation_of_interleukin_1_mediated_signaling_pathway	7	1.3823	0.028578	0.43733	0.00078834
MsigDB	GO_mf:go_map_kinase_kinase_kinase_activity	25	0.57959	0.022633	0.18467	0.00085102
MsigDB	GO_cc:go_node_of_ranvier	14	0.90219	0.026373	0.28763	0.00085634
MsigDB	GO_cc:go_postsynapse	536	0.1332	0.023705	0.042505	0.0008647
MsigDB	Curated_gene_sets:reactome_gene_expression_transcription	1293	0.085509	0.023063	0.027495	0.00093724
MsigDB	GO_bp:go_positive_regulation_of_voltage_gated_potassium_channel_activity	14	0.79754	0.023313	0.2569	0.00095513
MsigDB	GO_bp:go_chromatin_organization	637	0.11484	0.022208	0.037176	0.0010061
MsigDB	GO_cc:go_chromatin	453	0.13699	0.022471	0.044383	0.0010147
MsigDB	Curated_gene_sets:heidenblad_amplicon_12p11_12_dn	20	0.59206	0.020682	0.19231	0.0010418
MsigDB	GO_bp:go_protein_monoubiquitination	58	0.34571	0.020542	0.11347	0.0011591
MsigDB	GO_bp:go_histone_deacetylation	57	0.39285	0.023141	0.12931	0.001193
MsigDB	Curated_gene_sets:pid_retinoic_acid_pathway	26	0.56309	0.022423	0.18625	0.0012526
MsigDB	GO_bp:go_cranial_nerve_structural_organization	10	0.90498	0.02236	0.30026	0.0012914
MsigDB	GO_bp:go_regulation_of_potassium_ion_transmembrane_transporter_activity	49	0.41631	0.022743	0.13858	0.0013343
MsigDB	GO_bp:go_signal_release	401	0.14288	0.022087	0.047669	0.0013639
MsigDB	GO_cc:go_nuclear_chromatin	302	0.15916	0.021418	0.053268	0.0014064
MsigDB	GO_mf:go_benzodiazepine_receptor_activity	9	1.1141	0.026116	0.3733	0.0014227
MsigDB	GO_cc:go_presynapse	426	0.13703	0.021816	0.046121	0.0014857
MsigDB	GO_bp:go_regulation_of_dendritic_spine_development	60	0.35581	0.021502	0.1199	0.0015034
MsigDB	GO_bp:go_observational_learning	8	1.032	0.022809	0.34817	0.0015204
MsigDB	GO_mf:go_gaba_gated_chloride_ion_channel_activity	11	1.0037	0.026009	0.33867	0.0015228
MsigDB	GO_bp:go_detection_of_calcium_ion	13	0.76604	0.021579	0.25994	0.001607
MsigDB	GO_mf:go_protein_kinase_activity	525	0.12358	0.021773	0.041943	0.0016108
MsigDB	GO_bp:go_intracellular_transport	1581	0.070113	0.02071	0.023905	0.0016813
MsigDB	GO_mf:go_er_retention_sequence_binding	4	1.0287	0.016078	0.35073	0.0016814
MsigDB	GO_bp:go_semaphorin_plexin_signaling_pathway_involved_in_neuron_projection_guidance	10	0.87573	0.021638	0.30035	0.0017771
MsigDB	Curated_gene_sets:pid_lkb1_pathway	42	0.41892	0.021192	0.14445	0.0018681
MsigDB	GO_bp:go_regulation_of_synaptic_vesicle_clustering	8	1.0803	0.023875	0.37281	0.0018827
MsigDB	Curated_gene_sets:reactome_regulation_of_mecp2_expression_and_activity	26	0.52131	0.020759	0.18195	0.0020874
MsigDB	GO_bp:go_mechanosensory_behavior	14	0.76546	0.022376	0.26864	0.0021935
MsigDB	Curated_gene_sets:biocarta_ppara_pathway	48	0.38167	0.020637	0.1341	0.0022159
MsigDB	GO_bp:go_autonomic_nervous_system_development	38	0.44408	0.021371	0.15621	0.0022386
MsigDB	Curated_gene_sets:kegg_gap_junction	77	0.31806	0.021762	0.11202	0.0022639
MsigDB	Curated_gene_sets:reactome_fbxw7_mutants_and_notch1_in_cancer	4	1.6087	0.025143	0.57103	0.0024258
MsigDB	GO_bp:go_regulation_of_dendrite_development	124	0.23527	0.020398	0.083533	0.0024313
MsigDB	Curated_gene_sets:chung_blister_cytotoxicity_dn	40	0.41585	0.020531	0.14766	0.0024331
MsigDB	GO_bp:go_positive_regulation_of_intracellular_transport	191	0.18087	0.019422	0.064291	0.0024555
MsigDB	Curated_gene_sets:reactome_neuronal_system	350	0.14886	0.021532	0.052921	0.0024587
MsigDB	GO_bp:go_hard_palate_development	5	1.3655	0.023861	0.4857	0.002469
MsigDB	GO_bp:go_parasympathetic_nervous_system_development	16	0.64375	0.020116	0.2293	0.0024997
MsigDB	GO_mf:go_kinase_activity	677	0.10411	0.020729	0.037193	0.0025658
MsigDB	GO_bp:go_neuronal_ion_channel_clustering	11	0.78057	0.020227	0.27918	0.0025908
MsigDB	GO_bp:go_learned_vocalization_behavior_or_vocal_learning	9	0.94067	0.02205	0.33745	0.0026584
MsigDB	GO_bp:go_negative_regulation_of_sodium_ion_transport	16	0.71823	0.022443	0.25783	0.0026746
MsigDB	GO_bp:go_regulation_of_dendrite_morphogenesis	73	0.30025	0.020006	0.1078	0.0026776
MsigDB	GO_bp:go_positive_regulation_of_circadian_rhythm	16	0.66231	0.020696	0.23846	0.0027427
MsigDB	Curated_gene_sets:reactome_regulation_of_localization_of_foxo_transcription_factors	9	0.85475	0.020036	0.30782	0.0027484
MsigDB	GO_cc:go_copi_vesicle_coat	15	0.60483	0.0183	0.21783	0.0027497
MsigDB	Curated_gene_sets:mathew_fanconi_anemia_genes	10	0.69097	0.017073	0.24957	0.0028183
MsigDB	Curated_gene_sets:reactome_cs_ds_degradation	11	0.73794	0.019123	0.26702	0.0028624
MsigDB	GO_bp:go_positive_regulation_of_endothelial_cell_differentiation	14	0.66402	0.019411	0.24044	0.0028788
MsigDB	Curated_gene_sets:mccollum_geldanamycin_resistance_up	9	0.80215	0.018803	0.29152	0.0029691
MsigDB	GO_bp:go_regulation_of_cellular_protein_localization	466	0.11656	0.019384	0.042463	0.0030299
MsigDB	GO_bp:go_regulation_of_intracellular_protein_transport	215	0.16726	0.019043	0.060968	0.0030433
MsigDB	Curated_gene_sets:pid_a6b1_a6b4_integrin_pathway	43	0.40468	0.020713	0.14781	0.0030958
MsigDB	GO_bp:go_regulation_of_regulated_secretory_pathway	135	0.2153	0.019471	0.078737	0.0031282
MsigDB	GO_bp:go_dendrite_morphogenesis	120	0.24133	0.020586	0.088305	0.0031426
MsigDB	GO_bp:go_protein_acylation	204	0.17507	0.019421	0.064141	0.0031761
MsigDB	GO_bp:go_positive_regulation_of_skeletal_muscle_cell_differentiation	6	1.1838	0.02266	0.43503	0.0032559
MsigDB	GO_mf:go_ion_channel_binding	107	0.25891	0.020863	0.095276	0.0032936
MsigDB	GO_bp:go_positive_regulation_of_interleukin_2_biosynthetic_process	13	0.79081	0.022276	0.2919	0.0033766
MsigDB	Curated_gene_sets:reactome_ca2plus_activated_kplus_channels	9	0.90034	0.021105	0.33325	0.0034536
MsigDB	Curated_gene_sets:pid_fanconi_pathway	43	0.35819	0.018334	0.13261	0.0034608
MsigDB	GO_bp:go_positive_regulation_of_potassium_ion_transmembrane_transporter_activity	22	0.56206	0.020591	0.20861	0.0035313
MsigDB	GO_cc:go_fanconi_anaemia_nuclear_complex	10	0.66641	0.016466	0.24736	0.0035337
MsigDB	GO_bp:go_trigeminal_nerve_development	10	0.77068	0.019042	0.2869	0.0036174
MsigDB	GO_bp:go_synaptic_vesicle_recycling	58	0.32027	0.01903	0.11956	0.0036997
MsigDB	Curated_gene_sets:landis_erbb2_breast_tumors_324_up	132	0.22406	0.020039	0.083667	0.0037071
MsigDB	GO_mf:go_centromeric_dna_binding	5	1.1949	0.020881	0.44659	0.0037331
MsigDB	GO_bp:go_cellular_macromolecule_localization	1660	0.062756	0.018944	0.023478	0.003763
MsigDB	GO_bp:go_protein_localization_to_organelle	811	0.086467	0.018763	0.032428	0.0038372
MsigDB	GO_bp:go_regulation_of_modification_of_synaptic_structure	8	1.1114	0.024564	0.41706	0.0038541
MsigDB	Curated_gene_sets:reactome_regulation_of_pten_mrna_translation	9	0.72442	0.016981	0.27238	0.0039165
MsigDB	GO_cc:go_synaptic_membrane	380	0.13359	0.020117	0.050379	0.0040077
MsigDB	Curated_gene_sets:kegg_long_term_depression	64	0.32141	0.020058	0.12131	0.0040336
MsigDB	Curated_gene_sets:kegg_endocytosis	163	0.20022	0.01988	0.075597	0.0040463
MsigDB	Curated_gene_sets:reactome_rna_polymerase_ii_transcribes_snrna_genes	68	0.28719	0.018471	0.10858	0.0040884
MsigDB	GO_bp:go_presynaptic_endocytosis	47	0.37035	0.019816	0.14014	0.0041176
MsigDB	GO_cc:go_zonula_adherens	8	0.90894	0.020089	0.34408	0.0041298
MsigDB	Curated_gene_sets:xu_crebbp_targets_dn	37	0.39713	0.018859	0.15034	0.0041309
MsigDB	GO_mf:go_myosin_v_binding	15	0.60261	0.018233	0.22823	0.0041458
MsigDB	Curated_gene_sets:pid_il8_cxcr2_pathway	30	0.45452	0.01944	0.17216	0.0041493
MsigDB	GO_bp:go_neurotransmitter_reuptake	21	0.5535	0.019812	0.20972	0.0041595
MsigDB	GO_mf:go_calcium_activated_potassium_channel_activity	14	0.72097	0.021075	0.27326	0.0041696
MsigDB	GO_mf:go_protein_serine_threonine_kinase_activity	386	0.12666	0.019219	0.048012	0.0041736
MsigDB	GO_bp:go_regulation_of_protein_localization	869	0.085741	0.019223	0.032607	0.0042797
MsigDB	GO_cc:go_cyclin_cdk_positive_transcription_elongation_factor_complex	7	1.1116	0.022983	0.42294	0.0042946
MsigDB	GO_cc:go_presynaptic_active_zone_cytoplasmic_component	16	0.66202	0.020687	0.2522	0.004337
MsigDB	GO_bp:go_regulation_of_exocytosis	185	0.17743	0.018755	0.067611	0.004347
MsigDB	GO_bp:go_synaptic_transmission_gabaergic	41	0.40358	0.020172	0.15413	0.0044212
MsigDB	GO_bp:go_vesicle_cytoskeletal_trafficking	44	0.36468	0.018881	0.13941	0.0044555
MsigDB	GO_bp:go_plasma_membrane_tubulation	22	0.47891	0.017545	0.18314	0.0044658
MsigDB	Curated_gene_sets:ren_alveolar_rhabdomyosarcoma_up	90	0.24929	0.018433	0.095376	0.0044824
MsigDB	Curated_gene_sets:pid_insulin_glucose_pathway	22	0.49236	0.018037	0.18838	0.0044837
MsigDB	Curated_gene_sets:ikeda_mir1_targets_dn	5	1.2695	0.022183	0.48714	0.0045849
MsigDB	GO_bp:go_chromatin_organization_involved_in_regulation_of_transcription	92	0.23692	0.017711	0.091066	0.004644
MsigDB	GO_bp:go_presynapse_organization	35	0.44236	0.020432	0.17045	0.004731
MsigDB	GO_cc:go_transcriptional_repressor_complex	68	0.27703	0.017818	0.10679	0.004745
MsigDB	Curated_gene_sets:mccabe_bound_by_hoxc6	361	0.12779	0.018767	0.049277	0.0047582
MsigDB	Curated_gene_sets:kegg_fc_gamma_r_mediated_phagocytosis	88	0.27601	0.020182	0.10687	0.0049058
MsigDB	Curated_gene_sets:reactome_bmal1:clock_npas2_activates_circadian_gene_expression	23	0.55428	0.020762	0.21468	0.0049172
MsigDB	GO_bp:go_peptidoglycan_catabolic_process	6	1.0813	0.020697	0.41885	0.0049239
MsigDB	Curated_gene_sets:piepoli_lgi1_targets_up	12	0.82766	0.022401	0.32073	0.0049372
MsigDB	Curated_gene_sets:chen_lvad_support_of_failing_heart_dn	40	0.42013	0.020742	0.16319	0.0050252
MsigDB	GO_mf:go_neuropilin_binding	18	0.55711	0.018464	0.2164	0.0050252
MsigDB	GO_bp:go_positive_regulation_of_cytoplasmic_transport	12	0.68721	0.018599	0.26702	0.0050371
MsigDB	GO_bp:go_exocytosis	780	0.084214	0.017939	0.032729	0.0050452
MsigDB	GO_bp:go_receptor_catabolic_process	28	0.44369	0.018334	0.17245	0.005048
MsigDB	Curated_gene_sets:reactome_negative_regulation_of_mapk_pathway	36	0.39772	0.018631	0.15513	0.0051805
MsigDB	GO_bp:go_protein_mannosylation	22	0.47388	0.017361	0.18486	0.0051872
MsigDB	Curated_gene_sets:reactome_hemostasis	534	0.10725	0.019052	0.041896	0.0052395
MsigDB	GO_bp:go_regulation_of_transporter_activity	227	0.16772	0.019613	0.06552	0.0052404
MsigDB	GO_bp:go_inner_cell_mass_cell_proliferation	13	0.62469	0.017597	0.24418	0.0052642
MsigDB	GO_cc:go_neuron_to_neuron_synapse	306	0.14097	0.019092	0.055253	0.0053709
MsigDB	GO_cc:go_copi_coated_vesicle_membrane	17	0.52253	0.01683	0.20512	0.0054308
MsigDB	GO_bp:go_cardiac_muscle_cell_action_potential	60	0.33565	0.020284	0.13232	0.005601
MsigDB	GO_cc:go_cell_cell_adherens_junction	103	0.25147	0.019884	0.099157	0.0056111
MsigDB	GO_bp:go_establishment_of_protein_localization_to_organelle	485	0.10382	0.017603	0.041014	0.0056871
MsigDB	GO_bp:go_regulation_of_modification_of_postsynaptic_structure	6	1.2595	0.024108	0.49788	0.0057138
MsigDB	GO_bp:go_ncrna_transcription	96	0.23546	0.017978	0.093103	0.0057248
MsigDB	GO_bp:go_regulation_of_cytoplasmic_transport	21	0.52118	0.018655	0.20641	0.0057909
MsigDB	Curated_gene_sets:warters_response_to_ir_skin	66	0.28953	0.018347	0.11496	0.0058964
MsigDB	Curated_gene_sets:biocarta_mapk_pathway	73	0.25499	0.01699	0.10147	0.005992
MsigDB	GO_bp:go_atrial_cardiac_muscle_cell_membrane_repolarization	8	0.94401	0.020864	0.37612	0.0060443
MsigDB	GO_bp:go_negative_regulation_of_dendrite_development	23	0.48311	0.018096	0.19254	0.0060566
MsigDB	Curated_gene_sets:pid_vegfr1_2_pathway	63	0.30359	0.018797	0.12125	0.0061486
MsigDB	GO_bp:go_membrane_repolarization_during_action_potential	23	0.51655	0.019348	0.20663	0.0062184
MsigDB	GO_bp:go_histone_h3_deacetylation	14	0.57946	0.016939	0.23257	0.006364
MsigDB	GO_bp:go_enteric_nervous_system_development	12	0.65792	0.017807	0.26479	0.0064894
MsigDB	GO_bp:go_negative_regulation_of_triglyceride_biosynthetic_process	2	1.9329	0.021363	0.7781	0.0064994
MsigDB	GO_bp:go_regulation_of_organelle_transport_along_microtubule	6	1.1648	0.022296	0.46987	0.0065928
MsigDB	Curated_gene_sets:biocarta_longevity_pathway	14	0.58308	0.017044	0.23527	0.0066057
MsigDB	Curated_gene_sets:yagi_aml_fab_markers	174	0.17581	0.018029	0.071188	0.0067674
MsigDB	Curated_gene_sets:kegg_erbb_signaling_pathway	77	0.27351	0.018714	0.11099	0.0068714
MsigDB	GO_bp:go_snrna_transcription	65	0.27297	0.017167	0.1108	0.0068817
MsigDB	GO_bp:go_white_fat_cell_differentiation	12	0.62257	0.01685	0.25314	0.0069646
MsigDB	GO_mf:go_steroid_hormone_receptor_binding	84	0.24588	0.017568	0.10003	0.0069932
MsigDB	GO_bp:go_neural_crest_cell_migration_involved_in_autonomic_nervous_system_development	6	0.85058	0.016281	0.34676	0.0070903
MsigDB	GO_cc:go_coated_vesicle	244	0.13706	0.016609	0.055941	0.0071458
MsigDB	Curated_gene_sets:reactome_nuclear_envelope_reassembly	12	0.63645	0.017225	0.25987	0.0071674
MsigDB	GO_bp:go_synaptic_signaling	617	0.095027	0.018098	0.038814	0.0071836
MsigDB	GO_mf:go_nuclear_receptor_binding	103	0.22054	0.017439	0.090348	0.0073292
MsigDB	GO_mf:go_nuclear_hormone_receptor_binding	140	0.18511	0.017045	0.075836	0.0073307
MsigDB	GO_bp:go_response_to_redox_state	14	0.59349	0.017349	0.24331	0.0073662
MsigDB	GO_bp:go_regulation_of_ion_transmembrane_transport	404	0.11917	0.018488	0.04889	0.0074011
MsigDB	GO_bp:go_chromosome_organization	1006	0.071848	0.017255	0.029525	0.0074833
MsigDB	GO_bp:go_potassium_ion_transport	204	0.17015	0.018876	0.070265	0.0077319
MsigDB	GO_bp:go_positive_regulation_of_potassium_ion_transport	39	0.38635	0.018835	0.1602	0.0079452
MsigDB	GO_cc:go_carboxy_terminal_domain_protein_kinase_complex	17	0.54203	0.017458	0.22479	0.0079537
MsigDB	GO_bp:go_organelle_inheritance	13	0.69026	0.019444	0.28638	0.0079765
MsigDB	Curated_gene_sets:biocarta_hcmv_pathway	15	0.55732	0.016863	0.23173	0.0080916
MsigDB	GO_bp:go_positive_regulation_of_chromosome_organization	149	0.17673	0.016784	0.073483	0.0080917
MsigDB	GO_bp:go_telomere_capping	46	0.31491	0.01667	0.13102	0.0081251
MsigDB	GO_bp:go_regulation_of_artery_morphogenesis	2	1.8615	0.020575	0.77483	0.0081476
MsigDB	Curated_gene_sets:reactome_rna_polymerase_i_transcription	73	0.28046	0.018687	0.11684	0.0081955
MsigDB	GO_bp:go_sympathetic_nervous_system_development	18	0.51479	0.017061	0.21458	0.0082249
MsigDB	Curated_gene_sets:reactome_translocation_of_slc2a4_glut4_to_the_plasma_membrane	60	0.28393	0.017158	0.11842	0.0082555
MsigDB	Curated_gene_sets:rickman_metastasis_dn	210	0.1473	0.016576	0.06153	0.0083419
MsigDB	GO_bp:go_regulation_of_potassium_ion_export_across_plasma_membrane	6	0.84124	0.016102	0.35153	0.0083601
MsigDB	GO_bp:go_receptor_metabolic_process	157	0.18163	0.017702	0.075939	0.0083903
MsigDB	GO_mf:go_inhibitory_extracellular_ligand_gated_ion_channel_activity	12	0.70241	0.019011	0.2937	0.0083936
MsigDB	GO_bp:go_intracellular_protein_transport	1017	0.069005	0.016657	0.028853	0.0083937
MsigDB	GO_cc:go_potassium_channel_complex	89	0.25016	0.018395	0.10464	0.0084156
MsigDB	GO_mf:go_dynein_intermediate_chain_binding	29	0.46605	0.019598	0.19496	0.0084197
MsigDB	Curated_gene_sets:biocarta_barrestin_src_pathway	14	0.62306	0.018213	0.26085	0.0084643
MsigDB	GO_cc:go_postsynaptic_membrane	280	0.14298	0.018539	0.059932	0.0085297
MsigDB	Curated_gene_sets:takao_response_to_uvb_radiation_dn	85	0.23141	0.016632	0.097015	0.008538
MsigDB	GO_bp:go_vacuolar_transport	117	0.2058	0.017336	0.086389	0.008611
MsigDB	GO_bp:go_positive_regulation_of_calcineurin_mediated_signaling	16	0.54779	0.017117	0.23019	0.0086704
MsigDB	GO_bp:go_transcription_initiation_from_rna_polymerase_i_promoter	31	0.408	0.017738	0.17186	0.008803
MsigDB	Curated_gene_sets:welch_gata1_targets	18	0.46331	0.015355	0.19556	0.0089202
MsigDB	Curated_gene_sets:yao_temporal_response_to_progesterone_cluster_6	59	0.28953	0.01735	0.12224	0.0089358
MsigDB	Curated_gene_sets:reactome_copi_dependent_golgi_to_er_retrograde_traffic	87	0.23263	0.016914	0.098307	0.0089896
MsigDB	Curated_gene_sets:gho_atf5_targets_up	11	0.62872	0.016292	0.26616	0.0090908
MsigDB	GO_bp:go_circadian_regulation_of_gene_expression	47	0.3241	0.017341	0.1373	0.0091327
MsigDB	GO_bp:go_chondroitin_sulfate_catabolic_process	11	0.64456	0.016703	0.27321	0.0091625
MsigDB	Curated_gene_sets:reactome_protein_protein_interactions_at_synapses	70	0.27011	0.017625	0.1145	0.0091672
MsigDB	Curated_gene_sets:graham_cml_quiescent_vs_normal_dividing_dn	9	0.78435	0.018386	0.33277	0.009217
MsigDB	GO_mf:go_bitter_taste_receptor_activity	7	1.2511	0.025866	0.53081	0.0092177
MsigDB	GO_bp:go_cranial_nerve_development	44	0.33488	0.017338	0.14212	0.0092341
MsigDB	GO_bp:go_organelle_transport_along_microtubule	68	0.26108	0.016792	0.11082	0.0092474
MsigDB	GO_bp:go_negative_regulation_of_gene_expression_epigenetic	99	0.20819	0.016141	0.088415	0.0092757
MsigDB	GO_bp:go_positive_regulation_of_erad_pathway	12	0.59563	0.016121	0.2532	0.0093331
MsigDB	GO_mf:go_thioredoxin_disulfide_reductase_activity	7	0.8181	0.016914	0.34802	0.0093752
MsigDB	Curated_gene_sets:thillainadesan_znf217_targets_up	34	0.34924	0.0159	0.14863	0.0093995
MsigDB	GO_bp:go_postsynapse_assembly	26	0.44658	0.017783	0.19006	0.0094035
MsigDB	Curated_gene_sets:wang_clim2_targets_up	205	0.15474	0.017207	0.065874	0.009419
MsigDB	GO_mf:go_ubiquitin_like_protein_transferase_activity	356	0.11576	0.016885	0.049292	0.0094306
MsigDB	GO_mf:go_profilin_binding	9	0.79762	0.018697	0.33982	0.0094655
MsigDB	Curated_gene_sets:kegg_oocyte_meiosis	99	0.2263	0.017545	0.096522	0.0095326
MsigDB	GO_bp:go_negative_regulation_of_amine_transport	23	0.49168	0.018417	0.20976	0.0095443
MsigDB	Curated_gene_sets:firestein_proliferation	146	0.18741	0.017619	0.079965	0.0095557
MsigDB	Curated_gene_sets:pilon_klf1_targets_dn	1819	0.053147	0.016703	0.022701	0.0096183
MsigDB	GO_mf:go_gtp_rho_binding	15	0.54468	0.01648	0.23282	0.0096613
MsigDB	GO_bp:go_atrial_cardiac_muscle_cell_to_av_node_cell_signaling	16	0.58536	0.018291	0.25041	0.00971
MsigDB	Curated_gene_sets:pid_il8_cxcr1_pathway	24	0.44663	0.017089	0.1911	0.0097223
MsigDB	Curated_gene_sets:biocarta_edg1_pathway	21	0.48038	0.017194	0.20561	0.0097431
MsigDB	Curated_gene_sets:tong_interact_with_pttg1	48	0.31839	0.017216	0.13633	0.0097655
MsigDB	GO_bp:go_mesenchymal_stem_cell_differentiation	8	0.82595	0.018254	0.35433	0.0098826
MsigDB	GO_bp:go_modulation_of_excitatory_postsynaptic_potential	36	0.39413	0.018462	0.16922	0.009933
MsigDB	Curated_gene_sets:nikolsky_breast_cancer_19q13.1_amplicon	22	0.73334	0.026866	0.31505	0.0099714
MsigDB	Curated_gene_sets:pid_atr_pathway	38	0.36294	0.017466	0.156	0.010004
MsigDB	GO_bp:go_negative_regulation_of_axon_guidance	25	0.4203	0.016412	0.18072	0.010025
MsigDB	GO_bp:go_motor_neuron_axon_guidance	19	0.49065	0.016706	0.21098	0.010026
MsigDB	GO_bp:go_positive_regulation_of_endothelial_cell_development	5	0.78463	0.013711	0.33755	0.010058
MsigDB	GO_mf:go_cadherin_binding	302	0.12521	0.016849	0.053902	0.010099
MsigDB	GO_bp:go_positive_regulation_of_mrna_processing	26	0.37454	0.014915	0.16132	0.010131
MsigDB	GO_bp:go_calcium_mediated_signaling_using_intracellular_calcium_source	19	0.5542	0.01887	0.2387	0.010132
MsigDB	GO_bp:go_cardiac_muscle_cell_action_potential_involved_in_contraction	46	0.35495	0.01879	0.15309	0.010216
MsigDB	GO_bp:go_chromatin_remodeling	142	0.17811	0.016516	0.076996	0.010363
MsigDB	Curated_gene_sets:reactome_kinesins	50	0.31557	0.017414	0.13666	0.010475
MsigDB	GO_mf:go_ubiquitin_like_protein_ligase_activity	197	0.15528	0.016931	0.067254	0.010484
MsigDB	GO_bp:go_protein_o_linked_mannosylation	17	0.4676	0.015061	0.20256	0.010494
MsigDB	GO_mf:go_immunoglobulin_receptor_binding	4	1.2312	0.019244	0.53375	0.010541
MsigDB	Curated_gene_sets:raghavachari_platelet_specific_genes	59	0.28171	0.016882	0.12232	0.010646
MsigDB	Curated_gene_sets:biocarta_barr_mapk_pathway	12	0.65848	0.017822	0.28618	0.010706
MsigDB	Curated_gene_sets:reactome_vesicle_mediated_transport	593	0.088327	0.016504	0.038391	0.010711
MsigDB	Curated_gene_sets:reactome_intra_golgi_and_retrograde_golgi_to_er_traffic	185	0.15357	0.016233	0.066846	0.010804
MsigDB	Curated_gene_sets:sotiriou_breast_cancer_grade_1_vs_3_dn	50	0.32796	0.018097	0.14301	0.010922
MsigDB	GO_bp:go_amine_transport	86	0.23378	0.0169	0.10197	0.010945
MsigDB	GO_mf:go_voltage_gated_potassium_channel_activity_involved_in_cardiac_muscle_cell_action_potential_repolarization	13	0.61241	0.017251	0.26724	0.010971
MsigDB	GO_bp:go_g0_to_g1_transition	37	0.35662	0.016935	0.15566	0.010988
MsigDB	GO_mf:go_dolichyl_phosphate_mannose_protein_mannosyltransferase_activity	8	0.60343	0.013336	0.26357	0.011035
MsigDB	GO_cc:go_dendrite_membrane	37	0.40607	0.019284	0.17746	0.01107
MsigDB	Curated_gene_sets:rodrigues_thyroid_carcinoma_poorly_differentiated_dn	703	0.082899	0.016806	0.036229	0.011071
MsigDB	GO_bp:go_monoamine_transport	71	0.26336	0.017306	0.1151	0.011075
MsigDB	Curated_gene_sets:reactome_signaling_by_fgfr4	35	0.35212	0.016264	0.15406	0.011146
MsigDB	Curated_gene_sets:sweet_kras_targets_up	72	0.28798	0.019057	0.12606	0.01118
MsigDB	Curated_gene_sets:roversi_glioma_copy_number_up	89	0.2842	0.020898	0.12454	0.011255
MsigDB	GO_cc:go_cytoskeleton_of_presynaptic_active_zone	6	0.96572	0.018485	0.42393	0.01137
MsigDB	Curated_gene_sets:wang_lsd1_targets_dn	31	0.38608	0.016785	0.16961	0.011422
MsigDB	Curated_gene_sets:kohoutek_ccnt1_targets	39	0.32714	0.015949	0.14404	0.011576
MsigDB	GO_bp:go_dendrite_development	194	0.15608	0.01689	0.068728	0.011583
MsigDB	GO_bp:go_postsynaptic_density_assembly	17	0.50644	0.016312	0.22303	0.011587
MsigDB	GO_bp:go_postsynapse_organization	136	0.18234	0.01655	0.080368	0.011648
MsigDB	Curated_gene_sets:reactome_rho_gtpase_effectors	262	0.1339	0.016803	0.059025	0.011658
MsigDB	Curated_gene_sets:reactome_golgi_to_er_retrograde_transport	121	0.18801	0.016104	0.082955	0.01172
MsigDB	Curated_gene_sets:reactome_regulation_of_insulin_secretion	68	0.2581	0.0166	0.11393	0.011751
MsigDB	Curated_gene_sets:browne_hcmv_infection_6hr_dn	147	0.17842	0.016831	0.078773	0.011764
MsigDB	GO_bp:go_snorna_localization	5	1.0591	0.018507	0.46792	0.011812
MsigDB	Curated_gene_sets:reactome_signaling_by_fgfr1	42	0.32139	0.016258	0.14206	0.011844
MsigDB	GO_mf:go_androgen_receptor_binding	41	0.34151	0.01707	0.15097	0.011855
MsigDB	Curated_gene_sets:amit_egf_response_20_mcf10a	10	0.52706	0.013023	0.23329	0.01194
MsigDB	GO_cc:go_nuclear_cyclin_dependent_protein_kinase_holoenzyme_complex	11	0.57153	0.01481	0.25302	0.011953
MsigDB	GO_bp:go_calcium_ion_regulated_exocytosis_of_neurotransmitter	15	0.57937	0.01753	0.25665	0.011997
MsigDB	GO_cc:go_intrinsic_component_of_synaptic_vesicle_membrane	41	0.30424	0.015207	0.13482	0.012025
MsigDB	GO_bp:go_mitotic_g2_m_transition_checkpoint	28	0.43001	0.017769	0.19072	0.012086
MsigDB	Curated_gene_sets:blalock_alzheimers_disease_dn	1106	0.064721	0.016245	0.02874	0.012171
MsigDB	GO_mf:go_alpha_tubulin_binding	26	0.41629	0.016577	0.18488	0.012181
MsigDB	GO_bp:go_secondary_palate_development	22	0.48777	0.017869	0.21665	0.012187
MsigDB	Curated_gene_sets:issaeva_mll2_targets	47	0.32318	0.017292	0.14363	0.012231
MsigDB	Curated_gene_sets:biocarta_eif4_pathway	21	0.44777	0.016027	0.19912	0.012272
MsigDB	GO_mf:go_phosphoserine_residue_binding	6	0.89937	0.017215	0.39995	0.012272
MsigDB	Curated_gene_sets:reactome_ketone_body_metabolism	9	0.7347	0.017222	0.32674	0.012278
MsigDB	GO_bp:go_protein_targeting_to_mitochondrion	90	0.20263	0.014983	0.090161	0.012314
MsigDB	GO_cc:go_terminal_bouton	42	0.31226	0.015796	0.13899	0.012341
MsigDB	Curated_gene_sets:chebotaev_gr_targets_up	73	0.24451	0.016291	0.10901	0.012458
MsigDB	Curated_gene_sets:reactome_spry_regulation_of_fgf_signaling	15	0.55565	0.016812	0.24793	0.012517
MsigDB	Curated_gene_sets:wallace_jak2_targets_up	20	0.44056	0.01539	0.19669	0.012555
MsigDB	GO_bp:go_multi_organism_behavior	53	0.30057	0.017075	0.1342	0.012563
MsigDB	Curated_gene_sets:reactome_regulation_of_hsf1_mediated_heat_shock_response	73	0.23671	0.015772	0.10581	0.012646
MsigDB	Curated_gene_sets:kegg_glioma	58	0.27376	0.016266	0.12247	0.012707
MsigDB	Curated_gene_sets:gargalovic_response_to_oxidized_phospholipids_purple_dn	8	0.74133	0.016384	0.33184	0.012749
MsigDB	GO_bp:go_negative_regulation_of_dendritic_spine_development	10	0.6661	0.016458	0.29834	0.012791
MsigDB	GO_bp:go_sympathetic_ganglion_development	8	0.70956	0.015682	0.31813	0.012868
MsigDB	Curated_gene_sets:kegg_melanogenesis	86	0.22894	0.01655	0.10268	0.012896
MsigDB	GO_mf:go_protein_domain_specific_binding	604	0.085717	0.016158	0.038476	0.012954
MsigDB	Curated_gene_sets:reactome_cd209_dc_sign_signaling	18	0.46974	0.015568	0.2109	0.012972
MsigDB	GO_bp:go_positive_regulation_of_telomere_capping	15	0.55092	0.016669	0.24735	0.012973
MsigDB	GO_bp:go_dna_replication_dependent_nucleosome_organization	22	0.3928	0.01439	0.17641	0.012992
MsigDB	GO_bp:go_catecholamine_secretion	52	0.30399	0.017106	0.1369	0.013198
MsigDB	Curated_gene_sets:gaussmann_mll_af4_fusion_targets_d_up	33	0.32266	0.014472	0.1455	0.013301
MsigDB	Curated_gene_sets:browne_hcmv_infection_16hr_up	197	0.14395	0.015696	0.064955	0.01335
MsigDB	Curated_gene_sets:pid_rb_1pathway	54	0.28721	0.016468	0.12983	0.013484
MsigDB	GO_bp:go_cardiac_muscle_cell_proliferation	45	0.33019	0.017288	0.14929	0.013502
MsigDB	GO_cc:go_copi_coated_vesicle	23	0.38109	0.014275	0.17234	0.013515
MsigDB	GO_bp:go_catecholamine_uptake_involved_in_synaptic_transmission	10	0.68735	0.016983	0.31089	0.013528
MsigDB	GO_cc:go_ribbon_synapse	9	0.744	0.01744	0.33674	0.013579
MsigDB	GO_mf:go_semaphorin_receptor_binding	21	0.43813	0.015682	0.19845	0.013637
MsigDB	GO_mf:go_sumo_ligase_activity	6	1.1849	0.02268	0.53672	0.013642
MsigDB	GO_bp:go_regulation_of_transmembrane_transport	476	0.099501	0.016719	0.045108	0.013706
MsigDB	GO_bp:go_endosome_organization	70	0.26015	0.016975	0.11803	0.013766
MsigDB	GO_bp:go_early_endosome_to_golgi_transport	8	0.77434	0.017114	0.35138	0.01378
MsigDB	Curated_gene_sets:schaeffer_prostate_development_and_cancer_box3	5	0.77439	0.013532	0.35167	0.01384
MsigDB	Curated_gene_sets:reactome_rna_polymerase_i_promoter_escape	58	0.29129	0.017308	0.13246	0.013947
MsigDB	GO_bp:go_regulation_of_membrane_tubulation	6	0.89057	0.017047	0.4051	0.013968
MsigDB	Curated_gene_sets:yao_temporal_response_to_progesterone_cluster_8	42	0.33671	0.017033	0.15336	0.014073
MsigDB	GO_mf:go_repressing_transcription_factor_binding	59	0.26889	0.016114	0.12261	0.014158
MsigDB	Curated_gene_sets:azare_neoplastic_transformation_by_stat3_dn	15	0.48947	0.01481	0.2239	0.014411
MsigDB	GO_bp:go_membrane_repolarization	39	0.34211	0.016679	0.15655	0.014439
MsigDB	GO_mf:go_lysine_n_acetyltransferase_activity_acting_on_acetyl_phosphate_as_donor	5	1.1023	0.019261	0.50492	0.014524
MsigDB	GO_mf:go_calcium_activated_cation_channel_activity	27	0.39267	0.015934	0.1799	0.014535
MsigDB	GO_cc:go_synaptic_vesicle_membrane	97	0.2042	0.015672	0.093619	0.014595
MsigDB	Curated_gene_sets:patil_liver_cancer	583	0.08459	0.015677	0.038784	0.014598
MsigDB	GO_mf:go_hormone_receptor_binding	163	0.15521	0.01541	0.071161	0.014598
MsigDB	GO_bp:go_multivesicular_body_organization	27	0.42583	0.01728	0.19541	0.014667
MsigDB	Curated_gene_sets:fujii_ybx1_targets_dn	176	0.15486	0.01597	0.071101	0.014711
MsigDB	GO_bp:go_postsynaptic_neurotransmitter_receptor_internalization	17	0.49678	0.016001	0.22813	0.014725
MsigDB	GO_bp:go_cranial_nerve_morphogenesis	25	0.41975	0.016391	0.19285	0.014767
MsigDB	GO_mf:go_receptor_signaling_complex_scaffold_activity	23	0.4203	0.015743	0.19326	0.01483
MsigDB	GO_cc:go_presynaptic_cytoskeleton	7	0.85993	0.017779	0.39548	0.014845
MsigDB	GO_bp:go_retrograde_vesicle_mediated_transport_golgi_to_endoplasmic_reticulum	75	0.21912	0.014798	0.10091	0.014957
MsigDB	GO_cc:go_bleb	9	0.71118	0.016671	0.32797	0.015071
MsigDB	Curated_gene_sets:nakayama_fra2_targets	40	0.32075	0.015836	0.14796	0.015094
MsigDB	GO_cc:go_cytoplasmic_vesicle_part	1279	0.057436	0.015414	0.026512	0.01515
MsigDB	GO_cc:go_golgi_apparatus	1322	0.057553	0.015681	0.026587	0.015213
MsigDB	Curated_gene_sets:reactome_pre_notch_expression_and_processing	75	0.24067	0.016253	0.11129	0.015297
MsigDB	GO_mf:go_retinoic_acid_receptor_binding	24	0.40991	0.015684	0.18963	0.015335
MsigDB	Curated_gene_sets:wamunyokoli_ovarian_cancer_lmp_dn	174	0.15683	0.016083	0.072669	0.015464
MsigDB	Curated_gene_sets:reactome_signaling_by_nuclear_receptors	208	0.14283	0.015997	0.066181	0.015467
MsigDB	GO_mf:go_calcium_dependent_protein_binding	52	0.29329	0.016504	0.13595	0.015501
MsigDB	GO_bp:go_positive_regulation_of_cellular_protein_localization	288	0.11438	0.015037	0.053023	0.015507
MsigDB	GO_bp:go_vocalization_behavior	13	0.62214	0.017525	0.28857	0.015553
MsigDB	Curated_gene_sets:mori_emu_myc_lymphoma_by_onset_time_up	98	0.20264	0.015632	0.094197	0.015735
MsigDB	GO_bp:go_dendritic_spine_morphogenesis	48	0.29716	0.016067	0.13814	0.015743
MsigDB	GO_mf:go_vinculin_binding	9	0.68171	0.01598	0.31737	0.015865
MsigDB	Curated_gene_sets:ji_response_to_fsh_dn	49	0.27188	0.014853	0.12665	0.01592
MsigDB	Curated_gene_sets:schlosser_myc_targets_and_serum_response_dn	41	0.3353	0.01676	0.15623	0.015934
MsigDB	GO_mf:go_cadherin_binding_involved_in_cell_cell_adhesion	19	0.52873	0.018002	0.24638	0.015944
MsigDB	GO_mf:go_transcription_factor_binding	564	0.086891	0.015848	0.040496	0.015958
MsigDB	GO_cc:go_autophagosome	76	0.22812	0.015507	0.10632	0.015959
MsigDB	Curated_gene_sets:li_cisplatin_resistance_dn	20	0.48755	0.017031	0.2275	0.016062
MsigDB	GO_bp:go_cardiac_muscle_cell_membrane_repolarization	31	0.37173	0.016161	0.17354	0.016103
MsigDB	GO_mf:go_rna_polymerase_ii_specific_dna_binding_transcription_factor_binding	243	0.12722	0.015385	0.059394	0.016105
MsigDB	GO_bp:go_postsynaptic_specialization_organization	30	0.36908	0.015785	0.17244	0.016173
MsigDB	Curated_gene_sets:reactome_serotonin_neurotransmitter_release_cycle	16	0.49394	0.015435	0.23083	0.016193
MsigDB	GO_cc:go_photoreceptor_ribbon_synapse	5	0.89755	0.015684	0.42011	0.016329
MsigDB	GO_mf:go_translation_repressor_activity_mrna_regulatory_element_binding	14	0.58274	0.017034	0.27305	0.016423
MsigDB	GO_bp:go_covalent_chromatin_modification	395	0.099604	0.015284	0.046721	0.016517
MsigDB	GO_bp:go_response_to_cgmp	6	0.78338	0.014995	0.36768	0.01657
MsigDB	Curated_gene_sets:reactome_regulation_of_lipid_metabolism_by_peroxisome_proliferator_activated_receptor_alpha_pparalpha	112	0.18822	0.015515	0.088343	0.016573
MsigDB	GO_bp:go_protein_acetylation	166	0.15261	0.015289	0.071681	0.016637
MsigDB	GO_bp:go_autophagosome_organization	80	0.20616	0.014377	0.096841	0.016641
MsigDB	GO_bp:go_positive_regulation_of_mast_cell_activation	16	0.48423	0.015131	0.22747	0.016643
MsigDB	GO_bp:go_natural_killer_cell_differentiation	20	0.44841	0.015664	0.21064	0.016644
MsigDB	Curated_gene_sets:reactome_competing_endogenous_rnas_cernas_regulate_pten_translation	8	0.60174	0.013299	0.28288	0.01671
MsigDB	GO_bp:go_bile_acid_biosynthetic_process	32	0.34536	0.015255	0.16241	0.016739
MsigDB	GO_bp:go_5_phosphoribose_1_diphosphate_biosynthetic_process	4	0.97586	0.015252	0.45931	0.016818
MsigDB	Curated_gene_sets:reactome_neurexins_and_neuroligins	47	0.29413	0.015738	0.13846	0.01683
MsigDB	GO_bp:go_lipoprotein_biosynthetic_process	81	0.20742	0.014554	0.097673	0.016859
MsigDB	Curated_gene_sets:biocarta_gpcr_pathway	28	0.40369	0.016681	0.19017	0.016894
MsigDB	Curated_gene_sets:pedrioli_mir31_targets_dn	351	0.109	0.015789	0.051355	0.016905
MsigDB	GO_bp:go_regulation_of_circadian_rhythm	86	0.21963	0.015877	0.10348	0.016905
MsigDB	GO_bp:go_cardiac_conduction	125	0.18572	0.016167	0.087529	0.016935
MsigDB	GO_bp:go_chromatin_silencing_at_rdna	25	0.34337	0.013408	0.1619	0.016977
MsigDB	GO_cc:go_integral_component_of_synaptic_vesicle_membrane	29	0.36365	0.015292	0.17155	0.017021
MsigDB	GO_bp:go_cell_communication_involved_in_cardiac_conduction	49	0.31115	0.016998	0.14679	0.017026
MsigDB	GO_bp:go_response_to_dopamine	14	0.56077	0.016392	0.26468	0.017069
MsigDB	Curated_gene_sets:sig_insulin_receptor_pathway_in_cardiac_myocytes	44	0.2792	0.014456	0.13179	0.017072
MsigDB	Curated_gene_sets:kyng_werner_syndrom_and_normal_aging_up	78	0.20852	0.01436	0.098468	0.01711
MsigDB	GO_bp:go_regulation_of_trail_activated_apoptotic_signaling_pathway	4	1.2294	0.019215	0.58056	0.017113
MsigDB	Curated_gene_sets:biocarta_hes_pathway	7	0.84768	0.017525	0.40045	0.017145
MsigDB	GO_bp:go_membrane_repolarization_during_atrial_cardiac_muscle_cell_action_potential	5	1.041	0.018191	0.49199	0.017183
MsigDB	GO_bp:go_regulation_of_mrna_processing	113	0.18359	0.015201	0.086773	0.01719
MsigDB	GO_bp:go_negative_regulation_of_respiratory_burst	5	0.76237	0.013322	0.36043	0.017216
MsigDB	Curated_gene_sets:iizuka_liver_cancer_progression_g1_g2_up	12	0.53056	0.01436	0.25091	0.017242
MsigDB	GO_bp:go_cellular_ketone_body_metabolic_process	10	0.63805	0.015765	0.30176	0.017248
MsigDB	GO_mf:go_kinase_binding	653	0.078014	0.015267	0.036944	0.017367
MsigDB	GO_mf:go_peptidoglycan_muralytic_activity	11	0.6062	0.015709	0.2871	0.017374
MsigDB	Curated_gene_sets:gargalovic_response_to_oxidized_phospholipids_pink_dn	31	0.38642	0.0168	0.18329	0.017513
MsigDB	GO_bp:go_histone_h3_k9_demethylation	11	0.53128	0.013767	0.25207	0.017537
MsigDB	GO_bp:go_myeloid_cell_differentiation	344	0.1075	0.015418	0.05102	0.01757
MsigDB	Curated_gene_sets:lee_calorie_restriction_neocortex_up	60	0.24349	0.014714	0.11565	0.017641
MsigDB	Curated_gene_sets:nakamura_alveolar_epithelium	4	0.81978	0.012813	0.38954	0.017676
MsigDB	GO_bp:go_regulation_of_cation_transmembrane_transport	280	0.12378	0.016049	0.058854	0.017735
MsigDB	Curated_gene_sets:biocarta_p27_pathway	13	0.56175	0.015824	0.2675	0.017872
MsigDB	GO_bp:go_central_nervous_system_neuron_axonogenesis	33	0.35161	0.015771	0.16761	0.017971
MsigDB	Curated_gene_sets:chen_hoxa5_targets_6hr_dn	4	0.99073	0.015485	0.47337	0.018187
MsigDB	Curated_gene_sets:kegg_aldosterone_regulated_sodium_reabsorption	36	0.35097	0.016441	0.16772	0.018202
MsigDB	Curated_gene_sets:reactome_signaling_by_fgfr3	35	0.32432	0.01498	0.15499	0.018207
MsigDB	Curated_gene_sets:numata_csf3_signaling_via_stat3	18	0.5011	0.016607	0.23959	0.01825
MsigDB	GO_bp:go_regulation_of_vesicle_mediated_transport	448	0.091411	0.014914	0.043714	0.018267
MsigDB	GO_bp:go_mannosylation	34	0.32014	0.014575	0.15317	0.018312
MsigDB	GO_bp:go_positive_regulation_of_cold_induced_thermogenesis	85	0.21994	0.015807	0.1053	0.018378
MsigDB	GO_cc:go_ribose_phosphate_diphosphokinase_complex	3	1.1802	0.015976	0.56526	0.018408
MsigDB	GO_mf:go_ribose_phosphate_diphosphokinase_activity	3	1.1802	0.015976	0.56526	0.018408
MsigDB	GO_bp:go_regulation_of_postsynaptic_neurotransmitter_receptor_internalization	11	0.60888	0.015778	0.29163	0.018414
MsigDB	GO_mf:go_methylated_histone_binding	45	0.2816	0.014744	0.135	0.018501
MsigDB	GO_cc:go_platelet_alpha_granule_membrane	16	0.51454	0.016078	0.24675	0.018531
MsigDB	Curated_gene_sets:biocarta_cdmac_pathway	14	0.5062	0.014797	0.24288	0.018581
MsigDB	GO_bp:go_positive_regulation_of_chromatin_organization	90	0.20013	0.014799	0.096106	0.018661
MsigDB	GO_bp:go_regulation_of_trans_synaptic_signaling	390	0.099543	0.01518	0.047808	0.018674
MsigDB	GO_bp:go_negative_regulation_of_neurotransmitter_secretion	11	0.55967	0.014503	0.26901	0.01875
MsigDB	Curated_gene_sets:asgharzadeh_neuroblastoma_poor_survival_dn	38	0.29272	0.014087	0.1407	0.018754
MsigDB	GO_bp:go_regulation_of_cardiac_muscle_tissue_regeneration	2	1.4579	0.016114	0.70099	0.01878
MsigDB	GO_bp:go_regulation_of_nuclear_transcribed_mrna_poly_a_tail_shortening	14	0.51395	0.015024	0.24721	0.018819
MsigDB	GO_cc:go_transport_vesicle	336	0.10266	0.014556	0.049421	0.018895
MsigDB	GO_bp:go_negative_regulation_of_excitatory_postsynaptic_potential	8	0.66986	0.014805	0.32252	0.018912
MsigDB	GO_bp:go_negative_regulation_of_axon_extension	37	0.31336	0.014881	0.15103	0.019012
MsigDB	GO_mf:go_p_p_bond_hydrolysis_driven_protein_transmembrane_transporter_activity	4	1.2695	0.019842	0.61239	0.019094
MsigDB	GO_bp:go_immune_system_development	835	0.069017	0.015185	0.033307	0.019136
MsigDB	Curated_gene_sets:schwab_targets_of_bmyb_polymorphic_variants_dn	14	0.51268	0.014986	0.24743	0.019142
MsigDB	GO_bp:go_positive_regulation_of_nucleobase_containing_compound_metabolic_process	200	0.13344	0.014659	0.064447	0.019211
MsigDB	GO_cc:go_gaba_receptor_complex	15	0.59522	0.018009	0.28763	0.019265
MsigDB	GO_bp:go_secretory_granule_localization	11	0.59534	0.015427	0.28771	0.019269
MsigDB	GO_bp:go_serotonin_uptake	5	0.77731	0.013583	0.37564	0.019269
MsigDB	GO_bp:go_negative_regulation_of_synaptic_transmission_glutamatergic	9	0.70749	0.016584	0.34192	0.019274
MsigDB	GO_bp:go_positive_regulation_of_histone_phosphorylation	7	0.74829	0.01547	0.36174	0.0193
MsigDB	GO_cc:go_platelet_dense_granule	19	0.42334	0.014414	0.20475	0.019346
MsigDB	GO_bp:go_positive_regulation_of_rna_metabolic_process	60	0.23342	0.014105	0.11292	0.019374
MsigDB	GO_bp:go_regulation_of_ribonucleoprotein_complex_localization	6	1.0145	0.019418	0.49097	0.019412
MsigDB	GO_bp:go_regulation_of_dendritic_spine_morphogenesis	36	0.31576	0.014791	0.15285	0.019432
MsigDB	GO_bp:go_regulation_of_rna_splicing	111	0.18017	0.014786	0.087234	0.019455
MsigDB	GO_bp:go_excitatory_synapse_assembly	23	0.41354	0.01549	0.20055	0.019609
MsigDB	GO_bp:go_oligodendrocyte_differentiation	73	0.23158	0.01543	0.11234	0.019638
MsigDB	Curated_gene_sets:okawa_neuroblastoma_1p36_31_deletion	20	0.70042	0.024467	0.33994	0.019689
MsigDB	GO_bp:go_presynaptic_membrane_organization	6	0.84711	0.016215	0.41115	0.019691
MsigDB	GO_mf:go_dna_polymerase_binding	16	0.43422	0.013569	0.21107	0.01984
MsigDB	Curated_gene_sets:hernandez_mitotic_arrest_by_docetaxel_1_dn	35	0.34612	0.015987	0.16838	0.019919
MsigDB	Curated_gene_sets:biocarta_pparg_pathway	8	0.88748	0.019614	0.43215	0.020014
MsigDB	Curated_gene_sets:reactome_depurination	34	0.34077	0.015514	0.16594	0.020019
MsigDB	Curated_gene_sets:mikkelsen_es_lcp_with_h3k27me3	12	0.58483	0.015828	0.28508	0.020121
MsigDB	GO_mf:go_estrogen_receptor_binding	41	0.28318	0.014154	0.13821	0.020245
MsigDB	Curated_gene_sets:urs_adipocyte_differentiation_up	63	0.23732	0.014694	0.11583	0.02025
MsigDB	GO_bp:go_circadian_rhythm	171	0.14934	0.015183	0.073046	0.020464
MsigDB	GO_bp:go_establishment_or_maintenance_of_cytoskeleton_polarity	16	0.55379	0.017305	0.27091	0.020479
MsigDB	GO_bp:go_intrinsic_apoptotic_signaling_pathway_in_response_to_dna_damage_by_p53_class_mediator	40	0.26405	0.013036	0.12923	0.020524
MsigDB	GO_bp:go_synapse_organization	338	0.10678	0.015185	0.052305	0.020607
MsigDB	GO_bp:go_negative_regulation_of_signal_transduction_by_p53_class_mediator	27	0.33088	0.013427	0.16209	0.020619
MsigDB	Curated_gene_sets:reactome_negative_regulation_of_fgfr1_signaling	26	0.36979	0.014726	0.18118	0.02063
MsigDB	Curated_gene_sets:farmer_breast_cancer_cluster_8	5	1.3992	0.024449	0.68589	0.020688
MsigDB	GO_cc:go_glutamatergic_synapse	307	0.11254	0.015267	0.055172	0.02069
MsigDB	GO_bp:go_protein_localization_to_mitochondrion	127	0.15979	0.014019	0.078338	0.020699
MsigDB	GO_bp:go_cytosolic_transport	133	0.16482	0.014796	0.080823	0.020718
MsigDB	GO_bp:go_positive_regulation_of_response_to_endoplasmic_reticulum_stress	33	0.32517	0.014585	0.15956	0.020789
MsigDB	GO_bp:go_neuron_maturation	42	0.32233	0.016306	0.15817	0.020794
MsigDB	GO_bp:go_negative_regulation_of_dna_templated_transcription_initiation	6	0.92656	0.017736	0.45495	0.020853
MsigDB	Curated_gene_sets:jain_nfkb_signaling	66	0.21747	0.01378	0.10681	0.020886
MsigDB	GO_bp:go_regulation_of_ion_transport	579	0.082341	0.015209	0.040531	0.021107
MsigDB	GO_bp:go_low_density_lipoprotein_receptor_particle_metabolic_process	20	0.46527	0.016253	0.22918	0.02118
MsigDB	GO_mf:go_1_alkyl_2_acetylglycerophosphocholine_esterase_activity	5	0.64659	0.011299	0.31864	0.021227
MsigDB	GO_cc:go_insulin_receptor_complex	5	0.94848	0.016574	0.4679	0.021335
MsigDB	GO_mf:go_histone_demethylase_activity_h3_k9_specific_	10	0.53002	0.013096	0.26159	0.021385
MsigDB	GO_bp:go_mitochondrial_electron_transport_nadh_to_ubiquinone	43	0.29972	0.015341	0.14798	0.021422
MsigDB	GO_mf:go_oxidoreductase_activity_acting_on_a_sulfur_group_of_donors_nad_p_as_acceptor	11	0.56594	0.014666	0.27997	0.021628
MsigDB	GO_bp:go_myeloid_dendritic_cell_activation	27	0.35172	0.014273	0.17417	0.021728
MsigDB	Curated_gene_sets:boyault_liver_cancer_subclass_g12_up	38	0.28216	0.013579	0.13974	0.021744
MsigDB	Curated_gene_sets:kegg_ubiquitin_mediated_proteolysis	114	0.16931	0.01408	0.083858	0.021751
MsigDB	GO_bp:go_gpi_anchor_biosynthetic_process	27	0.30729	0.012469	0.15231	0.021828
MsigDB	Curated_gene_sets:snijders_amplified_in_head_and_neck_tumors	36	0.30987	0.014515	0.15361	0.021842
MsigDB	GO_bp:go_negative_regulation_of_cytokinesis	7	0.81266	0.016801	0.40286	0.021845
MsigDB	GO_bp:go_protein_targeting	376	0.092744	0.013893	0.046003	0.021907
MsigDB	Curated_gene_sets:kim_mycn_amplification_targets_dn	97	0.19419	0.014904	0.096408	0.022
MsigDB	Curated_gene_sets:kim_pten_targets_up	16	0.46572	0.014553	0.23131	0.022048
MsigDB	Curated_gene_sets:reactome_oncogene_induced_senescence	32	0.32276	0.014256	0.16033	0.022064
MsigDB	Curated_gene_sets:bystrykh_hematopoiesis_stem_cell_and_brain_qtl_trans	139	0.15869	0.014561	0.078939	0.022207
MsigDB	GO_mf:go_phospholipase_a2_inhibitor_activity	4	1.0775	0.016841	0.53617	0.022246
MsigDB	GO_mf:go_ubiquitin_like_protein_ligase_binding	267	0.11248	0.014247	0.056003	0.022308
MsigDB	Curated_gene_sets:ginestier_breast_cancer_znf217_amplified_dn	273	0.11078	0.014187	0.055198	0.022382
MsigDB	Curated_gene_sets:reactome_nuclear_receptor_transcription_pathway	47	0.28276	0.015129	0.14092	0.022413
MsigDB	Curated_gene_sets:browne_hcmv_infection_12hr_up	100	0.19135	0.01491	0.0954	0.022448
MsigDB	GO_cc:go_extrinsic_component_of_postsynaptic_specialization_membrane	4	1.1313	0.017682	0.56412	0.022468
MsigDB	GO_cc:go_extrinsic_component_of_postsynaptic_density_membrane	4	1.1313	0.017682	0.56412	0.022468
MsigDB	GO_mf:go_zinc_ion_binding	695	0.072082	0.014534	0.035949	0.022487
MsigDB	Curated_gene_sets:cui_glucose_deprivation	51	0.27611	0.015387	0.13788	0.022621
MsigDB	Curated_gene_sets:iizuka_liver_cancer_progression_g2_g3_up	24	0.36704	0.014044	0.18339	0.022681
MsigDB	GO_mf:go_dynactin_binding	12	0.47627	0.01289	0.23839	0.022878
MsigDB	GO_bp:go_autophagy_of_mitochondrion	64	0.22616	0.014114	0.11321	0.022881
MsigDB	GO_cc:go_exocytic_vesicle	183	0.13498	0.014192	0.067579	0.022899
MsigDB	GO_bp:go_regulation_of_postsynapse_organization	83	0.20702	0.014704	0.10366	0.022911
MsigDB	Curated_gene_sets:biocarta_dream_pathway	13	0.48951	0.013789	0.24517	0.022942
MsigDB	Curated_gene_sets:wang_esophagus_cancer_vs_normal_dn	92	0.1805	0.013493	0.090459	0.023011
MsigDB	Curated_gene_sets:reactome_gap_junction_assembly	24	0.41312	0.015807	0.20706	0.023021
MsigDB	Curated_gene_sets:reactome_integration_of_energy_metabolism	95	0.18913	0.014366	0.094914	0.023161
MsigDB	GO_bp:go_dna_templated_transcription_initiation	212	0.13125	0.014839	0.065875	0.023176
MsigDB	Curated_gene_sets:reactome_base_excision_repair_ap_site_formation	40	0.30384	0.015001	0.15253	0.023196
MsigDB	Curated_gene_sets:caffarel_response_to_thc_up	28	0.34507	0.014259	0.17324	0.023206
MsigDB	GO_bp:go_double_strand_break_repair_via_synthesis_dependent_strand_annealing	7	0.66676	0.013785	0.33499	0.023285
MsigDB	Curated_gene_sets:pid_mtor_4pathway	62	0.23596	0.014494	0.11856	0.023296
MsigDB	GO_mf:go_phospholipase_inhibitor_activity	9	0.6374	0.014941	0.3206	0.023406
MsigDB	GO_bp:go_negative_regulation_of_developmental_growth	92	0.19485	0.014566	0.098053	0.023459
MsigDB	GO_bp:go_receptor_recycling	32	0.31162	0.013764	0.15686	0.023491
MsigDB	GO_mf:go_serine_type_exopeptidase_activity	9	0.63424	0.014867	0.31934	0.02352
MsigDB	Curated_gene_sets:biocarta_terc_pathway	6	0.7186	0.013755	0.3619	0.023548
MsigDB	GO_cc:go_platelet_dense_granule_lumen	14	0.47003	0.01374	0.2368	0.023587
MsigDB	GO_bp:go_positive_regulation_of_respiratory_burst	5	0.81388	0.014222	0.41055	0.023727
MsigDB	GO_bp:go_regulation_of_golgi_organization	13	0.44666	0.012582	0.22532	0.023732
MsigDB	GO_cc:go_late_endosome	204	0.12874	0.014282	0.064951	0.02374
MsigDB	Curated_gene_sets:bilanges_serum_sensitive_genes	60	0.23552	0.014232	0.11883	0.023747
MsigDB	GO_bp:go_trachea_formation	6	0.83679	0.016017	0.42222	0.023756
MsigDB	GO_bp:go_cell_cell_signaling	1391	0.052543	0.014651	0.026518	0.02378
MsigDB	Curated_gene_sets:pid_arf6_downstream_pathway	15	0.47958	0.014511	0.24211	0.023815
MsigDB	Curated_gene_sets:reactome_runx1_regulates_genes_involved_in_megakaryocyte_differentiation_and_platelet_function	65	0.2383	0.014986	0.12047	0.023965
MsigDB	GO_bp:go_neural_retina_development	56	0.26353	0.015387	0.1333	0.024033
MsigDB	GO_bp:go_histone_citrullination	4	1.142	0.01785	0.57775	0.024049
MsigDB	GO_mf:go_protein_arginine_deiminase_activity	4	1.142	0.01785	0.57775	0.024049
MsigDB	GO_cc:go_protein_kinase_complex	92	0.20297	0.015173	0.1027	0.02407
MsigDB	Curated_gene_sets:ghandhi_bystander_irradiation_up	73	0.2197	0.014639	0.11129	0.024194
MsigDB	Curated_gene_sets:ikeda_mir30_targets_dn	23	0.39935	0.014959	0.20231	0.024202
MsigDB	GO_bp:go_dendrite_extension	30	0.35334	0.015112	0.17913	0.024283
MsigDB	GO_cc:go_sin3_type_complex	15	0.57228	0.017315	0.29017	0.0243
MsigDB	GO_cc:go_i_band	126	0.16682	0.014579	0.084594	0.024316
MsigDB	Curated_gene_sets:tomida_metastasis_up	22	0.40025	0.014663	0.20305	0.024359
MsigDB	GO_cc:go_transferase_complex	671	0.069964	0.013872	0.035493	0.02436
MsigDB	Curated_gene_sets:biocarta_cxcr4_pathway	18	0.41116	0.013627	0.20862	0.024381
MsigDB	GO_bp:go_regulation_of_protein_targeting_to_mitochondrion	40	0.27596	0.013624	0.14007	0.024419
MsigDB	GO_bp:go_regulation_of_rna_metabolic_process	191	0.12973	0.013932	0.065852	0.024423
MsigDB	Curated_gene_sets:pid_vegfr1_pathway	23	0.38	0.014234	0.1934	0.02473
MsigDB	Curated_gene_sets:kegg_chronic_myeloid_leukemia	67	0.22634	0.01445	0.11529	0.024823
MsigDB	GO_bp:go_presynaptic_modulation_of_chemical_synaptic_transmission	12	0.54067	0.014633	0.27586	0.02501
MsigDB	Curated_gene_sets:reactome_presynaptic_depolarization_and_calcium_channel_opening	11	0.55175	0.014298	0.28202	0.025217
MsigDB	Curated_gene_sets:ren_mif_targets_dn	4	0.92135	0.0144	0.4712	0.025282
MsigDB	GO_bp:go_positive_regulation_of_cell_maturation	8	0.72046	0.015923	0.36853	0.025305
MsigDB	GO_mf:go_phosphatidylethanolamine_binding	11	0.58839	0.015247	0.30105	0.025332
MsigDB	Curated_gene_sets:odonnell_metastasis_dn	21	0.40598	0.014532	0.20779	0.025369
MsigDB	GO_mf:go_actin_filament_binding	172	0.13966	0.01424	0.071492	0.025389
MsigDB	GO_bp:go_negative_regulation_of_calcium_ion_dependent_exocytosis	9	0.5901	0.013833	0.30226	0.025462
MsigDB	GO_bp:go_protein_targeting_to_vacuole	30	0.31912	0.013649	0.16348	0.025476
MsigDB	GO_bp:go_calcium_ion_export_across_plasma_membrane	5	0.94966	0.016594	0.48675	0.025538
MsigDB	Curated_gene_sets:ho_liver_cancer_vascular_invasion	12	0.56205	0.015212	0.28815	0.025565
MsigDB	GO_bp:go_negative_regulation_of_transcription_initiation_from_rna_polymerase_ii_promoter	5	0.97388	0.017018	0.49961	0.025641
MsigDB	GO_mf:go_cytoskeletal_protein_binding	854	0.063887	0.014206	0.032783	0.025669
MsigDB	Curated_gene_sets:courtois_senescence_triggers	8	0.64088	0.014164	0.32896	0.025706
MsigDB	Curated_gene_sets:reactome_esr_mediated_signaling	173	0.14227	0.014548	0.073029	0.025711
MsigDB	GO_bp:go_neuron_cell_cell_adhesion	12	0.54172	0.014662	0.27827	0.02579
MsigDB	Curated_gene_sets:gross_hypoxia_via_hif1a_up	71	0.20166	0.013252	0.10373	0.025951
MsigDB	GO_bp:go_sebaceous_gland_development	8	0.78493	0.017348	0.40376	0.025955
MsigDB	Curated_gene_sets:gary_cd5_targets_up	404	0.088834	0.013782	0.045731	0.026045
MsigDB	GO_bp:go_regulation_of_nuclear_transcribed_mrna_catabolic_process_deadenylation_dependent_decay	19	0.41174	0.014019	0.21211	0.026127
MsigDB	Curated_gene_sets:chuang_oxidative_stress_response_dn	11	0.58453	0.015147	0.30114	0.026135
MsigDB	GO_bp:go_oligodendrocyte_development	35	0.30276	0.013984	0.156	0.026155
MsigDB	Curated_gene_sets:chandran_metastasis_up	170	0.13778	0.013968	0.071011	0.026183
MsigDB	Curated_gene_sets:zhong_response_to_azacitidine_and_tsa_dn	61	0.24121	0.014697	0.12442	0.026279
MsigDB	Curated_gene_sets:sheth_liver_cancer_vs_txnip_loss_pam6	46	0.26985	0.014285	0.13919	0.026281
MsigDB	Curated_gene_sets:enk_uv_response_keratinocyte_dn	446	0.086237	0.014039	0.044486	0.026291
MsigDB	GO_mf:go_transferase_activity_transferring_phosphorus_containing_groups	807	0.065184	0.014112	0.03363	0.026306
MsigDB	Curated_gene_sets:ramaswamy_metastasis_up	56	0.24042	0.014038	0.12407	0.026337
MsigDB	GO_cc:go_swi_snf_superfamily_type_complex	65	0.2245	0.014118	0.11586	0.026347
MsigDB	GO_bp:go_phosphatidylinositol_biosynthetic_process	106	0.16514	0.013246	0.08529	0.02643
MsigDB	GO_bp:go_positive_regulation_of_neurotransmitter_transport	36	0.28817	0.013499	0.14887	0.026457
MsigDB	Curated_gene_sets:reactome_negative_epigenetic_regulation_of_rrna_expression	73	0.22526	0.015009	0.11641	0.026502
MsigDB	Curated_gene_sets:reactome_negative_regulation_of_fgfr4_signaling	25	0.36128	0.014108	0.18687	0.026606
MsigDB	Curated_gene_sets:reactome_inlb_mediated_entry_of_listeria_monocytogenes_into_host_cell	13	0.54107	0.015241	0.27995	0.026645
MsigDB	GO_mf:go_mannosyltransferase_activity	25	0.3419	0.013351	0.17695	0.026675
MsigDB	GO_bp:go_calcium_import_into_the_mitochondrion	10	0.55357	0.013678	0.28694	0.026863
MsigDB	Curated_gene_sets:pid_smad2_3pathway	15	0.48556	0.014692	0.25181	0.026918
MsigDB	GO_bp:go_regulation_of_receptor_internalization	43	0.27344	0.013996	0.14182	0.026931
MsigDB	Curated_gene_sets:reactome_negative_regulation_of_fgfr3_signaling	24	0.36902	0.014119	0.19145	0.026967
MsigDB	Curated_gene_sets:donato_cell_cycle_tretinoin	6	0.78146	0.014958	0.4056	0.02702
MsigDB	GO_bp:go_serotonin_transport	10	0.54736	0.013524	0.28447	0.027177
MsigDB	GO_bp:go_desmosome_organization	9	0.68036	0.015948	0.35362	0.027188
MsigDB	Curated_gene_sets:kegg_progesterone_mediated_oocyte_maturation	74	0.20578	0.013804	0.10702	0.027264
MsigDB	GO_mf:go_voltage_gated_calcium_channel_activity_involved_in_regulation_of_cytosolic_calcium_levels	7	0.65789	0.013602	0.34224	0.027294
MsigDB	GO_mf:go_rna_polymerase_ii_ctd_heptapeptide_repeat_kinase_activity	16	0.44671	0.013959	0.23265	0.02743
MsigDB	Curated_gene_sets:kegg_vascular_smooth_muscle_contraction	102	0.17892	0.014079	0.093182	0.027435
MsigDB	GO_cc:go_secretory_vesicle	850	0.060978	0.01353	0.03176	0.027441
MsigDB	GO_bp:go_regulation_of_receptor_recycling	23	0.34946	0.01309	0.18224	0.02759
MsigDB	GO_cc:go_catenin_complex	28	0.39215	0.016205	0.20452	0.027602
MsigDB	Curated_gene_sets:mann_response_to_amifostine_dn	9	0.56456	0.013234	0.2945	0.027629
MsigDB	GO_mf:go_phosphatidylserine_binding	51	0.26245	0.014626	0.13693	0.027647
MsigDB	Curated_gene_sets:reactome_transcriptional_regulation_by_e2f6	30	0.32695	0.013984	0.17069	0.027726
MsigDB	GO_bp:go_neuron_projection_organization	72	0.2102	0.01391	0.10985	0.027844
MsigDB	Curated_gene_sets:reactome_smad2_smad3:smad4_heterotrimer_regulates_transcription	26	0.35388	0.014092	0.185	0.027894
MsigDB	Curated_gene_sets:kegg_circadian_rhythm_mammal	12	0.56692	0.015344	0.29649	0.027941
MsigDB	GO_bp:go_gamma_aminobutyric_acid_signaling_pathway	22	0.43023	0.015761	0.22508	0.027982
MsigDB	Curated_gene_sets:biocarta_botulin_pathway	5	0.87741	0.015332	0.45917	0.028022
MsigDB	GO_bp:go_regulation_of_mrna_export_from_nucleus	5	1.0481	0.018315	0.54857	0.028039
MsigDB	Curated_gene_sets:reactome_signaling_by_fgfr2	64	0.21743	0.013568	0.11388	0.028124
MsigDB	GO_bp:go_negative_regulation_of_megakaryocyte_differentiation	12	0.42579	0.011524	0.22308	0.02816
MsigDB	GO_bp:go_vacuole_organization	138	0.14596	0.013345	0.076473	0.028163
MsigDB	GO_bp:go_susceptibility_to_natural_killer_cell_mediated_cytotoxicity	7	0.80086	0.016557	0.41969	0.028191
MsigDB	Curated_gene_sets:shen_smarca2_targets_up	397	0.09053	0.013926	0.047474	0.028276
MsigDB	GO_bp:go_protein_dephosphorylation	275	0.10958	0.014083	0.057527	0.02841
MsigDB	GO_bp:go_adaptive_thermogenesis	132	0.15831	0.014158	0.083121	0.02843
MsigDB	GO_bp:go_positive_regulation_of_neurotrophin_trk_receptor_signaling_pathway	7	0.76676	0.015852	0.4027	0.02846
MsigDB	GO_bp:go_positive_regulation_of_intracellular_protein_transport	137	0.14361	0.013083	0.075453	0.028509
MsigDB	Curated_gene_sets:white_neuroblastoma_with_1p36.3_deletion	18	0.60432	0.020028	0.31757	0.028535
MsigDB	GO_bp:go_positive_regulation_of_organelle_organization	554	0.074472	0.013466	0.039155	0.028599
MsigDB	Curated_gene_sets:reactome_acetylcholine_regulates_insulin_secretion	10	0.56086	0.013858	0.29492	0.028615
MsigDB	GO_bp:go_neuronal_action_potential_propagation	8	0.5677	0.012547	0.29856	0.028633
MsigDB	GO_bp:go_regulation_of_erad_pathway	24	0.3486	0.013338	0.18338	0.028666
MsigDB	Curated_gene_sets:valk_aml_cluster_7	21	0.39472	0.014128	0.20767	0.028684
MsigDB	Curated_gene_sets:hoffman_clock_targets_dn	6	0.84434	0.016162	0.4443	0.028701
MsigDB	GO_bp:go_parkin_mediated_stimulation_of_mitophagy_in_response_to_mitochondrial_depolarization	5	0.83906	0.014662	0.44156	0.028712
MsigDB	GO_bp:go_blastocyst_growth	18	0.38784	0.012854	0.20412	0.028725
MsigDB	GO_bp:go_regulation_of_interleukin_4_production	23	0.40953	0.01534	0.21556	0.028739
MsigDB	GO_bp:go_neural_plate_morphogenesis	4	1.0419	0.016284	0.54853	0.028768
MsigDB	Curated_gene_sets:reactome_factors_involved_in_megakaryocyte_development_and_platelet_production	139	0.15525	0.014245	0.081837	0.028921
MsigDB	GO_bp:go_eye_pigmentation	7	0.68574	0.014177	0.36156	0.028948
MsigDB	Curated_gene_sets:biocarta_gh_pathway	26	0.33022	0.01315	0.17415	0.02898
MsigDB	GO_bp:go_regulation_of_low_density_lipoprotein_particle_receptor_binding	2	1.1924	0.013179	0.6289	0.028992
MsigDB	GO_bp:go_positive_regulation_of_interleukin_4_production	18	0.46364	0.015366	0.24476	0.029106
MsigDB	Curated_gene_sets:biocarta_agpcr_pathway	11	0.57465	0.014891	0.30378	0.029279
MsigDB	GO_bp:go_endosomal_transport	189	0.12808	0.013682	0.067711	0.029288
MsigDB	GO_bp:go_regulation_of_transport	1580	0.046631	0.01377	0.024676	0.029407
MsigDB	Curated_gene_sets:pid_ephrinb_rev_pathway	28	0.33943	0.014026	0.17979	0.029531
MsigDB	GO_bp:go_negative_regulation_of_signaling_receptor_activity	51	0.24976	0.013919	0.13232	0.029551
MsigDB	Curated_gene_sets:biocarta_fbw7_pathway	8	0.66483	0.014694	0.35244	0.029633
MsigDB	GO_bp:go_positive_regulation_of_mrna_3_end_processing	11	0.38149	0.0098858	0.20252	0.029815
MsigDB	GO_bp:go_negative_regulation_of_smooth_muscle_cell_chemotaxis	4	0.80648	0.012605	0.42835	0.029877
MsigDB	Curated_gene_sets:browne_hcmv_infection_1hr_up	46	0.29345	0.015534	0.15592	0.029923
MsigDB	GO_bp:go_potassium_ion_export_across_plasma_membrane	15	0.47833	0.014473	0.25416	0.029926
MsigDB	GO_bp:go_regulation_of_oligodendrocyte_differentiation	24	0.38524	0.01474	0.20483	0.03001
MsigDB	Curated_gene_sets:he_pten_targets_dn	5	0.69395	0.012126	0.369	0.030022
MsigDB	GO_bp:go_peptide_hormone_secretion	212	0.1248	0.01411	0.066424	0.030147
MsigDB	Curated_gene_sets:reactome_negative_regulation_of_fgfr2_signaling	27	0.34431	0.013972	0.18329	0.030166
MsigDB	Curated_gene_sets:reactome_cardiac_conduction	124	0.1652	0.014324	0.08795	0.030174
MsigDB	GO_bp:go_response_to_immobilization_stress	24	0.38311	0.014658	0.20401	0.030209
MsigDB	GO_bp:go_rap_protein_signal_transduction	13	0.45465	0.012807	0.24218	0.030248
MsigDB	GO_bp:go_postsynaptic_membrane_assembly	8	0.62172	0.013741	0.33126	0.03028
MsigDB	GO_bp:go_mesodermal_cell_migration	3	1.045	0.014145	0.55684	0.030294
MsigDB	GO_bp:go_positive_regulation_of_autophagy_of_mitochondrion	18	0.4062	0.013462	0.21656	0.03036
MsigDB	Curated_gene_sets:pid_shp2_pathway	53	0.25081	0.014248	0.13372	0.030367
MsigDB	Curated_gene_sets:browne_hcmv_infection_20hr_up	203	0.12471	0.013801	0.066577	0.030532
MsigDB	Curated_gene_sets:cheok_response_to_mercaptopurine_and_ld_mtx_dn	15	0.39302	0.011891	0.20991	0.030591
MsigDB	GO_mf:go_structural_constituent_of_tooth_enamel	3	1.0302	0.013945	0.55039	0.030631
MsigDB	Curated_gene_sets:kegg_melanoma	59	0.23131	0.013861	0.12361	0.030661
MsigDB	Curated_gene_sets:yamazaki_tceb3_targets_up	149	0.1455	0.013818	0.07781	0.030754
MsigDB	Curated_gene_sets:reactome_signaling_by_tgf_beta_receptor_complex	66	0.22068	0.013984	0.11804	0.030787
MsigDB	Curated_gene_sets:biocarta_tnfr1_pathway	28	0.31983	0.013216	0.17116	0.030849
MsigDB	Curated_gene_sets:biocarta_cdk5_pathway	12	0.49039	0.013272	0.2625	0.030879
MsigDB	GO_bp:go_negative_regulation_of_ion_transmembrane_transport	82	0.19018	0.013426	0.10188	0.030981
MsigDB	GO_bp:go_macroautophagy	252	0.10467	0.012886	0.056098	0.031044
MsigDB	GO_bp:go_negative_regulation_of_neurotransmitter_transport	19	0.4075	0.013875	0.21852	0.031113
MsigDB	Curated_gene_sets:reactome_transcriptional_regulation_by_tp53	319	0.094795	0.013103	0.05091	0.031311
MsigDB	Curated_gene_sets:peart_hdac_proliferation_cluster_up	47	0.25362	0.01357	0.13624	0.031344
MsigDB	Curated_gene_sets:ouellet_ovarian_cancer_invasive_vs_lmp_up	107	0.17451	0.014062	0.093862	0.031512
MsigDB	GO_bp:go_ammonium_transport	91	0.18437	0.013708	0.099263	0.031638
MsigDB	GO_bp:go_protein_palmitoylation	29	0.31103	0.01308	0.16756	0.031717
MsigDB	Curated_gene_sets:reactome_l1cam_interactions	100	0.17555	0.013678	0.094578	0.03173
MsigDB	Curated_gene_sets:biocarta_erk_pathway	23	0.35392	0.013257	0.19083	0.031835
MsigDB	GO_bp:go_postsynaptic_specialization_assembly	20	0.39007	0.013626	0.21046	0.031922
MsigDB	Curated_gene_sets:tarte_plasma_cell_vs_plasmablast_up	317	0.097877	0.013488	0.052816	0.031938
MsigDB	GO_bp:go_positive_regulation_of_mononuclear_cell_migration	18	0.33584	0.01113	0.18124	0.03195
MsigDB	Curated_gene_sets:dawson_methylated_in_lymphoma_tcl1	52	0.27887	0.015693	0.1505	0.031952
MsigDB	GO_bp:go_regulation_of_receptor_catabolic_process	8	0.54395	0.012022	0.29386	0.032091
MsigDB	GO_bp:go_embryonic_viscerocranium_morphogenesis	10	0.52012	0.012851	0.28102	0.032109
MsigDB	GO_bp:go_regulation_of_respiratory_burst	12	0.48487	0.013123	0.2622	0.032223
MsigDB	GO_mf:go_s_acyltransferase_activity	28	0.3046	0.012587	0.16478	0.032269
MsigDB	Curated_gene_sets:biocarta_ps1_pathway	11	0.48532	0.012576	0.26256	0.032278
MsigDB	Curated_gene_sets:biocarta_cbl_pathway	11	0.51335	0.013303	0.27786	0.032346
MsigDB	Curated_gene_sets:pid_ecadherin_stabilization_pathway	39	0.29225	0.014248	0.15819	0.032348
MsigDB	Curated_gene_sets:kegg_gnrh_signaling_pathway	88	0.18801	0.013747	0.10184	0.032445
MsigDB	Curated_gene_sets:reactome_estrogen_stimulated_signaling_through_prkcz	5	0.8032	0.014035	0.43555	0.032592
MsigDB	Curated_gene_sets:pid_gmcsf_pathway	34	0.30254	0.013774	0.16409	0.032618
MsigDB	Curated_gene_sets:reactome_signaling_by_fgfr	75	0.19486	0.013159	0.10572	0.032668
MsigDB	Curated_gene_sets:matzuk_spermatid_differentiation	36	0.28387	0.013298	0.15417	0.032798
MsigDB	Curated_gene_sets:reactome_advanced_glycosylation_endproduct_receptor_signaling	11	0.47418	0.012288	0.25785	0.032968
MsigDB	Curated_gene_sets:den_interact_with_lca5	22	0.39539	0.014485	0.21506	0.033002
MsigDB	GO_bp:go_histone_h4_deacetylation	8	0.65714	0.014523	0.35794	0.033196
MsigDB	GO_bp:go_lens_morphogenesis_in_camera_type_eye	20	0.41746	0.014583	0.22739	0.033201
MsigDB	Curated_gene_sets:reactome_tbc_rabgaps	39	0.24779	0.01208	0.13504	0.033263
MsigDB	GO_bp:go_adenylate_cyclase_inhibiting_adrenergic_receptor_signaling_pathway	2	1.3318	0.014719	0.72638	0.033381
MsigDB	GO_mf:go_dna_binding_transcription_factor_binding	304	0.097448	0.013156	0.053212	0.033538
MsigDB	Curated_gene_sets:debiasi_apoptosis_by_reovirus_infection_dn	238	0.10933	0.013087	0.059786	0.03373
MsigDB	GO_cc:go_vesicle_coat	56	0.20629	0.012045	0.11282	0.033749
MsigDB	Curated_gene_sets:rashi_nfkb1_targets	16	0.40064	0.012519	0.21929	0.033859
MsigDB	GO_mf:go_sodium_ion_binding	8	0.67935	0.015014	0.37208	0.03395
MsigDB	GO_bp:go_regulation_of_endoplasmic_reticulum_stress_induced_intrinsic_apoptotic_signaling_pathway	28	0.31345	0.012952	0.17177	0.034027
MsigDB	Curated_gene_sets:rattenbacher_bound_by_celf1	344	0.091138	0.013072	0.049989	0.034149
MsigDB	GO_bp:go_regulation_of_mrna_polyadenylation	15	0.39837	0.012053	0.21851	0.034153
MsigDB	GO_bp:go_positive_regulation_of_cation_channel_activity	58	0.23615	0.014032	0.12957	0.034191
MsigDB	GO_bp:go_transcription_by_rna_polymerase_i	55	0.23239	0.013448	0.1276	0.034294
MsigDB	Curated_gene_sets:lee_differentiating_t_lymphocyte	168	0.12375	0.012472	0.067952	0.034303
MsigDB	GO_bp:go_establishment_or_maintenance_of_monopolar_cell_polarity	17	0.39016	0.012567	0.21432	0.034353
MsigDB	Curated_gene_sets:matzuk_spermatozoa	102	0.15806	0.012438	0.086924	0.034512
MsigDB	Curated_gene_sets:biocarta_creb_pathway	21	0.3574	0.012793	0.19681	0.034699
MsigDB	GO_mf:go_demethylase_activity	29	0.3312	0.013928	0.18241	0.034721
MsigDB	Curated_gene_sets:reactome_dopamine_neurotransmitter_release_cycle	20	0.40133	0.014019	0.22104	0.034723
MsigDB	GO_bp:go_regulation_of_mrna_3_end_processing	26	0.29577	0.011778	0.16295	0.034761
MsigDB	Curated_gene_sets:gazin_epigenetic_silencing_by_kras	22	0.35135	0.012872	0.1937	0.034862
MsigDB	Curated_gene_sets:chiba_response_to_tsa_dn	20	0.35508	0.012404	0.19582	0.034903
MsigDB	GO_bp:go_regulation_of_organelle_organization	1108	0.051204	0.012863	0.028238	0.034904
MsigDB	Curated_gene_sets:kim_all_disorders_oligodendrocyte_number_corr_dn	31	0.30251	0.013152	0.16688	0.034949
MsigDB	GO_bp:go_protein_localization_to_membrane	537	0.070653	0.012585	0.039028	0.035135
MsigDB	Curated_gene_sets:pid_met_pathway	73	0.19632	0.013081	0.10846	0.035148
MsigDB	GO_bp:go_recombinational_repair	114	0.15337	0.012754	0.084728	0.035149
MsigDB	GO_bp:go_negative_regulation_of_epinephrine_secretion	4	0.8038	0.012563	0.44409	0.03516
MsigDB	GO_bp:go_cytoskeletal_anchoring_at_plasma_membrane	10	0.55292	0.013662	0.30557	0.035202
MsigDB	Curated_gene_sets:ouellet_cultured_ovarian_cancer_invasive_vs_lmp_up	59	0.21078	0.012632	0.1165	0.035215
MsigDB	GO_bp:go_lung_morphogenesis	44	0.26387	0.013662	0.14588	0.03525
MsigDB	GO_bp:go_negative_regulation_of_synaptic_transmission	64	0.20368	0.012711	0.11268	0.035347
MsigDB	GO_bp:go_prepulse_inhibition	13	0.49735	0.01401	0.2753	0.035426
MsigDB	Curated_gene_sets:odonnell_tfrc_targets_up	305	0.096724	0.013079	0.053572	0.03551
MsigDB	Curated_gene_sets:scian_inversed_targets_of_tp53_and_tp73_dn	25	0.3482	0.013597	0.19303	0.035633
MsigDB	GO_bp:go_histone_ubiquitination	36	0.26559	0.012441	0.14727	0.035671
MsigDB	GO_bp:go_regulation_of_establishment_of_protein_localization	639	0.067834	0.013138	0.037631	0.035734
MsigDB	Curated_gene_sets:pos_response_to_histamine_dn	10	0.52059	0.012863	0.28889	0.035779
MsigDB	GO_bp:go_regulation_of_metal_ion_transport	321	0.097777	0.013557	0.0543	0.035886
MsigDB	Curated_gene_sets:kang_immortalized_by_tert_up	80	0.18707	0.013045	0.10403	0.036088
MsigDB	GO_bp:go_dna_repair_complex_assembly	5	0.70535	0.012325	0.39264	0.036222
MsigDB	GO_bp:go_dense_core_granule_transport	8	0.58751	0.012985	0.32706	0.036233
MsigDB	GO_mf:go_protein_deacetylase_activity	23	0.34736	0.013011	0.1934	0.03625
MsigDB	GO_bp:go_activation_of_mapkk_activity	49	0.23619	0.012903	0.13152	0.036273
MsigDB	GO_mf:go_enhancer_binding	116	0.15904	0.013341	0.088588	0.036312
MsigDB	GO_bp:go_blastoderm_segmentation	17	0.3967	0.012777	0.22105	0.036364
MsigDB	GO_mf:go_phosphatidylinositol_bisphosphate_phosphatase_activity	17	0.3926	0.012645	0.21876	0.036367
MsigDB	GO_mf:go_ankyrin_binding	20	0.3869	0.013515	0.21567	0.036421
MsigDB	Curated_gene_sets:caffarel_response_to_thc_dn	28	0.33175	0.013708	0.18496	0.036444
MsigDB	GO_bp:go_canonical_wnt_signaling_pathway_involved_in_osteoblast_differentiation	3	0.90281	0.012221	0.50366	0.036537
MsigDB	GO_mf:go_modification_dependent_protein_binding	115	0.15148	0.012651	0.084518	0.036557
MsigDB	GO_bp:go_negative_regulation_of_sister_chromatid_cohesion	3	1.1772	0.015935	0.65688	0.03657
MsigDB	Curated_gene_sets:biocarta_ecm_pathway	18	0.36121	0.011971	0.20169	0.036666
MsigDB	GO_bp:go_negative_regulation_of_neuron_differentiation	190	0.11894	0.01274	0.06643	0.036696
MsigDB	GO_bp:go_epithelial_cell_morphogenesis	28	0.33804	0.013968	0.18882	0.036719
MsigDB	GO_mf:go_hsp70_protein_binding	41	0.26189	0.01309	0.14631	0.036734
MsigDB	GO_bp:go_negative_regulation_of_transporter_activity	69	0.20007	0.012962	0.1119	0.0369
MsigDB	Curated_gene_sets:reactome_adherens_junctions_interactions	32	0.34576	0.015272	0.19351	0.036994
MsigDB	Curated_gene_sets:mann_response_to_amifostine_up	16	0.38164	0.011926	0.21368	0.037054
MsigDB	Curated_gene_sets:kegg_renal_cell_carcinoma	65	0.21197	0.013331	0.11871	0.037091
MsigDB	GO_bp:go_positive_regulation_of_synaptic_vesicle_transport	11	0.54156	0.014034	0.30333	0.037109
MsigDB	GO_cc:go_clathrin_coated_vesicle	155	0.12968	0.012558	0.072754	0.037353
MsigDB	Curated_gene_sets:wu_alzheimer_disease_dn	16	0.39315	0.012285	0.22078	0.037486
MsigDB	Curated_gene_sets:biocarta_tob1_pathway	19	0.43409	0.01478	0.24386	0.037543
MsigDB	GO_cc:go_golgi_associated_vesicle	148	0.12082	0.011436	0.067885	0.037571
MsigDB	Curated_gene_sets:reactome_post_transcriptional_silencing_by_small_rnas	7	0.58547	0.012104	0.32899	0.037582
MsigDB	GO_bp:go_intraspecies_interaction_between_organisms	40	0.27593	0.013623	0.15512	0.037646
MsigDB	GO_bp:go_negative_regulation_of_keratinocyte_proliferation	8	0.74915	0.016557	0.42155	0.037783
MsigDB	GO_bp:go_negative_regulation_of_cardiac_muscle_cell_proliferation	11	0.50193	0.013007	0.28264	0.037889
MsigDB	Curated_gene_sets:sartipy_blunted_by_insulin_resistance_dn	17	0.469	0.015106	0.26421	0.03795
MsigDB	GO_mf:go_aspartic_endopeptidase_activity_intramembrane_cleaving	5	0.69613	0.012164	0.39247	0.038065
MsigDB	GO_mf:go_ligand_gated_anion_channel_activity	15	0.47397	0.014341	0.2673	0.038106
MsigDB	GO_bp:go_peptidyl_lysine_monomethylation	8	0.65092	0.014386	0.36731	0.038199
MsigDB	GO_bp:go_protein_autophosphorylation	208	0.11521	0.012904	0.06507	0.038325
MsigDB	GO_bp:go_choline_transport	5	0.66228	0.011573	0.3742	0.038387
MsigDB	Curated_gene_sets:reactome_cellular_response_to_heat_stress	91	0.16318	0.012133	0.092281	0.038513
MsigDB	GO_bp:go_receptor_biosynthetic_process	20	0.37863	0.013226	0.21416	0.038541
MsigDB	Curated_gene_sets:reactome_fatty_acids_bound_to_gpr40_ffar1_regulate_insulin_secretion	7	0.58849	0.012167	0.33298	0.038597
MsigDB	GO_bp:go_negative_regulation_of_cytoplasmic_translation	7	0.63598	0.013148	0.36011	0.038703
MsigDB	GO_cc:go_neuron_projection_cytoplasm	69	0.19595	0.012695	0.11098	0.038742
MsigDB	Curated_gene_sets:martoriati_mdm4_targets_fetal_liver_up	198	0.12209	0.013346	0.069176	0.038795
MsigDB	GO_mf:go_inositol_tetrakisphosphate_phosphatase_activity	5	0.70656	0.012346	0.40038	0.038817
MsigDB	GO_cc:go_endosome	753	0.061257	0.012832	0.03474	0.038934
MsigDB	GO_cc:go_cis_golgi_network	43	0.24347	0.012462	0.13811	0.038973
MsigDB	Curated_gene_sets:reactome_rsk_activation	4	0.76759	0.011997	0.43565	0.039051
MsigDB	GO_cc:go_sarcoplasm	69	0.19017	0.01232	0.10809	0.039267
MsigDB	GO_bp:go_positive_regulation_of_telomere_maintenance	43	0.23526	0.012041	0.13372	0.039269
MsigDB	GO_bp:go_negative_regulation_of_respiratory_burst_involved_in_inflammatory_response	4	0.67938	0.010619	0.38615	0.039269
MsigDB	Curated_gene_sets:reactome_insulin_receptor_signalling_cascade	46	0.23384	0.012378	0.13318	0.039566
MsigDB	Curated_gene_sets:reactome_post_chaperonin_tubulin_folding_pathway	17	0.39655	0.012772	0.22599	0.039663
MsigDB	GO_mf:go_histone_binding	160	0.12363	0.012163	0.070521	0.039797
MsigDB	GO_bp:go_negative_regulation_of_sequestering_of_triglyceride	4	0.91006	0.014224	0.51918	0.039822
MsigDB	GO_cc:go_microtubule	366	0.085799	0.012685	0.048971	0.039896
MsigDB	GO_bp:go_response_to_vitamin_e	10	0.49235	0.012165	0.28114	0.039963
MsigDB	Curated_gene_sets:kim_pten_targets_dn	5	0.86867	0.015179	0.49605	0.039969
MsigDB	GO_bp:go_positive_regulation_of_synaptic_transmission	150	0.13838	0.013186	0.079032	0.039988
MsigDB	Curated_gene_sets:reactome_insertion_of_tail_anchored_proteins_into_the_endoplasmic_reticulum_membrane	19	0.32864	0.01119	0.18781	0.040083
MsigDB	Curated_gene_sets:ikeda_mir133_targets_up	41	0.26201	0.013096	0.14976	0.040116
MsigDB	GO_mf:go_alpha_adrenergic_receptor_activity	5	0.75765	0.013239	0.43389	0.040398
MsigDB	GO_bp:go_long_term_synaptic_potentiation	78	0.18453	0.012707	0.10569	0.040422
MsigDB	GO_mf:go_sodium_channel_inhibitor_activity	6	0.7334	0.014038	0.42013	0.040445
MsigDB	Curated_gene_sets:reactome_acetylcholine_neurotransmitter_release_cycle	17	0.40151	0.012932	0.23	0.040446
MsigDB	GO_bp:go_camera_type_eye_photoreceptor_cell_differentiation	18	0.39412	0.013062	0.22577	0.040448
MsigDB	Curated_gene_sets:reactome_foxo_mediated_transcription_of_oxidative_stress_metabolic_and_neuronal_genes	26	0.30589	0.012181	0.17524	0.040458
MsigDB	GO_bp:go_sulfate_transport	17	0.39272	0.012649	0.22503	0.040483
MsigDB	GO_mf:go_voltage_gated_calcium_channel_activity_involved_in_regulation_of_presynaptic_cytosolic_calcium_levels	6	0.62825	0.012026	0.36029	0.040615
MsigDB	Curated_gene_sets:reactome_activation_of_bad_and_translocation_to_mitochondria	13	0.46525	0.013106	0.2669	0.04066
MsigDB	Curated_gene_sets:reactome_mitotic_metaphase_and_anaphase	181	0.11634	0.012165	0.066779	0.040755
MsigDB	GO_bp:go_golgi_vesicle_transport	326	0.087523	0.012228	0.050265	0.04083
MsigDB	Curated_gene_sets:reactome_signal_transduction_by_l1	19	0.34649	0.011797	0.19901	0.040849
MsigDB	GO_bp:go_inner_ear_auditory_receptor_cell_differentiation	27	0.32819	0.013318	0.18865	0.040972
MsigDB	GO_bp:go_signal_transduction_by_p53_class_mediator	228	0.10405	0.012194	0.059817	0.040987
MsigDB	GO_bp:go_embryonic_cranial_skeleton_morphogenesis	40	0.27852	0.013751	0.16019	0.041054
MsigDB	Curated_gene_sets:kegg_pathways_in_cancer	287	0.099381	0.013043	0.057173	0.041095
MsigDB	GO_mf:go_lysozyme_activity	7	0.56949	0.011774	0.32781	0.041184
MsigDB	GO_bp:go_microtubule_based_process	653	0.062742	0.012279	0.036117	0.041188
MsigDB	GO_cc:go_dendrite_cytoplasm	28	0.30435	0.012576	0.17525	0.041233
MsigDB	Curated_gene_sets:ghandhi_direct_irradiation_up	89	0.18099	0.013309	0.10434	0.041411
MsigDB	Curated_gene_sets:reactome_m_phase	335	0.08713	0.012336	0.050246	0.041463
MsigDB	GO_cc:go_tetraspanin_enriched_microdomain	7	0.57863	0.011963	0.3337	0.041471
MsigDB	GO_bp:go_regulation_of_synaptic_plasticity	165	0.12523	0.01251	0.072258	0.041545
MsigDB	Curated_gene_sets:finetti_breast_cancers_kinome_blue	19	0.38153	0.012991	0.22024	0.041617
MsigDB	GO_bp:go_negative_regulation_of_cyclin_dependent_protein_kinase_activity	28	0.3268	0.013504	0.18865	0.041619
MsigDB	GO_bp:go_thyroid_gland_development	22	0.34467	0.012627	0.19899	0.041641
MsigDB	GO_bp:go_organelle_disassembly	86	0.16774	0.012126	0.096848	0.04165
MsigDB	Curated_gene_sets:wood_ebv_ebna1_targets_dn	40	0.25887	0.012781	0.14951	0.041696
MsigDB	Curated_gene_sets:kegg_t_cell_receptor_signaling_pathway	94	0.16935	0.012796	0.097912	0.04186
MsigDB	GO_mf:go_mrna_methyltransferase_activity	11	0.4128	0.010697	0.23872	0.041892
MsigDB	GO_mf:go_odorant_binding	67	0.25893	0.016531	0.14976	0.041916
MsigDB	Curated_gene_sets:reactome_signaling_by_rho_gtpases	376	0.085219	0.012766	0.049305	0.041968
MsigDB	GO_bp:go_retrograde_transport_endosome_to_plasma_membrane	23	0.36294	0.013595	0.21	0.041976
MsigDB	GO_mf:go_macrolide_binding	6	0.63508	0.012156	0.36759	0.042034
MsigDB	Curated_gene_sets:setlur_prostate_cancer_tmprss2_erg_fusion_up	61	0.21494	0.013096	0.12445	0.042092
MsigDB	GO_mf:go_tubulin_binding	284	0.097753	0.012763	0.056616	0.04213
MsigDB	GO_bp:go_regulation_of_histone_h3_k9_methylation	21	0.36245	0.012973	0.21	0.042184
MsigDB	GO_bp:go_negative_regulation_of_neuroblast_proliferation	4	0.85599	0.013379	0.49667	0.042415
MsigDB	GO_bp:go_regulation_of_phosphatidylinositol_3_kinase_signaling	104	0.15889	0.012624	0.092211	0.042442
MsigDB	GO_bp:go_negative_regulation_of_vascular_smooth_muscle_cell_proliferation	17	0.39426	0.012699	0.22899	0.042571
MsigDB	GO_mf:go_translation_repressor_activity	21	0.38504	0.013782	0.22369	0.042604
MsigDB	GO_bp:go_positive_regulation_of_histone_h3_k9_methylation	10	0.47227	0.011669	0.27439	0.042622
MsigDB	GO_bp:go_response_to_phenylpropanoid	5	0.70703	0.012355	0.41079	0.042623
MsigDB	GO_cc:go_low_density_lipoprotein_particle	10	0.48244	0.01192	0.28039	0.042671
MsigDB	Curated_gene_sets:mariadason_regulated_by_histone_acetylation_dn	35	0.2561	0.011829	0.14887	0.042699
MsigDB	GO_bp:go_zinc_ion_homeostasis	28	0.32314	0.013353	0.18816	0.042964
MsigDB	GO_bp:go_response_to_epidermal_growth_factor	40	0.24948	0.012317	0.14528	0.042984
MsigDB	Curated_gene_sets:nikolsky_breast_cancer_20q11_amplicon	31	0.58987	0.025645	0.34359	0.043021
MsigDB	Curated_gene_sets:yauch_hedgehog_signaling_paracrine_dn	219	0.11104	0.012757	0.064692	0.04305
MsigDB	GO_cc:go_golgi_transport_complex	11	0.52974	0.013727	0.30869	0.043086
MsigDB	GO_bp:go_regulation_of_nervous_system_development	780	0.059093	0.012588	0.034457	0.043185
MsigDB	GO_bp:go_sequestering_of_metal_ion	11	0.44653	0.011571	0.26038	0.04319
MsigDB	Curated_gene_sets:aigner_zeb1_targets	30	0.30916	0.013223	0.18044	0.043338
MsigDB	Curated_gene_sets:nojima_sfrp2_targets_dn	22	0.37888	0.01388	0.22117	0.04336
MsigDB	Curated_gene_sets:valk_aml_cluster_13	29	0.30872	0.012982	0.18027	0.043411
MsigDB	Curated_gene_sets:diaz_chronic_meylogenous_leukemia_up	1261	0.045344	0.012091	0.026503	0.043562
MsigDB	GO_bp:go_parallel_actin_filament_bundle_assembly	6	0.53588	0.010257	0.31345	0.043679
MsigDB	GO_bp:go_regulation_of_lysosomal_lumen_ph	9	0.62401	0.014628	0.36565	0.043958
MsigDB	Curated_gene_sets:valk_aml_cluster_3	29	0.29498	0.012405	0.17296	0.044059
MsigDB	GO_bp:go_intestinal_hexose_absorption	6	0.65988	0.012631	0.38696	0.044081
MsigDB	Curated_gene_sets:biocarta_vobesity_pathway	6	0.71182	0.013625	0.41758	0.04414
MsigDB	Curated_gene_sets:bhat_esr1_targets_not_via_akt1_up	188	0.12069	0.012859	0.070812	0.044167
MsigDB	GO_bp:go_intrinsic_apoptotic_signaling_pathway_by_p53_class_mediator	67	0.17733	0.011322	0.10412	0.044274
MsigDB	Curated_gene_sets:moreaux_multiple_myeloma_by_taci_up	303	0.088563	0.011937	0.052018	0.044336
MsigDB	GO_bp:go_ganglion_development	13	0.42745	0.012041	0.2512	0.044425
MsigDB	Curated_gene_sets:bertucci_invasive_carcinoma_ductal_vs_lobular_dn	39	0.25006	0.012191	0.14702	0.044497
MsigDB	Curated_gene_sets:biocarta_at1r_pathway	25	0.30032	0.011727	0.17662	0.044545
MsigDB	GO_bp:go_peptidyl_cysteine_modification	38	0.25229	0.012141	0.14839	0.044558
MsigDB	GO_bp:go_bile_acid_metabolic_process	41	0.24157	0.012074	0.14211	0.044589
MsigDB	GO_cc:go_vesicle_membrane	686	0.061304	0.012284	0.036077	0.044646
MsigDB	Curated_gene_sets:pid_bard1_pathway	29	0.30856	0.012976	0.18178	0.044821
MsigDB	Curated_gene_sets:nunoda_response_to_dasatinib_imatinib_dn	12	0.44173	0.011956	0.26032	0.044869
MsigDB	GO_bp:go_entrainment_of_circadian_clock	22	0.33973	0.012446	0.20022	0.04488
MsigDB	Curated_gene_sets:reactome_tp53_regulates_metabolic_genes	71	0.16914	0.011115	0.099683	0.044882
MsigDB	Curated_gene_sets:smirnov_response_to_ir_2hr_up	46	0.22513	0.011917	0.13274	0.044952
MsigDB	Curated_gene_sets:reactome_rho_gtpases_activate_nadph_oxidases	17	0.40867	0.013163	0.24105	0.04501
MsigDB	GO_bp:go_actin_filament_bundle_organization	138	0.1358	0.012415	0.080116	0.04505
MsigDB	GO_bp:go_negative_regulation_of_transcription_regulatory_region_dna_binding	16	0.40388	0.01262	0.23838	0.045117
MsigDB	GO_bp:go_regulation_of_axon_guidance	36	0.25578	0.011981	0.15103	0.045181
MsigDB	Curated_gene_sets:kegg_endometrial_cancer	46	0.22578	0.011952	0.13332	0.045192
MsigDB	GO_bp:go_mitotic_g2_dna_damage_checkpoint	18	0.37669	0.012484	0.22264	0.045338
MsigDB	Curated_gene_sets:meissner_brain_hcp_with_h3k4me2	17	0.41526	0.013375	0.24545	0.045351
MsigDB	GO_bp:go_regulation_of_protein_acetylation	62	0.19726	0.012117	0.11663	0.045397
MsigDB	Curated_gene_sets:reactome_epigenetic_regulation_of_gene_expression	106	0.16363	0.013125	0.096813	0.045507
MsigDB	GO_bp:go_protein_demethylation	23	0.31376	0.011753	0.18577	0.045622
MsigDB	GO_mf:go_calmodulin_dependent_protein_phosphatase_activity	5	1.0254	0.017918	0.60725	0.045658
MsigDB	GO_bp:go_cardiac_ventricle_formation	7	0.64232	0.013279	0.381	0.04592
MsigDB	Curated_gene_sets:reactome_resolution_of_sister_chromatid_cohesion	111	0.14263	0.011705	0.084608	0.045927
MsigDB	GO_mf:go_potassium_channel_activity	112	0.16092	0.013265	0.095583	0.046149
MsigDB	Curated_gene_sets:iwanaga_e2f1_targets_not_induced_by_serum	6	0.66555	0.012739	0.39541	0.046181
MsigDB	Curated_gene_sets:reactome_signaling_by_erbb2	43	0.24176	0.012375	0.14365	0.046194
MsigDB	GO_mf:go_protein_c_terminus_binding	170	0.11957	0.012121	0.071057	0.046229
MsigDB	GO_cc:go_chromosome	909	0.052055	0.011921	0.030953	0.046323
MsigDB	GO_cc:go_nucleotide_activated_protein_kinase_complex	12	0.44475	0.012037	0.26449	0.046339
MsigDB	Curated_gene_sets:pid_arf_3pathway	18	0.33477	0.011095	0.19912	0.04637
MsigDB	GO_mf:go_retinoid_x_receptor_binding	16	0.37836	0.011823	0.22509	0.046398
MsigDB	GO_bp:go_negative_regulation_of_receptor_biosynthetic_process	7	0.66341	0.013716	0.39467	0.046399
MsigDB	Curated_gene_sets:reactome_dopamine_receptors	4	0.85799	0.01341	0.51052	0.046428
MsigDB	Curated_gene_sets:reactome_microautophagy	23	0.34466	0.01291	0.20517	0.046501
MsigDB	GO_mf:go_7sk_snrna_binding	6	0.85804	0.016424	0.51087	0.046532
MsigDB	Curated_gene_sets:mccabe_hoxc6_targets_cancer_dn	17	0.36182	0.011654	0.21544	0.046542
MsigDB	Curated_gene_sets:pid_erbb1_receptor_proximal_pathway	35	0.25061	0.011575	0.14924	0.046568
MsigDB	GO_bp:go_negative_regulation_of_histone_h4_acetylation	5	0.60504	0.010572	0.36044	0.046623
MsigDB	Curated_gene_sets:haslinger_b_cll_with_chromosome_12_trisomy	22	0.33811	0.012387	0.20167	0.046821
MsigDB	GO_bp:go_negative_regulation_of_protein_kinase_b_signaling	37	0.22951	0.010899	0.13698	0.046934
MsigDB	GO_bp:go_sequestering_of_zinc_ion	7	0.59199	0.012239	0.3536	0.047058
MsigDB	Curated_gene_sets:biocarta_tel_pathway	15	0.42674	0.012912	0.255	0.047128
MsigDB	Curated_gene_sets:steiner_erythrocyte_membrane_genes	14	0.38914	0.011375	0.23266	0.047215
MsigDB	Curated_gene_sets:grade_colon_and_rectal_cancer_up	257	0.094689	0.011771	0.056617	0.047228
MsigDB	GO_bp:go_negative_regulation_of_tumor_necrosis_factor_mediated_signaling_pathway	17	0.40416	0.013018	0.24167	0.047236
MsigDB	GO_bp:go_protein_k63_linked_deubiquitination	27	0.26617	0.010801	0.15924	0.047328
MsigDB	GO_bp:go_regulation_of_cell_projection_size	10	0.47933	0.011843	0.28682	0.047356
MsigDB	GO_mf:go_calcium_ion_binding	602	0.070615	0.01329	0.042256	0.047361
MsigDB	Curated_gene_sets:biocarta_rarrxr_pathway	7	0.76938	0.015906	0.46051	0.047401
MsigDB	GO_bp:go_negative_regulation_of_lipid_kinase_activity	4	0.66404	0.010379	0.39749	0.047412
MsigDB	GO_mf:go_guanylate_cyclase_regulator_activity	7	0.60324	0.012472	0.36121	0.047464
MsigDB	GO_bp:go_embryonic_digestive_tract_development	28	0.30295	0.012519	0.18144	0.047497
MsigDB	Curated_gene_sets:kegg_prostate_cancer	80	0.17215	0.012005	0.10315	0.047574
MsigDB	Curated_gene_sets:biocarta_sppa_pathway	16	0.39596	0.012373	0.23749	0.047739
MsigDB	Curated_gene_sets:reactome_negative_regulation_of_the_pi3k_akt_network	96	0.16269	0.012422	0.097582	0.047745
MsigDB	GO_bp:go_embryonic_digestive_tract_morphogenesis	15	0.41108	0.012438	0.24658	0.047757
MsigDB	GO_bp:go_regulation_of_chromosome_organization	296	0.086846	0.011572	0.052108	0.047803
MsigDB	Curated_gene_sets:wotton_runx_targets_dn	25	0.34914	0.013634	0.20956	0.047858
MsigDB	GO_bp:go_membrane_repolarization_during_ventricular_cardiac_muscle_cell_action_potential	13	0.48264	0.013595	0.2899	0.047984
MsigDB	GO_bp:go_positive_regulation_of_macrophage_migration	16	0.35688	0.011152	0.21437	0.047987
MsigDB	Curated_gene_sets:pid_il3_pathway	23	0.34441	0.012901	0.20688	0.047989
MsigDB	Curated_gene_sets:liang_hematopoiesis_stem_cell_number_qtl	14	0.42224	0.012343	0.25376	0.048069
MsigDB	GO_bp:go_activation_of_mapk_activity	131	0.1288	0.011476	0.07741	0.048081
MsigDB	GO_bp:go_positive_regulation_of_creb_transcription_factor_activity	17	0.3525	0.011354	0.21189	0.048108
MsigDB	GO_bp:go_astrocyte_cell_migration	7	0.51066	0.010558	0.30731	0.048299
MsigDB	GO_bp:go_secretion	1412	0.042105	0.011821	0.025343	0.048326
MsigDB	GO_bp:go_regulation_of_sequestering_of_zinc_ion	5	0.60822	0.010628	0.36611	0.048338
MsigDB	GO_mf:go_histone_demethylase_activity	19	0.34456	0.011732	0.20741	0.048346
MsigDB	Curated_gene_sets:reactome_transport_of_connexons_to_the_plasma_membrane	14	0.45918	0.013423	0.27653	0.048418
MsigDB	Curated_gene_sets:chiaradonna_neoplastic_transformation_kras_up	112	0.14846	0.012238	0.089407	0.04842
MsigDB	GO_bp:go_regulation_of_megakaryocyte_differentiation	61	0.18439	0.011235	0.11107	0.048454
MsigDB	Curated_gene_sets:reactome_formation_of_tubulin_folding_intermediates_by_cct_tric	21	0.3185	0.0114	0.19215	0.048713
MsigDB	GO_bp:go_regulation_of_microtubule_motor_activity	9	0.51696	0.012118	0.31215	0.048858
MsigDB	Curated_gene_sets:reactome_notch1_intracellular_domain_regulates_transcription	37	0.27866	0.013233	0.16827	0.048868
MsigDB	GO_bp:go_regulation_of_glial_cell_differentiation	55	0.22003	0.012733	0.13287	0.048874
MsigDB	GO_cc:go_outer_mitochondrial_membrane_protein_complex	15	0.3407	0.010309	0.2058	0.048925
MsigDB	GO_bp:go_positive_regulation_of_excitatory_postsynaptic_potential	24	0.35663	0.013645	0.21552	0.048998
MsigDB	Curated_gene_sets:mikkelsen_mcv6_hcp_with_h3k27me3	365	0.08444	0.012467	0.051038	0.049029
MsigDB	GO_cc:go_histone_deacetylase_complex	58	0.21686	0.012885	0.13108	0.049039
MsigDB	GO_bp:go_oxidative_demethylation	17	0.38518	0.012406	0.23293	0.049114
MsigDB	GO_mf:go_sequence_specific_dna_binding	932	0.05355	0.012408	0.032405	0.049224
MsigDB	GO_bp:go_protein_heterotetramerization	40	0.21873	0.010799	0.1324	0.049273
MsigDB	GO_bp:go_positive_regulation_of_neurological_system_process	52	0.23459	0.0132	0.14201	0.049286
MsigDB	GO_bp:go_myeloid_dendritic_cell_differentiation	16	0.35819	0.011193	0.21689	0.049327
MsigDB	GO_bp:go_protein_destabilization	41	0.26524	0.013257	0.16062	0.049346
MsigDB	Curated_gene_sets:reactome_mapk3_erk1_activation	10	0.57372	0.014176	0.3475	0.049379
MsigDB	Curated_gene_sets:weigel_oxidative_stress_by_tbh_and_h2o2	31	0.28865	0.012549	0.17489	0.04944
MsigDB	GO_mf:go_phosphatidylinositol_phosphate_phosphatase_activity	22	0.31298	0.011466	0.18972	0.049514
MsigDB	GO_mf:go_protein_heterodimerization_activity	409	0.078883	0.012312	0.047844	0.049609
MsigDB	GO_bp:go_negative_regulation_of_intrinsic_apoptotic_signaling_pathway_by_p53_class_mediator	20	0.30669	0.010713	0.18607	0.049661
MsigDB	Curated_gene_sets:reactome_signaling_by_egfrviii_in_cancer	14	0.37995	0.011107	0.23058	0.049711
MsigDB	GO_bp:go_regulation_of_smooth_muscle_cell_chemotaxis	6	0.6179	0.011827	0.375	0.049715
MsigDB	GO_bp:go_regulation_of_bile_acid_biosynthetic_process	8	0.49622	0.010967	0.30119	0.049732
MsigDB	Curated_gene_sets:davicioni_rhabdomyosarcoma_pax_foxo1_fusion_dn	14	0.46559	0.01361	0.28301	0.04998
MsigDB	Curated_gene_sets:reactome_signaling_by_egfr	45	0.22742	0.011907	0.13827	0.050024
MsigDB	GO_cc:go_lysosomal_lumen	79	0.16501	0.011435	0.10035	0.050062
MsigDB	GO_bp:go_presynaptic_membrane_assembly	5	0.75481	0.01319	0.45909	0.050085
MsigDB	GO_bp:go_eif2alpha_phosphorylation_in_response_to_endoplasmic_reticulum_stress	5	0.82603	0.014434	0.50259	0.050145
MsigDB	Curated_gene_sets:reactome_runx2_regulates_bone_development	28	0.33097	0.013676	0.20137	0.050147
MsigDB	Curated_gene_sets:reactome_signaling_by_tgf_beta_family_members	89	0.17312	0.01273	0.10534	0.050157
MsigDB	Curated_gene_sets:hoshida_liver_cancer_subclass_s2	103	0.14955	0.011825	0.091135	0.05041
MsigDB	GO_bp:go_cardiac_muscle_tissue_regeneration	4	0.83314	0.013022	0.50778	0.050438
MsigDB	Curated_gene_sets:martin_interact_with_hdac	36	0.25813	0.012092	0.15735	0.050463
MsigDB	GO_bp:go_regulation_of_mononuclear_cell_migration	38	0.22978	0.011058	0.14009	0.050484
MsigDB	GO_mf:go_ferrous_iron_binding	18	0.4042	0.013396	0.24642	0.050485
MsigDB	Curated_gene_sets:alonso_metastasis_emt_up	33	0.27006	0.012113	0.16472	0.050566
MsigDB	Curated_gene_sets:biocarta_stat3_pathway	7	0.62367	0.012894	0.38044	0.050583
MsigDB	Curated_gene_sets:pid_erbb1_internalization_pathway	41	0.2404	0.012016	0.14677	0.05073
MsigDB	GO_cc:go_rdna_heterochromatin	4	0.49646	0.0077595	0.30323	0.050801
MsigDB	Curated_gene_sets:kim_gastric_cancer_chemosensitivity	79	0.17807	0.012341	0.10887	0.050973
MsigDB	Curated_gene_sets:pid_pi3kci_akt_pathway	31	0.26817	0.011659	0.16415	0.051176
MsigDB	GO_bp:go_positive_regulation_of_calcium_mediated_signaling	41	0.24513	0.012252	0.15021	0.051368
MsigDB	GO_bp:go_retrograde_transport_endosome_to_golgi	71	0.17267	0.011347	0.10585	0.051423
MsigDB	GO_bp:go_regulation_of_early_endosome_to_late_endosome_transport	14	0.4059	0.011865	0.24889	0.051471
MsigDB	GO_bp:go_establishment_of_spindle_orientation	28	0.26521	0.010959	0.16264	0.051496
MsigDB	Curated_gene_sets:liu_sox4_targets_dn	261	0.092986	0.011647	0.057071	0.051635
MsigDB	GO_bp:go_lysosomal_transport	90	0.16013	0.01184	0.0983	0.051674
MsigDB	GO_bp:go_regulation_of_receptor_biosynthetic_process	18	0.36396	0.012062	0.22349	0.051718
MsigDB	Curated_gene_sets:kegg_primary_bile_acid_biosynthesis	15	0.36966	0.011185	0.22703	0.051751
MsigDB	Curated_gene_sets:reactome_choline_catabolism	6	0.66682	0.012764	0.40973	0.05183
MsigDB	GO_bp:go_choline_catabolic_process	6	0.66682	0.012764	0.40973	0.05183
MsigDB	Curated_gene_sets:jaeger_metastasis_dn	218	0.10459	0.011989	0.06429	0.051892
MsigDB	Curated_gene_sets:farmer_breast_cancer_cluster_7	17	0.36162	0.011647	0.22236	0.051958
MsigDB	GO_bp:go_regulation_of_plasma_membrane_organization	10	0.51958	0.012838	0.31952	0.051973
MsigDB	GO_bp:go_positive_regulation_of_transcription_from_rna_polymerase_ii_promoter_in_response_to_heat_stress	4	0.73127	0.01143	0.44976	0.051994
MsigDB	GO_cc:go_outer_dynein_arm	9	0.52446	0.012294	0.3226	0.052014
MsigDB	GO_mf:go_microtubule_plus_end_binding	17	0.3747	0.012069	0.23058	0.052091
MsigDB	Curated_gene_sets:cairo_liver_development_up	134	0.12781	0.011516	0.078694	0.052187
MsigDB	Curated_gene_sets:reactome_transmission_across_chemical_synapses	227	0.10466	0.012239	0.064477	0.052277
MsigDB	Curated_gene_sets:osman_bladder_cancer_dn	361	0.079603	0.01169	0.049041	0.052283
MsigDB	GO_bp:go_steroid_hormone_mediated_signaling_pathway	167	0.12061	0.012119	0.074353	0.052405
MsigDB	GO_cc:go_supramolecular_complex	777	0.057297	0.012183	0.035333	0.052451
MsigDB	GO_bp:go_autophagy_of_nucleus	4	1.1011	0.01721	0.67905	0.05246
MsigDB	GO_bp:go_response_to_indole_3_methanol	5	0.77302	0.013508	0.47676	0.052476
MsigDB	GO_cc:go_kinetochore_microtubule	7	0.58025	0.011996	0.35789	0.052486
MsigDB	GO_bp:go_nk_t_cell_differentiation	8	0.59582	0.013168	0.36757	0.052523
MsigDB	GO_bp:go_regulation_of_autophagy_of_mitochondrion	36	0.24399	0.011429	0.15072	0.05275
MsigDB	GO_bp:go_protein_k63_linked_ubiquitination	43	0.20807	0.01065	0.12861	0.052856
MsigDB	GO_mf:go_phosphate_ion_binding	11	0.43561	0.011288	0.26926	0.052859
MsigDB	GO_mf:go_phospholipase_c_activity	26	0.28734	0.011442	0.17771	0.052965
MsigDB	Curated_gene_sets:vandesluis_commd1_targets_group_3_dn	24	0.30817	0.011791	0.19068	0.053041
MsigDB	GO_bp:go_deoxyribonucleotide_biosynthetic_process	14	0.43051	0.012585	0.26642	0.05307
MsigDB	Curated_gene_sets:reactome_butyrophilin_btn_family_interactions	9	0.69062	0.016189	0.42775	0.053216
MsigDB	Curated_gene_sets:reactome_erythrocytes_take_up_oxygen_and_release_carbon_dioxide	7	0.53451	0.011051	0.33144	0.053418
MsigDB	Curated_gene_sets:monnier_postradiation_tumor_escape_dn	322	0.085375	0.011855	0.052981	0.053557
MsigDB	GO_mf:go_gaba_receptor_activity	17	0.42129	0.013569	0.26147	0.053579
MsigDB	GO_bp:go_lymphatic_endothelial_cell_differentiation	7	0.6699	0.01385	0.41622	0.053765
MsigDB	GO_bp:go_negative_regulation_of_myelination	6	0.54532	0.010438	0.33887	0.053794
MsigDB	GO_bp:go_androgen_receptor_signaling_pathway	50	0.21428	0.011825	0.13319	0.053841
MsigDB	GO_bp:go_regulation_of_rna_polymerase_ii_regulatory_region_sequence_specific_dna_binding	11	0.42016	0.010888	0.26123	0.053883
MsigDB	GO_cc:go_cdc73_paf1_complex	8	0.57032	0.012605	0.35459	0.053888
MsigDB	Curated_gene_sets:bruins_uvc_response_late	998	0.048303	0.011557	0.030039	0.053926
MsigDB	GO_bp:go_regulation_of_gene_expression_epigenetic	278	0.088437	0.011426	0.055022	0.054007
MsigDB	GO_bp:go_endomembrane_system_organization	375	0.075976	0.011367	0.04727	0.054009
MsigDB	GO_bp:go_negative_regulation_of_dendritic_spine_morphogenesis	5	0.60589	0.010587	0.37744	0.054229
MsigDB	GO_bp:go_positive_regulation_of_mitotic_sister_chromatid_separation	7	0.64341	0.013302	0.4012	0.0544
MsigDB	Curated_gene_sets:reactome_orexin_and_neuropeptides_ff_and_qrfp_bind_to_their_respective_receptors	6	0.7122	0.013633	0.44425	0.05446
MsigDB	GO_bp:go_nuclear_chromosome_segregation	231	0.093718	0.011054	0.05846	0.054465
MsigDB	Curated_gene_sets:burton_adipogenesis_10	27	0.29677	0.012042	0.18513	0.054478
MsigDB	Curated_gene_sets:ray_targets_of_p210_bcr_abl_fusion_up	13	0.4223	0.011896	0.26348	0.054504
MsigDB	Curated_gene_sets:reactome_signaling_by_ligand_responsive_egfr_variants_in_cancer	17	0.34501	0.011112	0.21529	0.054531
MsigDB	Curated_gene_sets:kyng_response_to_h2o2	58	0.17875	0.010621	0.11161	0.054638
MsigDB	GO_bp:go_negative_regulation_of_amino_acid_transport	11	0.51251	0.013281	0.32015	0.05472
MsigDB	GO_bp:go_regulation_of_androgen_receptor_signaling_pathway	22	0.32637	0.011957	0.20393	0.05476
MsigDB	Curated_gene_sets:reactome_sirt1_negatively_regulates_rrna_expression	38	0.26215	0.012616	0.16392	0.054897
MsigDB	GO_bp:go_positive_regulation_of_cilium_assembly	23	0.33745	0.01264	0.21102	0.054909
MsigDB	GO_bp:go_corticotropin_secretion	5	0.58482	0.010219	0.36572	0.054912
MsigDB	Curated_gene_sets:vanharanta_uterine_fibroid_with_7q_deletion_dn	33	0.27033	0.012125	0.16913	0.05499
MsigDB	GO_bp:go_muscle_cell_proliferation	165	0.12352	0.012338	0.0773	0.055042
MsigDB	GO_bp:go_positive_regulation_of_protein_deacetylation	20	0.33766	0.011795	0.21135	0.055075
MsigDB	Curated_gene_sets:pid_circadian_pathway	13	0.45685	0.012869	0.28619	0.055219
MsigDB	Curated_gene_sets:kegg_taste_transduction	31	0.32785	0.014253	0.20552	0.055342
MsigDB	GO_bp:go_microtubule_based_movement	249	0.091463	0.011194	0.057347	0.055379
MsigDB	GO_cc:go_intrinsic_component_of_golgi_membrane	57	0.19648	0.011573	0.12327	0.055494
MsigDB	GO_bp:go_dopamine_transport	46	0.22718	0.012026	0.14259	0.055567
MsigDB	GO_bp:go_regulation_of_natural_killer_cell_differentiation	13	0.41711	0.01175	0.2618	0.055568
MsigDB	GO_bp:go_regulation_of_epithelial_cell_proliferation_involved_in_lung_morphogenesis	7	0.64391	0.013313	0.40422	0.055595
MsigDB	Curated_gene_sets:reactome_activation_of_bh3_only_proteins	27	0.28828	0.011698	0.18099	0.055615
MsigDB	Curated_gene_sets:dierick_serotonin_function_genes	6	0.5681	0.010874	0.35677	0.055666
MsigDB	Curated_gene_sets:reactome_regulation_of_tp53_expression_and_degradation	33	0.24885	0.011162	0.15628	0.055669
MsigDB	Curated_gene_sets:biocarta_raccycd_pathway	24	0.28563	0.010929	0.17941	0.055696
MsigDB	GO_cc:go_nuclear_nucleosome	23	0.25807	0.0096667	0.16211	0.055709
MsigDB	Curated_gene_sets:biocarta_pten_pathway	16	0.32899	0.01028	0.20667	0.055716
MsigDB	GO_mf:go_histone_deacetylase_activity_h3_k14_specific_	7	0.58312	0.012056	0.36632	0.055722
MsigDB	Curated_gene_sets:meinhold_ovarian_cancer_low_grade_dn	18	0.3508	0.011626	0.22046	0.055792
MsigDB	GO_cc:go_anchored_component_of_external_side_of_plasma_membrane	14	0.32269	0.0094328	0.20292	0.055906
MsigDB	GO_cc:go_neuron_spine	149	0.12664	0.012027	0.079679	0.055994
MsigDB	GO_bp:go_regulation_of_histone_phosphorylation	12	0.47103	0.012748	0.29636	0.056002
MsigDB	GO_bp:go_negative_regulation_of_histone_acetylation	12	0.46321	0.012537	0.29146	0.05601
MsigDB	Curated_gene_sets:reactome_synthesis_of_bile_acids_and_bile_salts	33	0.26391	0.011837	0.16613	0.05609
MsigDB	GO_bp:go_epithelial_tube_branching_involved_in_lung_morphogenesis	26	0.29833	0.01188	0.18781	0.056104
MsigDB	GO_bp:go_axon_regeneration	41	0.21306	0.010649	0.13413	0.056111
MsigDB	Curated_gene_sets:caffarel_response_to_thc_24hr_5_dn	51	0.20844	0.011616	0.13127	0.05616
MsigDB	GO_mf:go_s_methyltransferase_activity	6	0.6622	0.012675	0.41705	0.056175
MsigDB	GO_mf:go_rna_polymerase_i_regulatory_region_dna_binding	8	0.54141	0.011966	0.34098	0.056177
MsigDB	GO_bp:go_diacylglycerol_metabolic_process	12	0.50641	0.013706	0.3192	0.056321
MsigDB	Curated_gene_sets:zhan_multiple_myeloma_dn	32	0.2375	0.01049	0.14979	0.056431
MsigDB	GO_bp:go_low_density_lipoprotein_particle_receptor_biosynthetic_process	10	0.50529	0.012485	0.31869	0.056435
MsigDB	GO_bp:go_myeloid_leukocyte_activation	554	0.062135	0.011236	0.039203	0.056498
MsigDB	Curated_gene_sets:reactome_hdms_demethylate_histones	29	0.24752	0.010409	0.15627	0.056614
MsigDB	Curated_gene_sets:pid_cd8_tcr_downstream_pathway	54	0.22104	0.012674	0.13959	0.056663
MsigDB	Curated_gene_sets:lee_aging_neocortex_dn	55	0.19663	0.011378	0.1242	0.0567
MsigDB	GO_bp:go_meiotic_chromosome_segregation	81	0.15066	0.010572	0.095168	0.056709
MsigDB	GO_mf:go_rna_polymerase_ii_repressing_transcription_factor_binding	31	0.26219	0.011399	0.16595	0.057074
MsigDB	GO_mf:go_palmitoyltransferase_activity	35	0.24894	0.011499	0.15757	0.057079
MsigDB	GO_bp:go_primary_mirna_processing	10	0.44161	0.010911	0.27958	0.05712
MsigDB	GO_mf:go_outward_rectifier_potassium_channel_activity	14	0.41923	0.012255	0.26543	0.057128
MsigDB	GO_bp:go_dopamine_secretion	36	0.25642	0.012012	0.16236	0.057144
MsigDB	GO_bp:go_regulation_of_myelination	32	0.27691	0.012231	0.17535	0.057157
MsigDB	GO_mf:go_chemorepellent_activity	25	0.30001	0.011715	0.19005	0.057226
MsigDB	GO_mf:go_glycosphingolipid_binding	8	0.46003	0.010167	0.29143	0.057231
MsigDB	GO_mf:go_voltage_gated_potassium_channel_activity_involved_in_ventricular_cardiac_muscle_cell_action_potential_repolarization	10	0.52218	0.012902	0.331	0.057339
MsigDB	GO_mf:go_thyroid_hormone_receptor_binding	27	0.25203	0.010227	0.15983	0.057426
MsigDB	Curated_gene_sets:mcmurray_tp53_hras_cooperation_response_up	24	0.28193	0.010787	0.17902	0.057655
MsigDB	GO_bp:go_positive_regulation_of_mrna_splicing_via_spliceosome	16	0.37226	0.011632	0.2364	0.057672
MsigDB	Curated_gene_sets:biocarta_erk5_pathway	13	0.38177	0.010754	0.2425	0.057722
MsigDB	GO_bp:go_natural_killer_cell_activation	69	0.19342	0.012531	0.1229	0.057772
MsigDB	GO_cc:go_cation_channel_complex	197	0.1078	0.011755	0.068514	0.05782
MsigDB	Curated_gene_sets:reactome_runx2_regulates_osteoblast_differentiation	21	0.3491	0.012495	0.22189	0.057835
MsigDB	GO_bp:go_respiratory_burst	24	0.30699	0.011746	0.19515	0.057856
MsigDB	GO_bp:go_positive_regulation_of_activin_receptor_signaling_pathway	8	0.67221	0.014857	0.42743	0.057905
MsigDB	GO_bp:go_cellular_pigmentation	45	0.23257	0.012177	0.14802	0.058077
MsigDB	Curated_gene_sets:sakai_chronic_hepatitis_vs_liver_cancer_up	70	0.17249	0.011255	0.1098	0.058104
MsigDB	GO_bp:go_positive_regulation_of_early_endosome_to_late_endosome_transport	7	0.50532	0.010447	0.32167	0.058115
MsigDB	GO_bp:go_organelle_assembly	731	0.053447	0.011039	0.034037	0.058187
MsigDB	Curated_gene_sets:reactome_regulation_of_pten_localization	7	0.60031	0.012411	0.38238	0.058228
MsigDB	GO_bp:go_rna_polymerase_i_preinitiation_complex_assembly	9	0.50692	0.011883	0.3229	0.058232
MsigDB	Curated_gene_sets:meissner_brain_icp_with_h3k4me3	25	0.26415	0.010315	0.16829	0.058257
MsigDB	GO_bp:go_regulation_of_cation_channel_activity	140	0.13016	0.011985	0.082944	0.058313
MsigDB	Curated_gene_sets:reactome_estrogen_dependent_nuclear_events_downstream_of_esr_membrane_signaling	20	0.34381	0.01201	0.21916	0.058363
MsigDB	GO_mf:go_ion_channel_regulator_activity	101	0.14311	0.011206	0.091292	0.058498
MsigDB	Curated_gene_sets:reactome_transcriptional_regulation_of_granulopoiesis	58	0.21363	0.012694	0.13634	0.058572
MsigDB	GO_bp:go_response_to_catecholamine	35	0.2749	0.012698	0.17544	0.058577
MsigDB	GO_bp:go_cytoskeleton_dependent_intracellular_transport	153	0.11425	0.010993	0.072911	0.058578
MsigDB	GO_bp:go_positive_regulation_of_cell_proliferation_involved_in_heart_morphogenesis	6	0.74438	0.014248	0.47513	0.058607
MsigDB	Curated_gene_sets:reactome_gastrin_creb_signalling_pathway_via_pkc_and_mapk	16	0.36021	0.011256	0.23007	0.058728
MsigDB	GO_cc:go_voltage_gated_sodium_channel_complex	13	0.45614	0.012849	0.29135	0.058732
MsigDB	GO_bp:go_positive_regulation_of_monocyte_differentiation	10	0.51058	0.012615	0.32617	0.058761
MsigDB	GO_bp:go_l_serine_catabolic_process	2	0.90601	0.010014	0.57898	0.058824
MsigDB	GO_bp:go_cell_cell_signaling_involved_in_cardiac_conduction	26	0.31178	0.012415	0.19931	0.058889
MsigDB	GO_bp:go_protein_import	154	0.11172	0.010785	0.071431	0.058912
MsigDB	GO_bp:go_regulation_of_myeloid_cell_differentiation	212	0.10168	0.011496	0.065016	0.058927
MsigDB	Curated_gene_sets:reactome_lysine_catabolism	12	0.4014	0.010864	0.25683	0.059049
MsigDB	GO_bp:go_lysine_catabolic_process	12	0.4014	0.010864	0.25683	0.059049
MsigDB	GO_bp:go_regulation_of_low_density_lipoprotein_particle_receptor_catabolic_process	4	0.71838	0.011228	0.45971	0.059074
MsigDB	GO_mf:go_protein_kinase_a_binding	47	0.23412	0.012527	0.15004	0.05935
MsigDB	GO_mf:go_rna_polymerase_ii_distal_enhancer_sequence_specific_dna_binding	87	0.15924	0.011578	0.10208	0.059396
MsigDB	GO_cc:go_retromer_complex	19	0.27103	0.0092283	0.1739	0.059566
MsigDB	Curated_gene_sets:wang_targets_of_mll_cbp_fusion_up	41	0.23096	0.011544	0.14829	0.059681
MsigDB	Curated_gene_sets:reactome_activation_of_ppargc1a_pgc_1alpha_by_phosphorylation	8	0.56207	0.012422	0.36091	0.059702
MsigDB	GO_bp:go_chaperone_mediated_autophagy	14	0.32302	0.0094423	0.20745	0.059741
MsigDB	Curated_gene_sets:pid_netrin_pathway	31	0.27911	0.012134	0.17935	0.059838
MsigDB	GO_bp:go_chromosome_segregation	279	0.083144	0.010762	0.053458	0.059948
MsigDB	GO_mf:go_passive_transmembrane_transporter_activity	386	0.077826	0.011809	0.050061	0.060028
MsigDB	GO_bp:go_release_of_sequestered_calcium_ion_into_cytosol_by_endoplasmic_reticulum	30	0.25162	0.010762	0.16186	0.060037
MsigDB	GO_bp:go_positive_regulation_of_neurotransmitter_secretion	22	0.33127	0.012136	0.21319	0.060116
MsigDB	GO_bp:go_negative_regulation_of_dendrite_morphogenesis	13	0.36354	0.010241	0.23401	0.060164
MsigDB	GO_cc:go_transport_vesicle_membrane	181	0.10395	0.01087	0.066926	0.06019
MsigDB	GO_bp:go_renal_vesicle_development	18	0.38343	0.012707	0.24686	0.060192
MsigDB	Curated_gene_sets:pid_endothelin_pathway	58	0.20029	0.011901	0.12899	0.060257
MsigDB	GO_bp:go_nucleolus_organization	7	0.38686	0.007998	0.24916	0.060267
MsigDB	Curated_gene_sets:reactome_blood_group_systems_biosynthesis	16	0.37892	0.01184	0.2442	0.060381
MsigDB	Curated_gene_sets:kegg_calcium_signaling_pathway	158	0.12112	0.011842	0.078077	0.06043
MsigDB	GO_bp:go_sequestering_of_iron_ion	3	0.79137	0.010712	0.51039	0.060522
MsigDB	GO_bp:go_striated_muscle_cell_proliferation	57	0.20642	0.012159	0.13321	0.060624
MsigDB	GO_bp:go_nitrogen_utilization	5	0.74897	0.013088	0.48333	0.060631
MsigDB	GO_bp:go_glycolipid_biosynthetic_process	58	0.17713	0.010525	0.11437	0.060725
MsigDB	Curated_gene_sets:biocarta_cytokine_pathway	18	0.36262	0.012018	0.23417	0.060763
MsigDB	GO_bp:go_cardiac_muscle_cell_contraction	62	0.20448	0.01256	0.13207	0.060796
MsigDB	GO_bp:go_negative_regulation_of_phosphatidylinositol_3_kinase_signaling	11	0.41791	0.01083	0.27012	0.060923
MsigDB	Curated_gene_sets:meissner_npc_icp_with_h3_unmethylated	16	0.36763	0.011488	0.23762	0.060925
MsigDB	Curated_gene_sets:sig_pip3_signaling_in_b_lymphocytes	31	0.2649	0.011517	0.17122	0.060927
MsigDB	Curated_gene_sets:pid_il2_1pathway	49	0.20913	0.011425	0.13518	0.060937
MsigDB	GO_bp:go_negative_regulation_of_glial_cell_differentiation	16	0.37128	0.011602	0.24001	0.06095
MsigDB	Curated_gene_sets:biocarta_ctcf_pathway	22	0.34393	0.0126	0.22251	0.061105
MsigDB	GO_bp:go_minus_end_directed_organelle_transport_along_microtubule	5	0.602	0.010519	0.38955	0.061142
MsigDB	Curated_gene_sets:reactome_runx1_regulates_transcription_of_genes_involved_in_differentiation_of_myeloid_cells	7	0.48293	0.0099843	0.31262	0.061209
MsigDB	GO_bp:go_regulation_of_protein_deacetylation	35	0.26943	0.012445	0.17456	0.06136
MsigDB	Curated_gene_sets:matzuk_meiotic_and_dna_repair	33	0.25683	0.01152	0.16647	0.061455
MsigDB	GO_bp:go_demethylation	55	0.20544	0.011888	0.13317	0.061458
MsigDB	GO_bp:go_positive_regulation_of_transporter_activity	92	0.15586	0.011652	0.10103	0.061463
MsigDB	GO_mf:go_sulfate_transmembrane_transporter_activity	16	0.3549	0.01109	0.2301	0.061504
MsigDB	Curated_gene_sets:schlosser_serum_response_up	104	0.13878	0.011027	0.090015	0.061573
MsigDB	GO_bp:go_positive_regulation_of_interleukin_23_production	5	0.59913	0.010469	0.38894	0.061738
MsigDB	GO_bp:go_negative_regulation_of_oxidative_stress_induced_neuron_intrinsic_apoptotic_signaling_pathway	4	0.70256	0.010981	0.45624	0.061802
MsigDB	GO_mf:go_voltage_gated_ion_channel_activity	167	0.11766	0.011823	0.076509	0.062054
MsigDB	GO_bp:go_regulation_of_cell_differentiation	1545	0.038338	0.011208	0.024931	0.062068
MsigDB	GO_bp:go_negative_regulation_of_nervous_system_development	262	0.088283	0.011079	0.057451	0.062198
MsigDB	Curated_gene_sets:waesch_anaphase_promoting_complex	10	0.38482	0.0095082	0.25046	0.062223
MsigDB	Curated_gene_sets:biocarta_pyk2_pathway	26	0.26656	0.010615	0.17352	0.062255
MsigDB	Curated_gene_sets:kayo_aging_muscle_dn	112	0.12604	0.010389	0.08205	0.062269
MsigDB	GO_bp:go_positive_regulation_of_monocyte_chemotaxis	15	0.30789	0.0093156	0.20044	0.06227
MsigDB	GO_bp:go_regulation_of_metallopeptidase_activity	12	0.39904	0.0108	0.25978	0.062272
MsigDB	GO_bp:go_insulin_secretion	179	0.10996	0.011435	0.071613	0.062345
MsigDB	GO_bp:go_dna_repair	475	0.064187	0.010774	0.041808	0.062367
MsigDB	GO_mf:go_potassium_channel_regulator_activity	43	0.2121	0.010856	0.13822	0.062457
MsigDB	GO_mf:go_sumo_specific_protease_activity	5	0.60006	0.010485	0.39107	0.062475
MsigDB	GO_mf:go_phosphatidylinositol_monophosphate_phosphatase_activity	10	0.42387	0.010473	0.27643	0.062604
MsigDB	GO_mf:go_calcium_independent_phospholipase_a2_activity	6	0.51103	0.0097817	0.33368	0.062833
MsigDB	GO_bp:go_hair_cell_differentiation	34	0.26745	0.012176	0.17501	0.063249
MsigDB	Curated_gene_sets:hedenfalk_breast_cancer_bracx_dn	18	0.33156	0.010989	0.21699	0.063264
MsigDB	GO_cc:go_chromatin_silencing_complex	6	0.4592	0.0087898	0.30054	0.063279
MsigDB	Curated_gene_sets:schaeffer_sox9_targets_in_prostate_development_dn	40	0.22778	0.011246	0.1491	0.063303
MsigDB	Curated_gene_sets:browne_hcmv_infection_24hr_up	129	0.12417	0.010979	0.081284	0.063319
MsigDB	Curated_gene_sets:radmacher_aml_prognosis	70	0.17362	0.011329	0.11369	0.06338
MsigDB	GO_bp:go_negative_regulation_of_cell_aging	23	0.26899	0.010076	0.17618	0.063415
MsigDB	Curated_gene_sets:seiden_met_signaling	17	0.30584	0.0098507	0.20037	0.063468
MsigDB	GO_bp:go_g_protein_coupled_receptor_internalization	10	0.52906	0.013072	0.3467	0.063516
MsigDB	GO_bp:go_regulation_of_histone_modification	123	0.12592	0.010874	0.082543	0.06357
MsigDB	GO_bp:go_cellular_response_to_dna_damage_stimulus	730	0.052655	0.010868	0.034522	0.06361
MsigDB	GO_bp:go_regulation_of_synaptic_vesicle_endocytosis	17	0.33482	0.010784	0.21957	0.063656
MsigDB	Curated_gene_sets:mattioli_mgus_vs_multiple_myeloma	13	0.40051	0.011282	0.26279	0.063756
MsigDB	Curated_gene_sets:biocarta_erbb4_pathway	7	0.50152	0.010369	0.32908	0.063765
MsigDB	Curated_gene_sets:verrecchia_response_to_tgfb1_c6	5	0.70042	0.012239	0.45961	0.063772
MsigDB	GO_bp:go_epinephrine_transport	6	0.58303	0.01116	0.3827	0.06383
MsigDB	Curated_gene_sets:bonome_ovarian_cancer_survival_suboptimal_debulking	444	0.066252	0.010762	0.04352	0.063973
MsigDB	Curated_gene_sets:beier_glioma_stem_cell_up	33	0.23135	0.010377	0.15199	0.063997
MsigDB	GO_mf:go_protein_dimerization_activity	1126	0.044429	0.011244	0.029191	0.064012
MsigDB	GO_bp:go_positive_regulation_of_chromosome_separation	8	0.60685	0.013412	0.39896	0.06413
MsigDB	GO_bp:go_regulation_of_axon_diameter	3	0.72559	0.0098218	0.47704	0.064135
MsigDB	GO_bp:go_positive_regulation_of_neuron_projection_regeneration	9	0.37972	0.008901	0.24972	0.064193
MsigDB	Curated_gene_sets:biocarta_vegf_pathway	23	0.27775	0.010404	0.1827	0.064231
MsigDB	GO_mf:go_peroxisome_proliferator_activated_receptor_binding	10	0.49734	0.012288	0.32715	0.064239
MsigDB	Curated_gene_sets:kegg_axon_guidance	118	0.13509	0.011428	0.088912	0.064348
MsigDB	Curated_gene_sets:reactome_fanconi_anemia_pathway	33	0.22655	0.010161	0.14924	0.064525
MsigDB	GO_bp:go_interleukin_2_biosynthetic_process	20	0.33305	0.011634	0.21942	0.06453
MsigDB	Curated_gene_sets:baelde_diabetic_nephropathy_dn	387	0.076006	0.011547	0.050092	0.064605
MsigDB	Curated_gene_sets:kondo_hypoxia	7	0.50978	0.010539	0.33607	0.06466
MsigDB	Curated_gene_sets:reactome_synthesis_of_ketone_bodies	8	0.52453	0.011593	0.34603	0.064789
MsigDB	Curated_gene_sets:lindvall_immortalized_by_tert_dn	64	0.19274	0.012028	0.12724	0.06492
MsigDB	GO_mf:go_steroid_dehydrogenase_activity_acting_on_the_ch_oh_group_of_donors_nad_or_nadp_as_acceptor	22	0.27249	0.0099827	0.1799	0.064942
MsigDB	GO_bp:go_embryonic_neurocranium_morphogenesis	5	0.67485	0.011792	0.44582	0.06506
MsigDB	GO_bp:go_inositol_lipid_mediated_signaling	158	0.11458	0.011202	0.075697	0.065066
MsigDB	GO_bp:go_regulation_of_heart_rate_by_cardiac_conduction	34	0.28079	0.012783	0.18552	0.06509
MsigDB	Curated_gene_sets:schwab_targets_of_bmyb_polymorphic_variants_up	12	0.51862	0.014036	0.34267	0.065094
MsigDB	Curated_gene_sets:lee_naive_t_lymphocyte	16	0.36347	0.011358	0.24017	0.065102
MsigDB	GO_mf:go_signal_sequence_binding	40	0.20923	0.01033	0.13826	0.065113
MsigDB	GO_bp:go_cellular_hypotonic_response	7	0.45398	0.0093858	0.30002	0.065127
MsigDB	GO_bp:go_negative_regulation_of_axonogenesis	61	0.17474	0.010647	0.11549	0.06515
MsigDB	Curated_gene_sets:reactome_frs2_mediated_activation	10	0.41417	0.010233	0.27396	0.065307
MsigDB	Curated_gene_sets:reactome_interleukin_1_processing	8	0.43998	0.0097241	0.29136	0.065517
MsigDB	GO_bp:go_serine_family_amino_acid_catabolic_process	7	0.48077	0.0099396	0.31855	0.065631
MsigDB	GO_bp:go_sterol_homeostasis	73	0.16885	0.01125	0.11191	0.065685
MsigDB	GO_bp:go_regulation_of_protein_stability	235	0.087939	0.01046	0.058284	0.065687
MsigDB	GO_bp:go_regulation_of_bile_acid_metabolic_process	10	0.40926	0.010112	0.27129	0.065718
MsigDB	GO_bp:go_sleep	28	0.27642	0.011422	0.18327	0.065748
MsigDB	Curated_gene_sets:wikman_asbestos_lung_cancer_up	13	0.34282	0.009657	0.22744	0.065879
MsigDB	GO_cc:go_pre_snornp_complex	6	0.67312	0.012884	0.44681	0.065981
MsigDB	Curated_gene_sets:kegg_adipocytokine_signaling_pathway	55	0.18365	0.010627	0.12194	0.066041
MsigDB	Curated_gene_sets:reactome_linoleic_acid_la_metabolism	7	0.51984	0.010747	0.34539	0.066164
MsigDB	Curated_gene_sets:reactome_mitotic_spindle_checkpoint	103	0.13136	0.010387	0.087369	0.066366
MsigDB	GO_bp:go_negative_regulation_of_hematopoietic_progenitor_cell_differentiation	4	0.57932	0.0090547	0.38533	0.066373
MsigDB	GO_bp:go_endoderm_development	63	0.20164	0.012485	0.13412	0.066383
MsigDB	GO_bp:go_cell_volume_homeostasis	28	0.27938	0.011545	0.18587	0.066417
MsigDB	GO_bp:go_negative_regulation_of_vascular_endothelial_cell_proliferation	4	0.80173	0.012531	0.53338	0.066417
MsigDB	GO_bp:go_ventricular_cardiac_muscle_cell_action_potential	31	0.28204	0.012262	0.18767	0.06645
MsigDB	Curated_gene_sets:kegg_neurotrophin_signaling_pathway	111	0.13017	0.010682	0.086638	0.066502
MsigDB	Curated_gene_sets:marzec_il2_signaling_dn	33	0.24077	0.010799	0.16027	0.066518
MsigDB	GO_bp:go_circadian_sleep_wake_cycle	22	0.31935	0.011699	0.21268	0.066614
MsigDB	GO_bp:go_positive_regulation_of_hemopoiesis	157	0.11553	0.01126	0.076954	0.066649
MsigDB	GO_bp:go_regulation_of_secondary_metabolic_process	12	0.41256	0.011166	0.27483	0.066675
MsigDB	Curated_gene_sets:reactome_signaling_by_notch	186	0.10374	0.010995	0.069119	0.066695
MsigDB	GO_bp:go_regulation_of_presynapse_organization	23	0.29945	0.011216	0.19958	0.066763
MsigDB	GO_cc:go_recycling_endosome	149	0.11037	0.010482	0.073569	0.066782
MsigDB	GO_bp:go_positive_regulation_of_extracellular_matrix_disassembly	8	0.54853	0.012123	0.36583	0.066894
MsigDB	GO_bp:go_respiratory_burst_involved_in_inflammatory_response	5	0.54588	0.0095388	0.36415	0.066939
MsigDB	GO_bp:go_negative_regulation_of_oligodendrocyte_differentiation	7	0.64212	0.013275	0.42843	0.066978
MsigDB	Curated_gene_sets:diaz_chronic_meylogenous_leukemia_dn	98	0.14301	0.011032	0.095454	0.067049
MsigDB	Curated_gene_sets:rao_bound_by_sall4	197	0.10603	0.011561	0.070778	0.067071
MsigDB	GO_cc:go_sperm_head	10	0.51357	0.012689	0.34283	0.067076
MsigDB	GO_bp:go_negative_regulation_of_fatty_acid_metabolic_process	9	0.43804	0.010268	0.29244	0.067096
MsigDB	Curated_gene_sets:reactome_transcriptional_activity_of_smad2_smad3:smad4_heterotrimer	37	0.23765	0.011286	0.15871	0.067154
MsigDB	GO_mf:go_neurotransmitter_sodium_symporter_activity	24	0.29981	0.011471	0.20023	0.067164
MsigDB	GO_bp:go_positive_regulation_of_protein_monoubiquitination	4	0.48225	0.0075375	0.32226	0.067278
MsigDB	Curated_gene_sets:kegg_natural_killer_cell_mediated_cytotoxicity	104	0.14634	0.011627	0.097825	0.067348
MsigDB	GO_bp:go_positive_regulation_of_telomerase_activity	31	0.23336	0.010145	0.15606	0.067429
MsigDB	Curated_gene_sets:reactome_activation_of_ampk_downstream_of_nmdars	21	0.32432	0.011608	0.21699	0.06752
MsigDB	Curated_gene_sets:grasemann_retinoblastoma_with_6p_amplification	14	0.39187	0.011455	0.26234	0.067629
MsigDB	Curated_gene_sets:colin_pilocytic_astrocytoma_vs_glioblastoma_dn	25	0.27245	0.010639	0.18241	0.067651
MsigDB	GO_bp:go_purine_nucleobase_biosynthetic_process	8	0.42276	0.0093434	0.28309	0.067681
MsigDB	Curated_gene_sets:reactome_raf_activation	28	0.25655	0.010601	0.1718	0.067694
MsigDB	GO_cc:go_synaptic_cleft	12	0.43281	0.011714	0.29002	0.067811
MsigDB	Curated_gene_sets:bruins_uvc_response_early_late	271	0.08353	0.010658	0.055972	0.067813
MsigDB	Curated_gene_sets:browne_hcmv_infection_48hr_dn	388	0.071021	0.010804	0.047601	0.067859
MsigDB	Curated_gene_sets:biocarta_skp2e2f_pathway	9	0.4939	0.011578	0.33119	0.067952
MsigDB	GO_bp:go_viral_budding_via_host_escrt_complex	18	0.35738	0.011844	0.23979	0.068069
MsigDB	GO_bp:go_cholesterol_catabolic_process	11	0.40406	0.010471	0.27113	0.068089
MsigDB	GO_bp:go_cellular_response_to_organic_cyclic_compound	480	0.065154	0.010992	0.043733	0.068148
MsigDB	GO_bp:go_antifungal_innate_immune_response	2	0.89617	0.009905	0.60201	0.068303
MsigDB	Curated_gene_sets:phesse_targets_of_apc_and_mbd2_dn	10	0.44324	0.010952	0.29776	0.068309
MsigDB	GO_bp:go_cell_part_morphogenesis	592	0.05888	0.010993	0.039559	0.068335
MsigDB	GO_bp:go_regulation_of_establishment_of_protein_localization_to_mitochondrion	66	0.16549	0.010487	0.1112	0.068363
MsigDB	GO_bp:go_hematopoietic_stem_cell_proliferation	20	0.2906	0.010151	0.19537	0.068457
MsigDB	GO_cc:go_nuclear_chromosome	500	0.061557	0.010593	0.041394	0.068504
MsigDB	Curated_gene_sets:reactome_egfr_downregulation	27	0.28213	0.011449	0.18978	0.068566
MsigDB	GO_mf:go_dystroglycan_binding	8	0.49088	0.010849	0.33022	0.068581
MsigDB	GO_bp:go_axial_mesoderm_development	5	0.69986	0.012229	0.47087	0.06861
MsigDB	GO_bp:go_positive_regulation_of_rna_splicing	28	0.26727	0.011044	0.17998	0.068783
MsigDB	GO_bp:go_regulation_of_dendrite_extension	22	0.29605	0.010846	0.19962	0.069041
MsigDB	GO_mf:go_map_kinase_activity	12	0.44918	0.012157	0.30288	0.069041
MsigDB	GO_mf:go_spectrin_binding	26	0.27481	0.010943	0.18533	0.069073
MsigDB	GO_cc:go_escrt_complex	23	0.29779	0.011154	0.20089	0.069133
MsigDB	GO_cc:go_dense_core_granule	18	0.34551	0.011451	0.23312	0.069165
MsigDB	GO_mf:go_oxidoreductase_activity_acting_on_other_nitrogenous_compounds_as_donors	5	0.69209	0.012094	0.46704	0.069199
MsigDB	GO_bp:go_semaphorin_plexin_signaling_pathway	33	0.23445	0.010516	0.15827	0.069273
MsigDB	GO_bp:go_regulation_of_cellular_response_to_heat	75	0.15539	0.010494	0.10491	0.069282
MsigDB	Curated_gene_sets:piccaluga_angioimmunoblastic_lymphoma_dn	116	0.13232	0.011099	0.089361	0.069345
MsigDB	GO_bp:go_peroxisome_fission	7	0.57991	0.011989	0.39177	0.069415
MsigDB	GO_bp:go_interleukin_4_production	28	0.28803	0.011902	0.19459	0.069422
MsigDB	Curated_gene_sets:browne_hcmv_infection_8hr_up	85	0.13738	0.0098739	0.092888	0.069578
MsigDB	GO_bp:go_positive_regulation_of_nucleocytoplasmic_transport	56	0.17615	0.010285	0.11913	0.069628
MsigDB	GO_bp:go_platelet_derived_growth_factor_receptor_alpha_signaling_pathway	5	0.77318	0.013511	0.52294	0.069645
MsigDB	GO_bp:go_neuron_cellular_homeostasis	30	0.25255	0.010801	0.17083	0.069668
MsigDB	Curated_gene_sets:liu_il13_memory_model_dn	4	0.99154	0.015497	0.6715	0.069902
MsigDB	GO_bp:go_negative_regulation_of_microtubule_depolymerization	18	0.35257	0.011685	0.23878	0.069903
MsigDB	GO_mf:go_calcium_dependent_phospholipid_binding	47	0.23109	0.012364	0.15655	0.069972
MsigDB	GO_mf:go_thiamine_pyrophosphate_binding	5	0.57667	0.010077	0.39091	0.070089
MsigDB	Curated_gene_sets:reactome_free_fatty_acids_regulate_insulin_secretion	9	0.45157	0.010585	0.30613	0.070106
MsigDB	GO_bp:go_negative_regulation_of_endoplasmic_reticulum_stress_induced_intrinsic_apoptotic_signaling_pathway	17	0.35852	0.011547	0.2431	0.070153
MsigDB	GO_bp:go_regulation_of_protein_exit_from_endoplasmic_reticulum	23	0.26314	0.0098563	0.17843	0.070156
MsigDB	Curated_gene_sets:marson_foxp3_targets_dn	45	0.19664	0.010296	0.13334	0.070162
MsigDB	GO_bp:go_regulation_of_sodium_proton_antiporter_activity	5	0.60241	0.010527	0.4086	0.070208
MsigDB	GO_bp:go_membrane_biogenesis	29	0.2464	0.010362	0.16718	0.070273
MsigDB	Curated_gene_sets:reactome_endosomal_sorting_complex_required_for_transport_escrt	27	0.28285	0.011478	0.19195	0.070309
MsigDB	GO_bp:go_establishment_of_protein_localization_to_vacuole	38	0.21981	0.010578	0.14918	0.070328
MsigDB	GO_bp:go_platelet_activation	130	0.12302	0.010919	0.083511	0.07037
MsigDB	Curated_gene_sets:martinez_rb1_and_tp53_targets_dn	500	0.06274	0.010796	0.0426	0.070419
MsigDB	Curated_gene_sets:biocarta_cardiacegf_pathway	16	0.34289	0.010715	0.23291	0.070494
MsigDB	GO_bp:go_non_recombinational_repair	81	0.1468	0.010301	0.099719	0.070502
MsigDB	Curated_gene_sets:shedden_lung_cancer_good_survival_a12	234	0.090329	0.010722	0.061369	0.070535
MsigDB	GO_cc:go_postsynaptic_endosome	10	0.40757	0.01007	0.27692	0.070548
MsigDB	GO_bp:go_negative_regulation_of_catecholamine_secretion	12	0.40719	0.011021	0.2767	0.070572
MsigDB	GO_bp:go_regulation_of_protein_targeting	74	0.15231	0.010217	0.10356	0.070702
MsigDB	GO_cc:go_neuron_projection_terminus	113	0.13145	0.010883	0.089412	0.070775
MsigDB	GO_bp:go_metanephric_renal_vesicle_morphogenesis	14	0.42182	0.012331	0.28697	0.070804
MsigDB	Curated_gene_sets:pedersen_metastasis_by_erbb2_isoform_3	16	0.3829	0.011965	0.26049	0.070805
MsigDB	GO_bp:go_regulation_of_chromatin_organization	160	0.10344	0.010176	0.070494	0.07115
MsigDB	GO_bp:go_positive_regulation_of_neuron_maturation	5	0.69226	0.012097	0.47189	0.071199
MsigDB	GO_bp:go_positive_regulation_of_receptor_internalization	19	0.31513	0.01073	0.21497	0.071345
MsigDB	GO_cc:go_mitochondrial_outer_membrane_translocase_complex	9	0.41783	0.0097943	0.28503	0.071346
MsigDB	GO_bp:go_peptidyl_l_cysteine_s_palmitoylation	18	0.31708	0.010509	0.21631	0.071348
MsigDB	Curated_gene_sets:rodrigues_thyroid_carcinoma_anaplastic_dn	454	0.066158	0.010864	0.045157	0.071464
MsigDB	GO_mf:go_chromatin_binding	448	0.063467	0.010355	0.043322	0.071468
MsigDB	Curated_gene_sets:holleman_daunorubicin_all_up	5	0.62439	0.010911	0.42631	0.071521
MsigDB	GO_bp:go_regulation_of_protein_dephosphorylation	115	0.12471	0.010416	0.085172	0.071584
MsigDB	GO_cc:go_nucleoplasm_part	940	0.044104	0.010261	0.030128	0.07162
MsigDB	GO_mf:go_cysteine_type_endopeptidase_inhibitor_activity	50	0.2021	0.011152	0.13806	0.071622
MsigDB	GO_bp:go_serotonin_secretion	6	0.51228	0.0098058	0.35014	0.071734
MsigDB	Curated_gene_sets:reactome_chk1_chk2_cds1_mediated_inactivation_of_cyclin_b:cdk1_complex	12	0.41384	0.011201	0.28293	0.071785
MsigDB	GO_cc:go_micro_ribonucleoprotein_complex	12	0.40744	0.011027	0.27871	0.0719
MsigDB	GO_cc:go_neuron_part	1496	0.037397	0.010776	0.025588	0.07195
MsigDB	GO_mf:go_diphosphotransferase_activity	4	0.73482	0.011485	0.50281	0.071959
MsigDB	GO_bp:go_multicellular_organismal_signaling	177	0.10598	0.010961	0.072524	0.07197
MsigDB	GO_mf:go_crossover_junction_endodeoxyribonuclease_activity	7	0.46986	0.009714	0.32167	0.072064
MsigDB	GO_mf:go_amine_binding	8	0.48712	0.010766	0.33356	0.072104
MsigDB	Curated_gene_sets:watanabe_rectal_cancer_radiotherapy_responsive_up	96	0.13373	0.010211	0.091587	0.07213
MsigDB	GO_bp:go_adherens_junction_organization	129	0.12182	0.010772	0.083501	0.072302
MsigDB	GO_bp:go_regulation_of_epidermal_growth_factor_activated_receptor_activity	23	0.28875	0.010816	0.19793	0.072311
MsigDB	GO_bp:go_sarcoplasmic_reticulum_calcium_ion_transport	33	0.21778	0.009768	0.14936	0.072422
MsigDB	GO_bp:go_mitotic_metaphase_plate_congression	39	0.21486	0.010475	0.14747	0.072573
MsigDB	GO_bp:go_activation_of_protein_kinase_b_activity	27	0.26634	0.010808	0.18285	0.072627
MsigDB	GO_cc:go_nuclear_chromosome_telomeric_region	105	0.12992	0.010372	0.089232	0.072713
MsigDB	Curated_gene_sets:fujiwara_park2_in_liver_cancer_up	8	0.44034	0.0097319	0.30249	0.072747
MsigDB	Curated_gene_sets:kang_cisplatin_resistance_up	19	0.29823	0.010154	0.2049	0.07277
MsigDB	Curated_gene_sets:reactome_synthesis_of_bile_acids_and_bile_salts_via_27_hydroxycholesterol	14	0.34957	0.010218	0.24019	0.072797
MsigDB	Curated_gene_sets:onder_cdh1_targets_1_up	115	0.12652	0.010567	0.086938	0.072806
MsigDB	GO_bp:go_metaphase_anaphase_transition_of_cell_cycle	51	0.19383	0.010802	0.13321	0.072835
MsigDB	Curated_gene_sets:reactome_detoxification_of_reactive_oxygen_species	31	0.22243	0.0096703	0.15291	0.072893
MsigDB	GO_mf:go_calcium_channel_inhibitor_activity	10	0.3931	0.0097129	0.27026	0.072909
MsigDB	Curated_gene_sets:reactome_regulation_of_tp53_activity	141	0.1099	0.010155	0.075602	0.073033
MsigDB	GO_cc:go_anchored_component_of_plasma_membrane	48	0.18531	0.01002	0.1275	0.073055
MsigDB	GO_bp:go_temperature_homeostasis	152	0.11393	0.010927	0.078385	0.073064
MsigDB	GO_bp:go_regulation_of_skeletal_muscle_cell_differentiation	18	0.2994	0.0099226	0.20603	0.073095
MsigDB	GO_bp:go_positive_regulation_of_histone_deacetylation	16	0.32158	0.010049	0.22139	0.073182
MsigDB	GO_bp:go_positive_regulation_of_dendritic_spine_development	35	0.22975	0.010612	0.15823	0.073266
MsigDB	Curated_gene_sets:pid_ar_nongenomic_pathway	28	0.25029	0.010342	0.17248	0.07338
MsigDB	Curated_gene_sets:reactome_recycling_pathway_of_l1	35	0.23525	0.010866	0.16215	0.073431
MsigDB	GO_bp:go_synaptic_vesicle_cytoskeletal_transport	16	0.37358	0.011674	0.25754	0.073464
MsigDB	Curated_gene_sets:reactome_hdacs_deacetylate_histones	51	0.21112	0.011765	0.14561	0.073551
MsigDB	GO_bp:go_positive_regulation_of_dna_templated_transcription_elongation	27	0.27049	0.010976	0.18656	0.073558
MsigDB	GO_mf:go_nuclear_receptor_activity	43	0.21125	0.010813	0.14577	0.073643
MsigDB	Curated_gene_sets:siligan_bound_by_ews_flt1_fusion	45	0.22576	0.01182	0.15587	0.073771
MsigDB	GO_bp:go_regulation_of_signal_transduction_by_p53_class_mediator	156	0.10269	0.0099771	0.070986	0.074006
MsigDB	Curated_gene_sets:reactome_rab_geranylgeranylation	54	0.16534	0.0094807	0.1143	0.07402
MsigDB	Curated_gene_sets:reactome_interleukin_6_family_signaling	22	0.30919	0.011327	0.21385	0.074127
MsigDB	GO_bp:go_regulation_of_relaxation_of_muscle	11	0.45613	0.01182	0.31562	0.074213
MsigDB	GO_bp:go_insulin_metabolic_process	6	0.61855	0.01184	0.42806	0.074238
MsigDB	GO_bp:go_positive_regulation_of_epithelial_cell_proliferation_involved_in_lung_morphogenesis	5	0.68329	0.01194	0.47297	0.074285
MsigDB	GO_mf:go_serine_hydrolase_activity	151	0.1136	0.01086	0.078643	0.07431
MsigDB	GO_mf:go_guanylyltransferase_activity	7	0.44115	0.0091204	0.30541	0.074319
MsigDB	GO_bp:go_regulation_of_neurotransmitter_levels	288	0.080678	0.010607	0.055907	0.07451
MsigDB	GO_bp:go_positive_regulation_of_protein_localization_to_cell_periphery	56	0.17855	0.010425	0.12373	0.074518
MsigDB	Curated_gene_sets:reactome_activation_of_the_ap_1_family_of_transcription_factors	9	0.44473	0.010425	0.30832	0.074601
MsigDB	GO_mf:go_phosphoprotein_binding	70	0.16978	0.011079	0.11773	0.074642
MsigDB	GO_bp:go_regulation_of_mrna_splicing_via_spliceosome	79	0.15091	0.010458	0.10469	0.074725
MsigDB	Curated_gene_sets:haslinger_b_cll_with_11q23_deletion	22	0.27746	0.010165	0.19264	0.074908
MsigDB	GO_mf:go_rna_polymerase_ii_intronic_transcription_regulatory_region_sequence_specific_dna_binding	10	0.36868	0.0091095	0.256	0.074923
MsigDB	GO_bp:go_positive_regulation_of_mast_cell_activation_involved_in_immune_response	12	0.35282	0.0095491	0.24529	0.075171
MsigDB	GO_bp:go_cortical_cytoskeleton_organization	42	0.19876	0.010055	0.1382	0.075205
MsigDB	Curated_gene_sets:shepard_crush_and_burn_mutant_up	168	0.10183	0.010263	0.070848	0.075328
MsigDB	GO_bp:go_regulation_of_receptor_mediated_endocytosis	82	0.14389	0.010159	0.10016	0.07542
MsigDB	Curated_gene_sets:biocarta_dsp_pathway	8	0.46792	0.010342	0.32583	0.075497
MsigDB	GO_bp:go_positive_regulation_of_fibroblast_migration	9	0.45112	0.010575	0.31416	0.075523
MsigDB	GO_bp:go_cellular_response_to_steroid_hormone_stimulus	226	0.09248	0.010791	0.064431	0.075608
MsigDB	GO_bp:go_regulation_of_nk_t_cell_activation	9	0.48771	0.011432	0.34002	0.075748
MsigDB	Curated_gene_sets:lee_liver_cancer_ciprofibrate_up	52	0.1887	0.010618	0.13164	0.075875
MsigDB	GO_bp:go_positive_regulation_of_gene_expression	1674	0.03488	0.010568	0.02435	0.076018
MsigDB	GO_bp:go_ires_dependent_viral_translational_initiation	9	0.48133	0.011283	0.33603	0.076027
MsigDB	GO_bp:go_pigment_accumulation	10	0.41876	0.010347	0.29238	0.076045
MsigDB	GO_bp:go_regulation_of_protein_catabolic_process	313	0.073817	0.010109	0.051539	0.076048
MsigDB	GO_bp:go_epithelial_cell_proliferation_involved_in_lung_morphogenesis	9	0.53179	0.012466	0.37131	0.076056
MsigDB	GO_bp:go_neurotransmitter_receptor_internalization	23	0.2914	0.010915	0.20348	0.076073
MsigDB	GO_bp:go_muscle_organ_morphogenesis	76	0.1618	0.010999	0.11299	0.076089
MsigDB	Curated_gene_sets:castellano_hras_and_nras_targets_up	2	0.96359	0.01065	0.6738	0.076356
MsigDB	GO_bp:go_synaptic_vesicle_budding	9	0.39666	0.0092981	0.27738	0.076371
MsigDB	GO_bp:go_neurogenesis	1370	0.037822	0.010474	0.026478	0.076596
MsigDB	GO_bp:go_receptor_transactivation	4	0.60518	0.0094588	0.42369	0.076606
MsigDB	GO_mf:go_oxidoreductase_activity_acting_on_a_sulfur_group_of_donors	55	0.20048	0.011601	0.14038	0.076634
MsigDB	GO_cc:go_intrinsic_component_of_organelle_membrane	316	0.070538	0.0097053	0.049392	0.07664
MsigDB	Curated_gene_sets:wamunyokoli_ovarian_cancer_grades_1_2_dn	58	0.18631	0.01107	0.13053	0.07675
MsigDB	GO_bp:go_ketone_body_biosynthetic_process	9	0.45211	0.010598	0.31675	0.076752
MsigDB	Curated_gene_sets:wang_smarce1_targets_up	256	0.089142	0.01106	0.062457	0.076763
MsigDB	GO_bp:go_regulation_of_cell_morphogenesis	418	0.066053	0.010419	0.046287	0.076799
MsigDB	Curated_gene_sets:takada_gastric_cancer_copy_number_up	6	0.63319	0.01212	0.44374	0.076808
MsigDB	Curated_gene_sets:kegg_wnt_signaling_pathway	135	0.11453	0.010357	0.080261	0.076814
MsigDB	GO_bp:go_regulation_of_basement_membrane_assembly_involved_in_embryonic_body_morphogenesis	5	0.57924	0.010122	0.40638	0.077038
MsigDB	GO_bp:go_regulation_of_nucleobase_containing_compound_metabolic_process	441	0.062403	0.010103	0.043786	0.077065
MsigDB	GO_bp:go_rab_protein_signal_transduction	59	0.16184	0.0096987	0.11361	0.077146
MsigDB	Curated_gene_sets:reactome_mecp2_regulates_neuronal_receptors_and_channels	15	0.38868	0.01176	0.27284	0.077147
MsigDB	GO_mf:go_3_beta_hydroxy_delta5_steroid_dehydrogenase_activity	5	0.45477	0.0079467	0.31927	0.077176
MsigDB	Curated_gene_sets:steger_adipogenesis_up	16	0.35025	0.010945	0.24593	0.077211
MsigDB	GO_bp:go_positive_regulation_of_mitophagy	9	0.41705	0.009776	0.293	0.077324
MsigDB	GO_bp:go_urinary_tract_smooth_muscle_contraction	6	0.59521	0.011393	0.41834	0.07741
MsigDB	Curated_gene_sets:amundson_dna_damage_response_tp53	13	0.36555	0.010297	0.25693	0.077412
MsigDB	GO_mf:go_carbohydrate_phosphatase_activity	8	0.49543	0.01095	0.3483	0.077461
MsigDB	GO_cc:go_polymeric_cytoskeletal_fiber	570	0.058041	0.01064	0.04081	0.077492
MsigDB	GO_cc:go_clathrin_coat_of_endocytic_vesicle	14	0.34431	0.010065	0.24214	0.077537
MsigDB	GO_mf:go_stat_family_protein_binding	6	0.51125	0.009786	0.35958	0.077553
MsigDB	GO_bp:go_nonassociative_learning	6	0.60282	0.011539	0.42422	0.077668
MsigDB	GO_mf:go_phosphatidylinositol_3_kinase_regulatory_subunit_binding	9	0.44324	0.01039	0.31195	0.077686
MsigDB	Curated_gene_sets:darwiche_skin_tumor_promoter_dn	161	0.097746	0.0096459	0.068867	0.07791
MsigDB	Curated_gene_sets:kegg_pathogenic_escherichia_coli_infection	46	0.21328	0.01129	0.15032	0.077983
MsigDB	Curated_gene_sets:vantveer_breast_cancer_esr1_up	189	0.098208	0.010491	0.069223	0.078001
MsigDB	GO_bp:go_negative_regulation_of_microtubule_polymerization_or_depolymerization	26	0.2593	0.010326	0.18288	0.078127
MsigDB	GO_mf:go_nad_dependent_protein_deacetylase_activity	11	0.34786	0.0090142	0.24544	0.07821
MsigDB	GO_cc:go_hemidesmosome	6	0.52552	0.010059	0.37092	0.078281
MsigDB	GO_bp:go_pancreatic_juice_secretion	8	0.41575	0.0091886	0.29358	0.078374
MsigDB	Curated_gene_sets:reactome_organelle_biogenesis_and_maintenance	262	0.08133	0.010206	0.057435	0.078394
MsigDB	GO_bp:go_protein_k48_linked_deubiquitination	28	0.26565	0.010977	0.18763	0.078425
MsigDB	GO_bp:go_regulation_of_response_to_endoplasmic_reticulum_stress	70	0.15258	0.0099562	0.10777	0.078436
MsigDB	GO_bp:go_linoleic_acid_metabolic_process	15	0.3007	0.0090981	0.21247	0.078509
MsigDB	GO_bp:go_regulation_of_vascular_smooth_muscle_contraction	7	0.56362	0.011652	0.39854	0.078661
MsigDB	GO_bp:go_protein_localization_to_plasma_membrane	224	0.085493	0.009932	0.060465	0.078703
MsigDB	Curated_gene_sets:reactome_norepinephrine_neurotransmitter_release_cycle	17	0.31856	0.01026	0.22533	0.07873
MsigDB	GO_cc:go_cia_complex	5	0.57361	0.010023	0.40575	0.078735
MsigDB	Curated_gene_sets:reactome_g1_phase	41	0.21496	0.010744	0.15211	0.078806
MsigDB	Curated_gene_sets:ly_aging_old_dn	54	0.17796	0.010204	0.12599	0.078915
MsigDB	GO_bp:go_negative_regulation_of_phospholipase_activity	5	0.67009	0.011709	0.47444	0.078932
MsigDB	GO_bp:go_calcineurin_mediated_signaling	42	0.21148	0.010698	0.14976	0.078966
MsigDB	GO_bp:go_regulation_of_monocyte_chemotaxis	22	0.24895	0.0091204	0.17636	0.079039
MsigDB	Curated_gene_sets:cheng_imprinted_by_estradiol	93	0.15167	0.0114	0.10745	0.079052
MsigDB	Curated_gene_sets:benporath_suz12_targets	819	0.050581	0.011027	0.03584	0.079087
MsigDB	GO_mf:go_heat_shock_protein_binding	109	0.11803	0.0095988	0.083656	0.079156
MsigDB	GO_bp:go_lens_fiber_cell_morphogenesis	6	0.54744	0.010479	0.38808	0.079191
MsigDB	Curated_gene_sets:reactome_carboxyterminal_post_translational_modifications_of_tubulin	35	0.22803	0.010533	0.16167	0.079214
MsigDB	Curated_gene_sets:schaeffer_prostate_development_6hr_up	135	0.11283	0.010204	0.080023	0.07929
MsigDB	GO_bp:go_regulation_of_neuron_differentiation	560	0.056801	0.010325	0.040301	0.079364
MsigDB	GO_cc:go_intrinsic_component_of_external_side_of_plasma_membrane	19	0.24997	0.0085113	0.17737	0.07938
MsigDB	GO_cc:go_junctional_sarcoplasmic_reticulum_membrane	8	0.54352	0.012012	0.38569	0.079398
MsigDB	GO_cc:go_secretory_granule	716	0.048561	0.0099313	0.034466	0.079435
MsigDB	GO_bp:go_positive_regulation_of_inhibitory_postsynaptic_potential	7	0.56485	0.011678	0.40094	0.07946
MsigDB	Curated_gene_sets:pid_e2f_pathway	67	0.15841	0.010114	0.11245	0.079464
MsigDB	Curated_gene_sets:kegg_mapk_signaling_pathway	229	0.086011	0.010102	0.061064	0.079498
MsigDB	Curated_gene_sets:vantveer_breast_cancer_metastasis_up	55	0.18396	0.010645	0.13069	0.07963
MsigDB	GO_bp:go_negative_regulation_of_neuron_projection_development	136	0.10683	0.0096968	0.075931	0.079733
MsigDB	Curated_gene_sets:reactome_rho_gtpases_activate_pkns	60	0.18518	0.01119	0.13164	0.079773
MsigDB	Curated_gene_sets:ehlers_aneuploidy_up	39	0.18089	0.0088187	0.12861	0.079796
MsigDB	Curated_gene_sets:smid_breast_cancer_normal_like_dn	6	0.47062	0.0090082	0.33467	0.079843
MsigDB	GO_bp:go_chorion_development	6	0.65516	0.012541	0.46607	0.079917
MsigDB	GO_cc:go_neuronal_dense_core_vesicle	6	0.61268	0.011727	0.43595	0.079964
MsigDB	GO_bp:go_regulation_of_cytokinesis	77	0.15549	0.010639	0.11066	0.08002
MsigDB	GO_bp:go_protein_dna_complex_subunit_organization	216	0.09008	0.010279	0.064153	0.080147
MsigDB	Curated_gene_sets:doane_breast_cancer_esr1_dn	40	0.2075	0.010245	0.14779	0.080167
MsigDB	GO_bp:go_negative_regulation_of_mapk_cascade	147	0.10516	0.0099204	0.074911	0.080199
MsigDB	GO_bp:go_negative_regulation_of_histone_modification	33	0.23966	0.01075	0.17084	0.080345
MsigDB	GO_mf:go_pre_mrna_intronic_binding	8	0.57153	0.012632	0.40749	0.080381
MsigDB	GO_bp:go_hemidesmosome_assembly	12	0.36598	0.0099052	0.26095	0.080397
MsigDB	Curated_gene_sets:reactome_muscle_contraction	185	0.10105	0.010681	0.072067	0.080447
MsigDB	Curated_gene_sets:reactome_cellular_responses_to_external_stimuli	453	0.061352	0.010064	0.043761	0.080473
MsigDB	GO_bp:go_process_utilizing_autophagic_mechanism	425	0.060708	0.0096539	0.043324	0.080582
MsigDB	Curated_gene_sets:weber_methylated_lcp_in_fibroblast_up	12	0.33655	0.0091088	0.24019	0.080592
MsigDB	Curated_gene_sets:kyng_environmental_stress_response_dn	17	0.335	0.01079	0.23911	0.080609
MsigDB	GO_mf:go_cell_adhesive_protein_binding_involved_in_bundle_of_his_cell_purkinje_myocyte_communication	5	0.66076	0.011546	0.47171	0.08065
MsigDB	GO_cc:go_pericentric_heterochromatin	15	0.33498	0.010135	0.2392	0.080708
MsigDB	GO_mf:go_cation_channel_activity	282	0.081424	0.010595	0.058169	0.080799
MsigDB	GO_bp:go_neuron_projection_extension_involved_in_neuron_projection_guidance	33	0.22723	0.010192	0.16261	0.081163
MsigDB	GO_mf:go_g_protein_coupled_glutamate_receptor_binding	9	0.49828	0.01168	0.35663	0.081191
MsigDB	Curated_gene_sets:biocarta_notch_pathway	4	0.51731	0.0080854	0.37032	0.081232
MsigDB	GO_mf:go_sumo_transferase_activity	17	0.3435	0.011064	0.24594	0.081269
MsigDB	Curated_gene_sets:peart_hdac_proliferation_cluster_dn	67	0.15665	0.010001	0.11217	0.081281
MsigDB	GO_bp:go_ketone_catabolic_process	9	0.47344	0.011098	0.33915	0.081376
MsigDB	GO_mf:go_1_phosphatidylinositol_4_phosphate_5_kinase_activity	7	0.52296	0.010812	0.37471	0.081421
MsigDB	GO_cc:go_ficolin_1_rich_granule	113	0.10998	0.0091056	0.0788	0.081424
MsigDB	Curated_gene_sets:matthews_skin_carcinogenesis_via_jun	15	0.34131	0.010327	0.24458	0.081444
MsigDB	Curated_gene_sets:figueroa_aml_methylation_cluster_5_dn	38	0.23912	0.011507	0.17135	0.081448
MsigDB	GO_bp:go_negative_regulation_of_erythrocyte_differentiation	10	0.40611	0.010034	0.29105	0.08147
MsigDB	GO_mf:go_insulin_like_growth_factor_i_binding	12	0.43324	0.011726	0.31054	0.081503
MsigDB	GO_cc:go_paraspeckles	5	0.42239	0.0073808	0.30278	0.081512
MsigDB	Curated_gene_sets:pid_lis1_pathway	26	0.22764	0.0090648	0.16318	0.081524
MsigDB	GO_bp:go_viral_budding	22	0.29318	0.010741	0.21033	0.08168
MsigDB	GO_bp:go_regulation_of_response_to_interferon_gamma	24	0.25605	0.0097967	0.18374	0.081742
MsigDB	GO_bp:go_rac_protein_signal_transduction	32	0.22886	0.010109	0.16426	0.081775
MsigDB	Curated_gene_sets:martinez_response_to_trabectedin	48	0.21101	0.01141	0.15146	0.081797
MsigDB	Curated_gene_sets:charafe_breast_cancer_luminal_vs_mesenchymal_up	381	0.06512	0.0098183	0.046767	0.081909
MsigDB	Curated_gene_sets:rizki_tumor_invasiveness_3d_up	185	0.096908	0.010244	0.069649	0.082068
MsigDB	GO_mf:go_modified_amino_acid_binding	77	0.15623	0.01069	0.11235	0.082191
MsigDB	Curated_gene_sets:wang_lmo4_targets_up	300	0.074852	0.01004	0.053843	0.082247
MsigDB	GO_mf:go_nucleobase_binding	4	0.68701	0.010738	0.49419	0.082248
MsigDB	Curated_gene_sets:reactome_il_6_type_cytokine_receptor_ligand_interactions	16	0.33921	0.0106	0.24428	0.08249
MsigDB	Curated_gene_sets:kegg_phosphatidylinositol_signaling_system	71	0.15154	0.0099584	0.10915	0.082529
MsigDB	Curated_gene_sets:biocarta_chrebp_pathway	18	0.30397	0.010074	0.21895	0.082533
MsigDB	Curated_gene_sets:reactome_vldl_clearance	4	0.6385	0.0099796	0.45996	0.082553
MsigDB	GO_bp:go_regulation_of_membrane_potential	377	0.068655	0.010298	0.049486	0.082675
MsigDB	GO_bp:go_protein_insertion_into_er_membrane	5	0.40862	0.0071402	0.29461	0.082737
MsigDB	Curated_gene_sets:reactome_transport_to_the_golgi_and_subsequent_modification	169	0.096028	0.0097065	0.069252	0.082786
MsigDB	GO_bp:go_mesenchymal_cell_differentiation_involved_in_kidney_development	7	0.5243	0.01084	0.37816	0.082818
MsigDB	GO_bp:go_negative_regulation_of_lipid_metabolic_process	56	0.17004	0.0099284	0.12267	0.08286
MsigDB	Curated_gene_sets:mootha_human_mitodb_6_2002	367	0.065821	0.0097443	0.047501	0.082935
MsigDB	GO_bp:go_mucosal_associated_lymphoid_tissue_development	7	0.43057	0.0089018	0.31084	0.083008
MsigDB	Curated_gene_sets:tcga_glioblastoma_mutated	8	0.52589	0.011623	0.37986	0.083126
MsigDB	GO_cc:go_trans_golgi_network_transport_vesicle	30	0.23053	0.0098596	0.16668	0.083338
MsigDB	GO_mf:go_potassium_ion_transmembrane_transporter_activity	143	0.1167	0.010859	0.084379	0.083338
MsigDB	GO_bp:go_regulation_of_cytoplasmic_mrna_processing_body_assembly	8	0.45671	0.010094	0.33029	0.083378
MsigDB	GO_bp:go_noradrenergic_neuron_differentiation	4	0.59255	0.0092614	0.42855	0.08339
MsigDB	Curated_gene_sets:biocarta_egfr_smrte_pathway	11	0.45618	0.011821	0.33005	0.083471
MsigDB	GO_cc:go_npbaf_complex	12	0.36026	0.0097505	0.26074	0.083544
MsigDB	GO_bp:go_protein_tetramerization	137	0.10492	0.0095582	0.075938	0.083548
MsigDB	Curated_gene_sets:reactome_protein_repair	5	0.6688	0.011687	0.48454	0.08376
MsigDB	GO_bp:go_positive_regulation_of_natural_killer_cell_differentiation	7	0.43908	0.0090777	0.31813	0.083774
MsigDB	Curated_gene_sets:mori_small_pre_bii_lymphocyte_dn	61	0.16387	0.0099846	0.11876	0.083835
MsigDB	Curated_gene_sets:reactome_rab_regulation_of_trafficking	105	0.12214	0.0097507	0.08853	0.083858
MsigDB	GO_bp:go_spontaneous_synaptic_transmission	6	0.5544	0.010612	0.40193	0.083904
MsigDB	GO_bp:go_positive_regulation_of_receptor_catabolic_process	4	0.57548	0.0089946	0.41772	0.084162
MsigDB	GO_mf:go_rap_guanyl_nucleotide_exchange_factor_activity	5	0.51765	0.0090454	0.37596	0.084285
MsigDB	GO_cc:go_extrinsic_component_of_endosome_membrane	9	0.43121	0.010108	0.31326	0.084343
MsigDB	Curated_gene_sets:reactome_signaling_by_mst1	5	0.60202	0.01052	0.43752	0.084424
MsigDB	GO_bp:go_regulation_of_phospholipase_c_activating_g_protein_coupled_receptor_signaling_pathway	4	0.61641	0.0096343	0.44805	0.084456
MsigDB	GO_bp:go_establishment_of_epithelial_cell_apical_basal_polarity	10	0.35792	0.0088436	0.26058	0.084799
MsigDB	Curated_gene_sets:nakamura_lung_cancer_differentiation_markers	12	0.32651	0.008837	0.2378	0.084883
MsigDB	GO_bp:go_inhibition_of_cysteine_type_endopeptidase_activity_involved_in_apoptotic_process	6	0.45581	0.0087249	0.33221	0.085029
MsigDB	Curated_gene_sets:mahadevan_imatinib_resistance_up	17	0.35979	0.011588	0.26228	0.085077
MsigDB	GO_bp:go_regulation_of_telomere_maintenance	67	0.15184	0.0096944	0.11069	0.08508
MsigDB	GO_bp:go_regulation_of_fear_response	5	0.48827	0.0085321	0.35596	0.085091
MsigDB	GO_bp:go_positive_regulation_of_cell_division	71	0.16317	0.010723	0.11911	0.085358
MsigDB	GO_bp:go_circadian_sleep_wake_cycle_sleep	18	0.3111	0.01031	0.2271	0.085372
MsigDB	Curated_gene_sets:reactome_regulation_of_plk1_activity_at_g2_m_transition	78	0.14862	0.010234	0.10852	0.085436
MsigDB	GO_mf:go_anion_cation_symporter_activity	19	0.2854	0.0097175	0.20841	0.085448
MsigDB	GO_bp:go_amp_biosynthetic_process	4	0.9518	0.014876	0.6952	0.085495
MsigDB	GO_cc:go_coated_vesicle_membrane	149	0.097929	0.0093002	0.071534	0.085512
MsigDB	Curated_gene_sets:reactome_cooperation_of_prefoldin_and_tric_cct_in_actin_and_tubulin_folding	26	0.24129	0.0096086	0.17627	0.085531
MsigDB	Curated_gene_sets:iwanaga_e2f1_targets_induced_by_serum	23	0.29233	0.01095	0.21359	0.085564
MsigDB	GO_bp:go_regulation_of_tubulin_deacetylation	8	0.55801	0.012333	0.40772	0.085568
MsigDB	GO_bp:go_regulation_of_retrograde_protein_transport_er_to_cytosol	11	0.39425	0.010216	0.28817	0.085645
MsigDB	GO_bp:go_positive_regulation_of_histone_methylation	34	0.21353	0.009721	0.15613	0.085729
MsigDB	GO_bp:go_sister_chromatid_segregation	162	0.097751	0.009676	0.071479	0.085736
MsigDB	GO_bp:go_mesenchymal_stem_cell_proliferation	2	1.3285	0.014683	0.97148	0.085752
MsigDB	GO_bp:go_response_to_axon_injury	64	0.14471	0.0090303	0.10583	0.085768
MsigDB	GO_bp:go_protein_localization_to_cell_periphery	275	0.075118	0.009654	0.054949	0.085816
MsigDB	GO_bp:go_regulation_of_postsynaptic_membrane_potential	123	0.12302	0.010623	0.089995	0.085832
MsigDB	Curated_gene_sets:sabates_colorectal_adenoma_size_up	16	0.32023	0.010007	0.2343	0.085862
MsigDB	Curated_gene_sets:reactome_signaling_by_egfr_in_cancer	21	0.27155	0.0097196	0.19869	0.085871
MsigDB	GO_bp:go_regulation_of_synaptic_transmission_gabaergic	31	0.23489	0.010212	0.17191	0.085919
MsigDB	GO_bp:go_chromosome_organization_involved_in_meiotic_cell_cycle	58	0.15106	0.0089755	0.11056	0.085942
MsigDB	Curated_gene_sets:syed_estradiol_response	14	0.34149	0.0099822	0.24996	0.085952
MsigDB	Curated_gene_sets:reactome_copi_independent_golgi_to_er_retrograde_traffic	46	0.18677	0.0098866	0.13671	0.085955
MsigDB	GO_bp:go_glial_cell_activation	39	0.20405	0.0099479	0.14942	0.086035
MsigDB	Curated_gene_sets:nuytten_nipp1_targets_dn	751	0.046911	0.0098145	0.034367	0.08614
MsigDB	GO_bp:go_striatum_development	18	0.31329	0.010383	0.22953	0.08615
MsigDB	Curated_gene_sets:pid_s1p_s1p4_pathway	12	0.36112	0.0097737	0.26505	0.086537
MsigDB	GO_mf:go_tpr_domain_binding	8	0.33924	0.0074977	0.249	0.086538
MsigDB	GO_bp:go_v_d_j_recombination	11	0.38945	0.010092	0.286	0.086657
MsigDB	GO_bp:go_interleukin_3_mediated_signaling_pathway	4	0.66272	0.010358	0.48703	0.086806
MsigDB	Curated_gene_sets:gargalovic_response_to_oxidized_phospholipids_yellow_up	31	0.22809	0.0099163	0.16763	0.086821
MsigDB	Curated_gene_sets:pid_notch_pathway	51	0.17432	0.0097146	0.12812	0.086832
MsigDB	GO_cc:go_microtubule_minus_end	8	0.37994	0.0083971	0.27927	0.086849
MsigDB	Curated_gene_sets:reactome_raf_independent_mapk1_3_activation	21	0.29665	0.010618	0.21816	0.086953
MsigDB	Curated_gene_sets:reactome_rora_activates_gene_expression	16	0.33784	0.010557	0.24845	0.086956
MsigDB	GO_bp:go_positive_regulation_of_blood_pressure_by_epinephrine_norepinephrine	6	0.60199	0.011523	0.44273	0.086968
MsigDB	GO_bp:go_cell_communication_by_electrical_coupling_involved_in_cardiac_conduction	22	0.27487	0.01007	0.20235	0.087179
MsigDB	Curated_gene_sets:reactome_senescence_associated_secretory_phenotype_sasp	76	0.15038	0.010223	0.11076	0.087287
MsigDB	GO_bp:go_positive_regulation_of_transcription_of_nucleolar_large_rrna_by_rna_polymerase_i	10	0.46025	0.011372	0.33902	0.087304
MsigDB	GO_bp:go_interleukin_1_mediated_signaling_pathway	92	0.13292	0.0099369	0.097917	0.087317
MsigDB	GO_bp:go_negative_regulation_of_rna_biosynthetic_process	1022	0.041062	0.0099344	0.030254	0.087364
MsigDB	Curated_gene_sets:stein_estrogen_response_not_via_esrra	15	0.37904	0.011468	0.27932	0.087402
MsigDB	Curated_gene_sets:reactome_mitotic_prometaphase	178	0.091207	0.0094589	0.06724	0.087491
MsigDB	GO_bp:go_negative_regulation_of_synaptic_vesicle_transport	5	0.56484	0.0098701	0.41656	0.087564
MsigDB	GO_bp:go_macromolecule_catabolic_process	1160	0.036826	0.0094494	0.027163	0.087603
MsigDB	GO_bp:go_deoxyribose_phosphate_biosynthetic_process	11	0.39942	0.01035	0.29484	0.08777
MsigDB	GO_bp:go_response_to_topologically_incorrect_protein	172	0.090516	0.0092293	0.066824	0.087792
MsigDB	GO_bp:go_regulation_of_low_density_lipoprotein_particle_clearance	12	0.33687	0.0091173	0.24877	0.08786
MsigDB	GO_mf:go_netrin_receptor_activity	6	0.50623	0.0096899	0.37387	0.087877
MsigDB	GO_cc:go_microtubule_end	28	0.21145	0.0087377	0.15618	0.087898
MsigDB	GO_mf:go_steroid_hormone_receptor_activity	52	0.17835	0.010036	0.13173	0.087905
MsigDB	GO_bp:go_regulation_of_calcineurin_mediated_signaling	32	0.22102	0.0097624	0.1633	0.087967
MsigDB	Curated_gene_sets:reactome_g_protein_beta:gamma_signalling	24	0.23598	0.0090291	0.17459	0.088254
MsigDB	Curated_gene_sets:reactome_regulation_of_foxo_transcriptional_activity_by_acetylation	8	0.40923	0.0090443	0.30291	0.088363
MsigDB	Curated_gene_sets:reactome_intracellular_signaling_by_second_messengers	265	0.078081	0.0098537	0.057803	0.08839
MsigDB	Curated_gene_sets:reactome_activated_pkn1_stimulates_transcription_of_ar_androgen_receptor_regulated_genes_klk2_and_klk3	37	0.23709	0.011259	0.17559	0.088478
MsigDB	GO_bp:go_embryonic_skeletal_system_morphogenesis	82	0.16067	0.011343	0.119	0.088502
MsigDB	GO_bp:go_cardiac_chamber_formation	9	0.47698	0.011181	0.3534	0.088568
MsigDB	GO_cc:go_chromaffin_granule	8	0.52586	0.011622	0.38984	0.088692
MsigDB	Curated_gene_sets:martens_tretinoin_response_dn	644	0.048199	0.00937	0.035756	0.088842
MsigDB	GO_cc:go_nuclear_inner_membrane	51	0.15504	0.0086402	0.11503	0.088861
MsigDB	Curated_gene_sets:graham_cml_dividing_vs_normal_quiescent_dn	75	0.14731	0.0099484	0.1093	0.088882
MsigDB	GO_cc:go_flotillin_complex	7	0.4995	0.010327	0.37062	0.088882
MsigDB	GO_mf:go_3_keto_sterol_reductase_activity	5	0.67151	0.011734	0.49844	0.088963
MsigDB	GO_mf:go_rab_gtpase_binding	145	0.10251	0.0096052	0.07612	0.089045
MsigDB	GO_bp:go_mast_cell_mediated_immunity	39	0.19897	0.0097001	0.14784	0.089187
MsigDB	GO_bp:go_protein_catabolic_process	757	0.04484	0.009417	0.033321	0.08921
MsigDB	GO_bp:go_carnitine_biosynthetic_process	4	0.58098	0.0090806	0.43179	0.089238
MsigDB	Curated_gene_sets:reactome_axon_guidance	493	0.056331	0.0096273	0.041871	0.089269
MsigDB	GO_mf:go_mismatched_dna_binding	13	0.34678	0.0097686	0.25786	0.089351
MsigDB	Curated_gene_sets:mattioli_multiple_myeloma_subgroups	11	0.44053	0.011416	0.32776	0.089472
MsigDB	GO_bp:go_positive_regulation_of_lymphocyte_differentiation	81	0.1396	0.0097958	0.10395	0.08965
MsigDB	GO_bp:go_myeloid_cell_apoptotic_process	31	0.21249	0.0092381	0.15831	0.089765
MsigDB	Curated_gene_sets:mariadason_response_to_butyrate_sulindac_4	15	0.30931	0.0093588	0.23049	0.089814
MsigDB	Curated_gene_sets:hofmann_cell_lymphoma_up	43	0.20954	0.010725	0.15615	0.08982
MsigDB	Curated_gene_sets:reactome_defective_chsy1_causes_tpbs	7	0.43248	0.0089413	0.32262	0.090047
MsigDB	GO_bp:go_nucleus_organization	120	0.10717	0.0091424	0.079966	0.090094
MsigDB	GO_bp:go_calmodulin_dependent_kinase_signaling_pathway	8	0.38514	0.008512	0.28749	0.090187
MsigDB	GO_bp:go_regulation_of_intrinsic_apoptotic_signaling_pathway_by_p53_class_mediator	25	0.21881	0.0085444	0.16335	0.090212
MsigDB	GO_bp:go_negative_regulation_of_centriole_replication	8	0.49218	0.010878	0.36767	0.090353
MsigDB	GO_bp:go_negative_regulation_of_fatty_acid_beta_oxidation	4	0.61566	0.0096227	0.46005	0.090416
MsigDB	Curated_gene_sets:biocarta_pcaf_pathway	12	0.32383	0.0087644	0.24202	0.090453
MsigDB	GO_bp:go_establishment_of_golgi_localization	8	0.40947	0.0090498	0.30644	0.090751
MsigDB	Curated_gene_sets:gavin_foxp3_targets_cluster_p3	144	0.10141	0.009469	0.075957	0.090941
MsigDB	Curated_gene_sets:dazard_response_to_uv_nhek_dn	287	0.07678	0.010077	0.057515	0.090955
MsigDB	GO_bp:go_glycolipid_transport	5	0.49074	0.0085753	0.36771	0.091012
MsigDB	Curated_gene_sets:reactome_negative_regulation_of_met_activity	19	0.31445	0.010707	0.2357	0.091094
MsigDB	Curated_gene_sets:hummel_burkitts_lymphoma_up	37	0.21343	0.010135	0.16016	0.091346
MsigDB	GO_bp:go_hormone_transport	273	0.078143	0.010007	0.058667	0.091445
MsigDB	Curated_gene_sets:hollmann_apoptosis_via_cd40_up	182	0.095625	0.010027	0.071818	0.091523
MsigDB	Curated_gene_sets:pid_lpa4_pathway	13	0.38972	0.010978	0.29275	0.091566
MsigDB	GO_bp:go_stress_induced_premature_senescence	8	0.35853	0.0079239	0.2694	0.091631
MsigDB	Curated_gene_sets:alonso_metastasis_up	175	0.095066	0.0097766	0.071445	0.091667
MsigDB	GO_cc:go_nucleolus	806	0.044051	0.009531	0.033125	0.091794
MsigDB	GO_bp:go_pigment_granule_maturation	9	0.40327	0.009453	0.30343	0.091927
MsigDB	Curated_gene_sets:pid_nfat_3pathway	49	0.19405	0.010601	0.14601	0.091933
MsigDB	Curated_gene_sets:dairkee_cancer_prone_response_e2	26	0.24078	0.0095882	0.18117	0.091934
MsigDB	GO_mf:go_ccr2_chemokine_receptor_binding	3	0.7322	0.0099112	0.55125	0.092057
MsigDB	GO_bp:go_histone_h3_k9_methylation	34	0.22095	0.010059	0.16642	0.092154
MsigDB	Curated_gene_sets:biocarta_calcineurin_pathway	18	0.31501	0.01044	0.23728	0.092171
MsigDB	Curated_gene_sets:joseph_response_to_sodium_butyrate_dn	58	0.16697	0.0099208	0.1258	0.092226
MsigDB	GO_bp:go_calcium_ion_import	67	0.14703	0.009387	0.1108	0.092274
MsigDB	GO_bp:go_regulation_of_double_strand_break_repair_via_nonhomologous_end_joining	19	0.27679	0.0094242	0.20876	0.092454
MsigDB	GO_bp:go_astral_microtubule_organization	7	0.58184	0.012029	0.43893	0.092498
MsigDB	Curated_gene_sets:davicioni_pax_foxo1_signature_in_arms_up	51	0.18098	0.010086	0.13654	0.09252
MsigDB	GO_bp:go_regulation_of_microtubule_binding	10	0.28567	0.0070584	0.21556	0.092556
MsigDB	GO_mf:go_myosin_binding	59	0.15653	0.0093805	0.1182	0.09271
MsigDB	GO_bp:go_lamellipodium_morphogenesis	16	0.32531	0.010165	0.24565	0.092714
MsigDB	Curated_gene_sets:aston_major_depressive_disorder_dn	139	0.10621	0.009745	0.080216	0.09276
MsigDB	GO_cc:go_protein_acetyltransferase_complex	78	0.12953	0.0089198	0.097858	0.092819
MsigDB	Curated_gene_sets:reactome_multifunctional_anion_exchangers	9	0.41206	0.0096591	0.31149	0.092948
MsigDB	Curated_gene_sets:reactome_signaling_by_fgfr1_in_disease	34	0.20103	0.0091523	0.15203	0.093039
MsigDB	Curated_gene_sets:biocarta_fmlp_pathway	31	0.22733	0.0098832	0.17196	0.093095
MsigDB	GO_bp:go_polarized_epithelial_cell_differentiation	15	0.30253	0.0091535	0.229	0.093249
MsigDB	Curated_gene_sets:biocarta_nos1_pathway	19	0.29524	0.010053	0.22358	0.093344
MsigDB	GO_mf:go_dna_binding_transcription_repressor_activity_rna_polymerase_ii_specific	196	0.08911	0.009692	0.06749	0.093372
MsigDB	Curated_gene_sets:reactome_regulation_of_tp53_activity_through_methylation	18	0.28977	0.0096035	0.21951	0.093414
MsigDB	Curated_gene_sets:reactome_downregulation_of_erbb2:erbb3_signaling	10	0.3808	0.0094089	0.28865	0.093553
MsigDB	Curated_gene_sets:reactome_traf6_mediated_irf7_activation_in_tlr7_8_or_9_signaling	11	0.36769	0.0095282	0.27872	0.093562
MsigDB	Curated_gene_sets:reactome_antigen_processing:_ubiquitination_proteasome_degradation	277	0.072559	0.0093584	0.055056	0.093776
MsigDB	GO_bp:go_t_cell_receptor_signaling_pathway	167	0.094596	0.0095056	0.071811	0.093882
MsigDB	Curated_gene_sets:lee_liver_cancer_dena_dn	68	0.1425	0.0091654	0.10822	0.093959
MsigDB	Curated_gene_sets:wong_endometrial_cancer_late	8	0.48252	0.010664	0.36652	0.094014
MsigDB	Curated_gene_sets:sung_metastasis_stroma_dn	48	0.15472	0.0083659	0.11756	0.094083
MsigDB	GO_cc:go_box_c_d_snornp_complex	7	0.41462	0.008572	0.31521	0.094205
MsigDB	Curated_gene_sets:fardin_hypoxia_11	26	0.26556	0.010575	0.20192	0.09424
MsigDB	GO_mf:go_deacetylase_activity	35	0.20602	0.0095159	0.15666	0.094249
MsigDB	Curated_gene_sets:lindgren_bladder_cancer_cluster_1_up	109	0.12116	0.0098534	0.092136	0.094269
MsigDB	GO_bp:go_spindle_localization	41	0.17871	0.0089327	0.13595	0.094337
MsigDB	GO_cc:go_sperm_plasma_membrane	5	0.60347	0.010545	0.45942	0.094509
MsigDB	Curated_gene_sets:de_yy1_targets_up	15	0.29813	0.0090203	0.22705	0.094594
MsigDB	Curated_gene_sets:schraets_mll_targets_up	24	0.27	0.01033	0.20568	0.094658
MsigDB	Curated_gene_sets:reactome_condensation_of_prophase_chromosomes	43	0.20067	0.010271	0.15288	0.094668
MsigDB	Curated_gene_sets:liu_sox4_targets_up	126	0.10988	0.0096025	0.08376	0.094806
MsigDB	GO_mf:go_calcium_potassium_sodium_antiporter_activity	4	0.73948	0.011558	0.56404	0.094933
MsigDB	Curated_gene_sets:kegg_inositol_phosphate_metabolism	50	0.16226	0.008954	0.12381	0.095006
MsigDB	GO_cc:go_transporter_complex	291	0.07446	0.0098389	0.056823	0.095044
MsigDB	GO_mf:go_transition_metal_ion_binding	924	0.04168	0.0096189	0.031808	0.095047
MsigDB	Curated_gene_sets:biocarta_tcapoptosis_pathway	9	0.45243	0.010605	0.3454	0.095127
MsigDB	Curated_gene_sets:kegg_cell_cycle	110	0.12046	0.0098411	0.09199	0.095198
MsigDB	Curated_gene_sets:biocarta_il1r_pathway	28	0.2324	0.0096034	0.17751	0.095236
MsigDB	Curated_gene_sets:reactome_gaba_receptor_activation	47	0.19322	0.010338	0.14759	0.095258
MsigDB	Curated_gene_sets:wang_recurrent_liver_cancer_up	16	0.26994	0.0084352	0.20622	0.095282
MsigDB	Curated_gene_sets:reactome_cell_cycle_checkpoints	262	0.072948	0.0091545	0.05575	0.095367
MsigDB	GO_bp:go_double_strand_break_repair	214	0.082031	0.0093176	0.062732	0.095507
MsigDB	Curated_gene_sets:reactome_sumoylation_of_transcription_cofactors	36	0.19073	0.0089345	0.14597	0.095681
MsigDB	GO_mf:go_natural_killer_cell_lectin_like_receptor_binding	4	0.80116	0.012522	0.61317	0.095685
MsigDB	Curated_gene_sets:reactome_signaling_by_notch1_in_cancer	45	0.18518	0.0096956	0.14173	0.095691
MsigDB	GO_bp:go_positive_regulation_of_vasculogenesis	7	0.5884	0.012165	0.45067	0.095856
MsigDB	Curated_gene_sets:biocarta_plcd_pathway	5	0.63076	0.011022	0.48347	0.096016
MsigDB	GO_mf:go_lbd_domain_binding	5	0.70135	0.012255	0.53758	0.096019
MsigDB	Curated_gene_sets:nguyen_notch1_targets_dn	72	0.14039	0.0092901	0.10764	0.096092
MsigDB	GO_bp:go_negative_regulation_of_cell_morphogenesis_involved_in_differentiation	86	0.12747	0.0092149	0.097743	0.096103
MsigDB	Curated_gene_sets:reactome_pka_activation_in_glucagon_signalling	16	0.31616	0.0098794	0.24249	0.09616
MsigDB	Curated_gene_sets:zheng_bound_by_foxp3	462	0.059641	0.009877	0.045745	0.096165
MsigDB	GO_bp:go_paraxial_mesoderm_development	15	0.31488	0.0095272	0.24188	0.0965
MsigDB	Curated_gene_sets:reactome_cargo_recognition_for_clathrin_mediated_endocytosis	94	0.13138	0.0099274	0.10094	0.096539
MsigDB	GO_mf:go_nf_kappab_binding	26	0.23284	0.0092721	0.1789	0.09655
MsigDB	GO_bp:go_cranial_skeletal_system_development	58	0.1768	0.010505	0.13589	0.096622
MsigDB	GO_bp:go_auditory_receptor_cell_development	17	0.30541	0.0098368	0.23488	0.096767
MsigDB	GO_bp:go_negative_regulation_of_macrophage_cytokine_production	5	0.59692	0.010431	0.45951	0.096974
MsigDB	Curated_gene_sets:reactome_presynaptic_function_of_kainate_receptors	17	0.26801	0.0086324	0.20635	0.097017
MsigDB	Curated_gene_sets:vart_kshv_infection_angiogenic_markers_dn	112	0.12581	0.010371	0.09688	0.097049
MsigDB	GO_bp:go_suckling_behavior	10	0.38101	0.0094141	0.29365	0.097241
MsigDB	Curated_gene_sets:reactome_adrenaline_noradrenaline_inhibits_insulin_secretion	22	0.24777	0.0090769	0.19109	0.097397
MsigDB	GO_cc:go_pseudopodium	13	0.3026	0.008524	0.23339	0.097402
MsigDB	GO_bp:go_neural_plate_development	7	0.45967	0.0095034	0.35455	0.097414
MsigDB	Curated_gene_sets:golub_all_vs_aml_up	21	0.27518	0.0098497	0.21231	0.097477
MsigDB	GO_bp:go_negative_regulation_of_feeding_behavior	7	0.49307	0.010194	0.38047	0.097506
MsigDB	GO_bp:go_positive_regulation_of_plasma_membrane_bounded_cell_projection_assembly	86	0.12615	0.0091195	0.097348	0.09752
MsigDB	GO_bp:go_receptor_internalization	92	0.13157	0.0098354	0.10156	0.09759
MsigDB	Curated_gene_sets:kegg_type_ii_diabetes_mellitus	43	0.18954	0.0097017	0.14634	0.09763
MsigDB	Curated_gene_sets:biocarta_keratinocyte_pathway	42	0.1718	0.0086909	0.13267	0.09768
MsigDB	GO_bp:go_response_to_sterol	30	0.22573	0.0096546	0.17435	0.097718
MsigDB	Curated_gene_sets:kommagani_tp63_gamma_targets	9	0.45768	0.010729	0.35359	0.097777
MsigDB	Curated_gene_sets:reactome_a_tetrasaccharide_linker_sequence_is_required_for_gag_synthesis	20	0.25912	0.0090517	0.20028	0.097878
MsigDB	GO_mf:go_sequence_specific_single_stranded_dna_binding	13	0.31004	0.0087336	0.23964	0.097885
MsigDB	GO_bp:go_negative_regulation_of_response_to_interferon_gamma	7	0.42504	0.0087873	0.3288	0.098072
MsigDB	Curated_gene_sets:reactome_recruitment_of_numa_to_mitotic_centrosomes	82	0.13861	0.0097857	0.10725	0.098118
MsigDB	GO_mf:go_s_adenosyl_l_methionine_binding	9	0.36285	0.0085056	0.28088	0.098216
MsigDB	GO_bp:go_tubulin_deacetylation	9	0.46708	0.010949	0.36157	0.098218
MsigDB	GO_bp:go_transcription_elongation_from_rna_polymerase_i_promoter	26	0.24305	0.0096786	0.18821	0.098293
MsigDB	GO_bp:go_regulation_of_cell_development	797	0.043889	0.0094455	0.033997	0.098366
MsigDB	GO_mf:go_voltage_gated_cation_channel_activity	122	0.11673	0.01004	0.090436	0.098397
MsigDB	GO_bp:go_hormone_mediated_signaling_pathway	209	0.086448	0.0097054	0.067003	0.0985
MsigDB	GO_bp:go_regulation_of_ventricular_cardiac_muscle_cell_action_potential	15	0.34389	0.010405	0.26657	0.098527
MsigDB	Curated_gene_sets:johnstone_parvb_targets_3_dn	773	0.043448	0.0092157	0.033682	0.098544
MsigDB	GO_bp:go_chromatin_disassembly	19	0.26682	0.0090849	0.20689	0.098586
MsigDB	Curated_gene_sets:nemeth_inflammatory_response_lps_dn	25	0.23462	0.0091618	0.18194	0.098609
MsigDB	Curated_gene_sets:reactome_mapk1_erk2_activation	8	0.51643	0.011414	0.4005	0.09863
MsigDB	GO_bp:go_respiratory_burst_involved_in_defense_response	11	0.35007	0.0090715	0.27148	0.09863
MsigDB	GO_bp:go_regulation_of_penile_erection	6	0.54862	0.010501	0.42549	0.098643
MsigDB	GO_bp:go_positive_regulation_of_actin_nucleation	16	0.28416	0.0088795	0.22039	0.098649
MsigDB	GO_bp:go_positive_regulation_of_antigen_receptor_mediated_signaling_pathway	22	0.24901	0.0091226	0.19314	0.098657
MsigDB	GO_bp:go_vesicle_organization	287	0.07091	0.0093064	0.055002	0.098671
MsigDB	Curated_gene_sets:reactome_myd88_cascade_initiated_on_plasma_membrane	73	0.13556	0.009032	0.10516	0.098703
MsigDB	GO_mf:go_peptidoglycan_receptor_activity	5	0.61362	0.010722	0.47611	0.098743
MsigDB	Curated_gene_sets:liu_targets_of_vmyb_vs_cmyb_up	15	0.32646	0.0098778	0.25336	0.09879
MsigDB	GO_bp:go_positive_regulation_of_myelination	13	0.37165	0.010469	0.28858	0.098904
MsigDB	GO_bp:go_regulation_of_neuron_projection_regeneration	27	0.21605	0.0087671	0.16776	0.098905
MsigDB	GO_bp:go_torc2_signaling	6	0.48746	0.0093307	0.37855	0.098936
MsigDB	GO_mf:go_sequence_specific_double_stranded_dna_binding	726	0.047414	0.0097612	0.036823	0.098948
MsigDB	GO_mf:go_protein_kinase_c_activity	14	0.30732	0.0089834	0.23899	0.099253
MsigDB	Curated_gene_sets:biocarta_inflam_pathway	22	0.26997	0.0098902	0.21	0.099311
MsigDB	Curated_gene_sets:kim_all_disorders_calb1_corr_up	491	0.054666	0.0093244	0.042552	0.099464
MsigDB	GO_bp:go_positive_regulation_of_protein_acetylation	36	0.19674	0.0092158	0.15315	0.099481
MsigDB	GO_bp:go_cerebral_cortex_radially_oriented_cell_migration	26	0.22721	0.0090478	0.17693	0.099552
MsigDB	GO_cc:go_rna_polymerase_ii_transcription_factor_complex	143	0.10225	0.0095151	0.079659	0.099644
MsigDB	GO_mf:go_secondary_active_sulfate_transmembrane_transporter_activity	13	0.31268	0.0088078	0.24369	0.099737
MsigDB	GO_bp:go_positive_regulation_of_telomere_maintenance_via_telomere_lengthening	34	0.19189	0.0087362	0.14958	0.099776
MsigDB	Curated_gene_sets:lui_thyroid_cancer_cluster_4	8	0.3417	0.007552	0.26639	0.099809
MsigDB	Curated_gene_sets:semba_fhit_targets_up	10	0.35724	0.0088268	0.27851	0.099812
MsigDB	Curated_gene_sets:kegg_insulin_signaling_pathway	114	0.11025	0.0091679	0.08597	0.099867
MsigDB	Curated_gene_sets:reactome_notch_hlh_transcription_pathway	21	0.27856	0.0099708	0.21725	0.099895
MsigDB	Curated_gene_sets:biocarta_no2il12_pathway	14	0.34959	0.010219	0.2728	0.10003
MsigDB	GO_bp:go_regulation_of_mesenchymal_cell_proliferation	29	0.23932	0.010064	0.18686	0.10016
MsigDB	GO_bp:go_regulation_of_platelet_derived_growth_factor_receptor_alpha_signaling_pathway	4	0.76128	0.011899	0.5945	0.10019
MsigDB	GO_bp:go_regulation_of_protein_localization_to_cilium	7	0.38282	0.0079147	0.29905	0.10026
MsigDB	GO_bp:go_regulation_of_hair_cycle	25	0.24577	0.0095972	0.19213	0.10043
MsigDB	GO_mf:go_peptidyltransferase_activity	2	0.63107	0.006975	0.49347	0.10048
MsigDB	GO_bp:go_nucleobase_catabolic_process	6	0.51664	0.0098892	0.40407	0.10053
MsigDB	GO_bp:go_positive_regulation_of_protein_binding	82	0.11595	0.0081856	0.090752	0.1007
MsigDB	GO_bp:go_photoperiodism	21	0.24854	0.0088962	0.19453	0.1007
MsigDB	Curated_gene_sets:reactome_synthesis_of_glycosylphosphatidylinositol_gpi	16	0.24985	0.0078074	0.19558	0.10072
MsigDB	GO_bp:go_dephosphorylation	416	0.059019	0.009288	0.046213	0.10079
MsigDB	GO_bp:go_regulation_of_cytoplasmic_translational_initiation	5	0.54997	0.0096103	0.43066	0.10081
MsigDB	Curated_gene_sets:magrangeas_multiple_myeloma_igg_vs_iga_dn	23	0.23636	0.0088533	0.18522	0.10098
MsigDB	Curated_gene_sets:davicioni_pax_foxo1_signature_in_arms_dn	19	0.27026	0.0092019	0.21181	0.101
MsigDB	Curated_gene_sets:vanharanta_uterine_fibroid_with_7q_deletion_up	56	0.17072	0.0099683	0.13381	0.10101
MsigDB	Curated_gene_sets:marshall_viral_infection_response_dn	24	0.24022	0.0091913	0.1883	0.10104
MsigDB	Curated_gene_sets:reactome_autophagy	94	0.12048	0.0091037	0.094483	0.10113
MsigDB	GO_bp:go_amino_acid_betaine_biosynthetic_process	6	0.46664	0.008932	0.36622	0.10131
MsigDB	Curated_gene_sets:stegmeier_premitotic_cell_cycle_regulators	10	0.32036	0.0079156	0.25151	0.10139
MsigDB	GO_bp:go_platelet_aggregation	51	0.15993	0.0089128	0.12557	0.1014
MsigDB	GO_cc:go_tethering_complex	62	0.15998	0.0098268	0.12566	0.10151
MsigDB	GO_cc:go_cytosolic_part	207	0.079326	0.0088637	0.062327	0.10157
MsigDB	GO_cc:go_atpase_complex	87	0.12491	0.0090816	0.098158	0.10161
MsigDB	Curated_gene_sets:biocarta_ngf_pathway	19	0.2686	0.0091455	0.21112	0.10165
MsigDB	Curated_gene_sets:fung_il2_targets_with_stat5_binding_sites	6	0.5651	0.010817	0.44425	0.10169
MsigDB	GO_mf:go_cysteine_type_endopeptidase_inhibitor_activity_involved_in_apoptotic_process	18	0.27815	0.0092182	0.21867	0.1017
MsigDB	GO_bp:go_positive_regulation_of_fc_receptor_mediated_stimulatory_signaling_pathway	7	0.55181	0.011408	0.43405	0.10182
MsigDB	Curated_gene_sets:reactome_runx3_regulates_bcl2l11_bim_transcription	5	0.66315	0.011588	0.52165	0.10183
MsigDB	Curated_gene_sets:biocarta_plc_pathway	8	0.44595	0.0098559	0.35082	0.10185
MsigDB	GO_bp:go_peptidyl_lysine_acetylation	138	0.098852	0.0090378	0.077775	0.10188
MsigDB	GO_bp:go_response_to_hypobaric_hypoxia	5	0.47801	0.0083529	0.37629	0.10199
MsigDB	GO_bp:go_regulation_of_gamma_aminobutyric_acid_secretion	6	0.41206	0.0078874	0.32446	0.10205
MsigDB	Curated_gene_sets:wilson_proteases_at_tumor_bone_interface_up	20	0.24585	0.0085882	0.19367	0.10215
MsigDB	GO_mf:go_taste_receptor_activity	11	0.46624	0.012082	0.36786	0.10251
MsigDB	GO_bp:go_cardiac_ventricle_morphogenesis	64	0.15864	0.0098997	0.12525	0.10267
MsigDB	Curated_gene_sets:chin_breast_cancer_copy_number_up	24	0.24245	0.0092764	0.19151	0.10277
MsigDB	GO_cc:go_golgi_apparatus_part	819	0.041307	0.0090052	0.032637	0.10283
MsigDB	GO_bp:go_regulation_of_dopamine_uptake_involved_in_synaptic_transmission	7	0.43589	0.0090117	0.34442	0.10284
MsigDB	GO_cc:go_t_cell_receptor_complex	16	0.35704	0.011157	0.28217	0.10288
MsigDB	Curated_gene_sets:senese_hdac2_targets_up	104	0.11811	0.0093842	0.093363	0.10294
MsigDB	GO_mf:go_1_phosphatidylinositol_4_kinase_activity	5	0.80106	0.013998	0.63413	0.10326
MsigDB	GO_bp:go_regulation_of_peptide_hormone_secretion	172	0.092739	0.009456	0.073419	0.10328
MsigDB	GO_bp:go_stem_cell_proliferation	96	0.11322	0.0086446	0.08966	0.10335
MsigDB	GO_cc:go_mitochondrial_respiratory_chain_complex_i	42	0.19518	0.0098738	0.15466	0.10348
MsigDB	Curated_gene_sets:kang_doxorubicin_resistance_dn	17	0.29091	0.0093699	0.23053	0.10349
MsigDB	GO_bp:go_endoplasmic_reticulum_calcium_ion_homeostasis	20	0.24398	0.0085228	0.19345	0.10363
MsigDB	Curated_gene_sets:gentile_uv_response_cluster_d9	24	0.25466	0.0097438	0.20201	0.10372
MsigDB	GO_bp:go_mitochondrial_calcium_ion_transmembrane_transport	22	0.23282	0.0085293	0.1847	0.10375
MsigDB	GO_bp:go_positive_regulation_of_metallopeptidase_activity	7	0.4653	0.0096197	0.36919	0.10378
MsigDB	GO_bp:go_ventricular_cardiac_muscle_tissue_development	49	0.17618	0.0096243	0.13979	0.10379
MsigDB	GO_bp:go_chromosome_separation	82	0.12604	0.0088982	0.1001	0.10399
MsigDB	Curated_gene_sets:chiang_liver_cancer_subclass_proliferation_dn	156	0.089964	0.0087403	0.071484	0.10411
MsigDB	GO_bp:go_smooth_muscle_cell_chemotaxis	8	0.42488	0.0093903	0.33767	0.10416
MsigDB	Curated_gene_sets:kegg_non_small_cell_lung_cancer	48	0.17008	0.0091962	0.13522	0.10425
MsigDB	GO_cc:go_neuron_projection_membrane	56	0.18126	0.010583	0.14417	0.10435
MsigDB	GO_mf:go_phosphatidylinositol_3_5_bisphosphate_3_phosphatase_activity	2	0.6522	0.0072085	0.51883	0.10438
MsigDB	GO_bp:go_protein_k11_linked_ubiquitination	26	0.22707	0.0090424	0.18072	0.10448
MsigDB	GO_bp:go_regulation_of_embryonic_development	107	0.11325	0.0091259	0.090188	0.10462
MsigDB	GO_cc:go_cell_cortex_region	39	0.17919	0.0087358	0.14273	0.10468
MsigDB	GO_mf:go_protein_membrane_anchor	13	0.28191	0.0079411	0.22476	0.10489
MsigDB	Curated_gene_sets:takada_gastric_cancer_copy_number_dn	31	0.24933	0.01084	0.19893	0.10505
MsigDB	Curated_gene_sets:meissner_es_icp_with_h3k4me3	23	0.22611	0.0084693	0.1804	0.10505
MsigDB	Curated_gene_sets:jiang_core_duplicon_genes	3	0.44246	0.0059893	0.35307	0.10508
MsigDB	GO_bp:go_cardiac_muscle_tissue_morphogenesis	62	0.15642	0.0096082	0.12488	0.10519
MsigDB	Curated_gene_sets:spielman_lymphoblast_european_vs_asian_dn	541	0.050204	0.0089747	0.040091	0.10525
MsigDB	Curated_gene_sets:pid_ceramide_pathway	38	0.17682	0.0085095	0.14121	0.10526
MsigDB	Curated_gene_sets:nikolsky_breast_cancer_6p24_p22_amplicon	21	0.34664	0.012407	0.27689	0.10532
MsigDB	GO_bp:go_protein_insertion_into_membrane	56	0.14108	0.0082374	0.11272	0.10536
MsigDB	GO_bp:go_positive_regulation_of_circadian_sleep_wake_cycle_sleep	5	0.50557	0.0088345	0.40406	0.10543
MsigDB	Curated_gene_sets:pid_tcr_pathway	55	0.14953	0.0086525	0.11954	0.10551
MsigDB	Curated_gene_sets:zwang_egf_interval_up	66	0.13227	0.0083817	0.10576	0.10555
MsigDB	GO_mf:go_acid_phosphatase_activity	8	0.43474	0.0096082	0.34768	0.10559
MsigDB	GO_bp:go_regulation_of_cell_projection_organization	585	0.047986	0.0089077	0.038378	0.1056
MsigDB	Curated_gene_sets:ding_lung_cancer_mutated_significantly	23	0.27637	0.010352	0.22114	0.10571
MsigDB	GO_bp:go_positive_regulation_of_transcription_from_rna_polymerase_ii_promoter_involved_in_cellular_response_to_chemical_stimulus	19	0.28574	0.0097292	0.22869	0.10575
MsigDB	GO_bp:go_mitotic_sister_chromatid_segregation	135	0.098129	0.0088744	0.078554	0.10581
MsigDB	Curated_gene_sets:pid_cmyb_pathway	72	0.13622	0.0090139	0.10909	0.1059
MsigDB	GO_bp:go_entrainment_of_circadian_clock_by_photoperiod	17	0.28239	0.0090956	0.22616	0.1059
MsigDB	GO_bp:go_negative_regulation_of_neural_precursor_cell_proliferation	18	0.25992	0.0086141	0.20819	0.10594
MsigDB	GO_bp:go_response_to_misfolded_protein	20	0.2208	0.0077129	0.17687	0.10596
MsigDB	GO_bp:go_regulation_of_neurotrophin_trk_receptor_signaling_pathway	11	0.40046	0.010377	0.32105	0.10615
MsigDB	GO_bp:go_regulation_of_chromosome_separation	56	0.15922	0.0092968	0.12765	0.10615
MsigDB	Curated_gene_sets:reactome_pkmts_methylate_histone_lysines	52	0.15488	0.0087151	0.12422	0.10625
MsigDB	Curated_gene_sets:reactome_ptk6_promotes_hif1a_stabilization	6	0.48979	0.0093752	0.39309	0.10639
MsigDB	Curated_gene_sets:reactome_cellular_responses_to_stress	371	0.059365	0.0088351	0.047653	0.10643
MsigDB	Curated_gene_sets:nikolsky_mutated_and_amplified_in_breast_cancer	90	0.12272	0.0090741	0.098532	0.10649
MsigDB	GO_bp:go_regulation_of_extracellular_matrix_disassembly	14	0.31219	0.0091259	0.25066	0.10649
MsigDB	Curated_gene_sets:bhat_esr1_targets_via_akt1_up	250	0.076875	0.0094273	0.06173	0.10652
MsigDB	Curated_gene_sets:davies_multiple_myeloma_vs_mgus_dn	22	0.24013	0.0087973	0.19301	0.10673
MsigDB	Curated_gene_sets:reactome_chaperone_mediated_autophagy	12	0.27496	0.0074419	0.22104	0.10677
MsigDB	Curated_gene_sets:reactome_amine_ligand_binding_receptors	33	0.22529	0.010105	0.18112	0.10678
MsigDB	GO_bp:go_cysteine_biosynthetic_process	4	0.50214	0.0078483	0.4037	0.10679
MsigDB	GO_bp:go_response_to_calcium_ion	136	0.10373	0.0094152	0.083416	0.10685
MsigDB	GO_cc:go_gaba_ergic_synapse	62	0.15639	0.0096062	0.1258	0.10691
MsigDB	GO_bp:go_protein_localization_to_golgi_apparatus	26	0.20788	0.0082782	0.16724	0.10693
MsigDB	GO_bp:go_response_to_histamine	10	0.41821	0.010333	0.33645	0.10694
MsigDB	GO_bp:go_negative_regulation_of_rna_splicing	22	0.23841	0.0087342	0.19181	0.10695
MsigDB	Curated_gene_sets:kegg_notch_signaling_pathway	38	0.16416	0.0079	0.13208	0.10697
MsigDB	Curated_gene_sets:reactome_runx1_regulates_expression_of_components_of_tight_junctions	4	0.62099	0.009706	0.49973	0.10701
MsigDB	Curated_gene_sets:senese_hdac2_targets_dn	101	0.11784	0.0092274	0.094853	0.10707
MsigDB	Curated_gene_sets:tsutsumi_fbxw8_targets	8	0.36262	0.0080144	0.29204	0.10718
MsigDB	GO_bp:go_nuclear_migration_along_microtubule	5	0.42196	0.0073734	0.33987	0.10721
MsigDB	Curated_gene_sets:reactome_cell_cycle_mitotic	467	0.053211	0.0088583	0.042872	0.10729
MsigDB	Curated_gene_sets:reactome_positive_epigenetic_regulation_of_rrna_expression	68	0.16237	0.010443	0.13082	0.10729
MsigDB	GO_mf:go_phosphatidylinositol_3_5_bisphosphate_phosphatase_activity	5	0.46305	0.0080913	0.37309	0.10729
MsigDB	GO_bp:go_neurotransmitter_uptake	38	0.17959	0.0086428	0.14471	0.1073
MsigDB	GO_mf:go_beta_1_3_galactosyltransferase_activity	7	0.50737	0.01049	0.40888	0.10734
MsigDB	GO_bp:go_oxidative_dna_demethylation	5	0.62902	0.010992	0.50696	0.10735
MsigDB	GO_bp:go_ureteric_bud_elongation	9	0.4295	0.010068	0.34631	0.10746
MsigDB	GO_bp:go_positive_regulation_of_cytoplasmic_mrna_processing_body_assembly	6	0.46204	0.008844	0.37273	0.10757
MsigDB	Curated_gene_sets:rodrigues_ntn1_targets_dn	133	0.10393	0.0093299	0.083844	0.10758
MsigDB	GO_bp:go_toxin_biosynthetic_process	5	0.44763	0.0078218	0.36122	0.10765
MsigDB	GO_mf:go_trna_adenine_methyltransferase_activity	5	0.42393	0.0074078	0.34225	0.10775
MsigDB	Curated_gene_sets:lin_tumor_escape_from_immune_attack	16	0.27199	0.0084991	0.21979	0.10796
MsigDB	GO_bp:go_positive_regulation_of_epidermal_growth_factor_activated_receptor_activity	8	0.43445	0.0096018	0.35125	0.10808
MsigDB	Curated_gene_sets:reactome_mitotic_prophase	110	0.11374	0.009292	0.091958	0.10809
MsigDB	GO_bp:go_regulation_of_heart_rate_by_chemical_signal	6	0.46037	0.0088122	0.37227	0.10812
MsigDB	GO_mf:go_phosphatidylinositol_3_kinase_binding	27	0.23029	0.0093451	0.18623	0.10812
MsigDB	Curated_gene_sets:pyeon_hpv_positive_tumors_up	79	0.13047	0.0090414	0.1056	0.10833
MsigDB	Curated_gene_sets:basso_hairy_cell_leukemia_up	71	0.1412	0.009279	0.11433	0.10842
MsigDB	GO_mf:go_microtubule_minus_end_binding	10	0.33896	0.0083751	0.27446	0.10843
MsigDB	GO_bp:go_negative_regulation_of_protein_targeting_to_mitochondrion	6	0.46077	0.0088197	0.37321	0.1085
MsigDB	GO_bp:go_positive_regulation_of_inflammatory_response_to_antigenic_stimulus	8	0.49531	0.010947	0.40133	0.10858
MsigDB	Curated_gene_sets:nakamura_tumor_zone_peripheral_vs_central_dn	530	0.051385	0.0090951	0.04166	0.10871
MsigDB	Curated_gene_sets:reactome_dna_double_strand_break_response	57	0.14897	0.0087753	0.12077	0.10871
MsigDB	GO_cc:go_kinesin_complex	49	0.16898	0.009231	0.137	0.10873
MsigDB	GO_bp:go_positive_regulation_by_host_of_viral_transcription	17	0.26404	0.0085045	0.2141	0.10875
MsigDB	GO_bp:go_rrna_pseudouridine_synthesis	4	0.54529	0.0085227	0.44219	0.10877
MsigDB	GO_bp:go_positive_regulation_of_dopamine_receptor_signaling_pathway	4	0.57825	0.0090378	0.46898	0.1088
MsigDB	GO_bp:go_anatomical_structure_arrangement	15	0.30067	0.0090973	0.24405	0.10898
MsigDB	GO_bp:go_low_density_lipoprotein_particle_receptor_catabolic_process	11	0.37895	0.00982	0.3076	0.10899
MsigDB	GO_mf:go_activin_activated_receptor_activity	7	0.55347	0.011443	0.44926	0.10899
MsigDB	GO_mf:go_protein_disulfide_oxidoreductase_activity	22	0.26741	0.0097967	0.21719	0.10912
MsigDB	Curated_gene_sets:reactome_activation_of_nmda_receptors_and_postsynaptic_events	73	0.14147	0.0094261	0.11492	0.10916
MsigDB	Curated_gene_sets:bystrykh_scp2_qtl	5	0.35639	0.0062277	0.28976	0.10937
MsigDB	GO_bp:go_adenylate_cyclase_activating_dopamine_receptor_signaling_pathway	9	0.44277	0.010379	0.36017	0.10949
MsigDB	Curated_gene_sets:reactome_srp_dependent_cotranslational_protein_targeting_to_membrane	95	0.10839	0.0082328	0.088195	0.10956
MsigDB	GO_mf:go_lamin_binding	15	0.26764	0.0080978	0.21782	0.1096
MsigDB	Curated_gene_sets:vanoevelen_myogenesis_sin3a_targets	190	0.080893	0.0086642	0.065848	0.10964
MsigDB	GO_bp:go_protein_desumoylation	7	0.36986	0.0076465	0.30108	0.10966
MsigDB	Curated_gene_sets:pid_fak_pathway	54	0.14923	0.0085569	0.1215	0.10969
MsigDB	GO_bp:go_postsynaptic_density_protein_95_clustering	9	0.35181	0.0082467	0.28655	0.10979
MsigDB	Curated_gene_sets:bakker_foxo3_targets_up	50	0.1578	0.008708	0.12854	0.1098
MsigDB	GO_bp:go_positive_regulation_of_cyclase_activity	22	0.23128	0.0084729	0.18846	0.10988
MsigDB	Curated_gene_sets:haslinger_b_cll_with_mutated_vh_genes	15	0.31392	0.0094983	0.25581	0.10989
MsigDB	Curated_gene_sets:sa_pten_pathway	15	0.24999	0.0075638	0.20375	0.10994
MsigDB	Curated_gene_sets:reactome_defective_chst3_causes_sedcjd	7	0.39186	0.0081014	0.31948	0.11001
MsigDB	GO_bp:go_negative_regulation_of_transmembrane_transport	101	0.11389	0.0089179	0.092853	0.11001
MsigDB	GO_bp:go_mitotic_dna_replication_checkpoint	10	0.4047	0.0099995	0.32998	0.11003
MsigDB	Curated_gene_sets:meissner_es_icp_with_h3k4me3_and_h3k27me3	11	0.3208	0.0083131	0.26164	0.11009
MsigDB	GO_bp:go_negative_regulation_of_cellular_senescence	18	0.24392	0.0080839	0.199	0.11016
MsigDB	GO_bp:go_regulation_of_clathrin_dependent_endocytosis	14	0.27984	0.0081802	0.22834	0.1102
MsigDB	Curated_gene_sets:reactome_neurotoxicity_of_clostridium_toxins	10	0.33323	0.0082335	0.27207	0.11033
MsigDB	GO_bp:go_positive_regulation_of_protein_export_from_nucleus	18	0.25167	0.0083406	0.2055	0.11036
MsigDB	Curated_gene_sets:reactome_synthesis_of_ip3_and_ip4_in_the_cytosol	25	0.22176	0.0086594	0.18127	0.11061
MsigDB	Curated_gene_sets:reactome_rap1_signalling	16	0.26406	0.0082515	0.21587	0.11063
MsigDB	GO_mf:go_dicarboxylic_acid_transmembrane_transporter_activity	36	0.19891	0.0093174	0.16272	0.11079
MsigDB	GO_cc:go_transcription_elongation_factor_complex	50	0.15417	0.0085075	0.12614	0.11082
MsigDB	GO_bp:go_sulfide_oxidation	6	0.54309	0.010395	0.44468	0.11099
MsigDB	Curated_gene_sets:biocarta_vdr_pathway	22	0.26206	0.0096007	0.21459	0.11101
MsigDB	GO_bp:go_reduction_of_food_intake_in_response_to_dietary_excess	3	0.64007	0.0086641	0.52416	0.11103
MsigDB	GO_mf:go_phosphatidylinositol_trisphosphate_phosphatase_activity	5	0.47914	0.0083725	0.39243	0.11106
MsigDB	GO_bp:go_cap_independent_translational_initiation	4	0.63765	0.0099663	0.52232	0.11109
MsigDB	GO_bp:go_regulation_of_lipoprotein_particle_clearance	16	0.27479	0.0085868	0.22526	0.11126
MsigDB	GO_mf:go_receptor_tyrosine_kinase_binding	62	0.14912	0.0091597	0.12225	0.11128
MsigDB	Curated_gene_sets:abdulrahman_kidney_cancer_vhl_dn	13	0.33545	0.0094494	0.27505	0.11132
MsigDB	GO_bp:go_mesonephric_tubule_formation	8	0.4227	0.0093422	0.34665	0.11136
MsigDB	Curated_gene_sets:pid_integrin4_pathway	11	0.37341	0.0096765	0.30646	0.11153
MsigDB	Curated_gene_sets:berenjeno_transformed_by_rhoa_dn	339	0.061365	0.0087388	0.050406	0.11173
MsigDB	Curated_gene_sets:greenbaum_e2a_targets_dn	18	0.28722	0.0095189	0.23593	0.11174
MsigDB	Curated_gene_sets:williams_esr2_targets_dn	9	0.40001	0.0093766	0.32866	0.1118
MsigDB	Curated_gene_sets:mikkelsen_mcv6_lcp_with_h3k27me3	21	0.23068	0.0082569	0.18957	0.11183
MsigDB	Curated_gene_sets:mili_pseudopodia_haptotaxis_up	453	0.054464	0.0089339	0.044763	0.11186
MsigDB	GO_bp:go_positive_regulation_of_macrophage_chemotaxis	12	0.32535	0.0088055	0.26741	0.11188
MsigDB	GO_bp:go_positive_regulation_of_t_cell_receptor_signaling_pathway	13	0.27657	0.0077908	0.22732	0.11188
MsigDB	GO_bp:go_negative_regulation_of_fatty_acid_oxidation	8	0.4482	0.0099057	0.36864	0.11204
MsigDB	GO_mf:go_platelet_derived_growth_factor_receptor_binding	12	0.39043	0.010567	0.32117	0.11207
MsigDB	GO_bp:go_metaphase_plate_congression	52	0.15758	0.0088671	0.12964	0.11209
MsigDB	GO_bp:go_glial_cell_differentiation	179	0.086503	0.0089959	0.071202	0.11221
MsigDB	Curated_gene_sets:reactome_extra_nuclear_estrogen_signaling	65	0.13962	0.0087804	0.11496	0.11229
MsigDB	GO_bp:go_nerve_development	70	0.14018	0.0091472	0.11553	0.11251
MsigDB	Curated_gene_sets:reactome_displacement_of_dna_glycosylase_by_apex1	6	0.50161	0.0096014	0.41344	0.11252
MsigDB	GO_bp:go_nitric_oxide_synthase_biosynthetic_process	17	0.2744	0.0088379	0.22617	0.11253
MsigDB	GO_mf:go_gated_channel_activity	291	0.071155	0.0094023	0.058663	0.11259
MsigDB	Curated_gene_sets:zwang_class_1_transiently_induced_by_egf	445	0.054543	0.0088698	0.045011	0.11281
MsigDB	Curated_gene_sets:ly_aging_premature_dn	28	0.21002	0.0086784	0.17336	0.11287
MsigDB	GO_bp:go_golgi_to_vacuole_transport	13	0.28031	0.0078961	0.2314	0.11289
MsigDB	GO_bp:go_positive_regulation_of_transcription_elongation_from_rna_polymerase_ii_promoter	18	0.27101	0.0089818	0.22379	0.11295
MsigDB	GO_mf:go_cyclase_regulator_activity	9	0.39663	0.0092975	0.32753	0.11296
MsigDB	GO_mf:go_cation_chloride_symporter_activity	16	0.27189	0.008496	0.22454	0.11298
MsigDB	GO_mf:go_3_5_dna_helicase_activity	15	0.26759	0.0080965	0.22111	0.11311
MsigDB	Curated_gene_sets:bonome_ovarian_cancer_survival_optimal_debulking	208	0.077777	0.0087113	0.064284	0.11317
MsigDB	Curated_gene_sets:sig_regulation_of_the_actin_cytoskeleton_by_rho_gtpases	28	0.19325	0.0079853	0.15983	0.11333
MsigDB	GO_bp:go_cellular_response_to_lipid	534	0.05134	0.0091201	0.042465	0.11334
MsigDB	GO_bp:go_eosinophil_activation	6	0.41325	0.0079101	0.34202	0.11349
MsigDB	Curated_gene_sets:reactome_cellular_senescence	150	0.092069	0.0087728	0.076219	0.11354
MsigDB	Curated_gene_sets:kegg_small_cell_lung_cancer	78	0.12565	0.0086526	0.10403	0.11356
MsigDB	GO_bp:go_negative_regulation_of_acute_inflammatory_response	10	0.37595	0.0092892	0.31125	0.11356
MsigDB	GO_bp:go_cell_differentiation_involved_in_metanephros_development	25	0.24671	0.009634	0.20427	0.11358
MsigDB	GO_bp:go_microtubule_cytoskeleton_organization	477	0.050434	0.0084828	0.041766	0.11362
MsigDB	GO_bp:go_activation_of_protein_kinase_a_activity	16	0.29276	0.0091481	0.2425	0.11368
MsigDB	GO_bp:go_aminophospholipid_transport	5	0.59824	0.010454	0.4956	0.1137
MsigDB	Curated_gene_sets:mootha_ros	6	0.40609	0.0077731	0.33642	0.11371
MsigDB	GO_bp:go_modulation_of_transcription_in_other_organism_involved_in_symbiotic_interaction	26	0.21503	0.0085626	0.17817	0.11376
MsigDB	Curated_gene_sets:kegg_ether_lipid_metabolism	31	0.19808	0.0086116	0.16414	0.11377
MsigDB	Curated_gene_sets:mitsiades_response_to_aplidin_dn	233	0.073963	0.008761	0.061303	0.11382
MsigDB	Curated_gene_sets:reactome_akt_phosphorylates_targets_in_the_nucleus	8	0.41604	0.0091949	0.34491	0.11388
MsigDB	GO_bp:go_cell_cell_junction_assembly	110	0.11315	0.0092439	0.093822	0.11392
MsigDB	Curated_gene_sets:brachat_response_to_cisplatin	19	0.25572	0.0087069	0.21209	0.11397
MsigDB	GO_bp:go_positive_regulation_of_regulated_secretory_pathway	44	0.16062	0.0083159	0.13321	0.11397
MsigDB	GO_cc:go_microvesicle	3	0.56979	0.0077129	0.47261	0.11399
MsigDB	GO_bp:go_dna_double_strand_break_processing_involved_in_repair_via_single_strand_annealing	4	0.5031	0.0078633	0.41733	0.11401
MsigDB	Curated_gene_sets:scheidereit_ikk_targets	17	0.23619	0.0076075	0.19594	0.11403
MsigDB	Curated_gene_sets:reactome_toll_like_receptor_cascades	135	0.097671	0.008833	0.081041	0.11407
MsigDB	GO_bp:go_nk_t_cell_activation	10	0.39154	0.0096744	0.3249	0.11409
MsigDB	GO_mf:go_tfiid_class_transcription_factor_complex_binding	11	0.33583	0.0087025	0.27884	0.11423
MsigDB	Curated_gene_sets:han_satb1_targets_dn	340	0.063047	0.0089913	0.052372	0.11434
MsigDB	GO_bp:go_regulation_of_cell_morphogenesis_involved_in_differentiation	257	0.069673	0.008661	0.057881	0.11436
MsigDB	GO_cc:go_early_endosome	305	0.064936	0.0087806	0.053954	0.1144
MsigDB	Curated_gene_sets:reactome_er_to_golgi_anterograde_transport	139	0.092178	0.0084579	0.076615	0.11447
MsigDB	Curated_gene_sets:biocarta_pkc_pathway	7	0.39935	0.0082562	0.33201	0.11454
MsigDB	GO_mf:go_chloride_ion_binding	9	0.39335	0.0092205	0.32745	0.11484
MsigDB	GO_bp:go_peptidyl_lysine_hydroxylation	7	0.33845	0.0069973	0.28181	0.11488
MsigDB	GO_mf:go_transmembrane_receptor_protein_tyrosine_kinase_activity	61	0.15483	0.0094337	0.12894	0.11493
MsigDB	GO_bp:go_regulation_of_secretion	670	0.044159	0.008749	0.036795	0.11505
MsigDB	GO_cc:go_nuclear_pericentric_heterochromatin	7	0.37167	0.0076839	0.30969	0.11505
MsigDB	GO_cc:go_schaffer_collateral__ca1_synapse	73	0.12919	0.0086081	0.10766	0.11507
MsigDB	GO_mf:go_serine_type_carboxypeptidase_activity	5	0.61382	0.010726	0.51149	0.11507
MsigDB	GO_bp:go_succinyl_coa_metabolic_process	6	0.40881	0.0078251	0.34112	0.11538
MsigDB	GO_bp:go_protein_maturation_by_protein_folding	8	0.36719	0.0081152	0.30639	0.11538
MsigDB	GO_bp:go_microtubule_polymerization_or_depolymerization	96	0.11193	0.0085462	0.093403	0.1154
MsigDB	GO_cc:go_transcription_factor_tfiih_holo_complex	10	0.31779	0.007852	0.26539	0.11558
MsigDB	GO_bp:go_viral_gene_expression	166	0.085703	0.0085864	0.071592	0.11564
MsigDB	GO_bp:go_action_potential	114	0.10765	0.008952	0.089929	0.11565
MsigDB	Curated_gene_sets:dacosta_uv_response_via_ercc3_common_dn	449	0.055559	0.0090744	0.046428	0.11573
MsigDB	GO_bp:go_negative_regulation_of_anion_transmembrane_transport	12	0.34585	0.0093604	0.28909	0.1158
MsigDB	GO_bp:go_regulation_of_fc_gamma_receptor_signaling_pathway_involved_in_phagocytosis	7	0.56286	0.011637	0.47067	0.11588
MsigDB	GO_bp:go_mononuclear_cell_migration	70	0.13251	0.0086466	0.11082	0.11592
MsigDB	GO_bp:go_neuroinflammatory_response	49	0.16007	0.0087443	0.13387	0.11593
MsigDB	GO_bp:go_embryonic_skeletal_system_development	111	0.12462	0.010227	0.10424	0.11595
MsigDB	Curated_gene_sets:rao_bound_by_sall4_isoform_a	154	0.09559	0.0092277	0.079974	0.116
MsigDB	Curated_gene_sets:matzuk_maternal_effect	7	0.35774	0.007396	0.29931	0.11601
MsigDB	GO_bp:go_positive_regulation_of_binding	159	0.083919	0.0082303	0.070218	0.11603
MsigDB	GO_bp:go_foregut_morphogenesis	7	0.47826	0.0098878	0.40019	0.11603
MsigDB	Curated_gene_sets:reactome_nonhomologous_end_joining_nhej	52	0.1526	0.0085869	0.12769	0.11604
MsigDB	GO_bp:go_aggrephagy	8	0.41943	0.0092698	0.35099	0.11606
MsigDB	Curated_gene_sets:figueroa_aml_methylation_cluster_2_dn	8	0.47092	0.010408	0.39431	0.11619
MsigDB	GO_bp:go_dna_dealkylation	26	0.23755	0.0094595	0.19896	0.11626
MsigDB	GO_bp:go_cd40_signaling_pathway	8	0.40222	0.0088895	0.33698	0.11632
MsigDB	GO_bp:go_positive_regulation_of_oligodendrocyte_differentiation	14	0.30076	0.0087919	0.25216	0.11649
MsigDB	Curated_gene_sets:li_wilms_tumor_vs_fetal_kidney_1_dn	152	0.088915	0.008528	0.0746	0.11666
MsigDB	GO_bp:go_negative_regulation_of_fibroblast_proliferation	25	0.23352	0.0091189	0.19605	0.11681
MsigDB	GO_mf:go_neuropeptide_hormone_activity	17	0.27824	0.0089616	0.23361	0.11683
MsigDB	GO_bp:go_nucleobase_biosynthetic_process	15	0.25854	0.0078225	0.21713	0.1169
MsigDB	GO_bp:go_regulation_of_branching_involved_in_lung_morphogenesis	5	0.56588	0.0098882	0.47536	0.11695
MsigDB	Curated_gene_sets:boquest_stem_cell_dn	201	0.08082	0.0089004	0.067933	0.11709
MsigDB	GO_bp:go_luteinization	9	0.32189	0.0075455	0.27068	0.11719
MsigDB	Curated_gene_sets:reactome_adrenoceptors	7	0.45056	0.009315	0.37897	0.11725
MsigDB	Curated_gene_sets:klein_primary_effusion_lymphoma_up	44	0.17059	0.0088325	0.14351	0.11728
MsigDB	Curated_gene_sets:reactome_interleukin_17_signaling	62	0.13783	0.0084664	0.11596	0.1173
MsigDB	Curated_gene_sets:reactome_yap1_and_wwtr1_taz_stimulated_gene_expression	14	0.31486	0.0092039	0.26495	0.11735
MsigDB	GO_bp:go_plasma_membrane_to_endosome_transport	8	0.36814	0.0081362	0.30989	0.11743
MsigDB	GO_bp:go_positive_regulation_of_dna_metabolic_process	138	0.093052	0.0085075	0.078345	0.11748
MsigDB	Curated_gene_sets:mody_hippocampus_postnatal	48	0.15659	0.008467	0.13188	0.11755
MsigDB	Curated_gene_sets:pid_reg_gr_pathway	75	0.12596	0.0085065	0.1061	0.11759
MsigDB	GO_bp:go_retrograde_neuronal_dense_core_vesicle_transport	5	0.46339	0.0080973	0.39057	0.11773
MsigDB	GO_bp:go_negative_regulation_of_interleukin_1_mediated_signaling_pathway	5	0.62513	0.010924	0.52702	0.11779
MsigDB	Curated_gene_sets:wang_metastasis_of_breast_cancer_esr1_up	19	0.24831	0.0084546	0.20935	0.1178
MsigDB	GO_bp:go_myeloid_leukocyte_mediated_immunity	474	0.049153	0.008242	0.041455	0.11788
MsigDB	Curated_gene_sets:reactome_copi_mediated_anterograde_transport	92	0.11119	0.0083122	0.09392	0.11824
MsigDB	GO_bp:go_regulation_of_protein_localization_to_centrosome	10	0.36404	0.0089948	0.30754	0.11827
MsigDB	Curated_gene_sets:vandesluis_normal_embryos_up	4	0.58185	0.0090942	0.49171	0.11835
MsigDB	GO_bp:go_microtubule_polymerization	63	0.13268	0.0082152	0.11223	0.11857
MsigDB	GO_bp:go_peptidyl_lysine_deacetylation	7	0.36896	0.0076279	0.31228	0.11872
MsigDB	GO_mf:go_microtubule_binding	212	0.077112	0.0087183	0.065279	0.11876
MsigDB	GO_cc:go_kinetochore	120	0.095741	0.0081671	0.081056	0.11878
MsigDB	Curated_gene_sets:reactome_toll_like_receptor_9_tlr9_cascade	84	0.11595	0.0082843	0.098172	0.1188
MsigDB	GO_bp:go_bud_elongation_involved_in_lung_branching	7	0.39252	0.0081151	0.33235	0.1188
MsigDB	GO_bp:go_actomyosin_contractile_ring_organization	6	0.51202	0.0098008	0.4336	0.11884
MsigDB	GO_bp:go_adaptation_of_signaling_pathway	15	0.33206	0.010047	0.28133	0.11894
MsigDB	GO_cc:go_apicolateral_plasma_membrane	12	0.36371	0.0098438	0.30819	0.11898
MsigDB	Curated_gene_sets:verhaak_glioblastoma_proneural	149	0.093245	0.0088554	0.079019	0.119
[truncated: 13,482 more rows]

## Sheet: Synapse_gene_sets
Supplementary Data 6. Gene-set analyses. Analysis of GGE with gene sets associated with specific synaptic functions, using MAGMA.
Column Description 1. GENESET_CATEGORY: category of the gene set 2. SET/COVAR: name of the gene set / gene property: 3. NGENES: the number of genes in the data that are in the gene set 4. BETA: the regression coefficient of the gene set / gene property 5. BETA_STD: the semi-standardized regression coefficient, corresponding to the predicted change in Z-value given a change of one standard deviati…
GENESET_CATEGORY	SET/COVA	NGENES	BETA	BETA_STD	SE	P
Synapse	Intracellular signal transduction	139	0.30377	0.027872	0.081461	9.6498e-05
Synapse	Excitability	54	0.34368	0.019706	0.14109	0.007435
Synapse	Cell adhesion and trans-synaptic signaling	73	0.25246	0.016821	0.11802	0.016217
Synapse	Intracellular trafficking	69	0.21209	0.013741	0.10643	0.023157
Synapse	Ligand-gated ion channel signaling	29	0.37996	0.015978	0.19351	0.024801
Synapse	Endocytosis	24	0.2558	0.0097873	0.19103	0.090285
Synapse	G-protein-coupled receptor signaling	36	0.18475	0.0086542	0.16201	0.12708
Synapse	Protein cluster	32	0.16167	0.0071409	0.16324	0.161
Synapse	Peptide/neurotrophin signals	25	0.1364	0.0053264	0.19123	0.23784
Synapse	Neurotransmitter metabolism	26	0.13865	0.0055211	0.19579	0.23943
Synapse	Cell metabolism	46	0.01881	0.00099569	0.13235	0.44349
Synapse	RNA and protein synthesis, folding and breakdown	61	-0.0022807	-0.00013896	0.10874	0.50837
Synapse	Unassigned	50	-0.076626	-0.0042284	0.14712	0.69876
Synapse	Exocytosis	77	-0.068747	-0.0047038	0.10388	0.74595
Synapse	Structural plasticity	82	-0.06978	-0.0049263	0.10221	0.7526
Synapse	Ion balance/transport	36	-0.13673	-0.0064051	0.16594	0.79502
Synapse	Tyrosine kinase signaling	7	-0.31983	-0.0066123	0.36648	0.80858
Synapse	G-protein relay	24	-0.378	-0.014463	0.19051	0.97637
