# Supplementary material for: GWAS meta-analysis of over 29,000 people with epilepsy identifies 26 risk loci and subtype-specific genetic architecture
Source: Nat Genet. 2023 Aug 31;55(9):1471–82. doi: 10.1038/s41588-023-01485-w (PMC10484785; doi:10.1038/s41588-023-01485-w)
Supplement: Supplementary file 13 — Gene lists used in gene prioritization. [file 41588_2023_1485_MOESM13_ESM.xlsx]

## Sheet: Sheet1
Supplementary Data 9. Gene lists used in gene prioritization.
Column Description 1. Gene list: Category of the gene list 2. Gene name: Name of gene member in the list
Gene list	Gene name
AED target genes	ABAT
AED target genes	ABCB1
AED target genes	ABCC2
AED target genes	ABCG2
AED target genes	ACADSB
AED target genes	ADORA1
AED target genes	ADORA2A
AED target genes	ADRA1A
AED target genes	ADRA2A
AED target genes	ADRB1
AED target genes	ALB
AED target genes	ALDH5A1
AED target genes	AOX1
AED target genes	AQP1
AED target genes	AQP4
AED target genes	AR
AED target genes	BAG6
AED target genes	BAX
AED target genes	BGLAP
AED target genes	CA1
AED target genes	CA10
AED target genes	CA11
AED target genes	CA12
AED target genes	CA13
AED target genes	CA14
AED target genes	CA2
AED target genes	CA3
AED target genes	CA4
AED target genes	CA5A
AED target genes	CA5B
AED target genes	CA6
AED target genes	CA7
AED target genes	CA8
AED target genes	CA9
AED target genes	CACNA1B
AED target genes	CACNA1E
AED target genes	CACNA1G
AED target genes	CACNA1H
AED target genes	CACNA1I
AED target genes	CBX1
AED target genes	CFHR4
AED target genes	CHRM1
AED target genes	CHRM2
AED target genes	CHRM3
AED target genes	CHRM4
AED target genes	CHRM5
AED target genes	CHRNA4
AED target genes	CHRNA7
AED target genes	CYP19A1
AED target genes	CYP1A1
AED target genes	CYP1A2
AED target genes	CYP2A6
AED target genes	CYP2B6
AED target genes	CYP2C19
AED target genes	CYP2C8
AED target genes	CYP2C9
AED target genes	CYP2D6
AED target genes	CYP3A4
AED target genes	CYP3A5
AED target genes	DHFR
AED target genes	DPYSL2
AED target genes	DRD1
AED target genes	DRD2
AED target genes	DRD5
AED target genes	EPHX1
AED target genes	FOS
AED target genes	FZD8
AED target genes	GABBR1
AED target genes	GABRA1
AED target genes	GABRA2
AED target genes	GABRA3
AED target genes	GABRA4
AED target genes	GABRA5
AED target genes	GABRA6
AED target genes	GABRB1
AED target genes	GABRB2
AED target genes	GABRB3
AED target genes	GABRD
AED target genes	GABRE
AED target genes	GABRG1
AED target genes	GABRG2
AED target genes	GABRG3
AED target genes	GABRP
AED target genes	GABRQ
AED target genes	GABRR1
AED target genes	GABRR2
AED target genes	GABRR3
AED target genes	GGT1
AED target genes	GRIA1
AED target genes	GRIA2
AED target genes	GRIA3
AED target genes	GRIA4
AED target genes	GRIK1
AED target genes	GRIK2
AED target genes	GRIK3
AED target genes	GRIK4
AED target genes	GSTA1
AED target genes	HDAC1
AED target genes	HDAC10
AED target genes	HDAC11
AED target genes	HDAC2
AED target genes	HDAC3
AED target genes	HDAC4
AED target genes	HDAC5
AED target genes	HDAC6
AED target genes	HDAC7
AED target genes	HDAC8
AED target genes	HDAC9
AED target genes	HLA-A
AED target genes	HLA-B
AED target genes	HLA-C
AED target genes	HLA-DQB1
AED target genes	HLA-DRB1
AED target genes	HNF4A
AED target genes	HRH1
AED target genes	HSPA1A
AED target genes	HSPA1L
AED target genes	HTR2A
AED target genes	HTR3A
AED target genes	INSR
AED target genes	LTA
AED target genes	MAOA
AED target genes	MAOB
AED target genes	MMP12
AED target genes	MMP2
AED target genes	MTHFR
AED target genes	NAT2
AED target genes	NFE2L2
AED target genes	NOS1
AED target genes	NR1I2
AED target genes	NR1I3
AED target genes	NR3C1
AED target genes	NTF3
AED target genes	OGDH
AED target genes	OPRK1
AED target genes	PGD
AED target genes	POU5F1
AED target genes	PPARA
AED target genes	PPARD
AED target genes	PPARG
AED target genes	PPT1
AED target genes	PRL
AED target genes	PRRC2A
AED target genes	PTGS1
AED target genes	PTH
AED target genes	RALBP1
AED target genes	SCN10A
AED target genes	SCN11A
AED target genes	SCN1A
AED target genes	SCN1B
AED target genes	SCN2A
AED target genes	SCN2B
AED target genes	SCN3A
AED target genes	SCN3B
AED target genes	SCN4A
AED target genes	SCN4B
AED target genes	SCN5A
AED target genes	SCN7A
AED target genes	SCN8A
AED target genes	SCN9A
AED target genes	SLC16A1
AED target genes	SLC22A1
AED target genes	SLC22A2
AED target genes	SLC22A5
AED target genes	SLC22A6
AED target genes	SLC22A7
AED target genes	SLC22A8
AED target genes	SLC2A1
AED target genes	SLC32A1
AED target genes	SLC6A1
AED target genes	SLCO2B1
AED target genes	SV2A
AED target genes	TAT
AED target genes	TG
AED target genes	TNF
AED target genes	TNFRSF1B
AED target genes	TRH
AED target genes	TSPO
AED target genes	UGT1A1
AED target genes	UGT1A10
AED target genes	UGT1A3
AED target genes	UGT1A4
AED target genes	UGT1A5
AED target genes	UGT1A6
AED target genes	UGT1A7
AED target genes	UGT1A8
AED target genes	UGT1A9
AED target genes	UGT2B15
AED target genes	UGT2B7
AED target genes	VDR
AED target genes	VEGFA
Monogenic epilepsy genes	AARS2
Monogenic epilepsy genes	ABAT
Monogenic epilepsy genes	ABHD16A
Monogenic epilepsy genes	ACOX1
Monogenic epilepsy genes	ACTB
Monogenic epilepsy genes	ACTG1
Monogenic epilepsy genes	ACTL6B
Monogenic epilepsy genes	ADAR
Monogenic epilepsy genes	ADARB1
Monogenic epilepsy genes	ADAT3
Monogenic epilepsy genes	ADCY5
Monogenic epilepsy genes	ADGRG1
Monogenic epilepsy genes	ADNP
Monogenic epilepsy genes	ADPRS
Monogenic epilepsy genes	ADSL
Monogenic epilepsy genes	AFDN
Monogenic epilepsy genes	AFF3
Monogenic epilepsy genes	AFG3L2
Monogenic epilepsy genes	AGMO
Monogenic epilepsy genes	AIMP1
Monogenic epilepsy genes	AKT1
Monogenic epilepsy genes	AKT3
Monogenic epilepsy genes	ALDH3A2
Monogenic epilepsy genes	ALDH5A1
Monogenic epilepsy genes	ALDH7A1
Monogenic epilepsy genes	ALG1
Monogenic epilepsy genes	ALG11
Monogenic epilepsy genes	ALG12
Monogenic epilepsy genes	ALG13
Monogenic epilepsy genes	ALG14
Monogenic epilepsy genes	ALG2
Monogenic epilepsy genes	ALG3
Monogenic epilepsy genes	ALG6
Monogenic epilepsy genes	ALG8
Monogenic epilepsy genes	ALG9
Monogenic epilepsy genes	ALKBH8
Monogenic epilepsy genes	ALPL
Monogenic epilepsy genes	AMPD2
Monogenic epilepsy genes	AMT
Monogenic epilepsy genes	ANKRD11
Monogenic epilepsy genes	ANKRD17
Monogenic epilepsy genes	AP1G1
Monogenic epilepsy genes	AP2M1
Monogenic epilepsy genes	AP3B2
Monogenic epilepsy genes	AP3D1
Monogenic epilepsy genes	AP4B1
Monogenic epilepsy genes	APC2
Monogenic epilepsy genes	ARFGEF1
Monogenic epilepsy genes	ARFGEF2
Monogenic epilepsy genes	ARG1
Monogenic epilepsy genes	ARHGEF9
Monogenic epilepsy genes	ARID1A
Monogenic epilepsy genes	ARID1B
Monogenic epilepsy genes	ARV1
Monogenic epilepsy genes	ARX
Monogenic epilepsy genes	ASAH1
Monogenic epilepsy genes	ASH1L
Monogenic epilepsy genes	ASNS
Monogenic epilepsy genes	ASPA
Monogenic epilepsy genes	ASPM
Monogenic epilepsy genes	ASTN1
Monogenic epilepsy genes	ASXL3
Monogenic epilepsy genes	ATAD1
Monogenic epilepsy genes	ATN1
Monogenic epilepsy genes	ATP13A2
Monogenic epilepsy genes	ATP1A1
Monogenic epilepsy genes	ATP1A2
Monogenic epilepsy genes	ATP1A3
Monogenic epilepsy genes	ATP5F1A
Monogenic epilepsy genes	ATP6AP2
Monogenic epilepsy genes	ATP6V0A1
Monogenic epilepsy genes	ATP6V0C
Monogenic epilepsy genes	ATP6V1A
Monogenic epilepsy genes	ATP6V1B2
Monogenic epilepsy genes	ATP7A
Monogenic epilepsy genes	ATRX
Monogenic epilepsy genes	AUTS2
Monogenic epilepsy genes	B3GALNT2
Monogenic epilepsy genes	B4GAT1
Monogenic epilepsy genes	BCAS3
Monogenic epilepsy genes	BCKDHA
Monogenic epilepsy genes	BCKDHB
Monogenic epilepsy genes	BCL11A
Monogenic epilepsy genes	BCS1L
Monogenic epilepsy genes	BICD2
Monogenic epilepsy genes	BOLA3
Monogenic epilepsy genes	BRAF
Monogenic epilepsy genes	BRAT1
Monogenic epilepsy genes	BSCL2
Monogenic epilepsy genes	BTD
Monogenic epilepsy genes	C12ORF57
Monogenic epilepsy genes	c19orf12
Monogenic epilepsy genes	CACNA1A
Monogenic epilepsy genes	CACNA1B
Monogenic epilepsy genes	CACNA1D
Monogenic epilepsy genes	CACNA1E
Monogenic epilepsy genes	CACNA1G
Monogenic epilepsy genes	CACNA1I
Monogenic epilepsy genes	CACNA2D2
Monogenic epilepsy genes	CAD
Monogenic epilepsy genes	CAMK2A
Monogenic epilepsy genes	CAMK2B
Monogenic epilepsy genes	CAMTA1
Monogenic epilepsy genes	CARS2
Monogenic epilepsy genes	CASK
Monogenic epilepsy genes	CC2D2A
Monogenic epilepsy genes	CCDC186
Monogenic epilepsy genes	CCDC22
Monogenic epilepsy genes	CCDC88C
Monogenic epilepsy genes	CCM2
Monogenic epilepsy genes	CCND2
Monogenic epilepsy genes	CDC42BPB
Monogenic epilepsy genes	CDK13
Monogenic epilepsy genes	CDK19
Monogenic epilepsy genes	CDK5
Monogenic epilepsy genes	CDKL5
Monogenic epilepsy genes	CELF2
Monogenic epilepsy genes	CENPF
Monogenic epilepsy genes	CEP85L
Monogenic epilepsy genes	CERS1
Monogenic epilepsy genes	CHD1
Monogenic epilepsy genes	CHD2
Monogenic epilepsy genes	CHD3
Monogenic epilepsy genes	CHD5
Monogenic epilepsy genes	CHRNA2
Monogenic epilepsy genes	CHRNA4
Monogenic epilepsy genes	CHRNB2
Monogenic epilepsy genes	CIC
Monogenic epilepsy genes	CLCN3
Monogenic epilepsy genes	CLCN4
Monogenic epilepsy genes	CLN3
Monogenic epilepsy genes	CLN5
Monogenic epilepsy genes	CLN6
Monogenic epilepsy genes	CLN8
Monogenic epilepsy genes	CLPB
Monogenic epilepsy genes	CLTC
Monogenic epilepsy genes	CNKSR2
Monogenic epilepsy genes	CNNM2
Monogenic epilepsy genes	CNPY3
Monogenic epilepsy genes	CNTNAP2
Monogenic epilepsy genes	COG4
Monogenic epilepsy genes	COG6
Monogenic epilepsy genes	COG7
Monogenic epilepsy genes	COG8
Monogenic epilepsy genes	COL18A1
Monogenic epilepsy genes	COL3A1
Monogenic epilepsy genes	COL4A1
Monogenic epilepsy genes	COL4A2
Monogenic epilepsy genes	COQ2
Monogenic epilepsy genes	COQ4
Monogenic epilepsy genes	COQ6
Monogenic epilepsy genes	COQ8A
Monogenic epilepsy genes	COQ9
Monogenic epilepsy genes	COX10
Monogenic epilepsy genes	COX15
Monogenic epilepsy genes	CP
Monogenic epilepsy genes	CPLX1
Monogenic epilepsy genes	CRADD
Monogenic epilepsy genes	CREBBP
Monogenic epilepsy genes	CRPPA
Monogenic epilepsy genes	CSF1R
Monogenic epilepsy genes	CSNK1E
Monogenic epilepsy genes	CSNK2B
Monogenic epilepsy genes	CSTA
Monogenic epilepsy genes	CSTB
Monogenic epilepsy genes	CTNNA2
Monogenic epilepsy genes	CTSD
Monogenic epilepsy genes	CTSF
Monogenic epilepsy genes	CTU2
Monogenic epilepsy genes	CUL3
Monogenic epilepsy genes	CUX2
Monogenic epilepsy genes	CYFIP2
Monogenic epilepsy genes	CYP27A1
Monogenic epilepsy genes	D2HGDH
Monogenic epilepsy genes	DAG1
Monogenic epilepsy genes	DBT
Monogenic epilepsy genes	DCHS1
Monogenic epilepsy genes	DCX
Monogenic epilepsy genes	DDC
Monogenic epilepsy genes	DDX3X
Monogenic epilepsy genes	DEAF1
Monogenic epilepsy genes	DEPDC5
Monogenic epilepsy genes	DHCR24
Monogenic epilepsy genes	DHDDS
Monogenic epilepsy genes	DHFR
Monogenic epilepsy genes	DHPS
Monogenic epilepsy genes	DHX16
Monogenic epilepsy genes	DHX30
Monogenic epilepsy genes	DIAPH1
Monogenic epilepsy genes	DLL1
Monogenic epilepsy genes	DMRTA2
Monogenic epilepsy genes	DMXL2
Monogenic epilepsy genes	DNAJC5
Monogenic epilepsy genes	DNAJC6
Monogenic epilepsy genes	DNM1
Monogenic epilepsy genes	DNM1L
Monogenic epilepsy genes	DOCK7
Monogenic epilepsy genes	DOLK
Monogenic epilepsy genes	DPAGT1
Monogenic epilepsy genes	DPM1
Monogenic epilepsy genes	DPM2
Monogenic epilepsy genes	DPYD
Monogenic epilepsy genes	DYNC1H1
Monogenic epilepsy genes	DYNC2H1
Monogenic epilepsy genes	DYRK1A
Monogenic epilepsy genes	EARS2
Monogenic epilepsy genes	ECHS1
Monogenic epilepsy genes	ECM1
Monogenic epilepsy genes	EEF1A2
Monogenic epilepsy genes	EFTUD2
Monogenic epilepsy genes	EHMT1
Monogenic epilepsy genes	EIF2AK2
Monogenic epilepsy genes	EIF2B1
Monogenic epilepsy genes	EIF2B2
Monogenic epilepsy genes	EIF2B3
Monogenic epilepsy genes	EIF2B4
Monogenic epilepsy genes	EIF2B5
Monogenic epilepsy genes	EIF3F
Monogenic epilepsy genes	EMC1
Monogenic epilepsy genes	EMC10
Monogenic epilepsy genes	EML1
Monogenic epilepsy genes	EOMES
Monogenic epilepsy genes	EPG5
Monogenic epilepsy genes	EPM2A
Monogenic epilepsy genes	ERMARD
Monogenic epilepsy genes	ETHE1
Monogenic epilepsy genes	EXOC7
Monogenic epilepsy genes	EXOSC3
Monogenic epilepsy genes	EXT2
Monogenic epilepsy genes	FA2H
Monogenic epilepsy genes	FAR1
Monogenic epilepsy genes	FARS2
Monogenic epilepsy genes	FASTKD2
Monogenic epilepsy genes	FBXL4
Monogenic epilepsy genes	FBXO11
Monogenic epilepsy genes	FBXO28
Monogenic epilepsy genes	FCSK
Monogenic epilepsy genes	FDFT1
Monogenic epilepsy genes	FGF12
Monogenic epilepsy genes	FGF13
Monogenic epilepsy genes	FGFR1
Monogenic epilepsy genes	FGFR3
Monogenic epilepsy genes	FH
Monogenic epilepsy genes	FIG4
Monogenic epilepsy genes	FKRP
Monogenic epilepsy genes	FKTN
Monogenic epilepsy genes	FLNA
Monogenic epilepsy genes	FLNB
Monogenic epilepsy genes	FOLR1
Monogenic epilepsy genes	FOXG1
Monogenic epilepsy genes	FOXP1
Monogenic epilepsy genes	FOXRED1
Monogenic epilepsy genes	FRA10AC1
Monogenic epilepsy genes	FRRS1L
Monogenic epilepsy genes	FUCA1
Monogenic epilepsy genes	FUT8
Monogenic epilepsy genes	FZR1
Monogenic epilepsy genes	GABBR2
Monogenic epilepsy genes	GABRA1
Monogenic epilepsy genes	GABRA2
Monogenic epilepsy genes	GABRA3
Monogenic epilepsy genes	GABRA5
Monogenic epilepsy genes	GABRB1
Monogenic epilepsy genes	GABRB2
Monogenic epilepsy genes	GABRB3
Monogenic epilepsy genes	GABRD
Monogenic epilepsy genes	GABRG2
Monogenic epilepsy genes	GAD1
Monogenic epilepsy genes	GALC
Monogenic epilepsy genes	GALNT2
Monogenic epilepsy genes	GAMT
Monogenic epilepsy genes	GATAD2B
Monogenic epilepsy genes	GATM
Monogenic epilepsy genes	GBA
Monogenic epilepsy genes	GCH1
Monogenic epilepsy genes	GCSH
Monogenic epilepsy genes	GFAP
Monogenic epilepsy genes	GFM1
Monogenic epilepsy genes	GLB1
Monogenic epilepsy genes	GLDC
Monogenic epilepsy genes	GLI3
Monogenic epilepsy genes	GLS
Monogenic epilepsy genes	GLUD1
Monogenic epilepsy genes	GLUL
Monogenic epilepsy genes	GLYCTK
Monogenic epilepsy genes	GM2A
Monogenic epilepsy genes	GMPPA
Monogenic epilepsy genes	GMPPB
Monogenic epilepsy genes	GNAI1
Monogenic epilepsy genes	GNAO1
Monogenic epilepsy genes	GNAQ
Monogenic epilepsy genes	GNB1
Monogenic epilepsy genes	GNB5
Monogenic epilepsy genes	GOSR2
Monogenic epilepsy genes	GOT2
Monogenic epilepsy genes	GPAA1
Monogenic epilepsy genes	GPHN
Monogenic epilepsy genes	GPSM2
Monogenic epilepsy genes	GPT2
Monogenic epilepsy genes	GRIA2
Monogenic epilepsy genes	GRIA3
Monogenic epilepsy genes	GRIA4
Monogenic epilepsy genes	GRIK2
Monogenic epilepsy genes	GRIN1
Monogenic epilepsy genes	GRIN2A
Monogenic epilepsy genes	GRIN2B
Monogenic epilepsy genes	GRIN2D
Monogenic epilepsy genes	GRM7
Monogenic epilepsy genes	GRN
Monogenic epilepsy genes	GSS
Monogenic epilepsy genes	GTPBP2
Monogenic epilepsy genes	GTPBP3
Monogenic epilepsy genes	H3-3A
Monogenic epilepsy genes	H3-3B
Monogenic epilepsy genes	HACE1
Monogenic epilepsy genes	HAX1
Monogenic epilepsy genes	HCCS
Monogenic epilepsy genes	HCFC1
Monogenic epilepsy genes	HCN1
Monogenic epilepsy genes	HCN2
Monogenic epilepsy genes	HDAC8
Monogenic epilepsy genes	HECW2
Monogenic epilepsy genes	HEPACAM
Monogenic epilepsy genes	HERC2
Monogenic epilepsy genes	HEXA
Monogenic epilepsy genes	HEXB
Monogenic epilepsy genes	HID1
Monogenic epilepsy genes	HIVEP2
Monogenic epilepsy genes	HLCS
Monogenic epilepsy genes	HMGCL
Monogenic epilepsy genes	HNRNPH2
Monogenic epilepsy genes	HNRNPK
Monogenic epilepsy genes	HNRNPU
Monogenic epilepsy genes	HOXA1
Monogenic epilepsy genes	HPDL
Monogenic epilepsy genes	HPRT1
Monogenic epilepsy genes	HRAS
Monogenic epilepsy genes	HSD17B4
Monogenic epilepsy genes	HSPD1
Monogenic epilepsy genes	HTRA2
Monogenic epilepsy genes	IARS2
Monogenic epilepsy genes	IBA57
Monogenic epilepsy genes	IDH2
Monogenic epilepsy genes	IER3IP1
Monogenic epilepsy genes	IFIH1
Monogenic epilepsy genes	IKBKG
Monogenic epilepsy genes	INTS8
Monogenic epilepsy genes	IQSEC2
Monogenic epilepsy genes	IRF2BPL
Monogenic epilepsy genes	ISCA1
Monogenic epilepsy genes	ITGB4
Monogenic epilepsy genes	ITPA
Monogenic epilepsy genes	JARID2
Monogenic epilepsy genes	JMJD1C
Monogenic epilepsy genes	KANSL1
Monogenic epilepsy genes	KARS1
Monogenic epilepsy genes	KAT5
Monogenic epilepsy genes	KAT6A
Monogenic epilepsy genes	KAT8
Monogenic epilepsy genes	KATNB1
Monogenic epilepsy genes	KCNA1
Monogenic epilepsy genes	KCNA2
Monogenic epilepsy genes	KCNB1
Monogenic epilepsy genes	KCNC1
Monogenic epilepsy genes	KCND2
Monogenic epilepsy genes	KCNH1
Monogenic epilepsy genes	KCNJ10
Monogenic epilepsy genes	KCNJ11
Monogenic epilepsy genes	KCNK4
Monogenic epilepsy genes	KCNMA1
Monogenic epilepsy genes	KCNN2
Monogenic epilepsy genes	KCNQ2
Monogenic epilepsy genes	KCNQ3
Monogenic epilepsy genes	KCNQ5
Monogenic epilepsy genes	KCNT1
Monogenic epilepsy genes	KCNT2
Monogenic epilepsy genes	KCTD3
Monogenic epilepsy genes	KCTD7
Monogenic epilepsy genes	KDM4B
Monogenic epilepsy genes	KDM5A
Monogenic epilepsy genes	KDM5C
Monogenic epilepsy genes	KDM6A
Monogenic epilepsy genes	KIAA1109
Monogenic epilepsy genes	KIF1A
Monogenic epilepsy genes	KIF2A
Monogenic epilepsy genes	KIF5A
Monogenic epilepsy genes	KIF5C
Monogenic epilepsy genes	KIFBP
Monogenic epilepsy genes	KMT2A
Monogenic epilepsy genes	KMT2B
Monogenic epilepsy genes	KMT2D
Monogenic epilepsy genes	KMT2E
Monogenic epilepsy genes	KMT5B
Monogenic epilepsy genes	KPTN
Monogenic epilepsy genes	KRAS
Monogenic epilepsy genes	KRIT1
Monogenic epilepsy genes	LAMA2
Monogenic epilepsy genes	LAMC3
Monogenic epilepsy genes	LARGE1
Monogenic epilepsy genes	LARS1
Monogenic epilepsy genes	LGI1
Monogenic epilepsy genes	LIAS
Monogenic epilepsy genes	LIG3
Monogenic epilepsy genes	LIPT2
Monogenic epilepsy genes	LMBRD2
Monogenic epilepsy genes	LMNB2
Monogenic epilepsy genes	LMX1B
Monogenic epilepsy genes	LNPK
Monogenic epilepsy genes	LSS
Monogenic epilepsy genes	LYST
Monogenic epilepsy genes	MADD
Monogenic epilepsy genes	MAF
Monogenic epilepsy genes	MANBA
Monogenic epilepsy genes	MAP1B
Monogenic epilepsy genes	MAP2K1
Monogenic epilepsy genes	MAP2K2
Monogenic epilepsy genes	MAST1
Monogenic epilepsy genes	MAST3
Monogenic epilepsy genes	MBD5
Monogenic epilepsy genes	MBOAT7
Monogenic epilepsy genes	MCM3AP
Monogenic epilepsy genes	MCPH1
Monogenic epilepsy genes	MDH1
Monogenic epilepsy genes	MDH2
Monogenic epilepsy genes	MECP2
Monogenic epilepsy genes	MED12
Monogenic epilepsy genes	MED13L
Monogenic epilepsy genes	MED17
Monogenic epilepsy genes	MED27
Monogenic epilepsy genes	MEF2C
Monogenic epilepsy genes	MFF
Monogenic epilepsy genes	MFSD8
Monogenic epilepsy genes	MINPP1
Monogenic epilepsy genes	MLC1
Monogenic epilepsy genes	MMACHC
Monogenic epilepsy genes	MMADHC
Monogenic epilepsy genes	MOCS1
Monogenic epilepsy genes	MOCS2
Monogenic epilepsy genes	MOGS
Monogenic epilepsy genes	MPDU1
Monogenic epilepsy genes	MT-ATP6
Monogenic epilepsy genes	MT-ND3
Monogenic epilepsy genes	MT-TL1
Monogenic epilepsy genes	MTHFS
Monogenic epilepsy genes	MTOR
Monogenic epilepsy genes	MTR
Monogenic epilepsy genes	MYT1L
Monogenic epilepsy genes	NACC1
Monogenic epilepsy genes	NALCN
Monogenic epilepsy genes	NAPB
Monogenic epilepsy genes	NARS1
Monogenic epilepsy genes	NARS2
Monogenic epilepsy genes	NBEA
Monogenic epilepsy genes	NCDN
Monogenic epilepsy genes	NDE1
Monogenic epilepsy genes	NDP
Monogenic epilepsy genes	NDUFA1
Monogenic epilepsy genes	NDUFA10
Monogenic epilepsy genes	NDUFA11
Monogenic epilepsy genes	NDUFA2
Monogenic epilepsy genes	NDUFA6
Monogenic epilepsy genes	NDUFAF2
Monogenic epilepsy genes	NDUFAF3
Monogenic epilepsy genes	NDUFAF4
Monogenic epilepsy genes	NDUFAF5
Monogenic epilepsy genes	NDUFS1
Monogenic epilepsy genes	NDUFS2
Monogenic epilepsy genes	NDUFS4
Monogenic epilepsy genes	NDUFS6
Monogenic epilepsy genes	NDUFS7
Monogenic epilepsy genes	NDUFS8
Monogenic epilepsy genes	NDUFV1
Monogenic epilepsy genes	NECAP1
Monogenic epilepsy genes	NEDD4L
Monogenic epilepsy genes	NEU1
Monogenic epilepsy genes	NEXMIF
Monogenic epilepsy genes	NGLY1
Monogenic epilepsy genes	NHLRC1
Monogenic epilepsy genes	NPC1
Monogenic epilepsy genes	NPRL2
Monogenic epilepsy genes	NPRL3
Monogenic epilepsy genes	NR2F1
Monogenic epilepsy genes	NR4A2
Monogenic epilepsy genes	NRAS
Monogenic epilepsy genes	NRROS
Monogenic epilepsy genes	NRXN1
Monogenic epilepsy genes	NSD1
Monogenic epilepsy genes	NSDHL
Monogenic epilepsy genes	NSF
Monogenic epilepsy genes	NSRP1
Monogenic epilepsy genes	NTRK2
Monogenic epilepsy genes	NUBPL
Monogenic epilepsy genes	NUP214
Monogenic epilepsy genes	NUS1
Monogenic epilepsy genes	OCLN
Monogenic epilepsy genes	OCRL
Monogenic epilepsy genes	OGDHL
Monogenic epilepsy genes	OPHN1
Monogenic epilepsy genes	OTUD5
Monogenic epilepsy genes	OTUD6B
Monogenic epilepsy genes	OTX2
Monogenic epilepsy genes	OXR1
Monogenic epilepsy genes	P4HTM
Monogenic epilepsy genes	PACS1
Monogenic epilepsy genes	PACS2
Monogenic epilepsy genes	PAFAH1B1
Monogenic epilepsy genes	PAH
Monogenic epilepsy genes	PAK1
Monogenic epilepsy genes	PAK3
Monogenic epilepsy genes	PANK2
Monogenic epilepsy genes	PARP6
Monogenic epilepsy genes	PARS2
Monogenic epilepsy genes	PAX6
Monogenic epilepsy genes	PCCA
Monogenic epilepsy genes	PCCB
Monogenic epilepsy genes	PCDH12
Monogenic epilepsy genes	PCDH19
Monogenic epilepsy genes	PCDHGC4
Monogenic epilepsy genes	PCLO
Monogenic epilepsy genes	PCYT2
Monogenic epilepsy genes	PDCD10
Monogenic epilepsy genes	PDE2A
Monogenic epilepsy genes	PDHA1
Monogenic epilepsy genes	PDHX
Monogenic epilepsy genes	PDSS2
Monogenic epilepsy genes	PET100
Monogenic epilepsy genes	PEX1
Monogenic epilepsy genes	PEX10
Monogenic epilepsy genes	PEX12
Monogenic epilepsy genes	PEX13
Monogenic epilepsy genes	PEX19
Monogenic epilepsy genes	PEX2
Monogenic epilepsy genes	PEX3
Monogenic epilepsy genes	PEX5
Monogenic epilepsy genes	PEX6
Monogenic epilepsy genes	PEX7
Monogenic epilepsy genes	PGAP2
Monogenic epilepsy genes	PGAP3
Monogenic epilepsy genes	PHACTR1
Monogenic epilepsy genes	PHF21A
Monogenic epilepsy genes	PHGDH
Monogenic epilepsy genes	PIGA
Monogenic epilepsy genes	PIGB
Monogenic epilepsy genes	PIGC
Monogenic epilepsy genes	PIGF
Monogenic epilepsy genes	PIGG
Monogenic epilepsy genes	PIGH
Monogenic epilepsy genes	PIGK
Monogenic epilepsy genes	PIGL
Monogenic epilepsy genes	PIGM
Monogenic epilepsy genes	PIGN
Monogenic epilepsy genes	PIGO
Monogenic epilepsy genes	PIGP
Monogenic epilepsy genes	PIGQ
Monogenic epilepsy genes	PIGS
Monogenic epilepsy genes	PIGT
Monogenic epilepsy genes	PIGU
Monogenic epilepsy genes	PIGV
Monogenic epilepsy genes	PIGW
Monogenic epilepsy genes	PIK3C2B
Monogenic epilepsy genes	PIK3CA
Monogenic epilepsy genes	PIK3R2
Monogenic epilepsy genes	PINK1
Monogenic epilepsy genes	PLA2G6
Monogenic epilepsy genes	PLAA
Monogenic epilepsy genes	PLCB1
Monogenic epilepsy genes	PLP1
Monogenic epilepsy genes	PLPBP
Monogenic epilepsy genes	PLXNC1
Monogenic epilepsy genes	PMM2
Monogenic epilepsy genes	PMPCB
Monogenic epilepsy genes	PNKP
Monogenic epilepsy genes	PNPO
Monogenic epilepsy genes	PNPT1
Monogenic epilepsy genes	POGZ
Monogenic epilepsy genes	POLG
Monogenic epilepsy genes	POLG2
Monogenic epilepsy genes	POMGNT1
Monogenic epilepsy genes	POMGNT2
Monogenic epilepsy genes	POMK
Monogenic epilepsy genes	POMT1
Monogenic epilepsy genes	POMT2
Monogenic epilepsy genes	PPIL1
Monogenic epilepsy genes	PPP2CA
Monogenic epilepsy genes	PPP2R5D
Monogenic epilepsy genes	PPP3CA
Monogenic epilepsy genes	PPT1
Monogenic epilepsy genes	PRDM8
Monogenic epilepsy genes	PRMT7
Monogenic epilepsy genes	PRNP
Monogenic epilepsy genes	PRODH
Monogenic epilepsy genes	PRRT2
Monogenic epilepsy genes	PRUNE1
Monogenic epilepsy genes	PSAP
Monogenic epilepsy genes	PSAT1
Monogenic epilepsy genes	PSPH
Monogenic epilepsy genes	PTBP1
Monogenic epilepsy genes	PTCH1
Monogenic epilepsy genes	PTEN
Monogenic epilepsy genes	PTF1A
Monogenic epilepsy genes	PTPN23
Monogenic epilepsy genes	PTS
Monogenic epilepsy genes	PUM1
Monogenic epilepsy genes	PURA
Monogenic epilepsy genes	PUS3
Monogenic epilepsy genes	QARS1
Monogenic epilepsy genes	QDPR
Monogenic epilepsy genes	RAB11A
Monogenic epilepsy genes	RAB11B
Monogenic epilepsy genes	RAB18
Monogenic epilepsy genes	RAB39B
Monogenic epilepsy genes	RAB3GAP1
Monogenic epilepsy genes	RAB3GAP2
Monogenic epilepsy genes	RAC3
Monogenic epilepsy genes	RAI1
Monogenic epilepsy genes	RALA
Monogenic epilepsy genes	RALGAPA1
Monogenic epilepsy genes	RANBP2
Monogenic epilepsy genes	RARS2
Monogenic epilepsy genes	RERE
Monogenic epilepsy genes	RFT1
Monogenic epilepsy genes	RHEB
Monogenic epilepsy genes	RHOBTB2
Monogenic epilepsy genes	RMND1
Monogenic epilepsy genes	RNASEH2A
Monogenic epilepsy genes	RNASEH2B
Monogenic epilepsy genes	RNASEH2C
Monogenic epilepsy genes	RNASET2
Monogenic epilepsy genes	RNF113A
Monogenic epilepsy genes	RNF13
Monogenic epilepsy genes	RNU4ATAC
Monogenic epilepsy genes	ROGDI
Monogenic epilepsy genes	RORA
Monogenic epilepsy genes	RORB
Monogenic epilepsy genes	RPIA
Monogenic epilepsy genes	RPS6KA3
Monogenic epilepsy genes	RRM2B
Monogenic epilepsy genes	RTN4IP1
Monogenic epilepsy genes	RTTN
Monogenic epilepsy genes	RUSC2
Monogenic epilepsy genes	RXYLT1
Monogenic epilepsy genes	SACS
Monogenic epilepsy genes	SAMHD1
Monogenic epilepsy genes	SATB1
Monogenic epilepsy genes	SATB2
Monogenic epilepsy genes	SCAF4
Monogenic epilepsy genes	SCAMP5
Monogenic epilepsy genes	SCARB2
Monogenic epilepsy genes	SCN10A
Monogenic epilepsy genes	SCN1A
Monogenic epilepsy genes	SCN1B
Monogenic epilepsy genes	SCN1B
Monogenic epilepsy genes	SCN2A
Monogenic epilepsy genes	SCN3A
Monogenic epilepsy genes	SCN8A
Monogenic epilepsy genes	SCO1
Monogenic epilepsy genes	SCO2
Monogenic epilepsy genes	SDHA
Monogenic epilepsy genes	SEMA6B
Monogenic epilepsy genes	SEPSECS
Monogenic epilepsy genes	SERAC1
Monogenic epilepsy genes	SERPINI1
Monogenic epilepsy genes	SETBP1
Monogenic epilepsy genes	SETD1B
Monogenic epilepsy genes	SETD5
Monogenic epilepsy genes	SGSH
Monogenic epilepsy genes	SHANK3
Monogenic epilepsy genes	SHH
Monogenic epilepsy genes	SIK1
Monogenic epilepsy genes	SIX3
Monogenic epilepsy genes	SLC12A5
Monogenic epilepsy genes	SLC13A5
Monogenic epilepsy genes	SLC16A2
Monogenic epilepsy genes	SLC19A3
Monogenic epilepsy genes	SLC1A1
Monogenic epilepsy genes	SLC1A2
Monogenic epilepsy genes	SLC1A4
Monogenic epilepsy genes	SLC25A1
Monogenic epilepsy genes	SLC25A12
Monogenic epilepsy genes	SLC25A22
Monogenic epilepsy genes	SLC2A1
Monogenic epilepsy genes	SLC32A1
Monogenic epilepsy genes	SLC35A1
Monogenic epilepsy genes	SLC35A2
Monogenic epilepsy genes	SLC35A3
Monogenic epilepsy genes	SLC38A3
Monogenic epilepsy genes	SLC39A8
Monogenic epilepsy genes	SLC45A1
Monogenic epilepsy genes	SLC6A1
Monogenic epilepsy genes	SLC6A8
Monogenic epilepsy genes	SLC7A6OS
Monogenic epilepsy genes	SLC9A6
Monogenic epilepsy genes	SLC9A9
Monogenic epilepsy genes	SMARCA2
Monogenic epilepsy genes	SMARCA4
Monogenic epilepsy genes	SMARCB1
Monogenic epilepsy genes	SMARCC2
Monogenic epilepsy genes	SMARCE1
Monogenic epilepsy genes	SMC1A
Monogenic epilepsy genes	SMS
Monogenic epilepsy genes	SNAP25
Monogenic epilepsy genes	SNIP1
Monogenic epilepsy genes	SNORD118
Monogenic epilepsy genes	SNX27
Monogenic epilepsy genes	SON
Monogenic epilepsy genes	SOX11
Monogenic epilepsy genes	SPATA5
Monogenic epilepsy genes	SPATA5L1
Monogenic epilepsy genes	SPR
Monogenic epilepsy genes	SPTAN1
Monogenic epilepsy genes	SPTBN1
Monogenic epilepsy genes	SPTBN4
Monogenic epilepsy genes	SRCAP
Monogenic epilepsy genes	ST3GAL3
Monogenic epilepsy genes	ST3GAL5
Monogenic epilepsy genes	STAG1
Monogenic epilepsy genes	STAMBP
Monogenic epilepsy genes	STRADA
Monogenic epilepsy genes	STX1B
Monogenic epilepsy genes	STXBP1
Monogenic epilepsy genes	SUCLA2
Monogenic epilepsy genes	SUCLG1
Monogenic epilepsy genes	SUOX
Monogenic epilepsy genes	SURF1
Monogenic epilepsy genes	SYN1
Monogenic epilepsy genes	SYNE1
Monogenic epilepsy genes	SYNGAP1
Monogenic epilepsy genes	SYNJ1
Monogenic epilepsy genes	SZT2
Monogenic epilepsy genes	TAF1C
Monogenic epilepsy genes	TANC2
Monogenic epilepsy genes	TANGO2
Monogenic epilepsy genes	TAOK1
Monogenic epilepsy genes	TBC1D20
Monogenic epilepsy genes	TBC1D24
Monogenic epilepsy genes	TBC1D2B
Monogenic epilepsy genes	TBC1D7
Monogenic epilepsy genes	TBCD
Monogenic epilepsy genes	TBCK
Monogenic epilepsy genes	TBL1XR1
Monogenic epilepsy genes	TCF4
Monogenic epilepsy genes	TDP2
Monogenic epilepsy genes	TET3
Monogenic epilepsy genes	TFE3
Monogenic epilepsy genes	TGIF1
Monogenic epilepsy genes	THG1L
Monogenic epilepsy genes	THOC2
Monogenic epilepsy genes	TIMM50
Monogenic epilepsy genes	TLK2
Monogenic epilepsy genes	TMEM106B
Monogenic epilepsy genes	TMEM222
Monogenic epilepsy genes	TMEM70
Monogenic epilepsy genes	TMTC3
Monogenic epilepsy genes	TMX2
Monogenic epilepsy genes	TNK2
Monogenic epilepsy genes	TNPO2
Monogenic epilepsy genes	TPP1
Monogenic epilepsy genes	TRAF7
Monogenic epilepsy genes	TRAK1
Monogenic epilepsy genes	TRAPPC12
Monogenic epilepsy genes	TRAPPC4
Monogenic epilepsy genes	TRAPPC6B
Monogenic epilepsy genes	TREM2
Monogenic epilepsy genes	TREX1
Monogenic epilepsy genes	TRIM8
Monogenic epilepsy genes	TRIO
Monogenic epilepsy genes	TRIP12
Monogenic epilepsy genes	TRIP13
Monogenic epilepsy genes	TRIT1
Monogenic epilepsy genes	TRMT1
Monogenic epilepsy genes	TRMT10A
Monogenic epilepsy genes	TRPM3
Monogenic epilepsy genes	TRPM6
Monogenic epilepsy genes	TRRAP
Monogenic epilepsy genes	TSC1
Monogenic epilepsy genes	TSC2
Monogenic epilepsy genes	TSEN15
Monogenic epilepsy genes	TSEN2
Monogenic epilepsy genes	TSEN34
Monogenic epilepsy genes	TSEN54
Monogenic epilepsy genes	TSFM
Monogenic epilepsy genes	TTBK2
Monogenic epilepsy genes	TUBA1A
Monogenic epilepsy genes	TUBA8
Monogenic epilepsy genes	TUBB
Monogenic epilepsy genes	TUBB2A
Monogenic epilepsy genes	TUBB2B
Monogenic epilepsy genes	TUBB3
Monogenic epilepsy genes	TUBB4A
Monogenic epilepsy genes	TUBG1
Monogenic epilepsy genes	TUBGCP2
Monogenic epilepsy genes	TWNK
Monogenic epilepsy genes	UBA5
Monogenic epilepsy genes	UBE2A
Monogenic epilepsy genes	UBE3A
Monogenic epilepsy genes	UBR7
Monogenic epilepsy genes	UBTF
Monogenic epilepsy genes	UFM1
Monogenic epilepsy genes	UFSP2
Monogenic epilepsy genes	UGDH
Monogenic epilepsy genes	UGGT1
Monogenic epilepsy genes	UGP2
Monogenic epilepsy genes	UNC80
Monogenic epilepsy genes	USP18
Monogenic epilepsy genes	VAMP2
Monogenic epilepsy genes	VARS1
Monogenic epilepsy genes	VARS2
Monogenic epilepsy genes	VLDLR
Monogenic epilepsy genes	VPS11
Monogenic epilepsy genes	VPS13A
Monogenic epilepsy genes	VPS4A
Monogenic epilepsy genes	WAC
Monogenic epilepsy genes	WARS2
Monogenic epilepsy genes	WASF1
Monogenic epilepsy genes	WASHC4
Monogenic epilepsy genes	WDFY3
Monogenic epilepsy genes	WDR26
Monogenic epilepsy genes	WDR37
Monogenic epilepsy genes	WDR45
Monogenic epilepsy genes	WDR45B
Monogenic epilepsy genes	WDR62
Monogenic epilepsy genes	WDR73
Monogenic epilepsy genes	WWOX
Monogenic epilepsy genes	XPR1
Monogenic epilepsy genes	YIF1B
Monogenic epilepsy genes	YIPF5
Monogenic epilepsy genes	YWHAG
Monogenic epilepsy genes	ZBTB18
Monogenic epilepsy genes	ZDHHC9
Monogenic epilepsy genes	ZEB2
Monogenic epilepsy genes	ZIC2
Monogenic epilepsy genes	ZMIZ1
Monogenic epilepsy genes	ZMYND11
Monogenic epilepsy genes	ZNF142
Monogenic epilepsy genes	ZNF335
Monogenic epilepsy genes	ZNF526
Monogenic epilepsy genes	ZSWIM6
