# Supplementary material for: GWAS meta-analysis of over 29,000 people with epilepsy identifies 26 risk loci and subtype-specific genetic architecture
Source: Nat Genet. 2023 Aug 31;55(9):1471–82. doi: 10.1038/s41588-023-01485-w (PMC10484785; doi:10.1038/s41588-023-01485-w)
Supplement: Source Data Fig. 2 — Correlation and P values for Fig. 2 as matrix. [file 41588_2023_1485_MOESM14_ESM.xlsx]

## Sheet: correlations
Febrile Seizures	Stroke	Headache	ADHD	Type 2 Diabetes	Coronary Disease	Smoking	Type 1 Diabetes	Insomnia	Multiple Sclerosis	Parkinson's Disease	Depression	Alzheimer's Disease	ASD	Bipolar Disorder	Schizophrenia	Lupus	Intelligence
0.3647	0.2502	0.1777	0.1753	0.1391	0.0872	0.099	0.1036	0.082	0.0601	-0.0065	-0.0011	-0.0187	-0.1212	-0.1051	-0.1077	-0.2394	-0.201
0.4738	0.3191	0.2658	0.2847	0.1395	0.1288	0.0959	0.1419	0.0932	0.0494	0.1105	0.0028	0.004	-0.1726	-0.1056	-0.1422	-0.2958	-0.2355
0.1826	0.0987	0.0724	0.0895	0.1016	0.07034	0.0697	0.0513	0.0531	0.033	-0.0867	-0.0042	-0.0939	-0.0901	-0.0954	-0.0704	-0.1283	-0.1377

## Sheet: pvalues
Febrile Seizures	Stroke	Headache	ADHD	Type 2 Diabetes	Coronary Disease	Smoking	Type 1 Diabetes	Insomnia	Multiple Sclerosis	Parkinson's Disease	Depression	Alzheimer's Disease	ASD	Bipolar Disorder	Schizophrenia	Lupus	Intelligence
3.04e-05	0.000688	0.0005	0.00112	0.00014	0.037	0.0125	0.0441	0.0833	0.307	0.91	0.979	0.814	0.0591	0.00631	0.00257	0.0017	2.89e-07
5.9e-05	0.00138	0.0002	0.000421	0.0199	0.0434	0.0747	0.0579	0.18	0.579	0.21	0.966	0.976	0.0578	0.0752	0.00515	0.0053	5.05e-05
0.003	0.0925	0.0649	0.0327	0.000292	0.0284	0.026	0.1924	0.16	0.464	0.0832	0.905	0.127	0.0884	0.00485	0.0424	0.0462	8.86e-06
